# Supplementary material for: Single-cell RNA-seq reveals a concomitant delay in differentiation and cell cycle of aged hematopoietic stem cells
Source: BMC Biol. 2021 Feb 1;19:19. doi: 10.1186/s12915-021-00955-z (PMC7851934; doi:10.1186/s12915-021-00955-z)
Supplement: Supplementary file 2 — Additional file 2: Table S1. [file 12915_2021_955_MOESM2_ESM.xlsx]

## Sheet: Sheet1
Supplementary Table 1 : Single cell capture and sequencing results
Sample	Age (months)	Mice (number)	HSPCs sorted (number)	Chromium platform	HSPCs sequenced (number)	Number of read	reads/cells (mean)	Gene expressed/cells (med)	Sequencing saturation	HSPCs analysed (after QC)
Young_A	2-3	2	13000	HalioDX	5431	205183180	37780	2299	0.581	5189
Aged_A	17	3	93000	HalioDX	3467	522872138	150814	2320	0.909	3328
Young_B	2-3	3	21000	TGML	2337	245011080	104840	2061	0.871	2244
Aged_B	18	2	63900	TGML	4331	225458867	52057	2167	0.726	4154
