# Supplementary material for: Single-cell RNA-seq reveals a concomitant delay in differentiation and cell cycle of aged hematopoietic stem cells
Source: BMC Biol. 2021 Feb 1;19:19. doi: 10.1186/s12915-021-00955-z (PMC7851934; doi:10.1186/s12915-021-00955-z)
Supplement: Supplementary file 3 — Additional file 3: Table S2. [file 12915_2021_955_MOESM3_ESM.xlsx]

## Sheet: markers
Supplementary Table 2 : Gene markers of the 15 clusters
Thresholds: average log fold change (avg_logFC one cluster vs all others) > 0.25 and p adjusted value (p_val_adj Wilcoxon rank sum test, Bonferonni correction) < 0.05
Cluster name	Gene name	p_val_adj	p_val	avg_logFC	pct.1	pct.2
pMast	Cpa3	0	0	3.51116	0.995	0.092
pMast	Ctsg	0	0	3.00942	0.964	0.115
pMast	Fcer1a	0	0	2.9373	0.776	0.014
pMast	Ms4a2	0	0	2.39332	0.974	0.013
pMast	Csrp3	0	0	2.14831	0.929	0.029
pMast	Cd200r3	0	0	2.03704	0.689	0.003
pMast	Ms4a3	0	0	1.99717	0.781	0.06
pMast	Hdc	0	0	1.85588	0.923	0.019
pMast	Fcgr3	0	0	1.64973	0.857	0.017
pMast	Rnase12	0	0	1.6488	0.847	0.01
pMast	Clec12a	0	0	1.63424	0.837	0.033
pMast	Cyp4f18	0	0	1.45617	0.612	0.005
pMast	Cyp11a1	0	0	1.45528	0.75	0.012
pMast	Cst7	0	0	1.36663	0.852	0.064
pMast	Cebpa	0	0	1.30489	0.653	0.038
pMast	Alox5	0	0	1.17825	0.709	0.009
pMast	Ccr1	0	0	0.983438	0.577	0.001
pMast	Emilin2	0	0	0.933276	0.566	0.03
pMast	Ltb4r1	0	0	0.882088	0.643	0.031
pMast	Gpr34	0	0	0.810607	0.449	0.002
pMast	Alox15	0	0	0.762532	0.393	0.002
pMast	Gm11697	0	0	0.676565	0.5	0.024
pMast	Atp1b1	0	0	0.639376	0.362	0.013
pMast	Padi2	0	0	0.638182	0.454	0.012
pMast	Lilr4b	0	0	0.630201	0.255	0.001
pMast	Chst13	0	0	0.624675	0.429	0.004
pMast	Lilrb4a	0	0	0.616519	0.26	0.002
pMast	Lcn2	0	0	0.605279	0.301	0.003
pMast	Il6	0	0	0.584918	0.337	0.001
pMast	Igsf6	0	0	0.58289	0.357	0.011
pMast	Poln	0	0	0.526965	0.362	0.006
pMast	Cdh1	0	0	0.519616	0.367	0.001
pMast	Sytl3	0	0	0.417659	0.184	0.001
pMast	Papss2	0	0	0.394761	0.265	0.005
pMast	Grm6	0	0	0.321671	0.163	0.001
pMast	D430036J16Rik	0	0	0.290243	0.158	0
pMast	Alox12e	0	0	0.261153	0.179	0
pMast	Tyrobp	2.93057e-303	1.8891e-307	2.88984	0.969	0.133
pMast	Atp8b4	9.25547e-300	5.96626e-304	0.527558	0.403	0.016
pMast	1700020L24Rik	1.74314e-296	1.12367e-300	0.679542	0.464	0.023
pMast	Lgals3	2.12793e-290	1.37171e-294	1.31175	0.439	0.021
pMast	Sema4a	8.54786e-288	5.51013e-292	0.508879	0.296	0.008
pMast	Ldhc	1.4885e-273	9.59518e-278	0.309775	0.158	0.002
pMast	Anxa3	9.47756e-257	6.10943e-261	0.658008	0.51	0.033
pMast	Pi16	7.76353e-244	5.00453e-248	0.355941	0.209	0.005
pMast	Lat2	1.8195e-228	1.17289e-232	1.40877	0.883	0.13
pMast	Scin	1.88032e-216	1.21209e-220	0.484776	0.25	0.008
pMast	AB124611	2.10475e-213	1.35676e-217	0.522147	0.26	0.009
pMast	Fam129a	3.40781e-205	2.19675e-209	0.778803	0.577	0.054
pMast	Ccl3	4.1853e-200	2.69793e-204	2.45215	0.51	0.044
pMast	Ets1	1.7519e-195	1.12931e-199	0.924955	0.587	0.059
pMast	Fcgr2b	3.6094e-194	2.32669e-198	0.493238	0.372	0.023
pMast	Fam46a	6.86023e-192	4.42225e-196	0.866724	0.582	0.06
pMast	Mcpt8	1.31795e-191	8.49581e-196	5.57581	0.974	0.249
pMast	Hvcn1	7.61776e-184	4.91056e-188	0.676286	0.485	0.042
pMast	Cxcr2	5.88774e-179	3.79536e-183	0.343333	0.173	0.004
pMast	Nucb2	2.74853e-178	1.77176e-182	0.419307	0.24	0.01
pMast	Igfbp7	1.61697e-177	1.04233e-181	0.501653	0.24	0.01
pMast	Stx3	5.50643e-173	3.54956e-177	0.823912	0.587	0.067
pMast	Prss34	1.06258e-167	6.84964e-172	5.93858	0.929	0.25
pMast	Ap3s1	3.40723e-167	2.19637e-171	1.82057	0.964	0.277
pMast	Lpcat2	6.77586e-165	4.36786e-169	0.560137	0.454	0.04
pMast	Rab19	5.23544e-160	3.37488e-164	0.537586	0.372	0.028
pMast	Rapsn	3.18014e-156	2.04998e-160	0.739971	0.469	0.047
pMast	Cd53	1.55333e-155	1.00131e-159	1.53087	0.903	0.22
pMast	Ncf1	1.32414e-153	8.53569e-158	0.611204	0.403	0.034
pMast	Lgals1	3.18435e-150	2.0527e-154	2.25504	0.99	0.37
pMast	Fcer1g	9.85585e-148	6.35328e-152	2.43755	0.985	0.38
pMast	Ccl9	1.30421e-147	8.40724e-152	1.89044	0.668	0.103
pMast	Cd52	3.59118e-147	2.31495e-151	1.56023	0.867	0.193
pMast	Gm1604a	5.66506e-144	3.65182e-148	0.261273	0.184	0.007
pMast	Csf2rb	3.68494e-142	2.37539e-146	0.57745	0.423	0.041
pMast	Dok3	1.17105e-140	7.54884e-145	0.665405	0.474	0.051
pMast	Parvb	1.338e-138	8.62503e-143	0.365702	0.276	0.017
pMast	Gng12	2.17118e-138	1.39959e-142	1.43933	0.913	0.275
pMast	Mpo	7.87658e-133	5.07741e-137	2.05719	0.847	0.218
pMast	Serpine2	2.51881e-131	1.62368e-135	0.598533	0.362	0.032
pMast	Plac8	7.02407e-131	4.52786e-135	2.44364	1	0.51
pMast	Cd48	3.44494e-130	2.22068e-134	0.872157	0.75	0.138
pMast	Mns1	8.22801e-130	5.30395e-134	0.96624	0.704	0.134
pMast	Pglyrp1	4.71853e-128	3.04166e-132	1.68179	0.796	0.192
pMast	Slpi	1.40244e-127	9.04041e-132	1.33009	0.52	0.071
pMast	Anxa2	5.91762e-127	3.81462e-131	1.13661	0.796	0.183
pMast	Clec2i	2.49926e-123	1.61107e-127	0.25513	0.199	0.01
pMast	Lmo4	1.92886e-122	1.24338e-126	1.67739	0.852	0.252
pMast	Rab44	2.35207e-119	1.51619e-123	0.61184	0.474	0.061
pMast	Cd69	7.94966e-115	5.12452e-119	0.860775	0.423	0.05
pMast	Rom1	1.30177e-114	8.3915e-119	0.614283	0.459	0.059
pMast	P2ry1	3.38516e-111	2.18214e-115	0.365177	0.276	0.022
pMast	Anxa1	1.09377e-110	7.05068e-115	1.64515	0.969	0.467
pMast	Ccl6	3.74043e-110	2.41116e-114	2.04234	0.24	0.016
pMast	Tmsb4x	5.96578e-110	3.84566e-114	1.81474	1	0.998
pMast	Cd63	1.12453e-106	7.24896e-111	1.51228	1	0.943
pMast	Il3ra	6.52555e-106	4.20651e-110	0.851122	0.648	0.131
pMast	Nkg7	2.02634e-104	1.30622e-108	1.45752	0.893	0.318
pMast	Itgb7	4.03085e-104	2.59837e-108	0.79431	0.561	0.096
pMast	Csf1	2.53776e-103	1.63589e-107	0.494364	0.296	0.027
pMast	Fut7	1.46959e-102	9.4733e-107	0.736116	0.612	0.118
pMast	Acp5	2.26146e-102	1.45778e-106	0.367873	0.276	0.023
pMast	Man2b1	5.5466e-97	3.57545e-101	0.978459	0.745	0.197
pMast	Bfsp2	3.69013e-95	2.37873e-99	0.382961	0.291	0.028
pMast	Fgf3	9.93755e-93	6.40595e-97	0.472869	0.367	0.045
pMast	F630028O10Rik	4.60012e-92	2.96533e-96	0.441696	0.301	0.031
pMast	Adgrg3	1.26759e-91	8.17114e-96	0.692989	0.541	0.099
pMast	Crip1	1.41144e-89	9.09844e-94	1.71678	1	0.804
pMast	Id1	1.50352e-89	9.69199e-94	0.630577	0.403	0.055
pMast	Gm17590	3.63112e-89	2.3407e-93	0.419519	0.179	0.011
pMast	Tspo	4.567e-87	2.94398e-91	0.992011	1	0.81
pMast	Taldo1	1.13302e-85	7.30368e-90	1.07672	0.985	0.761
pMast	Tnfaip8l2	2.30651e-85	1.48682e-89	0.63009	0.556	0.108
pMast	Hcst	2.49427e-84	1.60786e-88	1.08991	0.806	0.279
pMast	Ly6e	3.48518e-84	2.24662e-88	0.905152	1	0.967
pMast	Il1rl1	2.64083e-83	1.70233e-87	0.297418	0.194	0.014
pMast	Srgn	3.70381e-82	2.38755e-86	0.78511	1	0.991
pMast	Flnb	1.67379e-81	1.07896e-85	0.30612	0.255	0.025
pMast	Hp	2.02133e-81	1.30299e-85	0.308476	0.189	0.013
pMast	Adck4	3.06759e-81	1.97743e-85	0.626335	0.48	0.086
pMast	Tbc1d4	1.16173e-79	7.48878e-84	0.575896	0.408	0.064
pMast	Itgb2	1.19378e-79	7.69534e-84	0.730988	0.439	0.075
pMast	Edem3	1.11768e-78	7.20479e-83	0.343059	0.25	0.025
pMast	Itgal	1.24904e-77	8.05158e-82	0.286058	0.235	0.022
pMast	Sh3bgrl3	2.46644e-76	1.58992e-80	0.91975	1	0.918
pMast	Arsb	3.12176e-74	2.01235e-78	0.431153	0.327	0.044
pMast	Cotl1	1.1486e-73	7.4041e-78	0.990759	0.903	0.392
pMast	Myl12b	8.01472e-70	5.16645e-74	0.886465	1	0.846
pMast	Csgalnact2	3.75784e-69	2.42238e-73	0.614572	0.541	0.125
pMast	Serf2	5.58493e-68	3.60016e-72	0.621802	0.995	0.982
pMast	Gsn	7.59039e-67	4.89292e-71	0.768646	0.551	0.136
pMast	Cd200r4	1.06274e-66	6.85063e-71	0.296118	0.168	0.013
pMast	Tmsb10	8.60166e-65	5.54481e-69	0.844021	1	0.887
pMast	Pfn1	1.00976e-64	6.50914e-69	0.733099	1	0.995
pMast	Nqo2	1.6558e-63	1.06736e-67	0.493801	0.398	0.072
pMast	Trf	1.22652e-61	7.90641e-66	0.746899	0.612	0.174
pMast	Itga2b	1.51791e-61	9.78474e-66	0.722229	0.648	0.194
pMast	Napsa	1.68326e-61	1.08506e-65	0.94518	0.949	0.671
pMast	Spns3	1.96224e-61	1.2649e-65	0.661428	0.582	0.158
pMast	Rac2	2.28856e-61	1.47525e-65	0.884631	0.995	0.892
pMast	Alox5ap	3.95065e-61	2.54667e-65	1.17889	0.98	0.814
pMast	Chn2	4.65595e-61	3.00132e-65	0.307858	0.281	0.038
pMast	Slc41a3	3.17894e-60	2.04921e-64	0.498077	0.372	0.066
pMast	Gsr	6.59336e-60	4.25021e-64	0.836294	0.704	0.253
pMast	Cyba	2.67799e-59	1.72629e-63	0.863673	0.964	0.775
pMast	Gata2	8.87447e-59	5.72067e-63	1.03336	0.934	0.584
pMast	Msrb1	6.83941e-57	4.40882e-61	0.722038	0.735	0.268
pMast	Tespa1	3.38251e-56	2.18043e-60	0.349295	0.332	0.055
pMast	H2-Oa	1.10585e-55	7.12856e-60	0.744059	0.638	0.199
pMast	Bin1	4.77259e-54	3.07651e-58	0.583879	0.612	0.179
pMast	Ero1l	3.15325e-53	2.03265e-57	0.441547	0.388	0.078
pMast	Cd244	1.33343e-52	8.59554e-57	0.406854	0.281	0.043
pMast	Ccr2	2.1896e-51	1.41146e-55	0.264357	0.102	0.006
pMast	Ostf1	3.18223e-51	2.05133e-55	0.768713	0.913	0.594
pMast	Tec	4.48182e-51	2.88907e-55	0.323142	0.276	0.042
pMast	Sdf2l1	6.17926e-51	3.98328e-55	1.03123	0.653	0.24
pMast	Ms4a6c	1.88988e-50	1.21825e-54	0.660935	0.571	0.169
pMast	Cks2	2.0707e-50	1.33481e-54	0.810871	0.888	0.449
pMast	Osm	4.33477e-50	2.79428e-54	0.566758	0.245	0.035
pMast	Hsp90b1	7.86816e-49	5.07198e-53	0.830365	0.918	0.611
pMast	E2f8	1.60292e-48	1.03327e-52	0.363984	0.291	0.05
pMast	Itm2b	8.09696e-47	5.21947e-51	0.510234	1	0.996
pMast	Tuba8	5.31974e-46	3.42921e-50	0.488333	0.362	0.078
pMast	Ssr4	7.01194e-46	4.52004e-50	0.692329	0.944	0.852
pMast	Lag3	2.06428e-45	1.33068e-49	0.686953	0.48	0.134
pMast	Reep5	1.05608e-44	6.80769e-49	0.747182	0.857	0.493
pMast	Os9	1.10805e-44	7.1427e-49	0.716756	0.842	0.414
pMast	Itm2c	3.4922e-43	2.25114e-47	0.709294	0.847	0.464
pMast	Ppib	6.59197e-43	4.24932e-47	0.669179	0.964	0.874
pMast	Gm2a	2.59257e-42	1.67122e-46	0.793436	0.796	0.399
pMast	Evl	1.74513e-41	1.12495e-45	0.297626	0.209	0.03
pMast	Hmgb2	3.36931e-40	2.17193e-44	0.92486	0.969	0.763
pMast	Sec61b	3.873e-40	2.49662e-44	0.579286	0.974	0.885
pMast	Cd37	5.73433e-39	3.69647e-43	0.605293	0.704	0.292
pMast	Arhgdib	6.3666e-39	4.10404e-43	0.571523	0.995	0.931
pMast	Tmed3	9.487e-39	6.11552e-43	0.744349	0.857	0.606
pMast	Ptprs	1.20664e-38	7.77826e-43	0.463002	0.439	0.123
pMast	Il18r1	7.24534e-38	4.6705e-42	0.273042	0.153	0.018
pMast	Ndufa1	1.51699e-37	9.77884e-42	0.687608	0.857	0.544
pMast	Galns	1.75159e-37	1.12911e-41	0.296057	0.286	0.057
pMast	Il18rap	3.00974e-37	1.94014e-41	0.292419	0.199	0.03
pMast	Manf	5.82675e-37	3.75604e-41	0.901293	0.878	0.632
pMast	Arrb2	6.33036e-37	4.08068e-41	0.558194	0.531	0.18
pMast	Fxyd5	8.94521e-37	5.76627e-41	0.775832	0.985	0.905
pMast	Cd9	3.74694e-36	2.41535e-40	0.814193	0.944	0.737
pMast	Plp2	7.00102e-36	4.513e-40	0.803405	0.714	0.361
pMast	Sell	8.10607e-36	5.22534e-40	0.405444	0.367	0.09
pMast	Metap2	4.19225e-35	2.70241e-39	0.577997	0.929	0.725
pMast	Sec11c	8.90306e-35	5.7391e-39	0.633414	0.903	0.661
pMast	Gata1	1.30588e-34	8.418e-39	0.334745	0.291	0.062
pMast	Fes	1.40748e-34	9.07289e-39	0.507334	0.5	0.165
pMast	Palm	1.61863e-34	1.0434e-38	0.277184	0.224	0.039
pMast	Gmfg	3.0216e-34	1.94778e-38	0.648592	0.969	0.791
pMast	Atp6v0a1	5.12016e-34	3.30056e-38	0.302845	0.245	0.046
pMast	Il4	8.43484e-34	5.43727e-38	0.361692	0.281	0.059
pMast	Calr	9.31279e-34	6.00322e-38	0.807148	0.934	0.904
pMast	Hk3	2.18684e-33	1.40968e-37	0.397339	0.311	0.071
pMast	Atp6ap2	4.3767e-33	2.82131e-37	0.633616	0.714	0.375
pMast	Cst3	1.12832e-32	7.27341e-37	0.474915	0.964	0.929
pMast	Sec61g	1.63345e-32	1.05296e-36	0.583915	0.969	0.905
pMast	4930519L02Rik	2.87215e-32	1.85145e-36	0.620639	0.74	0.376
pMast	Ikzf2	4.24059e-32	2.73357e-36	0.572246	0.704	0.328
pMast	Cebpb	8.10114e-32	5.22216e-36	0.852921	0.566	0.236
pMast	Lcp1	2.39128e-31	1.54147e-35	0.710994	0.878	0.624
pMast	Prss57	3.36711e-31	2.17051e-35	0.298344	0.311	0.073
pMast	Cxcr4	4.74288e-31	3.05736e-35	0.392542	0.311	0.076
pMast	Atox1	4.88206e-31	3.14708e-35	0.518865	0.939	0.749
pMast	Ms4a6b	1.26941e-30	8.18289e-35	0.539061	0.464	0.152
pMast	Hist1h1b	9.71712e-30	6.26385e-34	0.292669	0.27	0.06
pMast	Dgat1	2.38802e-29	1.53937e-33	0.385675	0.286	0.068
pMast	Arpc1b	3.16932e-29	2.04301e-33	0.406681	0.995	0.968
pMast	H2afj	6.21257e-29	4.00475e-33	0.592854	0.929	0.722
pMast	Npc2	8.20575e-29	5.28959e-33	0.505487	0.974	0.806
pMast	Ctsd	1.10293e-28	7.10969e-33	0.644535	0.934	0.729
pMast	Myeov2	1.21804e-28	7.85171e-33	0.5429	0.903	0.728
pMast	Pdia3	1.56417e-28	1.0083e-32	0.605733	0.903	0.745
pMast	Fam105a	2.10381e-28	1.35616e-32	0.347968	0.342	0.093
pMast	Tmem258	3.30209e-28	2.12859e-32	0.515046	0.939	0.816
pMast	Myl6	5.12988e-28	3.30683e-32	0.394858	1	0.988
pMast	Runx1	2.37769e-27	1.53271e-31	0.564486	0.684	0.334
pMast	Rgs2	2.45537e-27	1.58278e-31	0.759638	0.607	0.258
pMast	Evi2a	2.85227e-27	1.83863e-31	0.254115	0.184	0.032
pMast	Fam107b	4.51941e-27	2.9133e-31	0.647905	0.806	0.497
pMast	Serpinb1a	4.88282e-27	3.14757e-31	0.604014	0.765	0.398
pMast	Gnb2	8.21318e-27	5.29439e-31	0.461022	0.985	0.878
pMast	Nin	1.1681e-26	7.52981e-31	0.254216	0.245	0.054
pMast	Gm20342	1.27657e-26	8.22904e-31	0.428913	0.408	0.132
pMast	Arpc5	1.64446e-26	1.06005e-30	0.640918	0.929	0.764
pMast	Tm6sf1	1.90014e-26	1.22487e-30	0.426615	0.413	0.135
pMast	Calm3	2.3429e-26	1.51028e-30	0.532154	0.954	0.745
pMast	Sept11	3.0367e-26	1.95752e-30	0.422726	0.434	0.149
pMast	Pecam1	5.83093e-26	3.75874e-30	0.41437	0.474	0.172
pMast	Nucb1	1.09207e-25	7.03969e-30	0.551971	0.837	0.614
pMast	Emid1	1.19033e-25	7.67312e-30	0.35616	0.393	0.126
pMast	Pepd	1.46159e-25	9.42174e-30	0.518621	0.505	0.2
pMast	Spcs3	3.58789e-25	2.31283e-29	0.494089	0.526	0.22
pMast	Arpc3	4.66754e-25	3.00879e-29	0.473891	0.959	0.894
pMast	Anxa6	1.14146e-24	7.35809e-29	0.370559	0.459	0.164
pMast	Fam189b	1.52186e-24	9.81025e-29	0.335306	0.352	0.105
pMast	Adk	3.1978e-24	2.06137e-28	0.545358	0.602	0.292
pMast	Myl12a	3.23171e-24	2.08323e-28	0.483111	0.969	0.858
pMast	Mpc2	4.97647e-24	3.20794e-28	0.837506	0.816	0.62
pMast	Emb	8.8267e-24	5.68987e-28	0.484353	0.765	0.425
pMast	Pdia4	2.13883e-23	1.37874e-27	0.521321	0.556	0.272
pMast	Lbr	2.37422e-23	1.53047e-27	0.588031	0.633	0.312
pMast	Mapkapk3	5.23525e-23	3.37475e-27	0.451782	0.582	0.262
pMast	Neat1	6.17695e-23	3.98179e-27	0.547151	0.709	0.365
pMast	Vsir	9.26419e-23	5.97189e-27	0.389832	0.306	0.09
pMast	Vimp	1.94684e-22	1.25497e-26	0.584116	0.638	0.339
pMast	Scp2	2.4996e-22	1.6113e-26	0.617426	0.944	0.756
pMast	B4galnt1	2.81493e-22	1.81456e-26	0.41063	0.485	0.188
pMast	BC037034	3.59587e-22	2.31797e-26	0.331198	0.372	0.123
pMast	Tmed2	1.21542e-21	7.83482e-26	0.595523	0.857	0.664
pMast	Vim	1.21918e-21	7.85912e-26	0.510952	0.893	0.643
pMast	Tax1bp1	1.6684e-21	1.07549e-25	0.478587	0.908	0.675
pMast	Cnn2	1.94532e-21	1.254e-25	0.66244	0.827	0.554
pMast	Gnai3	2.33248e-21	1.50356e-25	0.513222	0.628	0.314
pMast	Rin3	3.20385e-21	2.06527e-25	0.337389	0.393	0.138
pMast	Ssr1	4.63896e-21	2.99037e-25	0.508866	0.719	0.413
pMast	Cd200r1	4.75853e-21	3.06745e-25	0.48803	0.342	0.112
pMast	Cmtm7	7.63658e-21	4.92269e-25	0.402348	0.99	0.935
pMast	Fam174b	1.15983e-20	7.47648e-25	0.311108	0.321	0.1
pMast	Mrpl33	1.82593e-20	1.17703e-24	0.484481	0.888	0.722
pMast	Myo1f	4.27725e-20	2.7572e-24	0.298128	0.301	0.091
pMast	Anp32a	5.06784e-20	3.26684e-24	0.44304	0.944	0.817
pMast	Carhsp1	1.2771e-19	8.23245e-24	0.301767	0.25	0.068
pMast	Ssr2	1.69042e-19	1.08968e-23	0.474687	0.832	0.678
pMast	Rpia	2.51986e-19	1.62435e-23	0.445399	0.597	0.302
pMast	Fkbp2	3.13048e-19	2.01797e-23	0.479093	0.668	0.407
pMast	Add3	4.87573e-19	3.143e-23	0.329709	0.357	0.124
pMast	Mpc1	4.89795e-19	3.15732e-23	0.461189	0.786	0.529
pMast	Spry2	1.09165e-18	7.03697e-23	0.311329	0.219	0.056
pMast	Spcs2	1.19695e-18	7.71578e-23	0.455518	0.934	0.82
pMast	Ddost	2.02894e-18	1.3079e-22	0.486466	0.827	0.634
pMast	Rbfa	2.36828e-18	1.52664e-22	0.523389	0.694	0.405
pMast	Dynll1	4.60488e-18	2.9684e-22	0.411202	0.908	0.749
pMast	Actr3	8.56722e-18	5.52261e-22	0.469979	0.847	0.631
pMast	Ankrd12	9.26003e-18	5.96921e-22	0.411507	0.628	0.334
pMast	Selplg	9.83136e-18	6.3375e-22	0.537698	0.73	0.477
pMast	Fyb	9.85301e-18	6.35145e-22	0.497445	0.755	0.433
pMast	Arpc2	1.14686e-17	7.39292e-22	0.335069	0.985	0.96
pMast	Ppp1ca	1.59997e-17	1.03137e-21	0.383428	0.944	0.886
pMast	Calm2	2.71323e-17	1.749e-21	0.428672	0.995	0.979
pMast	Rap1a	3.42572e-17	2.20829e-21	0.474721	0.827	0.663
pMast	S100a10	4.74255e-17	3.05714e-21	0.537049	0.913	0.791
pMast	Tpm4	6.28525e-17	4.0516e-21	0.421741	0.25	0.075
pMast	Igf1r	1.00316e-16	6.46658e-21	0.423843	0.592	0.309
pMast	Fam49b	1.04677e-16	6.74769e-21	0.494506	0.571	0.298
pMast	Cox6a1	2.58581e-16	1.66687e-20	0.33222	0.964	0.862
pMast	Rrm2	2.60174e-16	1.67714e-20	0.773576	0.316	0.116
pMast	Nrm	2.96146e-16	1.90902e-20	0.331849	0.551	0.258
pMast	Rfc2	5.22448e-16	3.36781e-20	0.439819	0.872	0.632
pMast	Elane	6.70124e-16	4.31976e-20	0.645067	0.296	0.1
pMast	Arhgap15	9.31542e-16	6.00491e-20	0.34468	0.597	0.297
pMast	H2afz	1.4227e-15	9.17104e-20	0.56044	0.99	0.98
pMast	Serp1	1.4926e-15	9.62161e-20	0.438482	0.735	0.467
pMast	Lamtor2	1.69867e-15	1.095e-19	0.404982	0.872	0.679
pMast	H2-Ob	1.84421e-15	1.18882e-19	0.258439	0.235	0.068
pMast	Tacstd2	2.27314e-15	1.46532e-19	0.394948	0.551	0.278
pMast	Pdia6	2.60252e-15	1.67764e-19	0.599192	0.821	0.694
pMast	Dbi	4.26443e-15	2.74894e-19	0.397801	0.898	0.802
pMast	Atp6v0e	5.06962e-15	3.26798e-19	0.363335	0.929	0.818
pMast	Clic1	5.3438e-15	3.44472e-19	0.329511	0.995	0.963
pMast	Cdk2ap2	1.04168e-14	6.71491e-19	0.505662	0.765	0.544
pMast	Tyms	1.58623e-14	1.02251e-18	0.479456	0.515	0.26
pMast	P2rx4	2.33305e-14	1.50393e-18	0.422773	0.52	0.268
pMast	2810417H13Rik	3.02918e-14	1.95267e-18	0.687287	0.347	0.14
pMast	S100a11	3.91649e-14	2.52465e-18	0.445691	0.964	0.894
pMast	Mboat1	3.98755e-14	2.57046e-18	0.252101	0.214	0.063
pMast	Spi1	6.04402e-14	3.8961e-18	0.397422	0.765	0.506
pMast	Coro1a	1.11218e-13	7.16934e-18	0.404288	0.99	0.893
pMast	Btg2	1.45775e-13	9.39697e-18	0.494726	0.398	0.175
pMast	Ncf2	1.9786e-13	1.27545e-17	0.439701	0.566	0.298
pMast	Pfkp	2.03161e-13	1.30962e-17	0.426672	0.439	0.208
pMast	Surf4	2.48986e-13	1.60501e-17	0.380845	0.5	0.262
pMast	Thy1	3.34884e-13	2.15873e-17	0.278178	0.179	0.048
pMast	Slbp	4.38944e-13	2.82953e-17	0.477115	0.745	0.494
pMast	Parvg	5.44468e-13	3.50975e-17	0.345454	0.561	0.293
pMast	Csrp1	7.68768e-13	4.95564e-17	0.399714	0.699	0.476
pMast	Esyt1	1.18703e-12	7.65185e-17	0.324786	0.403	0.181
pMast	Tmbim6	1.43618e-12	9.25791e-17	0.342311	0.949	0.859
pMast	Tma7	1.52922e-12	9.85768e-17	0.340501	0.974	0.909
pMast	Lat	1.80905e-12	1.16615e-16	0.418369	0.592	0.348
pMast	Dhrs3	1.94356e-12	1.25286e-16	0.264469	0.321	0.123
pMast	Cks1b	2.49998e-12	1.61154e-16	0.441264	0.638	0.402
pMast	Sept1	2.77846e-12	1.79105e-16	0.407944	0.77	0.553
pMast	Cap1	3.09815e-12	1.99713e-16	0.284901	0.311	0.12
pMast	Tagln2	3.26848e-12	2.10693e-16	0.328712	0.985	0.948
pMast	Rpl36al	5.91661e-12	3.81397e-16	0.272563	0.985	0.975
pMast	Dnajb11	6.0361e-12	3.89099e-16	0.447857	0.556	0.336
pMast	Rinl	1.41371e-11	9.11307e-16	0.257724	0.372	0.158
pMast	Lamtor4	1.7618e-11	1.1357e-15	0.407685	0.801	0.601
pMast	Deb1	1.84967e-11	1.19234e-15	0.349558	0.474	0.241
pMast	Ndufa3	1.87053e-11	1.20578e-15	0.355945	0.908	0.753
pMast	Tmem167	2.23297e-11	1.43942e-15	0.352884	0.735	0.499
pMast	Cox5a	2.27512e-11	1.46659e-15	0.342974	0.913	0.811
pMast	Krtcap2	4.09176e-11	2.63763e-15	0.347747	0.908	0.865
pMast	Ndufa4	4.97802e-11	3.20894e-15	0.272864	0.99	0.956
pMast	Slc22a3	7.00082e-11	4.51287e-15	0.284175	0.327	0.134
pMast	Rpn2	8.00623e-11	5.16098e-15	0.347495	0.816	0.672
pMast	Hspa5	1.38663e-10	8.93853e-15	0.613881	0.786	0.657
pMast	Lsm6	1.44134e-10	9.29117e-15	0.344002	0.781	0.6
pMast	Ube2w	1.51858e-10	9.78908e-15	0.320811	0.464	0.24
pMast	Pkp3	1.61431e-10	1.04062e-14	0.317266	0.301	0.124
pMast	Gpx1	1.77235e-10	1.14249e-14	0.290466	0.985	0.972
pMast	Capzb	1.90083e-10	1.22531e-14	0.314254	0.923	0.825
pMast	Ubl5	2.22543e-10	1.43456e-14	0.28155	0.929	0.886
pMast	Nedd8	3.82265e-10	2.46416e-14	0.281076	0.934	0.843
pMast	Iqgap1	5.46033e-10	3.51984e-14	0.314464	0.592	0.344
pMast	Rasgrp2	5.50061e-10	3.54581e-14	0.322001	0.638	0.384
pMast	Asf1b	5.68922e-10	3.66739e-14	0.415129	0.296	0.127
pMast	Rgcc	6.32268e-10	4.07573e-14	0.269936	0.367	0.167
pMast	Ggh	8.67687e-10	5.59329e-14	0.312657	0.577	0.331
pMast	Ube2a	1.19859e-09	7.72635e-14	0.316072	0.587	0.347
pMast	Slc9a3r1	1.2766e-09	8.22922e-14	0.34732	0.699	0.466
pMast	Rpn1	1.29526e-09	8.3495e-14	0.358561	0.612	0.411
pMast	Cd47	2.16023e-09	1.39253e-13	0.311019	0.929	0.876
pMast	Ssr3	2.2382e-09	1.44279e-13	0.362463	0.617	0.392
pMast	Ostc	5.65841e-09	3.64753e-13	0.344669	0.76	0.604
pMast	Cpne2	5.71573e-09	3.68448e-13	0.391233	0.699	0.533
pMast	Flot2	6.22491e-09	4.01271e-13	0.259274	0.296	0.126
pMast	Btg1	6.69999e-09	4.31895e-13	0.354488	0.52	0.292
pMast	Bri3bp	7.89836e-09	5.09144e-13	0.304145	0.51	0.285
pMast	Pygl	1.11197e-08	7.16796e-13	0.262611	0.388	0.189
pMast	Acss2	1.11252e-08	7.17152e-13	0.29171	0.321	0.146
pMast	Tmem160	1.93538e-08	1.24758e-12	0.31154	0.643	0.415
pMast	Tmem9b	1.97925e-08	1.27587e-12	0.287632	0.434	0.224
pMast	Ube2c	2.03247e-08	1.31017e-12	0.408083	0.26	0.103
pMast	Gm9844	2.06908e-08	1.33377e-12	0.279165	0.352	0.168
pMast	P4hb	2.0946e-08	1.35022e-12	0.34282	0.587	0.377
pMast	Prdx5	2.30416e-08	1.48531e-12	0.351387	0.883	0.815
pMast	Ndufs5	3.41717e-08	2.20278e-12	0.288828	0.832	0.687
pMast	Creld2	5.53847e-08	3.57021e-12	0.311647	0.403	0.209
pMast	Hnrnpa3	7.62976e-08	4.9183e-12	0.305692	0.872	0.771
pMast	Ethe1	7.86581e-08	5.07046e-12	0.308587	0.602	0.375
pMast	Arl6ip6	8.48996e-08	5.4728e-12	0.279006	0.418	0.22
pMast	Cenpa	8.91813e-08	5.74881e-12	0.298904	0.357	0.17
pMast	Cope	9.94404e-08	6.41013e-12	0.299473	0.811	0.687
pMast	Cox7a2	1.10174e-07	7.10207e-12	0.299666	0.918	0.851
pMast	Pde6d	1.74044e-07	1.12192e-11	0.273663	0.505	0.3
pMast	Gpsm3	1.94213e-07	1.25194e-11	0.42995	0.74	0.532
pMast	Sephs2	2.76831e-07	1.78451e-11	0.270635	0.592	0.349
pMast	Rhoa	2.84335e-07	1.83288e-11	0.349864	0.893	0.764
pMast	Tmem50a	3.06496e-07	1.97574e-11	0.308217	0.888	0.776
pMast	Ppp4c	3.36214e-07	2.1673e-11	0.381013	0.776	0.606
pMast	Ralbp1	3.64838e-07	2.35182e-11	0.287374	0.816	0.617
pMast	Brk1	5.30974e-07	3.42277e-11	0.290381	0.883	0.769
pMast	Smdt1	7.6256e-07	4.91562e-11	0.286308	0.796	0.688
pMast	Kdelr2	8.35632e-07	5.38666e-11	0.288337	0.531	0.323
pMast	Dad1	9.08128e-07	5.85398e-11	0.280539	0.883	0.841
pMast	Chic2	9.41841e-07	6.0713e-11	0.259592	0.51	0.296
pMast	Rtn3	9.78833e-07	6.30976e-11	0.291552	0.668	0.441
pMast	Prkcd	1.47274e-06	9.49358e-11	0.278695	0.372	0.196
pMast	Bcl10	1.68317e-06	1.08501e-10	0.330754	0.541	0.347
pMast	Tcn2	2.12138e-06	1.36749e-10	0.251424	0.352	0.179
pMast	Spc24	2.27837e-06	1.46869e-10	0.284376	0.327	0.16
pMast	Pdcd10	2.49125e-06	1.60591e-10	0.27027	0.689	0.492
pMast	Prkag1	2.79826e-06	1.80382e-10	0.264866	0.546	0.335
pMast	Aqp9	2.81665e-06	1.81567e-10	0.301747	0.235	0.102
pMast	Atp6v0b	2.83935e-06	1.8303e-10	0.282885	0.796	0.625
pMast	Adssl1	2.98205e-06	1.92229e-10	0.282124	0.536	0.333
pMast	Abtb1	3.04549e-06	1.96319e-10	0.278466	0.327	0.161
pMast	Degs1	4.91788e-06	3.17017e-10	0.318422	0.378	0.206
pMast	Cdca3	5.7704e-06	3.71972e-10	0.257822	0.245	0.106
pMast	Leprotl1	5.85787e-06	3.7761e-10	0.330042	0.582	0.379
pMast	Dut	7.12858e-06	4.59523e-10	0.341764	0.714	0.548
pMast	Klhl6	7.42952e-06	4.78922e-10	0.277763	0.622	0.421
pMast	Cdc42	7.83633e-06	5.05146e-10	0.269985	0.969	0.903
pMast	Psmb3	9.02007e-06	5.81452e-10	0.261758	0.857	0.763
pMast	AI413582	1.55132e-05	1.00001e-09	0.277126	0.444	0.261
pMast	Actg1	1.71437e-05	1.10512e-09	0.316034	1	0.991
pMast	Gpi1	1.7458e-05	1.12538e-09	0.251959	0.923	0.877
pMast	Gabarap	1.75475e-05	1.13115e-09	0.272167	0.939	0.875
pMast	Arf5	1.99038e-05	1.28304e-09	0.302908	0.837	0.731
pMast	Dap	2.14873e-05	1.38512e-09	0.305656	0.648	0.45
pMast	Uqcrq	2.16906e-05	1.39822e-09	0.254494	0.832	0.729
pMast	Ier3	2.40498e-05	1.5503e-09	0.421197	0.505	0.318
pMast	1810037I17Rik	2.53891e-05	1.63664e-09	0.311227	0.821	0.711
pMast	Tgfb1	2.5668e-05	1.65461e-09	0.256607	0.745	0.578
pMast	Rpa3	3.11258e-05	2.00643e-09	0.267055	0.546	0.362
pMast	Fam173a	3.21006e-05	2.06927e-09	0.317318	0.617	0.451
pMast	Nusap1	3.29383e-05	2.12327e-09	0.260266	0.224	0.097
pMast	Vapa	3.33803e-05	2.15177e-09	0.325276	0.709	0.564
pMast	Prkca	3.83577e-05	2.47262e-09	0.295428	0.362	0.201
pMast	Prr13	4.02721e-05	2.59602e-09	0.397582	0.903	0.81
pMast	Hist1h1c	4.02754e-05	2.59623e-09	0.293934	0.454	0.27
pMast	Bloc1s2	6.18474e-05	3.98681e-09	0.250821	0.546	0.358
pMast	Dpy30	6.21153e-05	4.00408e-09	0.278222	0.77	0.615
pMast	Tmed10	7.47639e-05	4.81944e-09	0.27691	0.796	0.677
pMast	Msn	9.16986e-05	5.91108e-09	0.289616	0.719	0.532
pMast	Ddx39	9.85859e-05	6.35505e-09	0.260987	0.561	0.38
pMast	Mgat2	0.000111659	7.19778e-09	0.267883	0.597	0.418
pMast	Lman2	0.000230815	1.48788e-08	0.256585	0.724	0.566
pMast	Higd2a	0.00025177	1.62296e-08	0.250593	0.77	0.597
pMast	Wdr1	0.000338517	2.18215e-08	0.291973	0.587	0.413
pMast	Hist1h4i	0.000418667	2.69881e-08	0.253765	0.301	0.16
pMast	Tln1	0.000450116	2.90154e-08	0.264633	0.811	0.631
pMast	Tipin	0.000558306	3.59895e-08	0.296292	0.536	0.365
pMast	Vasp	0.000587995	3.79034e-08	0.364239	0.806	0.656
pMast	Erp29	0.000749632	4.83228e-08	0.2605	0.74	0.595
pMast	Fbxo5	0.000779046	5.02189e-08	0.261897	0.235	0.114
pMast	Junb	0.000797271	5.13937e-08	0.274763	0.638	0.454
pMast	Lockd	0.0012172	7.84633e-08	0.288366	0.423	0.262
pMast	Ikzf1	0.00136892	8.82434e-08	0.297149	0.444	0.285
pMast	Litaf	0.00138299	8.91502e-08	0.283158	0.332	0.191
pMast	Hexb	0.00185993	1.19895e-07	0.270658	0.454	0.3
pMast	Cdca8	0.00207438	1.33719e-07	0.284907	0.291	0.156
pMast	Cox17	0.00274097	1.76688e-07	0.290989	0.617	0.472
pMast	Bax	0.00539344	3.47672e-07	0.257824	0.673	0.545
pMast	Glipr1	0.00543953	3.50643e-07	0.261351	0.801	0.642
pMast	Plek	0.00793659	5.11609e-07	0.250199	0.296	0.165
pMast	Pcmt1	0.00841234	5.42277e-07	0.270229	0.668	0.509
pMast	Birc5	0.0119543	7.706e-07	0.406062	0.27	0.151
pMast	Lgals9	0.0147656	9.51818e-07	0.273036	0.724	0.579
pMast	Xbp1	0.0262471	1.69194e-06	0.266964	0.541	0.393
pMast	Arhgap9	0.0329864	2.12637e-06	0.25599	0.383	0.246
pNeu	Mpo	0	0	3.23815	0.993	0.21
pNeu	Ctsg	0	0	2.76289	0.976	0.109
pNeu	Ccl9	0	0	1.72945	0.912	0.094
pNeu	Ms4a3	0	0	1.54273	0.609	0.058
pNeu	Cd48	0	0	1.13494	0.892	0.131
pNeu	Cst7	0	0	1.08146	0.805	0.059
pNeu	Tyrobp	0	0	1.06223	0.862	0.129
pNeu	BC035044	0	0	1.05091	0.801	0.057
pNeu	Clec12a	0	0	0.963671	0.552	0.034
pNeu	Anxa3	0	0	0.759305	0.552	0.028
pNeu	Cebpa	0	0	0.71301	0.569	0.035
pNeu	Cebpe	0	0	0.615975	0.306	0.007
pNeu	Fcgr3	0	0	0.605874	0.397	0.021
pNeu	Hp	0	0	0.594362	0.387	0.008
pNeu	Hdc	0	0	0.571139	0.502	0.022
pNeu	Igsf6	0	0	0.437266	0.337	0.009
pNeu	Atp8b4	0	0	0.435327	0.404	0.014
pNeu	Slc4a8	0	0	0.39011	0.367	0.012
pNeu	Trem3	0	0	0.370467	0.296	0.002
pNeu	Dmkn	0	0	0.270557	0.236	0.002
pNeu	Elane	4.73507e-270	3.05232e-274	3.27347	0.673	0.091
pNeu	F630028O10Rik	4.80024e-266	3.09433e-270	0.468422	0.401	0.027
pNeu	Irf8	5.73784e-248	3.69873e-252	0.649341	0.448	0.037
pNeu	Sell	6.9297e-227	4.46703e-231	0.733987	0.636	0.083
pNeu	1700020L24Rik	6.50938e-224	4.19608e-228	0.329068	0.34	0.022
pNeu	Bex6	1.32139e-223	8.51794e-228	0.597011	0.535	0.06
pNeu	Ly6c2	2.07896e-219	1.34014e-223	1.17895	0.303	0.018
pNeu	Rab44	3.26657e-207	2.1057e-211	0.515058	0.512	0.057
pNeu	Cpa3	2.98081e-203	1.92149e-207	1.50825	0.62	0.093
pNeu	Fcgr2b	7.94147e-203	5.11923e-207	0.2927	0.316	0.021
pNeu	Ap3s1	1.9514e-201	1.25791e-205	1.42837	0.912	0.273
pNeu	Plac8	1.53296e-194	9.8818e-199	2.25784	1	0.506
pNeu	Cd53	1.01609e-171	6.54995e-176	0.899366	0.872	0.216
pNeu	Tm6sf1	1.05492e-171	6.80022e-176	0.633542	0.697	0.127
pNeu	F13a1	8.51688e-153	5.49015e-157	0.261988	0.111	0.003
pNeu	Nkg7	3.78749e-152	2.44149e-156	1.22149	0.926	0.313
pNeu	Adgrg3	2.99103e-151	1.92808e-155	0.493609	0.576	0.095
pNeu	Hk3	1.17469e-141	7.57227e-146	0.486526	0.461	0.066
pNeu	Palm	2.24658e-138	1.44819e-142	0.259785	0.34	0.036
pNeu	Cd52	3.417e-136	2.20267e-140	0.787001	0.774	0.19
pNeu	Lgals1	1.35306e-133	8.72212e-138	1.36369	0.909	0.367
pNeu	Milr1	1.06302e-131	6.85244e-136	0.343383	0.38	0.047
pNeu	Ncf1	2.29303e-131	1.47813e-135	0.323416	0.316	0.033
pNeu	Tespa1	1.88447e-127	1.21477e-131	0.338723	0.394	0.052
pNeu	Prss57	1.57565e-120	1.0157e-124	0.578698	0.434	0.069
pNeu	Ltb4r1	1.43278e-116	9.23598e-121	0.295043	0.303	0.034
pNeu	Serpinb1a	5.41869e-116	3.493e-120	0.915159	0.933	0.393
pNeu	Calr	3.24281e-113	2.09038e-117	0.953677	1	0.903
pNeu	Ptma	6.13677e-106	3.95589e-110	0.547088	1	1
pNeu	H2afy	8.43855e-106	5.43967e-110	1.13382	0.99	0.837
pNeu	Msrb1	7.89166e-97	5.08713e-101	0.762891	0.747	0.264
pNeu	B4galnt1	8.9274e-95	5.75479e-99	0.547437	0.663	0.182
pNeu	Pgam1	3.60006e-94	2.32067e-98	0.803026	0.97	0.664
pNeu	Gpx1	6.73967e-94	4.34453e-98	0.6162	0.993	0.971
pNeu	Alas1	7.69681e-94	4.96152e-98	0.677644	0.566	0.141
pNeu	Sec61b	6.10786e-92	3.93725e-96	0.688822	0.997	0.884
pNeu	Arl11	9.703e-92	6.25475e-96	0.282132	0.36	0.057
pNeu	Spns3	6.4465e-91	4.15554e-95	0.475693	0.606	0.154
pNeu	Gng12	3.79373e-90	2.44552e-94	0.653088	0.774	0.274
pNeu	Ndufa4	4.99249e-90	3.21826e-94	0.642227	0.997	0.956
pNeu	Lat2	1.98426e-88	1.2791e-92	0.538946	0.545	0.132
pNeu	Ms4a6c	9.83735e-87	6.34136e-91	0.608907	0.609	0.165
pNeu	Sdf2l1	1.57691e-85	1.01651e-89	0.74442	0.704	0.236
pNeu	Cks2	2.47787e-85	1.59729e-89	0.714579	0.919	0.445
pNeu	Prtn3	8.92956e-83	5.75618e-87	0.993607	0.993	0.911
pNeu	Ncf4	2.91133e-82	1.87671e-86	0.338464	0.428	0.085
pNeu	Emb	2.84522e-80	1.83409e-84	0.806771	0.848	0.421
pNeu	Fcer1g	3.91582e-79	2.52422e-83	0.624462	0.872	0.378
pNeu	Bin1	8.13297e-79	5.24268e-83	0.449425	0.63	0.176
pNeu	Rgs10	1.61752e-76	1.04269e-80	0.344913	0.438	0.095
pNeu	Fam46a	1.77193e-76	1.14223e-80	0.293362	0.343	0.061
pNeu	Cdk6	5.2952e-72	3.4134e-76	0.751907	0.933	0.471
pNeu	Slc25a5	1.01549e-71	6.54603e-76	0.549525	1	0.933
pNeu	Gm20342	1.68164e-71	1.08402e-75	0.371052	0.508	0.128
pNeu	Eif4a1	7.00579e-71	4.51608e-75	0.498026	1	0.972
pNeu	Slpi	1.80945e-67	1.16641e-71	0.44386	0.354	0.072
pNeu	Tmsb4x	1.85508e-67	1.19583e-71	0.372711	1	0.998
pNeu	Tnfaip8l2	2.37388e-66	1.53025e-70	0.331393	0.451	0.107
pNeu	Sh3bgrl3	1.45332e-65	9.36843e-70	0.493808	1	0.917
pNeu	H2afj	4.43151e-62	2.85664e-66	0.592993	0.973	0.719
pNeu	Cox5a	2.93609e-60	1.89266e-64	0.565504	0.963	0.81
pNeu	Dynll1	9.17021e-60	5.91131e-64	0.581647	0.963	0.747
pNeu	Mcm5	1.49786e-58	9.6555e-63	0.475977	0.646	0.228
pNeu	Rps27l	1.64495e-58	1.06037e-62	0.477203	0.983	0.906
pNeu	H2afz	1.83383e-58	1.18212e-62	0.551927	1	0.979
pNeu	Igfbp4	4.68376e-58	3.01925e-62	0.609357	0.949	0.563
pNeu	Erh	5.44937e-58	3.51278e-62	0.507923	0.993	0.909
pNeu	Csgalnact2	4.64099e-57	2.99168e-61	0.341781	0.458	0.124
pNeu	Hmgb2	5.76165e-57	3.71408e-61	0.602241	0.976	0.762
pNeu	Tmsb10	7.82393e-55	5.04347e-59	0.548699	0.99	0.886
pNeu	Cd34	8.66627e-55	5.58646e-59	0.562554	0.919	0.495
pNeu	Rpl36al	1.90159e-54	1.2258e-58	0.399676	0.997	0.974
pNeu	Ppia	3.25536e-54	2.09847e-58	0.33345	1	1
pNeu	Erp29	3.64116e-53	2.34717e-57	0.560154	0.929	0.59
pNeu	Gsr	8.89195e-53	5.73194e-57	0.665645	0.633	0.251
pNeu	Tmem97	2.65863e-52	1.71381e-56	0.359095	0.552	0.177
pNeu	Trf	1.35166e-51	8.71305e-56	0.352391	0.542	0.172
pNeu	Arhgdib	3.28934e-51	2.12038e-55	0.455987	0.993	0.931
pNeu	Spi1	8.02522e-51	5.17322e-55	0.493096	0.892	0.502
pNeu	Rasgrp2	1.14231e-50	7.36358e-55	0.557318	0.774	0.379
pNeu	Rrm2	2.82269e-50	1.81956e-54	0.487759	0.404	0.113
pNeu	Ran	2.88145e-50	1.85744e-54	0.475681	0.99	0.932
pNeu	Cks1b	2.61219e-49	1.68387e-53	0.566968	0.801	0.397
pNeu	Nasp	2.97734e-49	1.91926e-53	0.427415	0.643	0.245
pNeu	Cd69	8.7284e-49	5.62651e-53	0.296873	0.259	0.051
pNeu	Hint1	1.54036e-48	9.92947e-53	0.431781	0.997	0.953
pNeu	Paox	5.57482e-48	3.59364e-52	0.264831	0.401	0.108
pNeu	Snrpf	1.80383e-47	1.16279e-51	0.413062	0.99	0.923
pNeu	Anxa2	1.00292e-46	6.46501e-51	0.337565	0.549	0.184
pNeu	Rin3	2.11156e-46	1.36116e-50	0.266802	0.458	0.135
pNeu	Mrpl33	3.27242e-46	2.10947e-50	0.514089	0.963	0.72
pNeu	Stmn1	1.09376e-45	7.05062e-50	0.453477	1	0.947
pNeu	Rgcc	2.39982e-45	1.54697e-49	0.537299	0.485	0.163
pNeu	Taldo1	4.79526e-45	3.09112e-49	0.475577	0.946	0.76
pNeu	Srm	8.70959e-45	5.61438e-49	0.511067	0.771	0.374
pNeu	Baz1a	6.93188e-44	4.46843e-48	0.291453	0.485	0.156
pNeu	Cotl1	8.47057e-44	5.4603e-48	0.429817	0.805	0.39
pNeu	Fam49b	1.28918e-43	8.31031e-48	0.502712	0.663	0.295
pNeu	Ranbp1	1.11702e-42	7.20057e-47	0.518084	0.966	0.858
pNeu	Myb	1.3459e-41	8.67594e-46	0.509732	0.835	0.492
pNeu	Ramp1	1.3896e-41	8.95764e-46	0.448221	0.97	0.829
pNeu	Cmtm7	5.40139e-41	3.48185e-45	0.389185	0.997	0.935
pNeu	Actr3	6.95943e-41	4.48619e-45	0.51827	0.909	0.628
pNeu	Tspo	1.28945e-40	8.31208e-45	0.484311	0.949	0.809
pNeu	Gatm	1.67163e-40	1.07757e-44	0.401772	0.545	0.206
pNeu	Shfm1	1.75357e-40	1.13039e-44	0.41691	0.987	0.931
pNeu	H3f3a	1.95058e-40	1.25738e-44	0.321063	1	0.993
pNeu	Cycs	2.46895e-40	1.59154e-44	0.560084	0.825	0.48
pNeu	Dbi	3.05993e-40	1.97249e-44	0.466957	0.96	0.8
pNeu	Srsf3	4.24899e-40	2.73899e-44	0.418828	0.973	0.877
pNeu	Dut	4.97228e-40	3.20523e-44	0.520296	0.882	0.543
pNeu	Pdcd4	5.03236e-40	3.24396e-44	0.534252	0.761	0.363
pNeu	Srsf7	6.6077e-40	4.25946e-44	0.45686	0.946	0.702
pNeu	Sec61g	1.6357e-39	1.0544e-43	0.494571	0.99	0.904
pNeu	Ung	1.76693e-39	1.139e-43	0.344966	0.441	0.143
pNeu	Pgls	3.13052e-39	2.018e-43	0.457054	0.946	0.714
pNeu	Npm1	3.87586e-39	2.49846e-43	0.289235	1	0.996
pNeu	Lmnb1	8.02549e-39	5.17339e-43	0.37312	0.559	0.215
pNeu	Syce2	1.75451e-38	1.13099e-42	0.451244	0.778	0.381
pNeu	Eif5a	4.16092e-38	2.68222e-42	0.328428	0.997	0.99
pNeu	Mif	5.05522e-38	3.2587e-42	0.451925	0.993	0.936
pNeu	Gmfg	7.15985e-38	4.61539e-42	0.407326	0.99	0.789
pNeu	Ssr2	9.20149e-38	5.93147e-42	0.470468	0.923	0.675
pNeu	Hells	1.43753e-37	9.26659e-42	0.26321	0.451	0.147
pNeu	Atp5g1	4.36077e-37	2.81104e-41	0.432074	0.966	0.866
pNeu	Rbm3	8.64488e-37	5.57267e-41	0.365499	0.993	0.955
pNeu	Mcm2	8.95907e-37	5.7752e-41	0.380679	0.603	0.248
pNeu	Ybx1	1.2945e-35	8.34461e-40	0.646466	0.933	0.763
pNeu	Gm2a	2.28376e-35	1.47216e-39	0.414305	0.771	0.397
pNeu	Il3ra	4.01362e-35	2.58726e-39	0.257596	0.411	0.133
pNeu	Serp1	3.28791e-34	2.11945e-38	0.465879	0.795	0.464
pNeu	Tkt	3.41921e-34	2.20409e-38	0.400383	0.96	0.815
pNeu	Idh2	3.64596e-34	2.35026e-38	0.406846	0.919	0.656
pNeu	Ssr4	1.24109e-33	8.00033e-38	0.38312	0.976	0.851
pNeu	2700094K13Rik	1.8699e-33	1.20538e-37	0.443964	0.909	0.641
pNeu	Ssr1	3.17143e-33	2.04437e-37	0.464854	0.747	0.41
pNeu	Cdt1	3.57483e-33	2.30441e-37	0.275724	0.434	0.15
pNeu	Hspe1	4.56906e-33	2.94531e-37	0.351091	0.983	0.884
pNeu	Pdia4	6.39074e-33	4.1196e-37	0.326074	0.633	0.268
pNeu	Cox6c	1.75079e-32	1.1286e-36	0.333869	0.993	0.939
pNeu	Srsf2	3.29251e-32	2.12242e-36	0.554191	0.896	0.648
pNeu	Mcm3	3.55967e-32	2.29464e-36	0.405095	0.721	0.357
pNeu	Tipin	7.61939e-32	4.91162e-36	0.405189	0.717	0.36
pNeu	Cenpw	8.86235e-32	5.71285e-36	0.310965	0.515	0.2
pNeu	Mcm7	2.50232e-31	1.61305e-35	0.40425	0.727	0.37
pNeu	Spcs3	3.74589e-31	2.41468e-35	0.321811	0.542	0.218
pNeu	Irf2bp2	4.17428e-31	2.69083e-35	0.265259	0.424	0.146
pNeu	P4hb	6.99069e-31	4.50634e-35	0.390635	0.724	0.373
pNeu	Gmnn	1.17669e-30	7.58516e-35	0.291466	0.599	0.249
pNeu	Lbr	1.22195e-30	7.87693e-35	0.353802	0.667	0.31
pNeu	2810417H13Rik	3.84723e-30	2.48e-34	0.576702	0.387	0.138
pNeu	Fam111a	4.45637e-30	2.87267e-34	0.326765	0.613	0.27
pNeu	Pdia6	1.65318e-29	1.06567e-33	0.453488	0.882	0.692
pNeu	Hspa5	6.78592e-29	4.37435e-33	0.465556	0.879	0.655
pNeu	Ddost	7.31811e-29	4.7174e-33	0.385827	0.879	0.632
pNeu	Mlec	9.52165e-29	6.13785e-33	0.327919	0.747	0.365
pNeu	Nme1	1.09299e-28	7.04565e-33	0.405541	0.953	0.767
pNeu	Tmed2	1.21852e-28	7.85485e-33	0.481777	0.872	0.663
pNeu	Lamtor4	3.2265e-28	2.07987e-32	0.364056	0.896	0.597
pNeu	Fabp5	4.97028e-28	3.20394e-32	0.432714	0.643	0.336
pNeu	Npm3	1.158e-27	7.46471e-32	0.379468	0.896	0.715
pNeu	Usp1	1.66822e-27	1.07537e-31	0.308825	0.535	0.226
pNeu	Tgfb1	1.72999e-27	1.11518e-31	0.415219	0.862	0.574
pNeu	Manf	2.05287e-27	1.32332e-31	0.445135	0.869	0.63
pNeu	Etfb	2.49232e-27	1.6066e-31	0.370985	0.956	0.82
pNeu	Hmgb1	3.22095e-27	2.07629e-31	0.408817	0.99	0.95
pNeu	Cox6b1	3.66261e-27	2.36099e-31	0.298092	0.983	0.948
pNeu	Ddx39	4.78214e-27	3.08266e-31	0.320074	0.744	0.375
pNeu	Atp6ap2	5.6721e-27	3.65635e-31	0.405743	0.687	0.373
pNeu	Snrpd1	6.31768e-27	4.07251e-31	0.358965	0.936	0.751
pNeu	Set	9.21954e-27	5.94311e-31	0.414107	0.973	0.803
pNeu	Atp5l	1.36189e-26	8.77905e-31	0.281085	0.993	0.97
pNeu	Vimp	1.84126e-26	1.18691e-30	0.316914	0.68	0.336
pNeu	Ndufa1	2.46615e-26	1.58973e-30	0.370608	0.818	0.543
pNeu	Nudcd2	2.73248e-26	1.76141e-30	0.365325	0.721	0.387
pNeu	2010107E04Rik	5.47772e-26	3.53105e-30	0.341809	0.973	0.893
pNeu	Nhp2	7.44347e-26	4.79821e-30	0.361633	0.909	0.672
pNeu	Adssl1	8.35845e-26	5.38803e-30	0.314563	0.673	0.329
pNeu	Hmgn5	8.59147e-26	5.53824e-30	0.325349	0.704	0.358
pNeu	Atp5o	1.18553e-25	7.64216e-30	0.34153	0.943	0.804
pNeu	Rpn1	1.51354e-25	9.75657e-30	0.344515	0.747	0.407
pNeu	Rpa3	1.72548e-25	1.11228e-29	0.295035	0.707	0.358
pNeu	Hsp90b1	1.79244e-25	1.15544e-29	0.415188	0.848	0.61
pNeu	Atp5b	2.20001e-25	1.41817e-29	0.293531	0.99	0.958
pNeu	Ube2a	2.39926e-25	1.54661e-29	0.312271	0.68	0.344
pNeu	Hnrnpa2b1	2.46135e-25	1.58664e-29	0.308099	0.997	0.936
pNeu	Cdca7	3.05768e-25	1.97104e-29	0.371554	0.754	0.419
pNeu	Ssr3	3.48079e-25	2.24379e-29	0.336835	0.721	0.388
pNeu	Uqcrq	6.13211e-25	3.95289e-29	0.40717	0.879	0.727
pNeu	Ctsz	2.0005e-24	1.28956e-28	0.389734	0.791	0.488
pNeu	Dpy30	7.68941e-24	4.95675e-28	0.325799	0.869	0.612
pNeu	Ivns1abp	7.98791e-24	5.14917e-28	0.3103	0.697	0.363
pNeu	Lig1	8.08057e-24	5.2089e-28	0.278459	0.535	0.235
pNeu	Npc2	1.0683e-23	6.88647e-28	0.337687	0.939	0.805
pNeu	AI662270	1.29387e-23	8.34054e-28	0.353757	0.919	0.739
pNeu	Hnrnpu	1.46283e-23	9.42968e-28	0.426242	0.848	0.565
pNeu	Cbx3	2.5413e-23	1.63817e-27	0.433434	0.845	0.518
pNeu	Lsm5	5.4865e-23	3.53671e-27	0.350764	0.909	0.664
pNeu	Exosc5	8.6475e-23	5.57436e-27	0.337489	0.832	0.539
pNeu	Nudt21	8.807e-23	5.67717e-27	0.329279	0.886	0.576
pNeu	Myc	1.16365e-22	7.50112e-27	0.390834	0.714	0.399
pNeu	Rrs1	1.4098e-22	9.08785e-27	0.280456	0.545	0.249
pNeu	Hnrnpa3	2.04931e-22	1.32102e-26	0.327914	0.946	0.769
pNeu	Pa2g4	3.39872e-22	2.19088e-26	0.370748	0.916	0.744
pNeu	Cox6a1	3.55615e-22	2.29237e-26	0.331652	0.973	0.861
pNeu	Psmb3	3.81571e-22	2.45969e-26	0.338316	0.936	0.761
pNeu	Reep5	7.77314e-22	5.01072e-26	0.330494	0.801	0.491
pNeu	Ptpn7	8.65375e-22	5.57839e-26	0.294194	0.697	0.359
pNeu	Hmgn2	9.59112e-22	6.18264e-26	0.376251	0.919	0.779
pNeu	Mrpl36	1.01127e-21	6.51885e-26	0.333966	0.808	0.524
pNeu	Ndufb7	1.02857e-21	6.63036e-26	0.323896	0.933	0.749
pNeu	Arhgap15	1.20047e-21	7.73848e-26	0.276812	0.616	0.295
pNeu	Uqcrb	1.20207e-21	7.74881e-26	0.258523	0.983	0.939
pNeu	Nans	1.42157e-21	9.16371e-26	0.279483	0.65	0.332
pNeu	Ywhaq	1.71375e-21	1.10472e-25	0.313168	0.949	0.796
pNeu	Cox5b	2.1492e-21	1.38542e-25	0.292678	0.98	0.879
pNeu	Sephs2	2.2038e-21	1.42061e-25	0.324811	0.64	0.346
pNeu	Vapa	2.57545e-21	1.66019e-25	0.366132	0.828	0.561
pNeu	Rrm1	3.1703e-21	2.04364e-25	0.250228	0.481	0.21
pNeu	Anp32b	3.30822e-21	2.13255e-25	0.364322	0.953	0.799
pNeu	Lta4h	4.62479e-21	2.98124e-25	0.384405	0.576	0.297
pNeu	Ccnb2	5.42236e-21	3.49537e-25	0.260124	0.3	0.104
pNeu	Cox7b	5.65524e-21	3.64549e-25	0.342391	0.939	0.811
pNeu	Pgd	7.30891e-21	4.71147e-25	0.261028	0.586	0.283
pNeu	Cacybp	7.93194e-21	5.11309e-25	0.336285	0.879	0.633
pNeu	Atp1b3	1.02293e-20	6.59401e-25	0.250732	0.566	0.267
pNeu	Ewsr1	1.154e-20	7.43895e-25	0.304374	0.939	0.71
pNeu	Pde4d	1.55694e-20	1.00364e-24	0.259586	0.347	0.135
pNeu	Hnrnpab	2.01894e-20	1.30145e-24	0.327905	0.872	0.61
pNeu	Nap1l1	2.57429e-20	1.65944e-24	0.329114	0.943	0.74
pNeu	Cct8	2.656e-20	1.71211e-24	0.298577	0.943	0.768
pNeu	Naa50	2.7874e-20	1.79682e-24	0.305063	0.673	0.371
pNeu	Lsm6	3.40083e-20	2.19224e-24	0.334158	0.848	0.598
pNeu	Gpi1	4.15394e-20	2.67772e-24	0.325314	0.953	0.876
pNeu	Mcm6	9.13086e-20	5.88594e-24	0.330929	0.731	0.416
pNeu	Ndufab1	1.9768e-19	1.27428e-23	0.306338	0.936	0.718
pNeu	Psma2	2.45245e-19	1.5809e-23	0.288272	0.953	0.8
pNeu	Sec11c	2.69192e-19	1.73527e-23	0.287141	0.912	0.659
pNeu	Lman2	3.54322e-19	2.28404e-23	0.309572	0.838	0.562
pNeu	Dctpp1	3.81947e-19	2.46211e-23	0.334778	0.906	0.648
pNeu	Ostc	4.7299e-19	3.04899e-23	0.298109	0.832	0.601
pNeu	Wsb1	5.31032e-19	3.42314e-23	0.298094	0.586	0.298
pNeu	Bzw2	1.0431e-18	6.72405e-23	0.303042	0.768	0.463
pNeu	Hnrnpf	1.22112e-18	7.87161e-23	0.275256	0.98	0.942
pNeu	C1qbp	1.92149e-18	1.23863e-22	0.33881	0.862	0.658
pNeu	Atp5e	2.56804e-18	1.65541e-22	0.265743	0.99	0.939
pNeu	Snx14	2.75732e-18	1.77743e-22	0.257652	0.471	0.218
pNeu	Rpn2	2.87107e-18	1.85075e-22	0.335315	0.875	0.67
pNeu	Zeb2	3.07731e-18	1.9837e-22	0.316954	0.586	0.299
pNeu	Nop10	3.46226e-18	2.23184e-22	0.274714	0.976	0.953
pNeu	Mapkapk3	3.49708e-18	2.25429e-22	0.252418	0.532	0.261
pNeu	Usmg5	3.98461e-18	2.56856e-22	0.357515	0.929	0.786
pNeu	Fkbp2	4.32246e-18	2.78635e-22	0.321381	0.68	0.405
pNeu	Tmem258	5.32212e-18	3.43075e-22	0.329534	0.953	0.815
pNeu	Calm3	6.99691e-18	4.51036e-22	0.283465	0.943	0.744
pNeu	1110008F13Rik	7.31942e-18	4.71825e-22	0.335415	0.842	0.597
pNeu	Hprt	1.01294e-17	6.52959e-22	0.303009	0.899	0.719
pNeu	Ptp4a1	1.28184e-17	8.26303e-22	0.26464	0.492	0.238
pNeu	Hnrnph1	1.34988e-17	8.70157e-22	0.277492	0.815	0.479
pNeu	Mydgf	1.43878e-17	9.27468e-22	0.315797	0.714	0.446
pNeu	Abracl	1.49959e-17	9.66669e-22	0.287291	0.926	0.705
pNeu	Mpc1	1.98862e-17	1.2819e-21	0.295203	0.818	0.526
pNeu	Hspd1	2.53243e-17	1.63246e-21	0.322713	0.889	0.718
pNeu	Canx	3.62811e-17	2.33875e-21	0.325549	0.805	0.558
pNeu	Dtymk	4.24093e-17	2.73379e-21	0.314181	0.832	0.556
pNeu	Rfc2	5.41946e-17	3.4935e-21	0.281444	0.896	0.63
pNeu	Snrpe	5.63262e-17	3.6309e-21	0.254816	0.97	0.892
pNeu	Lyar	5.65649e-17	3.64629e-21	0.289115	0.751	0.471
pNeu	Fam96a	6.40837e-17	4.13097e-21	0.311314	0.899	0.704
pNeu	Hnrnpa1	6.54627e-17	4.21986e-21	0.270964	0.99	0.939
pNeu	Psma7	9.83153e-17	6.33761e-21	0.255187	0.97	0.91
pNeu	Bloc1s2	3.29399e-16	2.12338e-20	0.262626	0.64	0.354
pNeu	B9d2	4.44387e-16	2.86461e-20	0.250026	0.636	0.348
pNeu	Ndufb8	5.35053e-16	3.44906e-20	0.275534	0.939	0.752
pNeu	Phgdh	5.77669e-16	3.72378e-20	0.265531	0.926	0.715
pNeu	Sfpq	5.90557e-16	3.80685e-20	0.309246	0.832	0.543
pNeu	U2af1	7.40908e-16	4.77605e-20	0.276416	0.946	0.778
pNeu	Mrpl12	1.42322e-15	9.1744e-20	0.303802	0.855	0.6
pNeu	Snrpd3	1.57052e-15	1.01239e-19	0.257589	0.923	0.739
pNeu	Cct2	1.58424e-15	1.02123e-19	0.277367	0.919	0.682
pNeu	Uqcr11	1.75531e-15	1.13151e-19	0.274848	0.973	0.884
pNeu	Echs1	2.40129e-15	1.54792e-19	0.266924	0.771	0.497
pNeu	Gsto1	2.61871e-15	1.68807e-19	0.290843	0.909	0.698
pNeu	Spcs2	3.36605e-15	2.16983e-19	0.314966	0.923	0.819
pNeu	Mrpl18	4.6572e-15	3.00213e-19	0.290362	0.835	0.585
pNeu	Krtcap2	4.79601e-15	3.09161e-19	0.254109	0.98	0.863
pNeu	Zfp422	4.82427e-15	3.10982e-19	0.282566	0.791	0.497
pNeu	Tmem14c	4.8465e-15	3.12415e-19	0.275256	0.811	0.553
pNeu	Mrpl20	4.9556e-15	3.19448e-19	0.27625	0.825	0.558
pNeu	Wdr12	6.60798e-15	4.25964e-19	0.268946	0.724	0.445
pNeu	Metap2	8.80325e-15	5.67476e-19	0.266891	0.916	0.723
pNeu	Tcp1	9.73586e-15	6.27593e-19	0.280746	0.919	0.723
pNeu	Ndufb5	1.35048e-14	8.7055e-19	0.275255	0.929	0.776
pNeu	Siva1	1.52098e-14	9.80455e-19	0.278999	0.798	0.555
pNeu	Cd47	1.65061e-14	1.06402e-18	0.299942	0.976	0.875
pNeu	Dazap1	2.1785e-14	1.40431e-18	0.27139	0.801	0.525
pNeu	Timm13	2.86581e-14	1.84736e-18	0.277245	0.912	0.727
pNeu	Lmo4	3.25754e-14	2.09988e-18	0.316661	0.508	0.254
pNeu	Mrpl42	5.86489e-14	3.78063e-18	0.257818	0.865	0.637
pNeu	Nhp2l1	6.73185e-14	4.33949e-18	0.262037	0.949	0.778
pNeu	Bzw1	6.73966e-14	4.34452e-18	0.269246	0.805	0.534
pNeu	Higd1a	6.90856e-14	4.4534e-18	0.262541	0.758	0.514
pNeu	Tmem160	8.13192e-14	5.242e-18	0.293557	0.663	0.413
pNeu	Atox1	8.91303e-14	5.74553e-18	0.259901	0.929	0.748
pNeu	Rbbp4	9.98913e-14	6.4392e-18	0.261175	0.828	0.554
pNeu	Tmem167	1.05215e-13	6.7824e-18	0.250729	0.785	0.496
pNeu	Magoh	1.28238e-13	8.26647e-18	0.276333	0.852	0.62
pNeu	Ppp1cc	1.90608e-13	1.2287e-17	0.276076	0.815	0.563
pNeu	Strap	2.38813e-13	1.53943e-17	0.256791	0.805	0.498
pNeu	Dcun1d5	2.41764e-13	1.55846e-17	0.252321	0.66	0.397
pNeu	Snrpa1	3.44416e-13	2.22017e-17	0.254563	0.724	0.45
pNeu	Minos1	3.80004e-13	2.44959e-17	0.267232	0.939	0.809
pNeu	Srsf6	3.921e-13	2.52756e-17	0.276696	0.838	0.606
pNeu	Snrpg	5.37215e-13	3.463e-17	0.322968	0.919	0.756
pNeu	Tomm5	5.73037e-13	3.69392e-17	0.27227	0.892	0.692
pNeu	Uqcr10	7.21269e-13	4.64945e-17	0.279267	0.936	0.818
pNeu	Farsa	7.2146e-13	4.65068e-17	0.27374	0.694	0.43
pNeu	Ndufs6	8.24687e-13	5.3161e-17	0.2762	0.832	0.643
pNeu	Mgat2	1.64694e-12	1.06165e-16	0.262823	0.68	0.415
pNeu	Ncl	1.91597e-12	1.23507e-16	0.266639	0.98	0.939
pNeu	Phf5a	3.54689e-12	2.2864e-16	0.257006	0.737	0.472
pNeu	Anp32e	5.20632e-12	3.3561e-16	0.269578	0.761	0.534
pNeu	Vim	6.21968e-11	4.00934e-15	0.256249	0.882	0.641
pNeu	Elavl1	1.33497e-10	8.60548e-15	0.255242	0.646	0.398
pNeu	Fam107b	2.14514e-10	1.3828e-14	0.254154	0.747	0.496
pNeu	Pdia3	2.25526e-10	1.45379e-14	0.270033	0.899	0.744
pNeu	Tmed3	6.36932e-08	4.1058e-12	0.275338	0.788	0.606
pNeu	Atp5k	2.53069e-07	1.63133e-11	0.25662	0.798	0.615
pNeu	Gapdh	3.26886e-07	2.10718e-11	0.255609	0.96	0.9
pNeu	Pglyrp1	5.26679e-06	3.39508e-10	0.262527	0.357	0.197
pEr	Car1	0	0	2.9312	0.843	0.125
pEr	Aqp1	0	0	1.32444	0.75	0.102
pEr	Gm15915	0	0	1.1768	0.624	0.02
pEr	Klf1	0	0	1.16653	0.756	0.025
pEr	Clec4d	0	0	0.938847	0.587	0.049
pEr	Csrp3	0	0	0.912087	0.448	0.027
pEr	Tspo2	0	0	0.895203	0.523	0.006
pEr	Gata1	0	0	0.871093	0.64	0.045
pEr	Mfsd2b	0	0	0.793073	0.579	0.027
pEr	Atp1b2	0	0	0.499606	0.339	0.004
pEr	Ermap	0	0	0.491189	0.277	0.002
pEr	Gypa	0	0	0.429098	0.242	0.004
pEr	Prss50	0	0	0.417937	0.221	0.003
pEr	Scin	0	0	0.379587	0.196	0.005
pEr	Rec114	0	0	0.368901	0.25	0.004
pEr	Slc45a3	0	0	0.328595	0.233	0.007
pEr	Pdzph1	0	0	0.304582	0.161	0.002
pEr	St8sia6	0	0	0.302826	0.186	0.004
pEr	Slc38a5	0	0	0.281893	0.18	0.003
pEr	Gna14	0	0	0.277396	0.219	0.007
pEr	Rhd	3.64051e-283	2.34675e-287	0.295552	0.161	0.004
pEr	Optn	2.86722e-280	1.84827e-284	0.587609	0.459	0.052
pEr	Samd14	2.92775e-278	1.88729e-282	0.542629	0.446	0.049
pEr	Cst7	1.03506e-254	6.67221e-259	0.579103	0.477	0.061
pEr	Trib2	3.36625e-242	2.16996e-246	0.420999	0.333	0.03
pEr	Abcb4	6.19497e-230	3.9934e-234	0.41747	0.345	0.035
pEr	Fam46a	2.89971e-227	1.86922e-231	0.540697	0.426	0.054
pEr	Siglecf	3.38217e-199	2.18022e-203	0.283179	0.198	0.012
pEr	Steap3	3.84411e-199	2.47799e-203	0.270063	0.252	0.02
pEr	Sphk1	4.90951e-195	3.16477e-199	0.294155	0.134	0.005
pEr	Ces2g	5.16324e-185	3.32833e-189	0.60418	0.415	0.065
pEr	Plac8	6.74543e-180	4.34825e-184	1.33141	0.938	0.502
pEr	Cks2	3.21784e-174	2.07429e-178	0.976522	0.917	0.439
pEr	Atpif1	3.95747e-161	2.55107e-165	0.753775	0.998	0.964
pEr	Cdk6	2.87897e-158	1.85584e-162	1.06059	0.921	0.465
pEr	Cd48	1.79512e-157	1.15717e-161	0.540727	0.581	0.132
pEr	Emilin2	1.05978e-152	6.83155e-157	0.31445	0.26	0.029
pEr	Ass1	2.4304e-150	1.56669e-154	0.66894	0.537	0.133
pEr	Epor	1.85746e-149	1.19735e-153	0.381878	0.316	0.045
pEr	Nkg7	5.7273e-147	3.69193e-151	1.05619	0.783	0.31
pEr	Mns1	2.19018e-146	1.41183e-150	0.63563	0.529	0.128
pEr	Gm17590	1.57145e-130	1.01299e-134	0.45703	0.138	0.009
pEr	Blvrb	9.14015e-130	5.89193e-134	0.959456	0.829	0.449
pEr	S100a10	2.05958e-127	1.32765e-131	0.916104	0.942	0.788
pEr	Lgals1	8.92412e-125	5.75267e-129	1.15012	0.785	0.364
pEr	Ifngr1	1.14932e-123	7.40877e-128	0.848938	0.86	0.476
pEr	Ctse	3.27094e-123	2.10852e-127	0.385318	0.308	0.049
pEr	Ugcg	2.82212e-122	1.8192e-126	0.440388	0.413	0.087
pEr	Necap2	1.69517e-120	1.09274e-124	0.57418	0.62	0.202
pEr	Epdr1	5.88864e-112	3.79594e-116	0.395299	0.347	0.068
pEr	Icam4	4.8654e-111	3.13633e-115	0.471404	0.471	0.122
pEr	Hdgf	4.039e-109	2.60362e-113	0.807657	0.924	0.683
pEr	Ap3s1	8.75913e-108	5.64631e-112	0.594493	0.7	0.272
pEr	Vamp5	8.51591e-107	5.48953e-111	0.663931	0.965	0.865
pEr	Hmgb2	7.33287e-104	4.72692e-108	0.783798	0.95	0.76
pEr	Ptma	1.61327e-102	1.03995e-106	0.37732	1	1
pEr	Hmgb3	2.73123e-96	1.76061e-100	0.664984	0.924	0.632
pEr	Atp13a3	4.72956e-94	3.04877e-98	0.329448	0.353	0.078
pEr	Rgs10	5.83528e-93	3.76154e-97	0.403128	0.38	0.092
pEr	Slc22a3	2.17694e-91	1.4033e-95	0.442468	0.45	0.126
pEr	Smim1	2.00963e-89	1.29545e-93	0.298063	0.244	0.042
pEr	Tnfaip2	8.45364e-84	5.44939e-88	0.389615	0.407	0.112
pEr	Cpa3	2.28224e-80	1.47118e-84	0.285114	0.37	0.095
pEr	Gng12	6.65391e-79	4.28925e-83	0.505086	0.64	0.272
pEr	Npm1	1.04841e-78	6.75827e-83	0.388412	1	0.996
pEr	Adk	1.62488e-77	1.04743e-81	0.50914	0.649	0.284
pEr	Gclm	7.07598e-75	4.56132e-79	0.679429	0.709	0.369
pEr	Scamp3	3.91586e-73	2.52424e-77	0.536529	0.68	0.335
pEr	Gstm5	8.50734e-73	5.48401e-77	0.594139	0.744	0.42
pEr	Taok3	2.76093e-72	1.77975e-76	0.544462	0.709	0.357
pEr	Taldo1	1.28467e-71	8.28127e-76	0.522515	0.924	0.759
pEr	Hsp90aa1	1.5641e-71	1.00825e-75	0.576064	0.986	0.943
pEr	Stom	5.06837e-71	3.26718e-75	0.300552	0.31	0.076
pEr	Oaz1	9.4561e-70	6.0956e-74	0.321216	0.996	0.995
pEr	Myb	5.00621e-68	3.2271e-72	0.588424	0.806	0.489
pEr	Apoe	1.36502e-67	8.7992e-72	0.716108	0.957	0.891
pEr	Gnb4	2.2938e-65	1.47863e-69	0.525591	0.461	0.166
pEr	Cenpa	3.11749e-65	2.0096e-69	0.518833	0.467	0.162
pEr	Atp5g1	2.15088e-64	1.3865e-68	0.54349	0.948	0.865
pEr	Cox6b2	3.92011e-64	2.52699e-68	0.609049	0.709	0.392
pEr	Hdac7	6.22524e-64	4.01292e-68	0.366018	0.436	0.148
pEr	Fam189b	9.59083e-64	6.18245e-68	0.363919	0.347	0.1
pEr	Dynll1	3.54863e-63	2.28752e-67	0.564644	0.926	0.746
pEr	Tmsb10	7.64921e-62	4.93084e-66	0.570914	0.942	0.887
pEr	Trp53	3.30501e-61	2.13048e-65	0.459977	0.93	0.76
pEr	Itga4	6.23146e-60	4.01693e-64	0.44371	0.607	0.269
pEr	Tex30	9.80413e-60	6.31995e-64	0.4083	0.558	0.233
pEr	Slc25a5	2.30073e-59	1.4831e-63	0.460893	0.971	0.933
pEr	Calm3	4.21796e-59	2.71899e-63	0.454144	0.934	0.742
pEr	Lgals9	6.48605e-58	4.18104e-62	0.540075	0.814	0.573
pEr	F2r	2.55279e-57	1.64558e-61	0.472389	0.393	0.131
pEr	Gadd45a	2.80534e-56	1.80838e-60	0.391056	0.421	0.149
pEr	H2afz	3.60456e-55	2.32358e-59	0.439547	1	0.979
pEr	Atp5b	7.13455e-54	4.59908e-58	0.368713	0.983	0.958
pEr	Ucp2	7.17107e-54	4.62262e-58	0.47166	0.826	0.588
pEr	Casc5	9.7101e-54	6.25933e-58	0.269915	0.252	0.064
pEr	Tnfaip8l2	2.78514e-53	1.79536e-57	0.341166	0.339	0.106
pEr	Pgm1	1.22702e-52	7.90961e-57	0.312141	0.413	0.148
pEr	Hspe1	1.3163e-52	8.48516e-57	0.480708	0.963	0.884
pEr	Narf	2.56775e-52	1.65523e-56	0.250259	0.273	0.073
pEr	Srsf3	3.06865e-52	1.97811e-56	0.394822	0.961	0.876
pEr	Hnrnpab	3.48061e-52	2.24368e-56	0.46801	0.849	0.608
pEr	Nasp	3.9683e-51	2.55805e-55	0.424653	0.537	0.243
pEr	Lpin2	4.82842e-51	3.1125e-55	0.361579	0.419	0.152
pEr	Stmn1	5.67126e-51	3.65581e-55	0.395373	0.983	0.947
pEr	Gpx1	1.68512e-50	1.08626e-54	0.340861	0.996	0.971
pEr	Hn1	3.71133e-50	2.3924e-54	0.447751	0.843	0.568
pEr	Spns3	9.667e-49	6.23155e-53	0.336785	0.413	0.155
pEr	Hist1h1b	1.43035e-47	9.22034e-52	0.273258	0.225	0.057
pEr	Ncl	2.36148e-47	1.52226e-51	0.450074	0.99	0.938
pEr	Metap2	7.40817e-46	4.77546e-50	0.460525	0.882	0.722
pEr	Tmem14c	2.82017e-45	1.81794e-49	0.521883	0.791	0.55
pEr	Alad	9.09946e-45	5.8657e-49	0.462668	0.624	0.354
pEr	Nudt21	3.26089e-44	2.10204e-48	0.417199	0.816	0.574
pEr	Ezh2	1.5652e-43	1.00896e-47	0.383438	0.55	0.261
pEr	Glrx5	1.65596e-43	1.06746e-47	0.52801	0.612	0.339
pEr	Galnt1	2.16022e-43	1.39252e-47	0.400513	0.514	0.244
pEr	Anp32e	5.62775e-43	3.62776e-47	0.453644	0.777	0.53
pEr	Hnrnpa2b1	1.6701e-42	1.07658e-46	0.366037	0.975	0.936
pEr	Ppia	1.76927e-42	1.14051e-46	0.251874	0.998	1
pEr	Serbp1	8.06923e-42	5.20159e-46	0.301254	0.986	0.966
pEr	Ybx1	1.32683e-41	8.55302e-46	0.579658	0.905	0.761
pEr	Frat2	2.10058e-41	1.35408e-45	0.416767	0.452	0.198
pEr	Crip1	2.59106e-41	1.67025e-45	0.380554	0.938	0.802
pEr	Smim5	1.0797e-39	6.95998e-44	0.417885	0.548	0.28
pEr	Dut	2.93435e-39	1.89155e-43	0.528123	0.769	0.543
pEr	Zeb2	1.91243e-38	1.23279e-42	0.462812	0.57	0.296
pEr	Hmgn5	4.78109e-38	3.08199e-42	0.403121	0.626	0.357
pEr	Hnrnpa1	7.02165e-38	4.5263e-42	0.307897	0.99	0.938
pEr	Vim	9.70658e-38	6.25706e-42	0.72339	0.773	0.642
pEr	Tgfb1	1.03752e-37	6.68807e-42	0.484343	0.787	0.573
pEr	H2afx	1.50885e-37	9.72637e-42	0.400593	0.698	0.436
pEr	Srsf7	3.15476e-37	2.03363e-41	0.392507	0.866	0.701
pEr	Rps27l	5.17312e-37	3.3347e-41	0.374479	0.963	0.906
pEr	Baz1a	5.76018e-37	3.71313e-41	0.261869	0.386	0.155
pEr	Mcm6	9.25739e-37	5.9675e-41	0.429809	0.69	0.413
pEr	Npm3	1.36198e-36	8.77958e-41	0.413508	0.86	0.714
pEr	Snx5	1.99312e-36	1.28481e-40	0.408737	0.764	0.539
pEr	Mcm5	5.26385e-36	3.39318e-40	0.352796	0.483	0.228
pEr	Ddx39	8.24432e-36	5.31446e-40	0.420925	0.626	0.375
pEr	Erh	1.11654e-35	7.19744e-40	0.311887	0.963	0.908
pEr	Bin1	1.75389e-35	1.1306e-39	0.346636	0.411	0.177
pEr	Hk1	1.8765e-35	1.20963e-39	0.347848	0.587	0.318
pEr	Pgls	3.41338e-35	2.20033e-39	0.366173	0.872	0.713
pEr	Hnrnpf	6.49487e-35	4.18673e-39	0.304173	0.973	0.942
pEr	Lat2	6.92208e-35	4.46212e-39	0.27823	0.345	0.133
pEr	Eif4a1	7.56131e-35	4.87417e-39	0.281861	0.992	0.972
pEr	Ran	3.5771e-34	2.30587e-38	0.349062	0.975	0.932
pEr	Gfi1b	3.73771e-34	2.4094e-38	0.341026	0.475	0.229
pEr	Srsf2	8.62332e-34	5.55877e-38	0.505887	0.826	0.647
pEr	Nucks1	2.14066e-33	1.37991e-37	0.40619	0.779	0.544
pEr	Ddx39b	2.3799e-33	1.53413e-37	0.354699	0.874	0.731
pEr	Snrpd1	7.12049e-33	4.59001e-37	0.374957	0.886	0.75
pEr	Anp32b	7.6622e-33	4.93921e-37	0.403522	0.919	0.798
pEr	Eif5a	1.15398e-32	7.43876e-37	0.269462	1	0.99
pEr	Fbl	1.3708e-32	8.83648e-37	0.354507	0.901	0.793
pEr	Set	1.65087e-32	1.06418e-36	0.407338	0.905	0.803
pEr	Fen1	1.70871e-32	1.10147e-36	0.370804	0.49	0.246
pEr	Fam117a	1.84132e-32	1.18695e-36	0.279006	0.372	0.157
pEr	Pitpnc1	3.09324e-31	1.99396e-35	0.345896	0.564	0.31
pEr	Ranbp1	6.79495e-31	4.38016e-35	0.384926	0.928	0.858
pEr	Rab4a	7.90289e-31	5.09437e-35	0.297418	0.395	0.178
pEr	Hmbs	9.14919e-31	5.89776e-35	0.397071	0.496	0.265
pEr	Gid8	9.94278e-31	6.40932e-35	0.269954	0.419	0.191
pEr	Hspd1	2.51416e-30	1.62068e-34	0.466175	0.843	0.717
pEr	Fam65a	4.43882e-30	2.86136e-34	0.31471	0.432	0.204
pEr	Wdr12	4.52212e-30	2.91505e-34	0.365406	0.682	0.443
pEr	Cdca8	8.60097e-30	5.54436e-34	0.286501	0.36	0.151
pEr	Nme1	1.8833e-29	1.21402e-33	0.40262	0.888	0.767
pEr	Eif3a	2.91038e-29	1.87609e-33	0.341357	0.8	0.598
pEr	Morf4l2	3.11338e-29	2.00695e-33	0.407744	0.806	0.644
pEr	Bag1	4.74113e-29	3.05623e-33	0.437549	0.663	0.448
pEr	Cpsf2	5.92835e-29	3.82153e-33	0.312387	0.527	0.283
pEr	Ndufa1	1.04116e-28	6.7115e-33	0.36092	0.75	0.541
pEr	Top2a	1.09324e-28	7.04723e-33	0.39313	0.399	0.181
pEr	Mta3	3.12962e-28	2.01742e-32	0.265611	0.351	0.151
pEr	Gna15	4.87524e-28	3.14268e-32	0.271098	0.469	0.234
pEr	Myc	6.02545e-28	3.88413e-32	0.315664	0.659	0.397
pEr	Mcm7	1.11894e-27	7.21293e-32	0.375184	0.614	0.369
pEr	Acsl5	1.3727e-27	8.84872e-32	0.329486	0.583	0.339
pEr	Acadl	1.47559e-27	9.51194e-32	0.356029	0.684	0.457
pEr	Minos1	1.61116e-27	1.03858e-31	0.308631	0.917	0.808
pEr	Snx14	1.23639e-26	7.97001e-31	0.316641	0.432	0.216
pEr	Mcm2	1.4755e-26	9.51138e-31	0.311282	0.479	0.247
pEr	Birc5	1.54086e-26	9.93269e-31	0.291098	0.343	0.147
pEr	Cycs	2.6019e-26	1.67724e-30	0.429648	0.68	0.481
pEr	Tkt	3.51163e-26	2.26367e-30	0.322739	0.93	0.814
pEr	Gmnn	5.08261e-26	3.27636e-30	0.315815	0.477	0.248
pEr	Usp48	8.39123e-26	5.40916e-30	0.257872	0.39	0.185
pEr	Ifrd2	1.00698e-25	6.49123e-30	0.323935	0.525	0.304
pEr	Mbnl1	1.32336e-25	8.53065e-30	0.342214	0.855	0.675
pEr	Slbp	1.69285e-25	1.09125e-29	0.369421	0.707	0.491
pEr	Svbp	1.69615e-25	1.09337e-29	0.35001	0.55	0.339
pEr	Pmf1	1.74741e-25	1.12642e-29	0.28688	0.521	0.282
pEr	Spcs3	2.11171e-25	1.36125e-29	0.253403	0.436	0.217
pEr	Bri3bp	3.09494e-25	1.99506e-29	0.26387	0.514	0.281
pEr	Asf1a	3.17467e-25	2.04646e-29	0.291158	0.512	0.282
pEr	Slmo2	4.6335e-25	2.98685e-29	0.263066	0.471	0.249
pEr	Cks1b	1.06291e-24	6.85171e-29	0.38402	0.624	0.397
pEr	Ppp1cc	1.30366e-24	8.40367e-29	0.342264	0.758	0.561
pEr	Grb2	2.04044e-24	1.31531e-28	0.317785	0.572	0.342
pEr	Ppm1g	2.5407e-24	1.63779e-28	0.334037	0.696	0.466
pEr	Cox6a1	2.71698e-24	1.75142e-28	0.32826	0.934	0.861
pEr	Hspa8	2.72343e-24	1.75558e-28	0.261761	1	0.996
pEr	Srm	3.73766e-24	2.40937e-28	0.38408	0.589	0.375
pEr	Mki67	5.58723e-24	3.60165e-28	0.26849	0.25	0.096
pEr	Cdca3	7.87399e-24	5.07574e-28	0.258428	0.26	0.102
pEr	Cd47	8.7464e-24	5.63811e-28	0.297994	0.938	0.875
pEr	Ldb1	1.10994e-23	7.15492e-28	0.273296	0.473	0.252
pEr	Smc2	1.90223e-23	1.22622e-27	0.32879	0.477	0.259
pEr	Cox5a	2.0446e-23	1.31799e-27	0.295211	0.921	0.809
pEr	Urod	2.92629e-23	1.88635e-27	0.309565	0.558	0.342
pEr	Oat	3.12052e-23	2.01155e-27	0.321801	0.583	0.374
pEr	H2afj	4.53842e-23	2.92556e-27	0.311113	0.857	0.72
pEr	Nop58	4.59288e-23	2.96066e-27	0.358178	0.787	0.617
pEr	Mdh2	7.31618e-23	4.71616e-27	0.310835	0.897	0.802
pEr	Mrps28	1.42734e-22	9.20091e-27	0.310961	0.583	0.36
pEr	Tcf3	1.50381e-22	9.69387e-27	0.299547	0.558	0.34
pEr	Mthfd1	1.52845e-22	9.85268e-27	0.251557	0.339	0.155
pEr	Lmnb1	2.79078e-22	1.79899e-26	0.283237	0.419	0.215
pEr	Rbm3	2.90141e-22	1.87031e-26	0.254473	0.983	0.955
pEr	Rnaseh2b	5.3214e-22	3.43028e-26	0.264107	0.486	0.271
pEr	Nudt5	6.46156e-22	4.16525e-26	0.278692	0.585	0.367
pEr	Lyar	7.48755e-22	4.82663e-26	0.36032	0.653	0.47
pEr	Cpox	8.85669e-22	5.70921e-26	0.327684	0.277	0.12
pEr	Tmem261	9.56826e-22	6.1679e-26	0.302921	0.667	0.45
pEr	Hnrnpm	1.04624e-21	6.74427e-26	0.283554	0.82	0.641
pEr	Hmgb1	1.22296e-21	7.88344e-26	0.305789	0.986	0.949
pEr	Nudcd2	1.54077e-21	9.93215e-26	0.292239	0.599	0.387
pEr	Gmfg	1.56058e-21	1.00598e-25	0.322179	0.897	0.79
pEr	Mrpl18	2.06312e-21	1.32993e-25	0.317979	0.76	0.584
pEr	Pa2g4	2.1573e-21	1.39064e-25	0.333045	0.862	0.743
pEr	Sdsl	3.14339e-21	2.02629e-25	0.328214	0.756	0.565
pEr	Cox7b	5.03837e-21	3.24784e-25	0.276237	0.89	0.811
pEr	Ccna2	5.84602e-21	3.76846e-25	0.250909	0.221	0.086
pEr	Cyc1	6.81954e-21	4.39602e-25	0.30952	0.767	0.606
pEr	Lig1	6.96182e-21	4.48773e-25	0.268872	0.444	0.235
pEr	Ybx3	7.42046e-21	4.78338e-25	0.30264	0.55	0.326
pEr	Cct2	8.6468e-21	5.57391e-25	0.280791	0.829	0.682
pEr	Rpia	1.04468e-20	6.73425e-25	0.272056	0.512	0.299
pEr	Cotl1	1.26014e-20	8.1231e-25	0.327154	0.605	0.391
pEr	Prim1	1.28297e-20	8.27032e-25	0.273359	0.395	0.203
pEr	Psmd7	1.30189e-20	8.39225e-25	0.300881	0.824	0.687
pEr	Phb2	3.21286e-20	2.07108e-24	0.294015	0.872	0.765
pEr	Nolc1	7.05415e-20	4.54725e-24	0.319462	0.556	0.353
pEr	2810417H13Rik	9.28744e-20	5.98688e-24	0.285559	0.304	0.137
pEr	Rfc2	9.33751e-20	6.01915e-24	0.28237	0.802	0.63
pEr	Atp5o	1.09034e-19	7.02856e-24	0.261178	0.913	0.803
pEr	Carnmt1	1.35871e-19	8.7585e-24	0.289037	0.405	0.218
pEr	Ccnb2	1.54046e-19	9.93015e-24	0.288666	0.248	0.104
pEr	Trim28	2.42125e-19	1.56079e-23	0.294393	0.659	0.447
pEr	Ptbp3	2.61329e-19	1.68458e-23	0.300398	0.614	0.401
pEr	Sh3glb1	3.84955e-19	2.4815e-23	0.294585	0.686	0.481
pEr	Hnrnpul1	4.56182e-19	2.94064e-23	0.263966	0.543	0.325
pEr	Hist1h2ap	4.66182e-19	3.00511e-23	0.280416	0.279	0.124
pEr	Xrn2	5.54686e-19	3.57562e-23	0.270737	0.614	0.403
pEr	Nap1l1	5.77164e-19	3.72052e-23	0.275755	0.857	0.74
pEr	Pdap1	5.79131e-19	3.7332e-23	0.298591	0.676	0.475
pEr	Ewsr1	1.0592e-18	6.82783e-23	0.271581	0.829	0.711
pEr	Rrm2	1.3353e-18	8.60763e-23	0.298461	0.26	0.114
pEr	Cbx3	2.16431e-18	1.39516e-22	0.40769	0.719	0.518
pEr	Rrm1	2.65886e-18	1.71395e-22	0.263084	0.393	0.209
pEr	Idh3g	3.16763e-18	2.04192e-22	0.264274	0.808	0.671
pEr	Tomm40	3.52032e-18	2.26927e-22	0.314189	0.593	0.399
pEr	Khdrbs1	4.35307e-18	2.80608e-22	0.250583	0.659	0.456
pEr	Plscr1	4.63585e-18	2.98837e-22	0.272987	0.628	0.409
pEr	Tcp1	5.12581e-18	3.3042e-22	0.269566	0.835	0.724
pEr	Ptpn7	1.46198e-17	9.42422e-22	0.259302	0.585	0.358
pEr	Tipin	1.4866e-17	9.58291e-22	0.308146	0.564	0.361
pEr	Nop56	8.24995e-17	5.31809e-21	0.284172	0.793	0.623
pEr	Dctpp1	1.65962e-16	1.06982e-20	0.265509	0.824	0.647
pEr	Minpp1	2.41385e-16	1.55602e-20	0.352058	0.5	0.325
pEr	Hnrnpd	6.76363e-16	4.35998e-20	0.28431	0.56	0.37
pEr	Snrpa1	9.37504e-16	6.04334e-20	0.27138	0.634	0.449
pEr	Pfdn6	1.35593e-15	8.74062e-20	0.273666	0.723	0.553
pEr	Cux1	2.22559e-15	1.43466e-19	0.270655	0.62	0.424
pEr	Tmpo	2.51016e-15	1.6181e-19	0.280051	0.55	0.365
pEr	Prkar2b	2.95972e-15	1.9079e-19	0.265302	0.457	0.27
pEr	Pdcd4	3.27446e-15	2.11079e-19	0.282074	0.56	0.365
pEr	Cct3	3.59687e-15	2.31862e-19	0.270787	0.841	0.748
pEr	Psmb3	4.13225e-15	2.66373e-19	0.261125	0.86	0.761
pEr	Nhp2	4.32116e-15	2.78551e-19	0.276275	0.802	0.672
pEr	Ube2c	4.53927e-15	2.92611e-19	0.293259	0.229	0.101
pEr	Prdx6	5.44934e-15	3.51276e-19	0.250293	0.959	0.938
pEr	Fermt3	6.70843e-15	4.32439e-19	0.282681	0.791	0.63
pEr	Tyms	9.33e-15	6.01431e-19	0.253238	0.436	0.258
pEr	G6pc3	1.67863e-14	1.08208e-18	0.258365	0.618	0.418
pEr	Tubb5	2.16018e-14	1.3925e-18	0.30104	0.961	0.923
pEr	Hnrnpu	3.66961e-14	2.3655e-18	0.295815	0.736	0.565
pEr	Mospd3	4.38397e-14	2.826e-18	0.29179	0.634	0.467
pEr	Eif2s1	4.40505e-14	2.83959e-18	0.276591	0.684	0.524
pEr	Ebna1bp2	5.45808e-14	3.51839e-18	0.254518	0.713	0.564
pEr	Gatm	7.84564e-14	5.05746e-18	0.272956	0.36	0.207
pEr	Banf1	1.02483e-13	6.60625e-18	0.255867	0.82	0.69
pEr	Ppid	1.19061e-13	7.67495e-18	0.27346	0.655	0.483
pEr	Pcna	1.45872e-13	9.40319e-18	0.270853	0.498	0.313
pEr	Csrp1	2.17656e-13	1.40305e-17	0.254966	0.653	0.473
pEr	Btg2	4.85171e-13	3.12751e-17	0.283386	0.32	0.173
pEr	Sdhd	1.00193e-12	6.45865e-17	0.253102	0.678	0.528
pEr	Nsun2	1.42418e-12	9.18053e-17	0.281722	0.597	0.442
pEr	Smarca5	2.49101e-12	1.60576e-16	0.256207	0.576	0.39
pEr	C1qbp	2.93645e-12	1.8929e-16	0.305905	0.75	0.659
pEr	Ctbp1	4.26894e-12	2.75185e-16	0.259052	0.671	0.505
pEr	Fkbp4	4.69339e-12	3.02546e-16	0.265237	0.783	0.716
pEr	Cacybp	6.8539e-12	4.41817e-16	0.275782	0.775	0.633
pEr	Gata2	8.01614e-12	5.16737e-16	0.331759	0.719	0.585
pEr	Arpc1a	3.25099e-11	2.09566e-15	0.260697	0.707	0.552
pEr	Srsf6	3.52727e-11	2.27375e-15	0.274986	0.738	0.606
pEr	Atp5g3	6.15101e-10	3.96507e-14	0.252575	0.777	0.683
pEr	Mrpl12	8.44766e-10	5.44553e-14	0.25929	0.702	0.602
pEr	Mt1	1.26057e-08	8.12591e-13	0.342579	0.566	0.42
pEr	Fam132a	1.69628e-07	1.09346e-11	0.351599	0.471	0.34
pEr	mt-Nd1	1.07653e-05	6.93953e-10	0.468841	0.99	0.998
pEr	Igfbp4	3.01916e-05	1.94622e-09	0.270955	0.661	0.568
pEr	Mt2	0.0231773	1.49405e-06	0.308316	0.267	0.182
pL2	Iglc2	0	0	3.42487	0.919	0.011
pL2	Mzb1	0	0	2.89063	0.919	0.007
pL2	Iglc1	0	0	2.38837	0.757	0.004
pL2	Iglc3	0	0	2.16511	0.757	0.004
pL2	Ly6d	0	0	1.92027	0.676	0.004
pL2	Cd79a	0	0	1.88331	0.757	0.005
pL2	Tnfrsf17	0	0	1.10841	0.595	0.002
pL2	Slamf7	0	0	1.1016	0.676	0.001
pL2	Iglv1	0	0	1.06786	0.378	0.001
pL2	Derl3	0	0	1.0517	0.703	0.008
pL2	Iglv3	0	0	0.891507	0.405	0
pL2	Gm43291	0	0	0.749768	0.216	0
pL2	Ms4a1	0	0	0.691098	0.243	0
pL2	Fcrla	0	0	0.67492	0.432	0
pL2	Pou2af1	0	0	0.647201	0.541	0
pL2	Igkj2	0	0	0.485119	0.162	0
pL2	Vpreb3	0	0	0.444375	0.27	0
pL2	Hepacam2	0	0	0.265909	0.135	0
pL2	Cacna1s	0	0	0.257294	0.189	0
pL2	Eaf2	2.36682e-297	1.5257e-301	0.711121	0.514	0.006
pL2	Cmah	8.63943e-275	5.56916e-279	0.416068	0.324	0.002
pL2	Cybb	4.63163e-242	2.98564e-246	0.533516	0.324	0.003
pL2	Slamf9	8.29125e-220	5.34471e-224	0.261947	0.216	0.001
pL2	Prg2	1.8094e-190	1.16637e-194	1.88715	0.757	0.022
pL2	St6gal1	2.23096e-173	1.43812e-177	0.351424	0.27	0.003
pL2	Chst1	1.42305e-172	9.17327e-177	0.602298	0.243	0.002
pL2	Igkv1-135	6.82006e-153	4.39635e-157	0.495388	0.135	0.001
pL2	Oosp1	4.82832e-135	3.11244e-139	0.498922	0.351	0.006
pL2	Blnk	1.14499e-119	7.38086e-124	0.382551	0.324	0.006
pL2	Ly6k	7.67204e-118	4.94556e-122	1.25447	0.243	0.003
pL2	Aldh3b1	3.08642e-117	1.98957e-121	0.346879	0.243	0.003
pL2	Sdc1	7.01676e-117	4.52315e-121	1.11756	0.622	0.024
pL2	Ikzf3	1.32755e-100	8.55765e-105	0.343197	0.216	0.003
pL2	Ly6c2	8.3092e-92	5.35628e-96	2.04111	0.541	0.023
pL2	Fut1	1.02159e-86	6.58538e-91	0.251801	0.189	0.003
pL2	Gm5547	3.83174e-77	2.47002e-81	0.434318	0.324	0.009
pL2	Bhlhe41	1.354e-72	8.72814e-77	0.427789	0.27	0.007
pL2	Ctss	1.79938e-66	1.15992e-70	1.4079	0.865	0.085
pL2	St8sia6	1.96731e-64	1.26817e-68	0.346802	0.297	0.009
pL2	Slpi	8.26289e-63	5.32643e-67	3.72623	0.784	0.075
pL2	Fam46c	1.81733e-56	1.17149e-60	0.528269	0.459	0.026
pL2	Jchain	2.68816e-53	1.73285e-57	5.88284	0.892	0.125
pL2	Edem1	2.10708e-51	1.35827e-55	1.131	0.649	0.058
pL2	Trp53inp1	8.0686e-49	5.20118e-53	0.874074	0.595	0.05
pL2	Cyp4f18	1.07295e-48	6.91643e-53	0.505717	0.297	0.012
pL2	Pycr1	2.49631e-36	1.60917e-40	0.307494	0.27	0.013
pL2	Txndc5	2.41405e-30	1.55615e-34	1.7358	0.892	0.226
pL2	Ighm	7.22712e-28	4.65875e-32	6.36752	0.784	0.164
pL2	Tram2	5.92811e-25	3.82138e-29	0.51237	0.351	0.031
pL2	Evi2a	2.12619e-22	1.37058e-26	0.512715	0.351	0.033
pL2	Igkc	1.90805e-19	1.22997e-23	7.06691	0.919	0.473
pL2	Rbm47	2.04097e-19	1.31565e-23	0.367724	0.243	0.018
pL2	Cd74	1.77786e-18	1.14605e-22	2.18555	0.919	0.428
pL2	Itgal	5.51368e-18	3.55423e-22	0.345134	0.27	0.024
pL2	Txndc11	1.43477e-17	9.24881e-22	0.715369	0.541	0.092
pL2	Epcam	2.4571e-17	1.5839e-21	0.363777	0.378	0.046
pL2	Creld2	5.63303e-17	3.63117e-21	1.17196	0.757	0.21
pL2	Cd52	9.24909e-17	5.96215e-21	1.82291	0.73	0.201
pL2	Xbp1	1.8167e-16	1.17108e-20	1.65094	0.892	0.394
pL2	Serp1	6.87892e-16	4.43429e-20	1.30741	0.919	0.47
pL2	Fam214a	4.9229e-14	3.17341e-18	0.337294	0.324	0.04
pL2	Pdia4	1.52868e-13	9.85417e-18	1.13193	0.811	0.274
pL2	Prr5	6.46204e-13	4.16556e-17	0.461945	0.378	0.057
pL2	Sdf2l1	6.64993e-13	4.28668e-17	1.25257	0.757	0.244
pL2	Herpud1	2.47702e-12	1.59674e-16	1.21033	0.892	0.388
pL2	Ckap4	8.50854e-12	5.48478e-16	0.76791	0.541	0.117
pL2	Fcgr2b	9.67714e-12	6.23809e-16	0.311172	0.243	0.027
pL2	Ube2j1	1.09877e-11	7.08289e-16	0.53989	0.568	0.128
pL2	Lgmn	1.93282e-11	1.24594e-15	0.362812	0.27	0.033
pL2	Ell2	2.2487e-11	1.44956e-15	0.347873	0.324	0.046
pL2	Bbs9	4.95699e-11	3.19538e-15	0.414826	0.27	0.034
pL2	Mt2	6.48823e-11	4.18245e-15	2.02521	0.622	0.184
pL2	Csmd2	1.75699e-10	1.13259e-14	0.522032	0.108	0.006
pL2	Ebf1	4.16597e-10	2.68547e-14	0.524083	0.189	0.018
pL2	Dusp22	1.22559e-09	7.90042e-14	0.255738	0.162	0.014
pL2	Hsp90b1	8.16309e-09	5.26209e-13	1.17803	0.865	0.614
pL2	C130026I21Rik	1.61051e-08	1.03817e-12	0.323661	0.27	0.04
pL2	Fkbp2	2.90478e-08	1.87248e-12	0.879277	0.811	0.409
pL2	Ighg2c	8.67367e-08	5.59123e-12	4.0048	0.189	0.022
pL2	Ly6a	1.59963e-07	1.03116e-11	1.01585	0.892	0.663
pL2	Spcs1	1.80936e-07	1.16635e-11	0.791811	0.892	0.782
pL2	Dennd5b	2.104e-07	1.35628e-11	0.38471	0.405	0.09
pL2	Nacc2	1.26963e-06	8.18429e-11	0.257516	0.324	0.062
pL2	Sec11c	2.213e-06	1.42655e-10	0.904254	0.838	0.664
pL2	Tnfrsf13c	5.33041e-06	3.43609e-10	0.364991	0.324	0.066
pL2	Ssr4	7.23646e-06	4.66477e-10	0.834957	0.919	0.853
pL2	Rnase6	1.08272e-05	6.97945e-10	0.52702	0.541	0.173
pL2	Cd79b	1.92273e-05	1.23943e-09	0.882668	0.595	0.265
pL2	1110008P14Rik	2.87296e-05	1.85197e-09	0.307396	0.351	0.081
pL2	Sel1l	4.53759e-05	2.92502e-09	0.703986	0.514	0.164
pL2	Gramd3	7.37448e-05	4.75375e-09	0.35197	0.216	0.036
pL2	Ighg2b	7.45227e-05	4.80389e-09	5.39607	0.297	0.068
pL2	Hba-a2	0.000150045	9.67224e-09	4.81632	0.108	0.011
pL2	Dnajc3	0.000221983	1.43095e-08	0.675049	0.73	0.384
pL2	Cd53	0.000233524	1.50534e-08	0.513266	0.595	0.228
pL2	Hvcn1	0.000354339	2.28414e-08	0.259036	0.243	0.047
pL2	Vimp	0.000398594	2.56942e-08	0.615848	0.703	0.342
pL2	Ifi27l2a	0.000532494	3.43256e-08	0.321901	0.243	0.047
pL2	Igha	0.000944777	6.09023e-08	5.06164	0.486	0.185
pL2	Chchd10	0.00163152	1.05171e-07	0.773542	0.676	0.341
pL2	Pqlc3	0.00266061	1.71508e-07	0.433175	0.514	0.18
pL2	Rexo2	0.00300694	1.93833e-07	0.762899	0.757	0.547
pL2	Cd69	0.00675063	4.3516e-07	0.352788	0.243	0.055
pL2	Manea	0.0070866	4.56817e-07	0.36937	0.243	0.054
pL2	Mt1	0.0205853	1.32697e-06	2.38844	0.73	0.424
pL2	Tnfrsf13b	0.0320954	2.06893e-06	0.486451	0.649	0.325
pL2	Edem2	0.0408584	2.63382e-06	0.513914	0.73	0.457
pL1	Trbc2	0	0	1.49508	0.492	0.008
pL1	Il7r	0	0	1.24408	0.582	0.005
pL1	Cxcr6	0	0	1.21186	0.393	0.003
pL1	Ccr9	0	0	1.00623	0.377	0.004
pL1	Tcrg-C4	0	0	0.798538	0.311	0.002
pL1	Il2rb	0	0	0.576465	0.148	0
pL1	Bcl11b	0	0	0.544578	0.23	0.002
pL1	Cysltr1	0	0	0.542931	0.254	0.003
pL1	Arg1	0	0	0.444092	0.213	0.002
pL1	Il2ra	0	0	0.397904	0.189	0.001
pL1	Sh2d2a	6.61292e-301	4.26282e-305	0.288582	0.148	0.001
pL1	Trbc1	4.16688e-298	2.68605e-302	1.2818	0.311	0.006
pL1	Ccr2	2.82122e-254	1.81862e-258	0.677721	0.27	0.005
pL1	Tktl1	1.90828e-226	1.23012e-230	0.315529	0.156	0.001
pL1	Tcrg-C1	1.30734e-225	8.42738e-230	0.735612	0.148	0.001
pL1	Gm26740	1.21065e-215	7.80407e-220	0.448375	0.279	0.007
pL1	Icos	5.40852e-211	3.48644e-215	0.483084	0.189	0.003
pL1	Rnf128	4.92557e-199	3.17512e-203	0.74831	0.279	0.008
pL1	Ikzf3	1.25478e-192	8.0886e-197	0.383041	0.164	0.002
pL1	Klrg1	6.59019e-190	4.24818e-194	0.486507	0.139	0.001
pL1	Cd7	3.45985e-186	2.23029e-190	1.04396	0.205	0.004
pL1	Skap1	3.43299e-182	2.21298e-186	0.987698	0.508	0.031
pL1	Stab2	3.16122e-172	2.03779e-176	0.415083	0.131	0.001
pL1	Tcf7	1.91043e-167	1.2315e-171	0.349427	0.131	0.002
pL1	Txk	8.0713e-167	5.20293e-171	0.477814	0.189	0.004
pL1	Klrk1	1.8738e-156	1.20789e-160	0.524557	0.115	0.001
pL1	Ms4a4c	1.29599e-154	8.35421e-159	0.483506	0.156	0.003
pL1	Grap	2.13454e-148	1.37597e-152	0.42869	0.221	0.006
pL1	Clec2i	7.06321e-148	4.55309e-152	0.518935	0.27	0.01
pL1	Il1rl1	9.88406e-138	6.37147e-142	0.66857	0.303	0.014
pL1	Id2	1.93408e-136	1.24675e-140	2.04095	0.836	0.129
pL1	Thy1	2.7906e-125	1.79888e-129	1.09254	0.508	0.046
pL1	Ly86	3.83052e-123	2.46923e-127	0.3815	0.156	0.004
pL1	Ms4a4b	4.30054e-122	2.77221e-126	1.35743	0.279	0.013
pL1	Ccl5	5.26447e-121	3.39359e-125	2.18716	0.344	0.021
pL1	Lpxn	2.61493e-114	1.68564e-118	0.369828	0.23	0.009
pL1	Gimap3	1.50306e-103	9.68906e-108	1.01405	0.352	0.025
pL1	Cd52	1.31441e-101	8.47296e-106	2.00986	0.893	0.196
pL1	Sema4a	1.55421e-95	1.00187e-99	0.392223	0.221	0.01
pL1	Bmp7	1.5718e-83	1.01322e-87	0.289948	0.123	0.003
pL1	Ly6c1	2.80452e-81	1.80785e-85	0.439313	0.18	0.008
pL1	Itgb7	6.59679e-75	4.25243e-79	1.19261	0.582	0.098
pL1	Evl	7.97533e-75	5.14106e-79	0.719305	0.328	0.03
pL1	Cd53	5.39786e-72	3.47957e-76	1.20768	0.844	0.224
pL1	AB124611	3.02435e-71	1.94956e-75	0.313866	0.197	0.011
pL1	Ltb4r1	2.84563e-66	1.83435e-70	0.681738	0.344	0.037
pL1	Phlda1	3.73251e-59	2.40605e-63	0.644928	0.262	0.024
pL1	Tmsb4x	3.94579e-57	2.54354e-61	1.28563	1	0.998
pL1	Ahnak	1.65655e-47	1.06785e-51	0.439136	0.238	0.024
pL1	Lgals3	3.0551e-42	1.96938e-46	1.28245	0.23	0.025
pL1	Inpp4b	3.65698e-37	2.35737e-41	0.440153	0.246	0.031
pL1	4930523C07Rik	2.4222e-32	1.5614e-36	0.709233	0.541	0.156
pL1	Klrb1f	4.40973e-32	2.8426e-36	0.484229	0.148	0.013
pL1	Tmsb10	1.60277e-31	1.03318e-35	1.5671	0.975	0.888
pL1	Lztfl1	5.18034e-29	3.33935e-33	1.24576	0.623	0.245
pL1	Acp5	9.12819e-29	5.88422e-33	0.379822	0.197	0.025
pL1	Gata3	7.71901e-28	4.97583e-32	1.13193	0.615	0.241
pL1	Sh3bgrl3	2.77917e-27	1.79151e-31	0.871578	0.992	0.918
pL1	Ly6c2	9.43297e-27	6.08069e-31	1.42387	0.18	0.023
pL1	Anxa6	4.35695e-26	2.80858e-30	0.636775	0.525	0.165
pL1	St3gal6	9.56078e-26	6.16308e-30	0.719943	0.443	0.124
pL1	Itgb2	1.22237e-25	7.87968e-30	0.552288	0.344	0.078
pL1	Ly6e	9.9129e-25	6.39006e-29	0.672135	0.992	0.967
pL1	Xlr4c	3.52145e-24	2.27e-28	0.28566	0.123	0.012
pL1	Pld4	1.45834e-23	9.40079e-28	0.346949	0.131	0.014
pL1	Tpm4	3.9639e-23	2.55521e-27	0.50493	0.328	0.075
pL1	Zfp36l1	1.01651e-22	6.55266e-27	0.807634	0.451	0.143
pL1	Btg2	1.77887e-22	1.14669e-26	0.75226	0.533	0.175
pL1	Itgal	1.98845e-22	1.2818e-26	0.287187	0.172	0.023
pL1	Hcst	1.86324e-21	1.20108e-25	0.939346	0.648	0.283
pL1	Ets1	3.648e-20	2.35158e-24	0.418244	0.287	0.064
pL1	Cd48	3.8107e-20	2.45646e-24	0.998921	0.451	0.144
pL1	S100a10	4.13316e-20	2.66432e-24	0.95312	0.943	0.792
pL1	Faah	1.14947e-19	7.4097e-24	0.412772	0.262	0.055
pL1	Aif1	2.21182e-19	1.42578e-23	0.469362	0.139	0.018
pL1	Cyba	3.22978e-19	2.08198e-23	0.705636	0.951	0.776
pL1	Selplg	2.49707e-18	1.60966e-22	0.919455	0.746	0.479
pL1	Shisa5	2.62846e-18	1.69436e-22	0.773018	0.934	0.831
pL1	Ckb	8.07927e-18	5.20807e-22	0.507944	0.23	0.046
pL1	Btg1	1.32058e-17	8.51271e-22	0.820638	0.631	0.292
pL1	Maf	1.35359e-17	8.7255e-22	0.345718	0.238	0.049
pL1	S100a4	2.64418e-17	1.70449e-21	0.985156	0.451	0.172
pL1	Tnfrsf25	3.7624e-17	2.42532e-21	0.297387	0.107	0.012
pL1	Ctss	8.43759e-17	5.43904e-21	0.556786	0.32	0.085
pL1	Gm9844	8.9763e-17	5.78631e-21	0.778485	0.459	0.169
pL1	Ar	1.85211e-16	1.19391e-20	0.328373	0.107	0.012
pL1	Emb	2.0165e-16	1.29988e-20	0.732206	0.73	0.427
pL1	Lmo4	2.35544e-16	1.51836e-20	0.679645	0.582	0.257
pL1	Pfn1	3.20401e-16	2.06537e-20	0.42846	1	0.995
pL1	Tspo	4.56783e-16	2.94452e-20	0.556161	0.951	0.811
pL1	Dock10	5.17146e-16	3.33363e-20	0.430811	0.418	0.14
pL1	Klf2	4.20577e-15	2.71113e-19	0.767668	0.344	0.101
pL1	Cd82	6.80072e-15	4.38389e-19	0.707599	0.639	0.308
pL1	Klf4	3.78442e-14	2.43951e-18	0.714371	0.205	0.044
pL1	Gimap7	4.29425e-14	2.76817e-18	0.550254	0.172	0.033
pL1	Fam189b	1.16072e-13	7.48222e-18	0.495665	0.336	0.107
pL1	H2-D1	1.32393e-13	8.53431e-18	0.397736	1	0.997
pL1	Lpcat2	2.0028e-13	1.29105e-17	0.294097	0.205	0.045
pL1	Cd37	8.0098e-13	5.16328e-17	0.516751	0.59	0.295
pL1	Lsp1	1.21915e-12	7.85891e-17	0.941644	0.754	0.502
pL1	Fam105a	1.39456e-12	8.98964e-17	0.339407	0.311	0.095
pL1	Hs3st1	1.4819e-12	9.55263e-17	0.279514	0.172	0.034
pL1	Ahcyl2	2.04536e-12	1.31848e-16	0.423123	0.27	0.077
pL1	Actr3	2.28065e-12	1.47016e-16	0.660859	0.836	0.632
pL1	Rora	3.54411e-12	2.28461e-16	0.528199	0.377	0.136
pL1	Ltb	4.70591e-12	3.03352e-16	0.914475	0.811	0.642
pL1	Sla	4.94718e-12	3.18905e-16	0.48444	0.352	0.122
pL1	AW112010	9.56151e-12	6.16355e-16	0.988395	0.902	0.776
pL1	Rac2	2.09347e-11	1.3495e-15	0.496143	0.951	0.893
pL1	Coro1a	4.51668e-11	2.91155e-15	0.657131	0.934	0.894
pL1	Junb	6.97459e-11	4.49597e-15	1.02197	0.73	0.454
pL1	Gimap4	1.25659e-10	8.10022e-15	0.899489	0.221	0.06
pL1	Ncf4	2.81532e-10	1.81482e-14	0.32702	0.287	0.091
pL1	Klf6	3.25782e-10	2.10006e-14	0.733695	0.533	0.259
pL1	Irf8	4.23175e-10	2.72787e-14	1.44047	0.18	0.044
pL1	Hmha1	8.28129e-10	5.33829e-14	0.502299	0.836	0.609
pL1	Tespa1	8.82764e-10	5.69048e-14	0.386277	0.213	0.058
pL1	Ablim1	2.78352e-09	1.79432e-13	0.336084	0.262	0.081
pL1	Ms4a6b	5.631e-09	3.62986e-13	0.475672	0.377	0.154
pL1	Trps1	6.56172e-09	4.22982e-13	0.264748	0.197	0.052
pL1	Tnfaip3	6.70244e-09	4.32053e-13	0.614592	0.139	0.029
pL1	Slc7a8	7.0476e-09	4.54303e-13	0.293564	0.156	0.035
pL1	B4galnt1	1.27968e-08	8.24908e-13	0.448969	0.426	0.19
pL1	Ifi27l2a	1.30115e-08	8.38747e-13	0.567668	0.18	0.047
pL1	Ly6a	1.39919e-08	9.01944e-13	0.637054	0.803	0.662
pL1	Adgre5	1.61031e-08	1.03804e-12	0.33394	0.27	0.09
pL1	Tecpr1	1.82242e-08	1.17477e-12	0.392275	0.336	0.13
pL1	Ankrd44	2.03788e-08	1.31366e-12	0.388055	0.311	0.116
pL1	Lck	3.67305e-08	2.36772e-12	0.608106	0.205	0.061
pL1	Itm2c	6.03109e-08	3.88776e-12	0.674404	0.68	0.467
pL1	Cotl1	6.05342e-08	3.90216e-12	0.802023	0.607	0.397
pL1	Sh3kbp1	6.2594e-08	4.03494e-12	0.346325	0.385	0.16
pL1	Satb1	9.6593e-08	6.22658e-12	0.391871	0.197	0.055
pL1	Tyrobp	1.43499e-07	9.25026e-12	1.2714	0.336	0.142
pL1	Il2rg	2.14164e-07	1.38055e-11	0.637005	0.607	0.418
pL1	Fos	3.02076e-07	1.94725e-11	0.770222	0.59	0.331
pL1	Samhd1	3.61048e-07	2.32739e-11	0.524312	0.541	0.302
pL1	Ifi30	4.78273e-07	3.08305e-11	0.698739	0.189	0.056
pL1	Limd2	4.97674e-07	3.20811e-11	0.422185	0.926	0.809
pL1	Gpsm3	6.79296e-07	4.37888e-11	0.532046	0.705	0.534
pL1	Crip1	7.03382e-07	4.53415e-11	1.28896	0.885	0.806
pL1	Sub1	8.78164e-07	5.66083e-11	0.343049	0.959	0.953
pL1	BC035044	1.07515e-06	6.93061e-11	0.312593	0.221	0.071
pL1	Cnn2	1.33357e-06	8.59644e-11	0.506172	0.738	0.556
pL1	Dok2	1.39611e-06	8.9996e-11	0.551405	0.434	0.227
pL1	Actb	4.91233e-06	3.16659e-10	0.507761	1	0.996
pL1	Ptprc	4.96721e-06	3.20197e-10	0.529513	0.574	0.373
pL1	Itga4	5.62907e-06	3.62862e-10	0.454158	0.508	0.278
pL1	Anxa2	9.22191e-06	5.94463e-10	0.987358	0.369	0.19
pL1	Stk17b	1.06032e-05	6.83503e-10	0.299102	0.352	0.153
pL1	Ppp1cc	1.22732e-05	7.91157e-10	0.576566	0.738	0.566
pL1	Tnfaip8l2	1.84379e-05	1.18854e-09	0.297776	0.279	0.112
pL1	Ucp2	5.99694e-05	3.86575e-09	0.443091	0.746	0.594
pL1	Rbms1	6.00478e-05	3.8708e-09	0.269975	0.295	0.123
pL1	Capzb	7.23442e-05	4.66345e-09	0.35318	0.902	0.826
pL1	Cd69	7.84596e-05	5.05766e-09	0.508925	0.172	0.054
pL1	Reep5	8.07521e-05	5.20545e-09	0.462974	0.664	0.496
pL1	Mbnl1	8.79731e-05	5.67093e-09	0.467318	0.787	0.68
pL1	Sept1	9.43305e-05	6.08074e-09	0.509083	0.697	0.554
pL1	Sec11c	0.000118445	7.63523e-09	0.390771	0.787	0.663
pL1	Cytip	0.000137736	8.87877e-09	0.307408	0.443	0.234
pL1	Fcer1g	0.000251746	1.62281e-08	0.98145	0.557	0.387
pL1	Lgals1	0.000315321	2.03262e-08	1.43311	0.525	0.377
pL1	Gpr65	0.0004261	2.74673e-08	0.296455	0.213	0.08
pL1	Spcs2	0.00048914	3.15309e-08	0.328847	0.893	0.821
pL1	Ivns1abp	0.000532494	3.43257e-08	0.449118	0.557	0.368
pL1	Ppp1r18	0.000601579	3.8779e-08	0.408429	0.533	0.344
pL1	Tnfrsf18	0.000976495	6.29469e-08	0.537443	0.434	0.257
pL1	Cfp	0.00130662	8.42272e-08	0.483909	0.148	0.048
pL1	H2-Oa	0.00173399	1.11776e-07	0.356766	0.377	0.203
pL1	Cnot6l	0.00197207	1.27124e-07	0.448856	0.492	0.314
pL1	Sept9	0.00242718	1.56461e-07	0.347891	0.434	0.257
pL1	Arhgap15	0.00288318	1.85856e-07	0.334735	0.492	0.3
pL1	Dhrs7	0.00296123	1.90887e-07	0.351508	0.328	0.166
pL1	Lat2	0.00333157	2.1476e-07	0.295757	0.295	0.139
pL1	Ppp1ca	0.00346317	2.23243e-07	0.346593	0.918	0.886
pL1	Gng2	0.00402135	2.59225e-07	0.340189	0.385	0.218
pL1	Serp1	0.00423454	2.72967e-07	0.449605	0.623	0.47
pL1	Cdk2ap2	0.0062742	4.04448e-07	0.293585	0.705	0.546
pL1	Arhgef1	0.00643424	4.14764e-07	0.415632	0.574	0.407
pL1	Psap	0.00653061	4.20976e-07	0.908065	0.795	0.758
pL1	Arhgdib	0.00824973	5.31795e-07	0.290241	0.984	0.932
pL1	Apobec3	0.010244	6.60347e-07	0.364894	0.82	0.704
pL1	Mdfic	0.0104832	6.75768e-07	0.362372	0.213	0.091
pL1	Slc6a13	0.0104965	6.76624e-07	0.35298	0.311	0.159
pL1	Bin1	0.0108477	6.99268e-07	0.319143	0.344	0.184
pL1	Calm1	0.0110549	7.12624e-07	0.33687	0.951	0.904
pL1	Ier5	0.0189675	1.22269e-06	0.398834	0.311	0.164
pL1	Psmb8	0.0230941	1.48869e-06	0.301907	0.967	0.926
pL1	Cfl1	0.0231617	1.49305e-06	0.271268	0.984	0.986
pL1	Lat	0.0414495	2.67192e-06	0.426889	0.508	0.349
pL1	Arhgap9	0.0414844	2.67417e-06	0.35942	0.393	0.247
pL1	Elovl5	0.0475333	3.06409e-06	0.284538	0.254	0.122
pMk	Gp1bb	0	0	0.649961	0.411	0.025
pMk	F2rl2	0	0	0.518204	0.364	0.009
pMk	Mfsd2b	1.34637e-255	8.67895e-260	0.498526	0.45	0.036
pMk	Gata1	2.84522e-214	1.83409e-218	0.52756	0.51	0.055
pMk	Treml1	1.87407e-210	1.20806e-214	0.562693	0.427	0.04
pMk	Tuba8	2.4432e-187	1.57494e-191	0.658696	0.53	0.072
pMk	Itga2b	1.438e-182	9.26965e-187	1.05966	0.805	0.187
pMk	Serpine2	1.27194e-180	8.19921e-185	0.72217	0.341	0.03
pMk	Gp5	1.50944e-155	9.73016e-160	0.518098	0.44	0.057
pMk	Pf4	9.32055e-153	6.00822e-157	3.03167	0.851	0.308
pMk	Rgs10	1.0232e-152	6.59575e-157	0.731016	0.543	0.092
pMk	Plek	1.82032e-130	1.17342e-134	0.779309	0.672	0.157
pMk	Slc14a1	1.39768e-120	9.00976e-125	0.685479	0.599	0.132
pMk	Tmsb4x	4.34541e-118	2.80114e-122	0.917361	1	0.998
pMk	Aqp1	6.21652e-109	4.0073e-113	0.44597	0.553	0.114
pMk	Pdcd4	2.60198e-107	1.67729e-111	1.0868	0.877	0.361
pMk	Rab27b	5.44893e-92	3.51249e-96	0.625111	0.576	0.148
pMk	Rap1b	6.75773e-91	4.35617e-95	1.16372	0.887	0.473
pMk	Icam4	1.04215e-82	6.71794e-87	0.417188	0.52	0.125
pMk	Tgfb1	4.69288e-78	3.02513e-82	0.771731	0.94	0.573
pMk	F2r	4.88892e-78	3.1515e-82	0.605903	0.513	0.131
pMk	Nkg7	3.18753e-74	2.05475e-78	0.844387	0.778	0.316
pMk	Gp9	2.92618e-72	1.88627e-76	0.651509	0.752	0.297
pMk	Sla	3.85685e-72	2.4862e-76	0.445087	0.47	0.117
pMk	Unc119	1.23721e-68	7.9753e-73	0.653616	0.788	0.362
pMk	Etfb	3.12526e-68	2.0146e-72	0.617791	0.987	0.82
pMk	Cd9	4.03166e-68	2.59889e-72	0.879974	0.95	0.735
pMk	Rabgap1l	1.0447e-66	6.73437e-71	0.669014	0.768	0.341
pMk	Zeb2	1.38466e-65	8.92577e-70	0.632874	0.732	0.296
pMk	Pbx1	1.74061e-65	1.12203e-69	0.664763	0.927	0.546
pMk	Atpif1	1.41406e-64	9.11534e-69	0.466391	1	0.964
pMk	Lims1	2.44227e-62	1.57434e-66	0.682493	0.772	0.365
pMk	Samd14	4.57436e-62	2.94872e-66	0.348262	0.298	0.057
pMk	Ppia	1.58637e-61	1.02261e-65	0.366669	1	1
pMk	Fermt3	1.33693e-60	8.6181e-65	0.601425	0.937	0.629
pMk	Sdpr	5.19646e-58	3.34975e-62	0.661166	0.705	0.303
pMk	Slc25a5	1.55365e-57	1.00152e-61	0.533476	0.997	0.933
pMk	Hmgb3	1.13933e-54	7.34437e-59	0.595507	0.94	0.635
pMk	Ldha	3.10212e-54	1.99969e-58	0.474446	0.997	0.947
pMk	Ppp1ca	2.06937e-53	1.33396e-57	0.451102	0.987	0.884
pMk	Il12a	1.83652e-52	1.18386e-56	0.343837	0.47	0.14
pMk	Mef2c	1.74974e-51	1.12792e-55	0.595882	0.957	0.729
pMk	Ptma	1.18806e-50	7.65849e-55	0.3602	1	1
pMk	H2afz	4.97432e-49	3.20655e-53	0.577525	1	0.979
pMk	Rps27l	1.86303e-48	1.20095e-52	0.462389	0.99	0.906
pMk	Cdk6	3.74786e-48	2.41595e-52	0.585588	0.877	0.471
pMk	Mcm2	6.14086e-47	3.95853e-51	0.435843	0.626	0.247
pMk	Eif5a	1.15257e-46	7.4297e-51	0.356744	0.997	0.99
pMk	Ckap2l	5.50063e-46	3.54582e-50	0.321821	0.285	0.065
pMk	Pfn1	5.72347e-46	3.68947e-50	0.364915	1	0.995
pMk	Ran	1.67589e-45	1.08031e-49	0.455879	0.993	0.932
pMk	Bin1	3.81699e-45	2.46051e-49	0.396962	0.517	0.178
pMk	Runx3	8.26242e-45	5.32613e-49	0.33935	0.513	0.175
pMk	Snrpb	8.62304e-45	5.55859e-49	0.395839	0.993	0.92
pMk	Dusp3	6.63566e-44	4.27748e-48	0.253003	0.321	0.08
pMk	Cfl1	2.91019e-41	1.87597e-45	0.312845	1	0.985
pMk	Cdca7	3.8363e-39	2.47296e-43	0.46835	0.791	0.419
pMk	Arrb2	1.1305e-37	7.2874e-42	0.315333	0.497	0.178
pMk	Nme1	2.08597e-37	1.34466e-41	0.429165	0.964	0.767
pMk	Erh	2.76009e-37	1.77921e-41	0.380136	0.993	0.909
pMk	Ranbp1	4.20359e-37	2.70972e-41	0.435783	0.977	0.857
pMk	Hn1	4.62303e-37	2.9801e-41	0.519247	0.874	0.571
pMk	Dut	1.35435e-36	8.73042e-41	0.490221	0.854	0.544
pMk	Nrgn	3.32604e-36	2.14403e-40	0.569771	0.917	0.687
pMk	Nap1l1	1.13905e-35	7.34258e-40	0.436722	0.957	0.739
pMk	Hsp90aa1	3.35027e-35	2.15965e-39	0.394179	0.99	0.944
pMk	Dynll1	1.60422e-34	1.03411e-38	0.462692	0.964	0.747
pMk	Adgrg3	2.70194e-34	1.74173e-38	0.271715	0.334	0.1
pMk	Tmem14c	3.39821e-34	2.19056e-38	0.421312	0.854	0.552
pMk	Atp5g1	8.64948e-34	5.57563e-38	0.390631	0.974	0.865
pMk	Cox5a	8.86872e-34	5.71696e-38	0.443182	0.957	0.81
pMk	H3f3a	5.83097e-33	3.75876e-37	0.275206	0.997	0.993
pMk	Tipin	1.20039e-32	7.73795e-37	0.395329	0.722	0.36
pMk	Sdf2l1	1.69308e-31	1.09139e-35	0.466018	0.543	0.24
pMk	Mcm6	1.05637e-30	6.80957e-35	0.463582	0.758	0.415
pMk	Prim1	2.3277e-30	1.50048e-34	0.279552	0.513	0.203
pMk	Snrpd1	3.45354e-30	2.22622e-34	0.393512	0.957	0.751
pMk	Hmbs	5.35904e-30	3.45455e-34	0.310801	0.603	0.266
pMk	Fabp5	6.59552e-30	4.25161e-34	0.386658	0.672	0.335
pMk	Srsf7	6.87857e-30	4.43407e-34	0.429949	0.927	0.702
pMk	Anp32b	7.91731e-30	5.10366e-34	0.458258	0.974	0.799
pMk	Srm	3.42968e-29	2.21084e-33	0.467055	0.689	0.376
pMk	Atp5b	4.67497e-29	3.01358e-33	0.332107	0.993	0.958
pMk	Ppm1g	5.81996e-29	3.75167e-33	0.377737	0.825	0.466
pMk	Dctpp1	6.36579e-29	4.10352e-33	0.416773	0.907	0.648
pMk	Map4k1	1.63082e-28	1.05126e-32	0.341996	0.556	0.25
pMk	Mcm5	2.06347e-28	1.33016e-32	0.358761	0.53	0.23
pMk	Adk	4.55117e-28	2.93378e-32	0.335506	0.613	0.289
pMk	Fyb	1.03208e-27	6.65299e-32	0.373762	0.752	0.431
pMk	Serbp1	1.08074e-27	6.96666e-32	0.272759	0.997	0.966
pMk	Ncl	1.33914e-27	8.63235e-32	0.319581	0.987	0.939
pMk	Atp5h	3.59354e-27	2.31647e-31	0.300684	0.98	0.882
pMk	Cotl1	8.78412e-27	5.66243e-31	0.397545	0.709	0.392
pMk	Galk1	2.1037e-26	1.35609e-30	0.367379	0.765	0.447
pMk	Actg1	2.57466e-26	1.65968e-30	0.299626	1	0.991
pMk	Minos1	3.66481e-26	2.36242e-30	0.349	0.97	0.809
pMk	Rfc2	5.27336e-26	3.39932e-30	0.416918	0.894	0.63
pMk	Cks2	1.0424e-25	6.7195e-30	0.416251	0.778	0.448
pMk	Ppbp	1.11521e-25	7.1889e-30	0.3824	0.149	0.031
pMk	Lat	4.98253e-25	3.21184e-29	0.341711	0.666	0.344
pMk	Usp39	5.44217e-25	3.50814e-29	0.259964	0.47	0.198
pMk	Hmgn5	6.22734e-25	4.01427e-29	0.339245	0.679	0.359
pMk	Ddx39	6.57922e-25	4.2411e-29	0.373331	0.692	0.376
pMk	Slbp	8.58052e-25	5.53118e-29	0.345487	0.818	0.491
pMk	Srsf3	9.48672e-25	6.11534e-29	0.347049	0.98	0.876
pMk	Nasp	2.06667e-24	1.33222e-28	0.29344	0.54	0.247
pMk	Hnrnpa2b1	4.38219e-24	2.82485e-28	0.32722	0.993	0.936
pMk	Sumo2	4.91688e-24	3.16952e-28	0.250619	0.997	0.973
pMk	Atp5g2	6.2323e-24	4.01747e-28	0.272168	0.99	0.959
pMk	Hspe1	7.65738e-24	4.93611e-28	0.367058	0.967	0.884
pMk	Prkar2b	1.75159e-23	1.12911e-27	0.300814	0.566	0.27
pMk	Rpn1	2.25274e-23	1.45216e-27	0.349552	0.722	0.408
pMk	Elf1	2.36435e-23	1.52411e-27	0.363749	0.788	0.496
pMk	Rasgrp2	6.39751e-23	4.12397e-27	0.392293	0.675	0.381
pMk	Lmnb1	8.98894e-23	5.79446e-27	0.308231	0.49	0.217
pMk	Nop56	1.40273e-22	9.04232e-27	0.352964	0.874	0.623
pMk	Ybx3	1.67247e-22	1.07811e-26	0.307799	0.659	0.327
pMk	Eif1ad	1.85372e-22	1.19495e-26	0.254925	0.603	0.291
pMk	Cpsf2	2.41376e-22	1.55596e-26	0.276093	0.589	0.285
pMk	Calm1	2.52283e-22	1.62627e-26	0.30891	0.987	0.903
pMk	Atp5f1	3.24533e-22	2.09201e-26	0.295762	0.974	0.882
pMk	Fam96a	6.04699e-22	3.89802e-26	0.337399	0.901	0.703
pMk	Chchd2	6.42407e-22	4.14109e-26	0.256296	1	0.969
pMk	Uchl3	6.5303e-22	4.20956e-26	0.33627	0.659	0.376
pMk	Nucks1	6.69748e-22	4.31733e-26	0.388766	0.838	0.545
pMk	2010107E04Rik	7.96997e-22	5.13761e-26	0.359813	0.977	0.893
pMk	Nhp2	1.22937e-21	7.9248e-26	0.365044	0.884	0.672
pMk	Lgals9	1.45369e-21	9.37077e-26	0.343264	0.854	0.575
pMk	Ung	1.72471e-21	1.11178e-25	0.276904	0.368	0.144
pMk	Bop1	2.1883e-21	1.41062e-25	0.260391	0.474	0.21
pMk	Txn1	2.86937e-21	1.84966e-25	0.311091	0.987	0.927
pMk	Bzw2	3.45592e-21	2.22775e-25	0.324459	0.775	0.463
pMk	Uqcc2	5.21397e-21	3.36103e-25	0.348673	0.864	0.633
pMk	Hnrnpab	6.01548e-21	3.8777e-25	0.328447	0.884	0.61
pMk	Cycs	9.13812e-21	5.89062e-25	0.375698	0.758	0.482
pMk	Taok3	9.79971e-21	6.3171e-25	0.290195	0.672	0.363
pMk	Fbl	1.01006e-20	6.51106e-25	0.329338	0.934	0.794
pMk	Psmd8	1.36513e-20	8.79989e-25	0.319127	0.874	0.66
pMk	Rnaseh2b	1.36994e-20	8.83091e-25	0.289367	0.553	0.273
pMk	Abracl	1.37039e-20	8.8338e-25	0.325459	0.907	0.705
pMk	Ywhah	3.30944e-20	2.13333e-24	0.33018	0.921	0.719
pMk	Mcm3	3.36992e-20	2.17232e-24	0.344912	0.649	0.358
pMk	Cox6c	3.71444e-20	2.39441e-24	0.261833	0.987	0.939
pMk	Dnajc15	4.13059e-20	2.66267e-24	0.315075	0.712	0.406
pMk	Mrps28	6.40644e-20	4.12972e-24	0.284497	0.669	0.361
pMk	Deb1	7.17419e-20	4.62463e-24	0.250526	0.51	0.239
pMk	Sec61b	8.54301e-20	5.507e-24	0.287985	0.987	0.884
pMk	Nudcd2	8.64109e-20	5.57023e-24	0.293655	0.695	0.387
pMk	Lig1	9.47351e-20	6.10682e-24	0.265622	0.507	0.236
pMk	Eif2s1	1.28584e-19	8.2888e-24	0.314923	0.831	0.523
pMk	Rbfa	1.29183e-19	8.32738e-24	0.300772	0.702	0.403
pMk	Cox6a1	1.32176e-19	8.52034e-24	0.291925	0.98	0.861
pMk	Dtymk	2.24147e-19	1.4449e-23	0.329114	0.831	0.556
pMk	Hdgf	2.59652e-19	1.67377e-23	0.4341	0.884	0.687
pMk	Snrpf	3.15393e-19	2.03309e-23	0.25238	0.987	0.923
pMk	Rbm3	3.67935e-19	2.37179e-23	0.282811	0.987	0.955
pMk	Cks1b	5.59656e-19	3.60766e-23	0.357677	0.692	0.399
pMk	Eif4a1	6.07693e-19	3.91731e-23	0.263138	0.993	0.973
pMk	Cuta	8.8052e-19	5.67601e-23	0.304382	0.861	0.614
pMk	Ezh2	1.49583e-18	9.64246e-23	0.253807	0.54	0.265
pMk	Atp5e	1.72974e-18	1.11503e-22	0.271774	0.983	0.939
pMk	Cacybp	2.01748e-18	1.30051e-22	0.328895	0.881	0.633
pMk	Hnrnpf	2.08715e-18	1.34542e-22	0.298648	0.997	0.941
pMk	Mif	2.43305e-18	1.5684e-22	0.304155	0.99	0.936
pMk	Mrpl36	2.90907e-18	1.87525e-22	0.303454	0.801	0.524
pMk	Gfi1b	3.64916e-18	2.35233e-22	0.280211	0.487	0.232
pMk	Smim5	5.35339e-18	3.4509e-22	0.254347	0.556	0.283
pMk	Ppif	9.58475e-18	6.17853e-22	0.326594	0.699	0.414
pMk	Fli1	1.13871e-17	7.34034e-22	0.332669	0.758	0.483
pMk	Ccnb2	1.38105e-17	8.90253e-22	0.350393	0.278	0.105
pMk	1810058I24Rik	1.41906e-17	9.14753e-22	0.324508	0.854	0.629
pMk	S100a1	1.47824e-17	9.52905e-22	0.300058	0.831	0.581
pMk	Mdh2	1.6295e-17	1.05041e-21	0.277572	0.944	0.802
pMk	Rpa3	1.82427e-17	1.17596e-21	0.28301	0.646	0.359
pMk	Ewsr1	2.46404e-17	1.58837e-21	0.283331	0.954	0.71
pMk	Lsm6	2.64263e-17	1.70349e-21	0.297149	0.844	0.598
pMk	Pa2g4	5.08597e-17	3.27852e-21	0.302136	0.937	0.743
pMk	Hspd1	8.53576e-17	5.50233e-21	0.338843	0.911	0.717
pMk	Eif3a	1.12269e-16	7.23712e-21	0.306082	0.858	0.599
pMk	Ak2	1.2729e-16	8.20536e-21	0.314	0.871	0.601
pMk	Snrpa1	1.59057e-16	1.02532e-20	0.285163	0.732	0.45
pMk	Mrpl18	3.20343e-16	2.065e-20	0.302691	0.848	0.585
pMk	Cox7b	5.77863e-16	3.72502e-20	0.294125	0.97	0.811
pMk	Cct8	1.46289e-15	9.43011e-20	0.274772	0.924	0.768
pMk	Anp32e	1.68409e-15	1.0856e-19	0.298173	0.805	0.533
pMk	C1qbp	1.83145e-15	1.18059e-19	0.304589	0.871	0.658
pMk	Hnrnpd	2.24293e-15	1.44584e-19	0.295408	0.649	0.371
pMk	1110001J03Rik	2.2874e-15	1.47451e-19	0.262632	0.844	0.588
pMk	Banf1	2.77607e-15	1.78951e-19	0.291376	0.917	0.689
pMk	Rsu1	3.77961e-15	2.43641e-19	0.309511	0.821	0.618
pMk	Ndufab1	5.80959e-15	3.74498e-19	0.264367	0.921	0.718
pMk	Nans	6.11107e-15	3.93932e-19	0.255308	0.593	0.333
pMk	Hist1h2ap	7.79309e-15	5.02359e-19	0.281909	0.305	0.125
pMk	Csrp1	1.08562e-14	6.99811e-19	0.288619	0.732	0.474
pMk	Nop58	2.46469e-14	1.58879e-18	0.3301	0.831	0.619
pMk	Ddx39b	2.69627e-14	1.73807e-18	0.291388	0.921	0.732
pMk	Mcm7	2.96394e-14	1.91062e-18	0.288632	0.623	0.372
pMk	Cct3	3.46098e-14	2.23102e-18	0.266857	0.924	0.747
pMk	Tyms	4.01821e-14	2.59022e-18	0.280239	0.497	0.259
pMk	Nudt21	4.72504e-14	3.04586e-18	0.272348	0.828	0.577
pMk	Kif5b	4.82788e-14	3.11215e-18	0.25829	0.738	0.455
pMk	Set	6.83324e-14	4.40485e-18	0.292339	0.93	0.804
pMk	Psmb3	9.25664e-14	5.96702e-18	0.261974	0.907	0.762
pMk	Higd1a	1.82556e-13	1.17679e-17	0.262308	0.772	0.513
pMk	Nhp2l1	1.90688e-13	1.22921e-17	0.287422	0.934	0.779
pMk	Siva1	2.3417e-13	1.50951e-17	0.299791	0.805	0.554
pMk	Hmgb2	3.24443e-13	2.09142e-17	0.427743	0.911	0.763
pMk	Mrpl20	3.36788e-13	2.171e-17	0.272432	0.798	0.558
pMk	Bcl2	3.75592e-13	2.42115e-17	0.261207	0.619	0.365
pMk	Dtnbp1	4.0383e-13	2.60317e-17	0.253268	0.689	0.422
pMk	Ppp1r14b	4.86041e-13	3.13312e-17	0.264726	0.666	0.402
pMk	Cox6b2	5.64337e-13	3.63784e-17	0.304333	0.666	0.397
pMk	Lyar	5.97642e-13	3.85252e-17	0.259361	0.735	0.471
pMk	Tmem40	8.47749e-13	5.46477e-17	0.262126	0.808	0.559
pMk	Dnajc9	1.64783e-12	1.06223e-16	0.273356	0.702	0.462
pMk	Manf	2.86332e-12	1.84576e-16	0.297854	0.844	0.631
pMk	Sumo3	3.59805e-12	2.31938e-16	0.264266	0.904	0.712
pMk	Dkc1	5.36274e-12	3.45693e-16	0.251774	0.758	0.497
pMk	Ybx1	1.11636e-11	7.1963e-16	0.413098	0.934	0.763
pMk	Spc24	1.33997e-11	8.63775e-16	0.255016	0.334	0.158
pMk	Rgs18	2.09749e-11	1.35209e-15	0.31219	0.927	0.77
pMk	Cct7	2.38224e-11	1.53564e-15	0.264617	0.924	0.801
pMk	Lamtor4	2.72385e-11	1.75585e-15	0.25334	0.828	0.599
pMk	Dpf2	4.56352e-11	2.94174e-15	0.268033	0.682	0.447
pMk	Mrpl12	6.03468e-11	3.89008e-15	0.261293	0.828	0.6
pMk	Tomm5	1.08353e-10	6.98468e-15	0.261013	0.861	0.692
pMk	Tmpo	1.88442e-10	1.21474e-14	0.255071	0.606	0.366
pMk	G6pc3	5.86128e-10	3.7783e-14	0.256547	0.646	0.42
pMk	Cdca8	1.52698e-09	9.84321e-14	0.250059	0.315	0.154
pMk	Hsp90b1	1.70267e-09	1.09758e-13	0.316342	0.811	0.611
pMk	Tmem123	3.35399e-09	2.16205e-13	0.252798	0.51	0.304
pMk	Srsf2	9.8357e-09	6.34029e-13	0.347671	0.825	0.649
pMk	H2afx	1.35943e-08	8.7632e-13	0.258181	0.689	0.44
pMk	Top2a	5.64297e-07	3.63758e-11	0.308989	0.338	0.185
pMk	Gnas	2.73751e-06	1.76466e-10	0.295351	0.907	0.794
pMk	Birc5	3.15263e-05	2.03225e-09	0.268255	0.275	0.15
pMk	Hspa5	3.43903e-05	2.21687e-09	0.264856	0.828	0.656
div	Hmgb2	0	0	1.9094	0.999	0.754
div	Ube2c	0	0	1.86117	0.845	0.067
div	Birc5	0	0	1.71961	0.979	0.111
div	Cks2	0	0	1.68047	0.979	0.428
div	Top2a	0	0	1.63519	0.956	0.149
div	Ccnb2	0	0	1.60681	0.905	0.067
div	Cenpa	0	0	1.56361	0.835	0.138
div	H2afx	0	0	1.53292	0.934	0.42
div	Cdca8	0	0	1.52384	0.952	0.117
div	Cenpf	0	0	1.51882	0.838	0.046
div	Cdc20	0	0	1.4643	0.856	0.118
div	Lockd	0	0	1.39557	0.964	0.229
div	Cdk1	0	0	1.35257	0.911	0.159
div	Nusap1	0	0	1.33239	0.875	0.059
div	Tuba1b	0	0	1.28791	0.99	0.877
div	Cks1b	0	0	1.28032	0.983	0.375
div	Tubb5	0	0	1.27977	1	0.921
div	Cdca3	0	0	1.26112	0.898	0.067
div	Smc4	0	0	1.22504	0.978	0.457
div	Stmn1	0	0	1.22127	1	0.946
div	H2afz	0	0	1.21779	1	0.979
div	Pbk	0	0	1.20209	0.853	0.089
div	Ube2s	0	0	1.19658	0.99	0.705
div	Spc24	0	0	1.19366	0.893	0.124
div	Mki67	0	0	1.19265	0.875	0.062
div	Ccnb1	0	0	1.18016	0.71	0.064
div	Tubb4b	0	0	1.1758	0.986	0.761
div	Prc1	0	0	1.14693	0.802	0.047
div	Fam64a	0	0	1.08976	0.758	0.035
div	H2afv	0	0	1.07539	0.996	0.807
div	Knstrn	0	0	1.06633	0.781	0.078
div	Smc2	0	0	1.06032	0.911	0.233
div	Tpx2	0	0	1.04139	0.807	0.053
div	Ccna2	0	0	1.02001	0.813	0.053
div	Hmmr	0	0	0.989398	0.717	0.026
div	2810417H13Rik	0	0	0.986892	0.743	0.112
div	Aurkb	0	0	0.978923	0.825	0.059
div	Spc25	0	0	0.955844	0.807	0.079
div	Kif22	0	0	0.943043	0.781	0.064
div	Tk1	0	0	0.890944	0.693	0.107
div	Cdkn3	0	0	0.878753	0.629	0.024
div	Cenpe	0	0	0.875814	0.673	0.044
div	Aurka	0	0	0.875403	0.713	0.045
div	Racgap1	0	0	0.848618	0.752	0.082
div	Neil3	0	0	0.844781	0.73	0.045
div	Ccdc34	0	0	0.833237	0.898	0.285
div	Mis18bp1	0	0	0.832109	0.713	0.043
div	Incenp	0	0	0.829101	0.785	0.108
div	Plk1	0	0	0.827336	0.677	0.026
div	Kif20b	0	0	0.798093	0.699	0.076
div	Ckap2l	0	0	0.75878	0.71	0.036
div	Mad2l1	0	0	0.745627	0.777	0.138
div	Casc5	0	0	0.743195	0.678	0.039
div	Tacc3	0	0	0.731848	0.715	0.087
div	Fbxo5	0	0	0.704354	0.67	0.088
div	Cenpm	0	0	0.688426	0.732	0.121
div	Asf1b	0	0	0.675212	0.682	0.1
div	Nuf2	0	0	0.655092	0.63	0.037
div	Psrc1	0	0	0.653318	0.613	0.047
div	Cenpw	0	0	0.63958	0.762	0.177
div	Shcbp1	0	0	0.637377	0.607	0.046
div	Cdca2	0	0	0.625905	0.626	0.057
div	Cit	0	0	0.621813	0.627	0.063
div	Kif11	0	0	0.591886	0.563	0.027
div	Cdca5	0	0	0.591771	0.619	0.063
div	Hist1h4i	0	0	0.583497	0.691	0.134
div	Ndc80	0	0	0.574334	0.615	0.052
div	Ncapd2	0	0	0.570459	0.63	0.082
div	Sapcd2	0	0	0.551039	0.524	0.021
div	Ckap2	0	0	0.540193	0.487	0.041
div	Sgol1	0	0	0.53202	0.523	0.034
div	Bub1b	0	0	0.528348	0.556	0.033
div	Cenpk	0	0	0.522533	0.618	0.09
div	Esco2	0	0	0.515524	0.484	0.037
div	Ska1	0	0	0.513997	0.498	0.029
div	Kif20a	0	0	0.509485	0.481	0.022
div	Arhgef39	0	0	0.494841	0.514	0.041
div	Kif2c	0	0	0.492606	0.464	0.018
div	Mxd3	0	0	0.492019	0.45	0.02
div	Cep55	0	0	0.484589	0.473	0.022
div	Hist1h1b	0	0	0.467847	0.451	0.043
div	Cenpl	0	0	0.464375	0.545	0.08
div	Cenpp	0	0	0.461888	0.525	0.052
div	Ncapg	0	0	0.460232	0.49	0.034
div	Cdc25b	0	0	0.457546	0.446	0.045
div	Kifc1	0	0	0.456488	0.459	0.023
div	Rad51ap1	0	0	0.454698	0.523	0.076
div	Aspm	0	0	0.434313	0.393	0.013
div	Ptn	0	0	0.433224	0.389	0.041
div	Dlgap5	0	0	0.424764	0.407	0.027
div	Arhgap11a	0	0	0.415353	0.422	0.035
div	Ccnf	0	0	0.400754	0.41	0.034
div	Cdc25c	0	0	0.393826	0.359	0.012
div	Kif15	0	0	0.389815	0.395	0.021
div	Sgol2a	0	0	0.379942	0.387	0.019
div	Bub1	0	0	0.370754	0.388	0.019
div	Kif4	0	0	0.353056	0.381	0.016
div	Troap	0	0	0.340604	0.336	0.011
div	Spag5	0	0	0.332598	0.367	0.017
div	Ttk	0	0	0.328877	0.354	0.023
div	C330027C09Rik	0	0	0.324793	0.343	0.023
div	Cenpn	0	0	0.319886	0.378	0.034
div	Melk	0	0	0.318066	0.38	0.027
div	Nek2	0	0	0.316173	0.307	0.013
div	Ankle1	0	0	0.293228	0.329	0.013
div	Gpsm2	0	0	0.292835	0.289	0.019
div	Ska3	0	0	0.288442	0.331	0.021
div	Depdc1a	0	0	0.27638	0.286	0.011
div	Ncaph	0	0	0.272349	0.305	0.023
div	Fam83d	0	0	0.265844	0.261	0.005
div	Eme1	0	0	0.251718	0.292	0.021
div	Nucks1	1.63097e-283	1.05136e-287	0.951666	0.966	0.53
div	Cenph	6.56811e-281	4.23394e-285	0.438973	0.521	0.088
div	Hist1h2ap	9.92541e-275	6.39812e-279	0.992271	0.55	0.107
div	Kif23	3.50885e-271	2.26188e-275	0.521876	0.557	0.103
div	Lmnb1	4.2263e-271	2.72436e-275	0.753133	0.735	0.196
div	Ckap5	3.63025e-266	2.34014e-270	0.472026	0.527	0.095
div	Ect2	2.54506e-263	1.6406e-267	0.280341	0.267	0.023
div	Dbf4	1.0157e-261	6.54744e-266	0.426019	0.505	0.088
div	Pmf1	1.74054e-259	1.12199e-263	0.681659	0.823	0.263
div	Clspn	4.54592e-253	2.93039e-257	0.374889	0.418	0.062
div	Hjurp	2.58752e-250	1.66797e-254	0.74637	0.809	0.258
div	Hmgn2	9.40849e-249	6.06491e-253	0.875708	0.985	0.772
div	Poc1a	2.30552e-242	1.48619e-246	0.254323	0.344	0.043
div	Aunip	1.29593e-241	8.35385e-246	0.304188	0.365	0.049
div	Ska2	4.43821e-240	2.86096e-244	0.373576	0.461	0.079
div	Plk4	3.83244e-238	2.47047e-242	0.327477	0.399	0.059
div	Mns1	1.89447e-237	1.22121e-241	0.424731	0.574	0.119
div	Ccdc18	1.83799e-236	1.18481e-240	0.295061	0.356	0.047
div	Hn1	1.59472e-235	1.02799e-239	1.00516	0.941	0.558
div	Hist1h2al	2.08833e-235	1.34618e-239	0.332401	0.293	0.032
div	Nde1	1.97032e-234	1.27011e-238	0.621962	0.719	0.202
div	Rad51	1.31419e-230	8.47155e-235	0.395553	0.465	0.083
div	Tuba1c	1.32734e-230	8.5563e-235	0.84235	0.717	0.225
div	Reep4	2.16095e-229	1.393e-233	0.550048	0.557	0.125
div	Ezh2	9.43361e-228	6.0811e-232	0.612548	0.779	0.245
div	Trim59	1.82017e-227	1.17332e-231	0.436539	0.462	0.084
div	Ran	1.39653e-225	9.0023e-230	0.655677	1	0.93
div	Rrm1	7.96684e-225	5.13559e-229	0.58147	0.697	0.191
div	Ube2t	9.78254e-224	6.30603e-228	0.448817	0.583	0.132
div	Kif18a	4.72519e-218	3.04596e-222	0.251174	0.282	0.032
div	Tmpo	3.43649e-215	2.21523e-219	0.753629	0.864	0.346
div	Tyms	1.54849e-212	9.98192e-217	0.743605	0.744	0.239
div	Trip13	1.44113e-204	9.28985e-209	0.297956	0.385	0.064
div	Nrm	1.28007e-203	8.25159e-208	0.595233	0.75	0.237
div	2700094K13Rik	6.08423e-200	3.92202e-204	0.706481	0.968	0.63
div	Ptma	6.83314e-200	4.40479e-204	0.443085	1	1
div	Mnd1	6.11653e-197	3.94284e-201	0.266998	0.378	0.063
div	Rrm2	1.94714e-195	1.25517e-199	0.523113	0.473	0.1
div	Gmnn	5.97703e-192	3.85292e-196	0.574549	0.732	0.231
div	Anp32e	9.69761e-182	6.25128e-186	0.614963	0.948	0.517
div	Arl6ip1	1.54267e-181	9.94438e-186	1.00947	0.972	0.859
div	Rangap1	2.63457e-180	1.6983e-184	0.516999	0.702	0.228
div	Hmgb1	2.54639e-179	1.64145e-183	0.63189	0.999	0.948
div	H1fx	9.18091e-178	5.9182e-182	0.861038	0.591	0.18
div	Cmc2	1.82869e-174	1.17881e-178	0.503351	0.714	0.238
div	Ppia	6.21642e-173	4.00723e-177	0.439653	1	1
div	Bub3	3.64739e-172	2.35119e-176	0.759122	0.937	0.619
div	Hist1h2ae	1.98262e-170	1.27804e-174	0.30007	0.337	0.058
div	Txn1	5.40208e-170	3.48229e-174	0.517001	0.997	0.924
div	Calm2	1.11062e-164	7.1593e-169	0.513384	0.997	0.978
div	Pkmyt1	7.87778e-161	5.07818e-165	0.30424	0.4	0.083
div	Rnf26	2.0266e-160	1.30639e-164	0.373163	0.476	0.115
div	Rad21	1.64524e-152	1.06056e-156	0.481631	0.681	0.233
div	Dnajc9	1.23807e-147	7.98089e-152	0.605311	0.878	0.446
div	1500009L16Rik	4.18916e-147	2.70042e-151	0.415859	0.626	0.195
div	Cenpc1	4.37482e-145	2.8201e-149	0.353337	0.516	0.14
div	Hist1h1e	5.50436e-142	3.54822e-146	0.379578	0.443	0.11
div	Fen1	1.07574e-140	6.93441e-145	0.441269	0.673	0.232
div	Dek	1.55378e-140	1.0016e-144	0.641998	0.945	0.625
div	Hmgb3	5.87671e-140	3.78825e-144	0.629905	0.952	0.626
div	Srsf3	1.52949e-139	9.85942e-144	0.504672	0.985	0.873
div	Atad2	1.57296e-137	1.01396e-141	0.374314	0.455	0.118
div	Hirip3	1.32992e-136	8.57297e-141	0.405196	0.582	0.185
div	Atp5g2	2.90367e-136	1.87177e-140	0.408524	0.996	0.958
div	4930579G24Rik	5.94514e-134	3.83236e-138	0.251149	0.36	0.078
div	Hmgn5	9.80906e-133	6.32312e-137	0.470078	0.802	0.343
div	Fkbp2	2.02707e-131	1.30669e-135	0.484915	0.847	0.388
div	Diaph3	2.41953e-129	1.55968e-133	0.288991	0.432	0.109
div	Cdc45	3.51253e-129	2.26425e-133	0.260952	0.341	0.074
div	Dynll1	9.7312e-129	6.27293e-133	0.579402	0.978	0.74
div	Anapc15	2.1776e-127	1.40373e-131	0.293677	0.52	0.149
div	Ncapd3	1.67972e-125	1.08278e-129	0.324845	0.481	0.136
div	Lsm2	2.14345e-124	1.38171e-128	0.525124	0.933	0.583
div	Miip	2.71647e-124	1.75109e-128	0.306697	0.433	0.114
div	Rhno1	3.26785e-124	2.10652e-128	0.328596	0.601	0.194
div	Cox6b2	1.7849e-123	1.15058e-127	0.506621	0.82	0.381
div	Rfc5	6.12787e-123	3.95015e-127	0.437251	0.728	0.294
div	Apobec3	4.46784e-122	2.88006e-126	0.538264	0.95	0.693
div	Rnaseh2c	1.637e-120	1.05525e-124	0.509151	0.904	0.544
div	Ddx39	2.28138e-119	1.47062e-123	0.445841	0.802	0.361
div	Cdkn2d	3.02925e-119	1.95272e-123	0.521285	0.784	0.379
div	Prim1	1.83359e-116	1.18197e-120	0.370034	0.571	0.191
div	Gas2l3	2.62839e-116	1.69432e-120	0.321598	0.391	0.1
div	1700097N02Rik	7.69096e-116	4.95775e-120	0.336398	0.443	0.124
div	Mis18a	1.15586e-115	7.45093e-120	0.353215	0.674	0.246
div	Prdx4	1.38967e-115	8.95811e-120	0.496182	0.854	0.443
div	Nup37	3.19063e-114	2.05675e-118	0.392474	0.664	0.252
div	Brd8	2.12447e-113	1.36948e-117	0.397582	0.693	0.272
div	Nudt21	1.49069e-112	9.60932e-117	0.466419	0.923	0.565
div	Dnmt1	6.94778e-112	4.47869e-116	0.411665	0.629	0.237
div	Dut	1.2682e-111	8.17505e-116	0.599697	0.898	0.532
div	Terf1	3.59331e-111	2.31632e-115	0.383991	0.655	0.246
div	Apitd1	2.29752e-110	1.48103e-114	0.263777	0.411	0.112
div	Sumo2	4.69841e-110	3.02869e-114	0.362031	0.999	0.972
div	Psat1	5.25124e-110	3.38506e-114	0.352917	0.652	0.245
div	Snrpd1	2.06547e-109	1.33144e-113	0.472083	0.967	0.744
div	Rfc4	3.07551e-109	1.98253e-113	0.367873	0.637	0.236
div	Hnrnpa2b1	5.68143e-107	3.66237e-111	0.412415	0.992	0.934
div	Fzr1	2.25946e-105	1.4565e-109	0.444781	0.605	0.236
div	Rbm3	1.45493e-102	9.3788e-107	0.401744	0.997	0.954
div	H1f0	6.10479e-102	3.93527e-106	0.610102	0.861	0.519
div	Cbx5	4.2484e-98	2.73861e-102	0.397644	0.75	0.33
div	Ndufa4	1.36141e-96	8.77594e-101	0.376218	0.997	0.955
div	Lsm3	2.91892e-96	1.8816e-100	0.418968	0.968	0.74
div	Ncaph2	7.09203e-96	4.57167e-100	0.35744	0.717	0.307
div	Cox7a2	7.43222e-95	4.79096e-99	0.387386	0.978	0.845
div	Hp1bp3	8.43062e-95	5.43455e-99	0.502376	0.861	0.486
div	Lig1	9.44468e-94	6.08823e-98	0.411684	0.579	0.224
div	Ppih	1.63255e-93	1.05237e-97	0.308346	0.634	0.247
div	Cmtm7	7.55139e-93	4.86778e-97	0.384439	0.993	0.933
div	Haus4	2.91287e-90	1.8777e-94	0.361403	0.684	0.296
div	Cenpq	8.08284e-90	5.21036e-94	0.280879	0.574	0.211
div	Tipin	3.5128e-88	2.26442e-92	0.425024	0.743	0.348
div	Usp1	3.87103e-88	2.49535e-92	0.31682	0.571	0.214
div	Snrnp25	1.66806e-87	1.07527e-91	0.345632	0.71	0.31
div	Crip1	3.32881e-87	2.14582e-91	0.356598	0.972	0.798
div	Nap1l1	9.8745e-87	6.3653e-91	0.409282	0.964	0.732
div	Cdca4	1.97739e-84	1.27467e-88	0.268477	0.508	0.179
div	Cdkn2c	2.01637e-84	1.2998e-88	0.32177	0.47	0.166
div	Pih1d1	5.43301e-84	3.50223e-88	0.358649	0.781	0.386
div	H3f3a	6.31074e-84	4.06803e-88	0.267488	1	0.993
div	Rdm1	1.747e-83	1.12615e-87	0.314859	0.593	0.234
div	Hnrnpa1	1.82609e-83	1.17714e-87	0.348452	0.996	0.937
div	Dtymk	2.6306e-83	1.69574e-87	0.452074	0.886	0.545
div	Sae1	3.59061e-83	2.31458e-87	0.401755	0.838	0.478
div	Cntrl	5.27179e-83	3.39831e-87	0.261729	0.48	0.168
div	Nmral1	1.15158e-80	7.42335e-85	0.291383	0.565	0.22
div	Oxct1	8.17182e-80	5.26772e-84	0.341141	0.722	0.337
div	Ptms	9.86024e-80	6.35611e-84	0.409716	0.521	0.203
div	Mrpl18	1.57855e-79	1.01757e-83	0.420215	0.89	0.575
div	Itgb3bp	6.67034e-79	4.29984e-83	0.264307	0.541	0.204
div	Haus1	7.42418e-79	4.78578e-83	0.265768	0.536	0.204
div	Nup62	9.99526e-79	6.44315e-83	0.310162	0.634	0.268
div	2700029M09Rik	1.09193e-78	7.03884e-83	0.371757	0.796	0.411
div	Snrpe	6.89803e-78	4.44661e-82	0.336864	0.982	0.889
div	Anp32b	1.32384e-77	8.53374e-82	0.513287	0.97	0.794
div	Ssna1	7.46757e-77	4.81375e-81	0.390229	0.889	0.558
div	Exosc8	3.51209e-76	2.26397e-80	0.33526	0.765	0.377
div	Erh	1.35238e-75	8.71771e-80	0.344694	0.989	0.906
div	Raly	9.96307e-74	6.4224e-78	0.397039	0.924	0.652
div	Lgals9	4.04596e-73	2.60811e-77	0.426098	0.879	0.565
div	Lsm6	2.3892e-72	1.54013e-76	0.370108	0.906	0.587
div	Dnph1	2.21761e-71	1.42952e-75	0.308679	0.638	0.286
div	Nxt1	7.88964e-71	5.08582e-75	0.370299	0.784	0.42
div	Cep57	3.18444e-70	2.05276e-74	0.271035	0.594	0.249
div	Anapc5	1.60028e-69	1.03158e-73	0.380131	0.912	0.626
div	Hint1	1.85439e-69	1.19538e-73	0.290215	0.988	0.952
div	Ubald2	9.83097e-69	6.33725e-73	0.427115	0.86	0.55
div	Rnaseh2b	1.23767e-68	7.97828e-73	0.273034	0.611	0.261
div	Cbx1	1.85796e-68	1.19768e-72	0.363843	0.926	0.635
div	Dynlt1f	4.11141e-68	2.6503e-72	0.259084	0.601	0.254
div	Ubb	4.54006e-68	2.92661e-72	0.294772	1	0.999
div	Lbr	5.10888e-68	3.29329e-72	0.311571	0.66	0.299
div	Serpinb1a	6.96877e-68	4.49222e-72	0.327714	0.759	0.385
div	Hnrnpab	1.20306e-66	7.75518e-71	0.361562	0.92	0.6
div	Rpa3	8.69982e-66	5.60808e-70	0.305872	0.721	0.346
div	Ppp1ca	1.71652e-65	1.1065e-69	0.299917	0.981	0.882
div	Ctcf	2.7519e-65	1.77393e-69	0.316935	0.684	0.327
div	Nsmce1	5.02792e-65	3.2411e-69	0.331414	0.803	0.452
div	Lsm4	1.66985e-64	1.07642e-68	0.339097	0.95	0.753
div	Vrk1	3.90383e-64	2.51649e-68	0.265197	0.645	0.292
div	Banf1	1.50213e-63	9.68306e-68	0.339801	0.939	0.681
div	Csrp1	3.41348e-63	2.2004e-67	0.343983	0.81	0.462
div	Ddx39b	3.82771e-62	2.46742e-66	0.34126	0.935	0.726
div	Mlec	3.89952e-62	2.51371e-66	0.294354	0.714	0.355
div	Ssrp1	1.30363e-61	8.4035e-66	0.36455	0.92	0.658
div	Snrpb	1.64825e-61	1.0625e-65	0.28674	0.983	0.919
div	Smc3	2.98112e-61	1.92169e-65	0.346313	0.813	0.458
div	Rpa2	3.26621e-60	2.10546e-64	0.339965	0.722	0.372
div	H2afy	2.23082e-59	1.43803e-63	0.345655	0.985	0.833
div	Psip1	5.21745e-59	3.36327e-63	0.32238	0.741	0.388
div	Slbp	3.05228e-57	1.96756e-61	0.46722	0.769	0.484
div	Nasp	4.30458e-57	2.77482e-61	0.263659	0.542	0.238
div	Hsp90aa1	5.75534e-57	3.71001e-61	0.325113	0.988	0.942
div	Elof1	7.54326e-57	4.86254e-61	0.33554	0.816	0.475
div	Tuba4a	1.61799e-56	1.04299e-60	0.365761	0.924	0.723
div	Ywhah	2.81297e-56	1.8133e-60	0.337135	0.942	0.712
div	Smc1a	2.48128e-55	1.59949e-59	0.368511	0.873	0.601
div	Mcm7	4.61399e-55	2.97428e-59	0.301118	0.702	0.36
div	Smc6	6.25172e-55	4.02999e-59	0.300616	0.73	0.386
div	0610010K14Rik	6.79959e-55	4.38316e-59	0.274843	0.613	0.293
div	Fam111a	1.95028e-54	1.25719e-58	0.256808	0.572	0.262
div	Calm3	5.0579e-54	3.26042e-58	0.311747	0.944	0.738
div	Cox5b	8.16151e-54	5.26108e-58	0.297084	0.982	0.876
div	Cdk4	7.51944e-53	4.84719e-57	0.319178	0.966	0.814
div	Impdh2	1.39208e-52	8.97363e-57	0.280707	0.986	0.9
div	Commd1	3.47489e-52	2.23999e-56	0.289738	0.803	0.462
div	Atp5f1	5.42763e-51	3.49876e-55	0.278196	0.982	0.879
div	Cox5a	9.66142e-51	6.22795e-55	0.307537	0.961	0.805
div	Sf3b5	2.57101e-50	1.65733e-54	0.29549	0.926	0.693
div	Hdgf	1.50055e-49	9.67285e-54	0.371026	0.915	0.68
div	1810037I17Rik	1.54193e-49	9.93959e-54	0.344118	0.908	0.702
div	Pbrm1	2.46004e-49	1.5858e-53	0.255743	0.7	0.361
div	Mrpl51	5.35419e-49	3.45142e-53	0.301113	0.834	0.513
div	Smchd1	6.84294e-49	4.4111e-53	0.251055	0.651	0.327
div	Cdk6	2.12917e-48	1.3725e-52	0.325436	0.787	0.464
div	Eny2	2.55855e-48	1.64929e-52	0.277592	0.894	0.581
div	Psmd13	4.05421e-48	2.61343e-52	0.266418	0.755	0.42
div	Lsm8	1.06077e-47	6.83796e-52	0.289442	0.821	0.495
div	Psmb9	3.10746e-47	2.00313e-51	0.304472	0.917	0.69
div	Hnrnpdl	3.76094e-46	2.42438e-50	0.316192	0.828	0.524
div	Srsf7	3.21002e-45	2.06925e-49	0.281299	0.946	0.694
div	Fabp5	4.00883e-45	2.58417e-49	0.253537	0.633	0.327
div	Ilf2	7.56775e-45	4.87833e-49	0.272219	0.876	0.583
div	Ppil1	3.44259e-44	2.21917e-48	0.260557	0.681	0.37
div	Lsm5	3.54526e-43	2.28535e-47	0.274394	0.909	0.657
div	Mapre1	3.98686e-43	2.57001e-47	0.268899	0.839	0.531
div	Swi5	1.23354e-42	7.95164e-47	0.250578	0.971	0.875
div	Stra13	2.02493e-42	1.30531e-46	0.279827	0.883	0.643
div	Psmb7	1.33788e-41	8.62425e-46	0.264999	0.898	0.612
div	Atp5o	3.04545e-41	1.96316e-45	0.262191	0.96	0.799
div	2310036O22Rik	5.75125e-41	3.70737e-45	0.253681	0.919	0.726
div	Slc25a5	7.69342e-41	4.95933e-45	0.263686	0.992	0.931
div	Bckdk	4.8512e-40	3.12718e-44	0.255442	0.699	0.388
div	Ndufb8	2.51069e-39	1.61844e-43	0.25983	0.935	0.747
div	Hmgn1	2.52808e-38	1.62965e-42	0.273563	0.956	0.784
div	Vim	3.53785e-38	2.28057e-42	0.351234	0.853	0.636
div	Minos1	7.6156e-38	4.90917e-42	0.254457	0.964	0.804
div	Magoh	2.22167e-37	1.43213e-41	0.26571	0.879	0.612
div	H2-Q7	1.75538e-36	1.13155e-40	0.288894	0.949	0.775
div	Tpr	3.12687e-35	2.01565e-39	0.257933	0.872	0.622
div	Nono	4.02811e-35	2.5966e-39	0.254634	0.931	0.723
div	Dap	9.61047e-35	6.19511e-39	0.270794	0.732	0.439
div	Vbp1	5.41206e-33	3.48873e-37	0.258394	0.806	0.521
div	Hsp90b1	5.58142e-33	3.5979e-37	0.262606	0.861	0.602
div	Siva1	1.05878e-32	6.8251e-37	0.283819	0.799	0.547
div	Alyref	1.12895e-31	7.27746e-36	0.287669	0.517	0.291
div	Ppp1cc	5.88513e-29	3.79367e-33	0.280887	0.794	0.556
div	Pcna	3.10165e-27	1.99939e-31	0.257696	0.536	0.307
div	Ranbp1	1.87244e-24	1.20701e-28	0.271787	0.96	0.855
div	Cd9	2.73618e-23	1.7638e-27	0.258944	0.905	0.731
[truncated: 656 more rows]
