# Supplementary material for: Single-cell RNA-seq reveals a concomitant delay in differentiation and cell cycle of aged hematopoietic stem cells
Source: BMC Biol. 2021 Feb 1;19:19. doi: 10.1186/s12915-021-00955-z (PMC7851934; doi:10.1186/s12915-021-00955-z)
Supplement: Supplementary file 4 — Additional file 4: Table S3. [file 12915_2021_955_MOESM4_ESM.xlsx]

## Sheet: Read me
Supplementary Table 3 : Enrichment analysis of cluster markers
Cluster_name	g:Profiler enrichment analysis results of gene cluster markers, g:Profiler p.value < 0.05

## Sheet: pMast
Cluster_name	domain	term.name	p.value	intersection	term.size	query.size	overlap.size
GO:0001775	BP	cell activation	1.05e-13	ITGB2,IL4,CCL3,LGALS9,SPI1,TGFB1,BAX,CD244,FCER1A,RHOA,TNFAIP8L2,GATA2,CD48,VSIR,PLEK,XBP1,EVL,PRKCD,LCP1,RGCC,FAM49B,DGAT1,H2-OA,ANXA1,MS4A2,IL6,IL18RAP,IL1RL1,IL18R1,CXCR2,SERPINE2,GSN,CST3,P2RY1,SEMA4A,BCL10,LMO4,DDOST,TEC,ANXA3,LAG3,CD9,CLEC2I,PGLYRP1,TYROBP,CORO1A,LAT,CD37,ITGAL,GATA1,MSN,THY1,CMTM7,RAC2,ITGA2B,TESPA1,FUT7,ADK,LAT2,CCR2,LGALS3,PRKCA,FES,CD47,CEBPB,FCER1G,ADGRG3,FLOT2,LGALS1	692	434	69
GO:0002376	BP	immune system process	6.55e-12	ITGB2,IL4,CCL3,LGALS9,ITGB7,SPI1,SCIN,TGFB1,CALR,BAX,CNN2,CD244,WDR1,FCER1A,IGF1R,CYBA,CDC42,RHOA,MPO,PTPRS,TNFAIP8L2,CSF1,GATA2,CD48,NCF1,SLPI,ALOX15,CCL6,CCL9,VSIR,PLEK,ELANE,XBP1,PECAM1,EVL,PRKCD,LCP1,RGCC,FYB,FAM49B,RUNX1,TMBIM6,H2-OA,ANXA1,MS4A2,FLNB,IL6,CCR1,IL18RAP,IL1RL1,IL18R1,CXCR2,ACTR3,SELL,VIM,LCN2,GSN,SEMA4A,BCL10,LMO4,DDOST,PADI2,TEC,P2RX4,ANXA3,LAG3,CLEC2I,PGLYRP1,TYROBP,CORO1A,LA…	1690	434	115
GO:0002682	BP	regulation of immune system process	1.79e-11	IL4,CCL3,LGALS9,SPI1,SCIN,TGFB1,CALR,BAX,CD244,FCER1A,CYBA,RHOA,PTPRS,TNFAIP8L2,CSF1,GATA2,CD48,ALOX15,VSIR,ELANE,XBP1,PECAM1,RGCC,FAM49B,RUNX1,TMBIM6,H2-OA,ANXA1,MS4A2,IL6,CCR1,IL18RAP,IL1RL1,IL18R1,CXCR2,SELL,GSN,BCL10,PADI2,TEC,P2RX4,LAG3,CLEC2I,PGLYRP1,TYROBP,CORO1A,LAT,CD37,ITGAL,GATA1,MSN,THY1,ETS1,MAPKAPK3,RAC2,ITGA2B,GPSM3,TESPA1,GPI1,ADK,CTSG,LAT2,H2-OB,KLHL6,CCR2,LGALS3,FES,HMGB2,CD47,C…	935	434	78
GO:0002684	BP	positive regulation of immune system process	1.16e-10	IL4,CCL3,LGALS9,SCIN,TGFB1,CALR,BAX,CD244,FCER1A,CYBA,RHOA,PTPRS,CSF1,GATA2,ELANE,XBP1,PECAM1,RGCC,FAM49B,RUNX1,ANXA1,MS4A2,IL6,CCR1,IL18RAP,IL1RL1,IL18R1,CXCR2,SELL,BCL10,TEC,P2RX4,LAG3,CLEC2I,PGLYRP1,CORO1A,CD37,ITGAL,GATA1,THY1,ETS1,MAPKAPK3,RAC2,ITGA2B,GPSM3,TESPA1,GPI1,ADK,CTSG,LAT2,KLHL6,CCR2,LGALS3,FES,HMGB2,CD47,FCER1G,ARRB2,FLOT2,LGALS1,RAP1A	647	434	61
GO:0030036	BP	actin cytoskeleton organization	2.22e-10	SCIN,TGFB1,CALR,CNN2,WDR1,ARPC2,CDC42,RHOA,ARPC5,PFN1,ALOX15,HSP90B1,PLEK,PECAM1,SLC9A3R1,EVL,PRKCD,LCP1,RGCC,PARVB,PARVG,BIN1,ANXA1,FLNB,ACTR3,CSRP1,GSN,TLN1,CAP1,CAPZB,ARPC3,ARPC1B,ARHGDIB,CLEC2I,VASP,CSRP3,CORO1A,TPM4,TRF,RAC2,BRK1,S100A10,ID1,TMSB4X,TACSTD2,FES,GMFG,ACTG1,MSRB1,TMSB10,GM9844	483	434	51
GO:0006955	BP	immune response	1.12e-09	IL4,CCL3,LGALS9,TGFB1,BAX,CD244,FCER1A,IGF1R,CYBA,CDC42,PTPRS,TNFAIP8L2,CSF1,GATA2,CD48,SLPI,ALOX15,CCL6,CCL9,VSIR,ELANE,XBP1,EVL,PRKCD,LCP1,RGCC,FYB,FAM49B,H2-OA,ANXA1,MS4A2,FLNB,IL6,CCR1,IL18RAP,IL1RL1,IL18R1,CXCR2,ACTR3,VIM,LCN2,GSN,SEMA4A,BCL10,TEC,ANXA3,LAG3,CLEC2I,PGLYRP1,TYROBP,CORO1A,LAT,CD37,ITGAL,THY1,MAPKAPK3,RAC2,TESPA1,FUT7,CTSG,LAT2,H2-OB,KLHL6,CCR2,FES,HMGB2,FCER1G,OSM,ARRB2,ACTG1,…	970	434	76
GO:0050865	BP	regulation of cell activation	3.09e-09	IL4,LGALS9,TGFB1,CD244,FCER1A,RHOA,TNFAIP8L2,GATA2,VSIR,PLEK,XBP1,PRKCD,FAM49B,DGAT1,H2-OA,ANXA1,MS4A2,IL6,IL1RL1,SERPINE2,GSN,BCL10,LMO4,TEC,LAG3,CD9,CLEC2I,PGLYRP1,CORO1A,LAT,CD37,ITGAL,THY1,RAC2,TESPA1,ADK,CCR2,LGALS3,PRKCA,FES,CD47,CEBPB,FCER1G,FLOT2,LGALS1	416	434	45
GO:0007015	BP	actin filament organization	3.49e-09	SCIN,WDR1,ARPC2,CDC42,RHOA,ARPC5,PFN1,ALOX15,HSP90B1,PLEK,PECAM1,EVL,PRKCD,LCP1,RGCC,BIN1,ACTR3,GSN,CAP1,CAPZB,ARPC3,ARPC1B,CLEC2I,VASP,CORO1A,TPM4,TRF,RAC2,BRK1,S100A10,ID1,TMSB4X,TACSTD2,GMFG,MSRB1,TMSB10,GM9844	293	434	37
GO:0030029	BP	actin filament-based process	4.09e-09	SCIN,TGFB1,CALR,CNN2,WDR1,ARPC2,CDC42,RHOA,ARPC5,PFN1,ALOX15,HSP90B1,PLEK,PECAM1,SLC9A3R1,EVL,PRKCD,LCP1,RGCC,PARVB,PARVG,BIN1,ANXA1,FLNB,ACTR3,CSRP1,GSN,TLN1,CAP1,CAPZB,ARPC3,ARPC1B,ARHGDIB,CLEC2I,VASP,CSRP3,CORO1A,TPM4,TRF,RAC2,BRK1,S100A10,ID1,TMSB4X,TACSTD2,FES,GMFG,ACTG1,MSRB1,TMSB10,MYL6,GM9844	538	434	52
GO:0065008	BP	regulation of biological quality	4.38e-09	ITGB2,GM2A,IL4,CCL3,LGALS9,ACP5,UBE2C,CPA3,SPI1,NAPSA,SCIN,TGFB1,CYP4F18,CALR,BAX,WDR1,ARPC2,CYBA,CDC42,B4GALNT1,CLIC1,RHOA,CARHSP1,ARPC5,DYNLL1,PTPRS,CSF1,GATA2,BIRC5,PFN1,ANXA6,ATOX1,ALOX15,ATP6V0A1,CALM3,SRGN,PLEK,XBP1,PDIA6,PECAM1,SLC9A3R1,PYGL,NPC2,EVL,HEXB,ERO1L,PRKCD,PARVB,SMDT1,DGAT1,TMBIM6,SLC22A3,MYL12A,BIN1,ANXA1,MS4A2,PAPSS2,PRDX5,ADD3,P4HB,ALOX5,IL6,CCR1,PDIA4,HK3,CXCR2,SERPINE2,ACTR…	2458	434	140
GO:0045321	BP	leukocyte activation	6.42e-09	ITGB2,IL4,CCL3,LGALS9,SPI1,TGFB1,BAX,CD244,FCER1A,RHOA,TNFAIP8L2,GATA2,CD48,VSIR,XBP1,PRKCD,LCP1,FAM49B,H2-OA,ANXA1,MS4A2,IL6,IL18RAP,IL1RL1,IL18R1,CXCR2,GSN,SEMA4A,BCL10,DDOST,ANXA3,LAG3,CLEC2I,PGLYRP1,TYROBP,CORO1A,LAT,CD37,ITGAL,MSN,THY1,CMTM7,RAC2,TESPA1,FUT7,ADK,LAT2,CCR2,LGALS3,FES,CD47,CEBPB,FCER1G,ADGRG3,FLOT2,LGALS1	616	434	56
GO:0016477	BP	cell migration	2.81e-08	ITGB2,IL4,CCL3,LGALS9,ITGB7,TGFB1,CALR,BAX,CNN2,WDR1,IGF1R,ARPC2,CDC42,RHOA,ARPC5,CSF1,GATA2,PFN1,CCL6,CCL9,VSIR,ELANE,XBP1,PECAM1,SLC9A3R1,EVL,HEXB,PRKCD,LCP1,RGCC,SPRY2,ANXA1,CD63,CCR1,CXCR2,ACTR3,SELL,VIM,HSPA5,P2RY1,PDCD10,SEMA4A,LMO4,CAP1,PADI2,P2RX4,ANXA3,ARHGDIB,IQGAP1,CORO1A,MSN,THY1,ETS1,RAC2,ITGA2B,GPSM3,GPI1,FUT7,TSPO,ARSB,CCR2,TMSB4X,LGALS3,PRKCA,TACSTD2,FES,HMGB2,CD47,FCER1G,ARRB2,AD…	952	434	72
GO:0050900	BP	leukocyte migration	3.22e-08	ITGB2,IL4,CCL3,LGALS9,ITGB7,TGFB1,CALR,WDR1,CDC42,RHOA,CSF1,CCL6,CCL9,ELANE,PECAM1,ANXA1,CCR1,CXCR2,SELL,PADI2,P2RX4,CORO1A,MSN,THY1,RAC2,ITGA2B,GPSM3,FUT7,CCR2,LGALS3,FCER1G	227	434	31
GO:0051179	BP	localization	3.67e-08	GNAI3,COX5A,ITGB2,CDH1,SEPT1,GM2A,GRM6,IL4,CCL3,LGALS9,ITGB7,SCIN,TGFB1,CYP4F18,CALR,BAX,SLBP,CNN2,CD244,WDR1,FCER1A,DDX39,IGF1R,ARPC2,CYBA,CDC42,B4GALNT1,CLIC1,RHOA,ARPC5,DYNLL1,FXYD5,NEDD8,TMEM167,CSF1,GATA2,ATP6V0E,NCF1,BIRC5,PFN1,ANXA6,GABARAP,ATOX1,ALOX15,CCL6,CCL9,ATP6V0A1,CALM3,HSP90B1,SRGN,VSIR,PLEK,ELANE,TCN2,ARF5,XBP1,PECAM1,SLC9A3R1,SPNS3,NIN,NPC2,TMED10,EVL,SSR1,LMAN2,HEXB,EMB,ERO1L,P…	4039	434	197
GO:0051674	BP	localization of cell	6.65e-08	ITGB2,IL4,CCL3,LGALS9,ITGB7,TGFB1,CALR,BAX,CNN2,WDR1,IGF1R,ARPC2,CDC42,RHOA,ARPC5,CSF1,GATA2,PFN1,CCL6,CCL9,VSIR,ELANE,XBP1,PECAM1,SLC9A3R1,EVL,HEXB,PRKCD,LCP1,RGCC,SPRY2,ANXA1,CD63,CCR1,CXCR2,ACTR3,SELL,VIM,HSPA5,P2RY1,PDCD10,SEMA4A,LMO4,CAP1,PADI2,P2RX4,ANXA3,ARHGDIB,IQGAP1,CORO1A,LDHC,MSN,THY1,ETS1,TRF,RAC2,BRK1,ITGA2B,GPSM3,GPI1,FUT7,TSPO,ARSB,CCR2,TMSB4X,LGALS3,PRKCA,TACSTD2,FES,HMGB2,CD47,F…	1032	434	75
GO:0048870	BP	cell motility	6.65e-08	ITGB2,IL4,CCL3,LGALS9,ITGB7,TGFB1,CALR,BAX,CNN2,WDR1,IGF1R,ARPC2,CDC42,RHOA,ARPC5,CSF1,GATA2,PFN1,CCL6,CCL9,VSIR,ELANE,XBP1,PECAM1,SLC9A3R1,EVL,HEXB,PRKCD,LCP1,RGCC,SPRY2,ANXA1,CD63,CCR1,CXCR2,ACTR3,SELL,VIM,HSPA5,P2RY1,PDCD10,SEMA4A,LMO4,CAP1,PADI2,P2RX4,ANXA3,ARHGDIB,IQGAP1,CORO1A,LDHC,MSN,THY1,ETS1,TRF,RAC2,BRK1,ITGA2B,GPSM3,GPI1,FUT7,TSPO,ARSB,CCR2,TMSB4X,LGALS3,PRKCA,TACSTD2,FES,HMGB2,CD47,F…	1032	434	75
GO:0040011	BP	locomotion	8.19e-08	ITGB2,IL4,CCL3,LGALS9,ITGB7,TGFB1,CALR,BAX,CNN2,WDR1,IGF1R,ARPC2,CDC42,RHOA,ARPC5,CSF1,GATA2,PFN1,CCL6,CCL9,VSIR,ELANE,XBP1,PECAM1,SLC9A3R1,SPNS3,EVL,HEXB,PRKCD,LCP1,RGCC,SPRY2,VAPA,ANXA1,CD63,CCR1,CXCR2,ACTR3,SELL,VIM,HSPA5,P2RY1,PDCD10,SEMA4A,LMO4,CAP1,PADI2,P2RX4,ANXA3,ARHGDIB,VASP,IQGAP1,CORO1A,LDHC,MSN,THY1,ETS1,CMTM7,TRF,RAC2,BRK1,ITGA2B,GPSM3,GPI1,FUT7,STX3,TSPO,ARSB,CXCR4,CCR2,TMSB4X,LGAL…	1164	434	81
GO:0007159	BP	leukocyte cell-cell adhesion	9.99e-08	ITGB2,IL4,LGALS9,ITGB7,TGFB1,CD244,RHOA,TNFAIP8L2,VSIR,ELANE,XBP1,PECAM1,FAM49B,ANXA1,IL6,SELL,BCL10,LAG3,CORO1A,ITGAL,MSN,THY1,ETS1,RAC2,TESPA1,ADK,CCR2,CD47,CEBPB,FLOT2,LGALS1	237	434	31
GO:0042221	BP	response to chemical	2.24e-07	CDH1,IL4,CCL3,LGALS9,ACP5,SPI1,TGFB1,CALR,BAX,IGF1R,ARPC2,CRIP1,CYBA,CDC42,RHOA,DYNLL1,MPO,NEDD8,ADSSL1,CSF1,GATA2,NCF1,SLPI,BIRC5,PFN1,ALOX15,CCL6,CCL9,CALM3,HSP90B1,VSIR,ELANE,BTG2,TCN2,XBP1,PFKP,TMED10,EVL,ERO1L,PRKCD,RGCC,SPRY2,DAD1,LITAF,SDF2L1,TMBIM6,SLC22A3,MPC1,RALBP1,ANXA1,PRDX5,ADD3,P4HB,FLNB,CD63,IL6,TYMS,CCR1,HK3,IL18RAP,IL1RL1,IL18R1,CXCR2,ACTR3,RGS2,NCF2,MPC2,SELL,VIM,LCN2,HSPA5,GSN…	2769	434	147
GO:0097435	BP	supramolecular fiber organization	2.32e-07	SCIN,WDR1,ARPC2,CDC42,RHOA,ARPC5,PFN1,ALOX15,FBXO5,HSP90B1,PLEK,PECAM1,NIN,EVL,PRKCD,LCP1,RGCC,BIN1,ACTR3,VIM,GSN,CST3,CAP1,CAPZB,ARPC3,ARPC1B,CLEC2I,VASP,CSRP3,CORO1A,TPM4,ANXA2,TRF,RAC2,BRK1,S100A10,ID1,TMSB4X,TACSTD2,FES,GMFG,ACTG1,MSRB1,TMSB10,GM9844	472	434	45
GO:0008154	BP	actin polymerization or depolymerization	2.94e-07	SCIN,WDR1,ARPC2,RHOA,ARPC5,PFN1,ALOX15,PLEK,PECAM1,EVL,PRKCD,BIN1,ACTR3,GSN,CAP1,CAPZB,ARPC3,ARPC1B,CLEC2I,VASP,CORO1A,BRK1,GMFG,MSRB1	151	434	24
GO:0007155	BP	cell adhesion	3.19e-07	ITGB2,CDH1,IL4,LGALS9,ITGB7,TGFB1,CALR,CD244,ARPC2,CDC42,RHOA,PTPRS,TNFAIP8L2,CSF1,ALOX15,VSIR,PLEK,ELANE,XBP1,PECAM1,EMB,PRKCD,RGCC,FAM49B,PARVB,PARVG,EMILIN2,ANXA1,CD63,IL6,SERPINE2,ATP1B1,SELL,GSN,BCL10,TLN1,LAG3,CD9,IQGAP1,CORO1A,ITGAL,GATA1,MSN,THY1,ETS1,RAC2,ITGA2B,TESPA1,IGFBP7,ADK,STX3,S100A10,ID1,CCR2,PRKCA,TACSTD2,FES,PKP3,CD47,CEBPB,FLOT2,LGALS1,ROM1	818	434	63
GO:0042110	BP	T cell activation	3.41e-07	IL4,LGALS9,TGFB1,BAX,CD244,RHOA,TNFAIP8L2,CD48,VSIR,XBP1,LCP1,FAM49B,H2-OA,ANXA1,IL6,IL18R1,GSN,SEMA4A,BCL10,DDOST,LAG3,CLEC2I,CORO1A,LAT,ITGAL,MSN,THY1,RAC2,TESPA1,FUT7,ADK,CCR2,LGALS3,CD47,CEBPB,FCER1G,FLOT2,LGALS1	358	434	38
GO:0002444	BP	myeloid leukocyte mediated immunity	3.78e-07	IL4,CCL3,WDR1,FCER1A,GATA2,NCF1,ELANE,MS4A2,ANXA3,LAT,RAC2,CTSG,LAT2,CCR2,FES,FCER1G	64	434	16
GO:0002274	BP	myeloid leukocyte activation	3.91e-07	IL4,CCL3,LGALS9,SPI1,TGFB1,CD244,FCER1A,GATA2,CD48,PRKCD,MS4A2,IL18RAP,IL1RL1,CXCR2,BCL10,ANXA3,TYROBP,LAT,CD37,RAC2,LAT2,CCR2,FES,FCER1G	153	434	24
GO:0022610	BP	biological adhesion	4.76e-07	ITGB2,CDH1,IL4,LGALS9,ITGB7,TGFB1,CALR,CD244,ARPC2,CDC42,RHOA,PTPRS,TNFAIP8L2,CSF1,ALOX15,VSIR,PLEK,ELANE,XBP1,PECAM1,EMB,PRKCD,RGCC,FAM49B,PARVB,PARVG,EMILIN2,ANXA1,CD63,IL6,SERPINE2,ATP1B1,SELL,GSN,BCL10,TLN1,LAG3,CD9,IQGAP1,CORO1A,ITGAL,GATA1,MSN,THY1,ETS1,RAC2,ITGA2B,TESPA1,IGFBP7,ADK,STX3,S100A10,ID1,CCR2,PRKCA,TACSTD2,FES,PKP3,CD47,CEBPB,FLOT2,LGALS1,ROM1	826	434	63
GO:0040012	BP	regulation of locomotion	5.52e-07	IL4,CCL3,LGALS9,TGFB1,CALR,CNN2,IGF1R,ARPC2,RHOA,CSF1,GATA2,PFN1,VSIR,ELANE,XBP1,PECAM1,SLC9A3R1,EVL,RGCC,SPRY2,VAPA,ANXA1,CD63,CCR1,CXCR2,ACTR3,SELL,VIM,HSPA5,PDCD10,SEMA4A,LMO4,PADI2,P2RX4,ANXA3,ARHGDIB,IQGAP1,CORO1A,MSN,THY1,ETS1,TRF,RAC2,ITGA2B,GPSM3,GPI1,STX3,ARSB,CXCR4,CCR2,TMSB4X,LGALS3,PRKCA,TACSTD2,FES,ADGRG3	690	434	56
GO:1902905	BP	positive regulation of supramolecular fiber organization	5.91e-07	SCIN,WDR1,ARPC2,CDC42,RHOA,ARPC5,PFN1,ALOX15,PLEK,NIN,EVL,RGCC,BIN1,ACTR3,GSN,ARPC3,ARPC1B,VASP,CORO1A,BRK1,S100A10,ID1,FES,GMFG	156	434	24
GO:0008064	BP	regulation of actin polymerization or depolymerization	5.96e-07	SCIN,WDR1,ARPC2,RHOA,ARPC5,PFN1,ALOX15,PLEK,PECAM1,EVL,PRKCD,BIN1,ACTR3,GSN,CAPZB,ARPC3,ARPC1B,CLEC2I,VASP,CORO1A,BRK1,GMFG	131	434	22
GO:0050896	BP	response to stimulus	6.7e-07	GNAI3,ITGB2,CDH1,GRM6,CD52,IL4,CCL3,LGALS9,ITGB7,ACP5,SPI1,TGFB1,IER3,CALR,BAX,CHN2,CNN2,CD244,FCER1A,DDX39,IGF1R,ARPC2,CRIP1,CYBA,CDC42,RHOA,DYNLL1,MPO,NEDD8,ADSSL1,RPA3,PTPRS,TNFAIP8L2,CSF1,GATA2,CD48,NCF1,UBE2A,SLPI,BIRC5,PFN1,ANXA6,GABARAP,ATOX1,ALOX15,CCL6,CCL9,CALM3,HSP90B1,SRGN,VSIR,PLEK,ELANE,BTG2,TCN2,XBP1,PECAM1,SLC9A3R1,SPNS3,PFKP,NPC2,TMED10,EVL,ERO1L,PRKCD,LCP1,RGCC,ITM2B,SPRY2,FYB,D…	5437	434	241
GO:0030832	BP	regulation of actin filament length	6.95e-07	SCIN,WDR1,ARPC2,RHOA,ARPC5,PFN1,ALOX15,PLEK,PECAM1,EVL,PRKCD,BIN1,ACTR3,GSN,CAPZB,ARPC3,ARPC1B,CLEC2I,VASP,CORO1A,BRK1,GMFG	132	434	22
GO:2000145	BP	regulation of cell motility	7.67e-07	IL4,CCL3,LGALS9,TGFB1,CALR,CNN2,IGF1R,ARPC2,RHOA,CSF1,GATA2,PFN1,VSIR,ELANE,XBP1,PECAM1,SLC9A3R1,EVL,RGCC,SPRY2,ANXA1,CD63,CCR1,CXCR2,ACTR3,SELL,VIM,HSPA5,PDCD10,SEMA4A,LMO4,PADI2,P2RX4,ANXA3,ARHGDIB,IQGAP1,CORO1A,MSN,THY1,ETS1,TRF,RAC2,ITGA2B,GPSM3,GPI1,ARSB,CCR2,TMSB4X,LGALS3,PRKCA,TACSTD2,FES,ADGRG3	638	434	53
GO:0002687	BP	positive regulation of leukocyte migration	8.1e-07	IL4,CCL3,LGALS9,TGFB1,CALR,RHOA,CSF1,ELANE,PECAM1,CCR1,CXCR2,SELL,P2RX4,THY1,RAC2,ITGA2B,GPSM3,CCR2,LGALS3	98	434	19
GO:0030838	BP	positive regulation of actin filament polymerization	1.01e-06	SCIN,ARPC2,RHOA,ARPC5,PFN1,ALOX15,EVL,BIN1,ACTR3,GSN,ARPC3,ARPC1B,VASP,CORO1A,BRK1,GMFG	68	434	16
GO:0002366	BP	leukocyte activation involved in immune response	1.02e-06	IL4,CCL3,LGALS9,TGFB1,CD244,FCER1A,GATA2,XBP1,LCP1,ANXA1,MS4A2,IL6,IL18R1,SEMA4A,ANXA3,PGLYRP1,TYROBP,CORO1A,LAT,ITGAL,RAC2,LAT2,CCR2,FES,FCER1G,LGALS1	187	434	26
GO:0050863	BP	regulation of T cell activation	1.06e-06	IL4,LGALS9,TGFB1,CD244,RHOA,TNFAIP8L2,VSIR,XBP1,FAM49B,H2-OA,ANXA1,IL6,GSN,BCL10,LAG3,CLEC2I,CORO1A,LAT,ITGAL,THY1,RAC2,TESPA1,ADK,CCR2,LGALS3,CD47,CEBPB,FLOT2,LGALS1	230	434	29
GO:0030155	BP	regulation of cell adhesion	1.1e-06	CDH1,IL4,LGALS9,TGFB1,CALR,CD244,ARPC2,CDC42,RHOA,TNFAIP8L2,CSF1,ALOX15,VSIR,ELANE,XBP1,PRKCD,RGCC,FAM49B,ANXA1,CD63,IL6,SERPINE2,GSN,BCL10,LAG3,CD9,IQGAP1,CORO1A,ITGAL,THY1,ETS1,RAC2,TESPA1,ADK,STX3,S100A10,CCR2,PRKCA,TACSTD2,FES,CD47,CEBPB,FLOT2,LGALS1	477	434	44
GO:0040017	BP	positive regulation of locomotion	1.12e-06	IL4,CCL3,LGALS9,TGFB1,CALR,IGF1R,ARPC2,RHOA,CSF1,GATA2,PFN1,VSIR,ELANE,XBP1,PECAM1,SPRY2,VAPA,ANXA1,CCR1,CXCR2,ACTR3,SELL,HSPA5,PDCD10,P2RX4,ANXA3,IQGAP1,CORO1A,THY1,ETS1,TRF,RAC2,ITGA2B,GPSM3,GPI1,STX3,CCR2,TMSB4X,LGALS3,PRKCA	407	434	40
GO:0022407	BP	regulation of cell-cell adhesion	1.13e-06	CDH1,IL4,LGALS9,TGFB1,CD244,RHOA,TNFAIP8L2,ALOX15,VSIR,ELANE,XBP1,PRKCD,RGCC,FAM49B,ANXA1,IL6,SERPINE2,BCL10,LAG3,CD9,CORO1A,ITGAL,THY1,ETS1,TESPA1,ADK,CCR2,PRKCA,CD47,CEBPB,FLOT2,LGALS1	276	434	32
GO:0009605	BP	response to external stimulus	1.14e-06	GRM6,CD52,IL4,CCL3,LGALS9,ACP5,TGFB1,CALR,CNN2,FCER1A,CYBA,RHOA,MPO,ADSSL1,PTPRS,TNFAIP8L2,CSF1,NCF1,SLPI,GABARAP,CCL6,CCL9,HSP90B1,PLEK,ELANE,BTG2,XBP1,NPC2,EVL,PRKCD,DAD1,LITAF,TMBIM6,SLC22A3,ANXA1,CD63,IL6,TYMS,CCR1,IL1RL1,CXCR2,PDE6D,SERPINE2,NCF2,SELL,LCN2,HSPA5,GSN,PDIA3,CST3,P2RY1,SEMA4A,BCL10,PADI2,TEC,PLAC8,P2RX4,ANXA3,CD9,VASP,PGLYRP1,CSRP3,NUCB2,CORO1A,CD37,HP,COTL1,ETS1,ANXA2,CMTM7,MA…	1499	434	93
GO:0110053	BP	regulation of actin filament organization	1.16e-06	SCIN,WDR1,ARPC2,CDC42,RHOA,ARPC5,PFN1,ALOX15,PLEK,PECAM1,EVL,PRKCD,RGCC,BIN1,ACTR3,GSN,CAPZB,ARPC3,ARPC1B,CLEC2I,VASP,CORO1A,BRK1,S100A10,ID1,TACSTD2,GMFG	202	434	27
GO:0030334	BP	regulation of cell migration	1.3e-06	IL4,CCL3,LGALS9,TGFB1,CALR,CNN2,IGF1R,ARPC2,RHOA,CSF1,GATA2,PFN1,VSIR,ELANE,XBP1,PECAM1,SLC9A3R1,EVL,RGCC,SPRY2,ANXA1,CD63,CCR1,CXCR2,ACTR3,SELL,VIM,HSPA5,PDCD10,SEMA4A,LMO4,PADI2,P2RX4,ANXA3,ARHGDIB,IQGAP1,CORO1A,MSN,THY1,ETS1,RAC2,ITGA2B,GPSM3,GPI1,ARSB,CCR2,TMSB4X,LGALS3,PRKCA,TACSTD2,ADGRG3	609	434	51
GO:0002263	BP	cell activation involved in immune response	1.46e-06	IL4,CCL3,LGALS9,TGFB1,CD244,FCER1A,GATA2,XBP1,LCP1,ANXA1,MS4A2,IL6,IL18R1,SEMA4A,ANXA3,PGLYRP1,TYROBP,CORO1A,LAT,ITGAL,RAC2,LAT2,CCR2,FES,FCER1G,LGALS1	190	434	26
GO:0030041	BP	actin filament polymerization	1.78e-06	SCIN,ARPC2,RHOA,ARPC5,PFN1,ALOX15,PECAM1,EVL,PRKCD,BIN1,ACTR3,GSN,CAPZB,ARPC3,ARPC1B,CLEC2I,VASP,CORO1A,BRK1,GMFG,MSRB1	126	434	21
GO:0098609	BP	cell-cell adhesion	1.87e-06	ITGB2,CDH1,IL4,LGALS9,ITGB7,TGFB1,CD244,CDC42,RHOA,TNFAIP8L2,ALOX15,VSIR,PLEK,ELANE,XBP1,PECAM1,PRKCD,RGCC,FAM49B,ANXA1,IL6,SERPINE2,SELL,BCL10,LAG3,CD9,CORO1A,ITGAL,GATA1,MSN,THY1,ETS1,RAC2,ITGA2B,TESPA1,ADK,CCR2,PRKCA,TACSTD2,PKP3,CD47,CEBPB,FLOT2,LGALS1	485	434	44
GO:0002685	BP	regulation of leukocyte migration	1.94e-06	IL4,CCL3,LGALS9,TGFB1,CALR,RHOA,CSF1,ELANE,PECAM1,ANXA1,CCR1,CXCR2,SELL,PADI2,P2RX4,MSN,THY1,RAC2,ITGA2B,GPSM3,CCR2,LGALS3	139	434	22
GO:0030833	BP	regulation of actin filament polymerization	2.1e-06	SCIN,ARPC2,RHOA,ARPC5,PFN1,ALOX15,PECAM1,EVL,PRKCD,BIN1,ACTR3,GSN,CAPZB,ARPC3,ARPC1B,CLEC2I,VASP,CORO1A,BRK1,GMFG	115	434	20
GO:0032970	BP	regulation of actin filament-based process	2.15e-06	SCIN,TGFB1,CNN2,WDR1,ARPC2,CDC42,RHOA,ARPC5,PFN1,ALOX15,PLEK,PECAM1,EVL,PRKCD,RGCC,BIN1,ACTR3,GSN,CAPZB,ARPC3,ARPC1B,ARHGDIB,CLEC2I,VASP,CSRP3,CORO1A,BRK1,S100A10,ID1,TACSTD2,FES,GMFG	283	434	32
GO:2000147	BP	positive regulation of cell motility	2.23e-06	IL4,CCL3,LGALS9,TGFB1,CALR,IGF1R,ARPC2,RHOA,CSF1,GATA2,PFN1,VSIR,ELANE,XBP1,PECAM1,SPRY2,ANXA1,CCR1,CXCR2,ACTR3,SELL,HSPA5,PDCD10,P2RX4,ANXA3,IQGAP1,CORO1A,THY1,ETS1,TRF,RAC2,ITGA2B,GPSM3,GPI1,CCR2,TMSB4X,LGALS3,PRKCA	382	434	38
GO:0032879	BP	regulation of localization	2.26e-06	CDH1,GRM6,IL4,CCL3,LGALS9,TGFB1,CYP4F18,CALR,BAX,CNN2,CD244,WDR1,FCER1A,IGF1R,ARPC2,CYBA,CDC42,CLIC1,RHOA,DYNLL1,FXYD5,CSF1,GATA2,BIRC5,PFN1,ALOX15,CALM3,SRGN,VSIR,ELANE,XBP1,PECAM1,SLC9A3R1,EVL,LMAN2,ERO1L,PRKCD,LCP1,RGCC,SPRY2,DGAT1,TMBIM6,BIN1,ANXA1,MS4A2,CD63,IL6,CCR1,IL1RL1,CXCR2,SERPINE2,ACTR3,RGS2,DBI,MPC2,ATP1B1,SELL,VIM,HSPA5,GSN,P2RY1,SERP1,PDCD10,SEMA4A,LMO4,SCP2,PADI2,P2RX4,ANXA3,ERP2…	1874	434	108
GO:0051270	BP	regulation of cellular component movement	2.31e-06	IL4,CCL3,LGALS9,TGFB1,CALR,CNN2,IGF1R,ARPC2,RHOA,CSF1,GATA2,PFN1,VSIR,ELANE,XBP1,PECAM1,SLC9A3R1,EVL,RGCC,SPRY2,BIN1,ANXA1,CD63,CCR1,CXCR2,ACTR3,SELL,VIM,HSPA5,PDCD10,SEMA4A,LMO4,PADI2,P2RX4,ANXA3,ARHGDIB,CD9,IQGAP1,CORO1A,MSN,THY1,ETS1,TRF,RAC2,ITGA2B,GPSM3,GPI1,ARSB,CCR2,TMSB4X,LGALS3,PRKCA,TACSTD2,FES,ADGRG3	697	434	55
GO:0032956	BP	regulation of actin cytoskeleton organization	2.59e-06	SCIN,TGFB1,WDR1,ARPC2,CDC42,RHOA,ARPC5,PFN1,ALOX15,PLEK,PECAM1,EVL,PRKCD,RGCC,BIN1,ACTR3,GSN,CAPZB,ARPC3,ARPC1B,ARHGDIB,CLEC2I,VASP,CORO1A,BRK1,S100A10,ID1,TACSTD2,FES,GMFG	254	434	30
GO:0006928	BP	movement of cell or subcellular component	3.01e-06	ITGB2,IL4,CCL3,LGALS9,ITGB7,TGFB1,CALR,BAX,CNN2,WDR1,IGF1R,ARPC2,CDC42,RHOA,ARPC5,DYNLL1,CSF1,GATA2,PFN1,CCL6,CCL9,VSIR,ELANE,XBP1,PECAM1,SLC9A3R1,EVL,HEXB,PRKCD,LCP1,RGCC,SPRY2,MYO1F,BIN1,AP3S1,ANXA1,CD63,CCR1,CXCR2,ACTR3,SELL,VIM,HSPA5,P2RY1,PDCD10,SEMA4A,LMO4,CAP1,PADI2,P2RX4,ANXA3,ARHGDIB,CD9,VASP,IQGAP1,CORO1A,LDHC,MSN,THY1,ETS1,TRF,RAC2,BRK1,ITGA2B,GPSM3,GPI1,FUT7,TSPO,ARSB,CCR2,TMSB4X,LGAL…	1298	434	83
GO:0002252	BP	immune effector process	3.47e-06	IL4,CCL3,LGALS9,TGFB1,CD244,WDR1,FCER1A,MPO,GATA2,NCF1,VSIR,ELANE,XBP1,PRKCD,LCP1,RGCC,FAM49B,TMBIM6,ANXA1,MS4A2,IL6,IL18RAP,IL18R1,SEMA4A,BCL10,ANXA3,LAG3,PGLYRP1,TYROBP,CORO1A,LAT,CD37,ITGAL,RAC2,GPI1,FUT7,CTSG,LAT2,CCR2,FES,CD47,FCER1G,ARRB2,LGALS1,RAP1A	513	434	45
GO:0032273	BP	positive regulation of protein polymerization	3.53e-06	SCIN,ARPC2,RHOA,ARPC5,PFN1,ALOX15,NIN,EVL,BIN1,ACTR3,GSN,ARPC3,ARPC1B,VASP,CORO1A,BRK1,FES,GMFG	95	434	18
GO:0046649	BP	lymphocyte activation	3.93e-06	ITGB2,IL4,LGALS9,SPI1,TGFB1,BAX,CD244,RHOA,TNFAIP8L2,CD48,VSIR,XBP1,PRKCD,LCP1,FAM49B,H2-OA,ANXA1,IL6,IL18R1,GSN,SEMA4A,BCL10,DDOST,LAG3,CLEC2I,PGLYRP1,CORO1A,LAT,ITGAL,MSN,THY1,CMTM7,RAC2,TESPA1,FUT7,ADK,LAT2,CCR2,LGALS3,CD47,CEBPB,FCER1G,ADGRG3,FLOT2,LGALS1	515	434	45
GO:0030335	BP	positive regulation of cell migration	4.39e-06	IL4,CCL3,LGALS9,TGFB1,CALR,IGF1R,ARPC2,RHOA,CSF1,GATA2,PFN1,VSIR,ELANE,XBP1,PECAM1,SPRY2,ANXA1,CCR1,CXCR2,ACTR3,SELL,HSPA5,PDCD10,P2RX4,ANXA3,IQGAP1,CORO1A,THY1,ETS1,RAC2,ITGA2B,GPSM3,GPI1,CCR2,TMSB4X,LGALS3,PRKCA	374	434	37
GO:0043299	BP	leukocyte degranulation	5.43e-06	IL4,CCL3,LGALS9,FCER1A,GATA2,MS4A2,ANXA3,CORO1A,LAT,RAC2,LAT2,CCR2,FES,FCER1G	56	434	14
GO:0051272	BP	positive regulation of cellular component movement	5.75e-06	IL4,CCL3,LGALS9,TGFB1,CALR,IGF1R,ARPC2,RHOA,CSF1,GATA2,PFN1,VSIR,ELANE,XBP1,PECAM1,SPRY2,ANXA1,CCR1,CXCR2,ACTR3,SELL,HSPA5,PDCD10,P2RX4,ANXA3,IQGAP1,CORO1A,THY1,ETS1,TRF,RAC2,ITGA2B,GPSM3,GPI1,CCR2,TMSB4X,LGALS3,PRKCA	395	434	38
GO:0051495	BP	positive regulation of cytoskeleton organization	9.2e-06	SCIN,WDR1,ARPC2,CDC42,RHOA,ARPC5,PFN1,ALOX15,PLEK,NIN,EVL,RGCC,BIN1,ACTR3,GSN,ARPC3,ARPC1B,VASP,CORO1A,BRK1,S100A10,ID1,FES,GMFG	178	434	24
GO:0002694	BP	regulation of leukocyte activation	1.12e-05	IL4,LGALS9,TGFB1,CD244,FCER1A,RHOA,TNFAIP8L2,GATA2,VSIR,XBP1,FAM49B,H2-OA,ANXA1,MS4A2,IL6,IL1RL1,GSN,BCL10,LAG3,CLEC2I,PGLYRP1,CORO1A,LAT,CD37,ITGAL,THY1,RAC2,TESPA1,ADK,CCR2,LGALS3,FES,CD47,CEBPB,FCER1G,FLOT2,LGALS1	387	434	37
GO:0031334	BP	positive regulation of protein complex assembly	1.61e-05	SCIN,TGFB1,BAX,ARPC2,RHOA,ARPC5,PFN1,ALOX15,PLEK,NIN,EVL,LCP1,BIN1,ACTR3,GSN,ARPC3,ARPC1B,VASP,CORO1A,MSN,BRK1,CEBPA,FES,GMFG	183	434	24
GO:0007010	BP	cytoskeleton organization	1.66e-05	SEPT1,CCL3,SCIN,TGFB1,CALR,CNN2,WDR1,ARPC2,CDC42,RHOA,ARPC5,BIRC5,PFN1,GABARAP,ALOX15,FBXO5,HSP90B1,PLEK,PECAM1,SLC9A3R1,NIN,EVL,PRKCD,LCP1,RGCC,SPRY2,PARVB,PARVG,RALBP1,BIN1,ANXA1,FLNB,ACTR3,CSRP1,VIM,GSN,NUSAP1,TLN1,CAP1,CAPZB,CENPA,ARPC3,ARPC1B,TUBA8,ARHGDIB,CLEC2I,VASP,CSRP3,CORO1A,TPM4,THY1,TRF,BFSP2,RAC2,BRK1,PALM,S100A10,ID1,TMSB4X,TACSTD2,FES,GMFG,ACTG1,MSRB1,TMSB10,GM9844	967	434	66
GO:0045785	BP	positive regulation of cell adhesion	2.35e-05	IL4,LGALS9,TGFB1,CALR,CD244,ARPC2,CDC42,RHOA,CSF1,ALOX15,ELANE,XBP1,FAM49B,ANXA1,CD63,IL6,BCL10,IQGAP1,CORO1A,ITGAL,THY1,ETS1,TESPA1,ADK,STX3,S100A10,CCR2,PRKCA,CD47,FLOT2,LGALS1	295	434	31
GO:0032271	BP	regulation of protein polymerization	2.57e-05	SCIN,ARPC2,RHOA,ARPC5,PFN1,ALOX15,PECAM1,NIN,EVL,PRKCD,BIN1,ACTR3,GSN,CAPZB,ARPC3,ARPC1B,CLEC2I,VASP,CORO1A,BRK1,FES,GMFG	159	434	22
GO:0045010	BP	actin nucleation	2.95e-05	SCIN,ARPC2,ARPC5,EVL,ACTR3,GSN,ARPC3,ARPC1B,CORO1A,BRK1,GMFG	36	434	11
GO:0002443	BP	leukocyte mediated immunity	3.12e-05	IL4,CCL3,LGALS9,TGFB1,WDR1,FCER1A,GATA2,NCF1,VSIR,ELANE,PRKCD,FAM49B,MS4A2,IL6,IL18RAP,IL18R1,BCL10,ANXA3,LAG3,CORO1A,LAT,RAC2,CTSG,LAT2,CCR2,FES,FCER1G,ARRB2	250	434	28
GO:0050776	BP	regulation of immune response	3.23e-05	IL4,LGALS9,TGFB1,BAX,FCER1A,CYBA,PTPRS,GATA2,CD48,ALOX15,VSIR,ELANE,XBP1,RGCC,FAM49B,ANXA1,MS4A2,IL6,CCR1,IL18RAP,IL1RL1,IL18R1,BCL10,TEC,LAG3,CLEC2I,PGLYRP1,CD37,THY1,MAPKAPK3,RAC2,TESPA1,CTSG,LAT2,KLHL6,CCR2,FES,HMGB2,FCER1G,ARRB2,GPX1,HCST,RAP1A	513	434	43
GO:0051258	BP	protein polymerization	3.49e-05	UBE2C,SCIN,ARPC2,RHOA,ARPC5,PFN1,ALOX15,FBXO5,PECAM1,NIN,EVL,PRKCD,BIN1,ACTR3,GSN,CAPZB,ARPC3,ARPC1B,CLEC2I,VASP,CORO1A,BRK1,FES,GMFG,MSRB1	205	434	25
GO:0051234	BP	establishment of localization	4.23e-05	GNAI3,COX5A,CDH1,SEPT1,GM2A,GRM6,IL4,CCL3,LGALS9,TGFB1,CYP4F18,CALR,BAX,SLBP,CNN2,CD244,WDR1,FCER1A,DDX39,ARPC2,CYBA,CDC42,CLIC1,RHOA,DYNLL1,FXYD5,TMEM167,GATA2,ATP6V0E,NCF1,BIRC5,ANXA6,GABARAP,ATOX1,ALOX15,ATP6V0A1,CALM3,HSP90B1,SRGN,PLEK,ELANE,TCN2,ARF5,XBP1,PECAM1,SLC9A3R1,SPNS3,NPC2,TMED10,SSR1,LMAN2,EMB,ERO1L,PRKCD,LCP1,RGCC,SPRY2,SMDT1,DGAT1,TMBIM6,SLC22A3,MPC1,DPY30,VAPA,RALBP1,BIN1,AP3S1,…	3111	434	152
GO:0009611	BP	response to wounding	4.46e-05	TGFB1,BAX,CNN2,RHOA,PTPRS,ALOX15,PLEK,XBP1,PECAM1,EVL,PRKCD,LCP1,ANXA1,PAPSS2,IL6,SERPINE2,GSN,CST3,P2RY1,PDCD10,TEC,P2RX4,CD9,GATA1,ETS1,ANXA2,ITGA2B,TSPO,CCR2,PRKCA,FCER1G,GPX1,LGALS1	337	434	33
GO:0051050	BP	positive regulation of transport	4.46e-05	CDH1,GRM6,IL4,CCL3,LGALS9,TGFB1,CYP4F18,CALR,BAX,CD244,FCER1A,ARPC2,CYBA,CDC42,DYNLL1,GATA2,CALM3,XBP1,LMAN2,PRKCD,RGCC,BIN1,ANXA1,MS4A2,CD63,IL6,CCR1,IL1RL1,ACTR3,DBI,MPC2,ATP1B1,P2RY1,SERP1,PDCD10,SCP2,P2RX4,NUCB2,MSN,THY1,ANXA2,TRF,GPI1,CALM2,TSPO,COX17,LGALS3,CD47,CEBPB,FCER1G,ARRB2,RAP1A	696	434	52
GO:0045055	BP	regulated exocytosis	4.82e-05	IL4,CCL3,LGALS9,FCER1A,GATA2,CALM3,PLEK,TMED10,MS4A2,ANXA3,CORO1A,LAT,RAC2,LAT2,STX3,SYTL3,CCR2,FES,FCER1G,RAP1A	137	434	20
GO:1902903	BP	regulation of supramolecular fiber organization	6.12e-05	SCIN,WDR1,ARPC2,CDC42,RHOA,ARPC5,PFN1,ALOX15,PLEK,PECAM1,NIN,EVL,PRKCD,RGCC,BIN1,ACTR3,GSN,CAPZB,ARPC3,ARPC1B,CLEC2I,VASP,CORO1A,BRK1,S100A10,ID1,TACSTD2,FES,GMFG	274	434	29
GO:1903037	BP	regulation of leukocyte cell-cell adhesion	6.89e-05	IL4,LGALS9,TGFB1,CD244,RHOA,TNFAIP8L2,VSIR,ELANE,XBP1,FAM49B,ANXA1,IL6,BCL10,LAG3,CORO1A,ITGAL,THY1,ETS1,TESPA1,ADK,CCR2,CD47,CEBPB,FLOT2,LGALS1	212	434	25
GO:1903039	BP	positive regulation of leukocyte cell-cell adhesion	7.26e-05	IL4,LGALS9,TGFB1,CD244,RHOA,ELANE,XBP1,FAM49B,ANXA1,IL6,BCL10,CORO1A,ITGAL,THY1,ETS1,TESPA1,ADK,CCR2,CD47,FLOT2,LGALS1	154	434	21
GO:0006810	BP	transport	7.74e-05	GNAI3,COX5A,CDH1,GM2A,GRM6,IL4,CCL3,LGALS9,TGFB1,CYP4F18,CALR,BAX,SLBP,CNN2,CD244,WDR1,FCER1A,DDX39,ARPC2,CYBA,CDC42,CLIC1,RHOA,DYNLL1,FXYD5,TMEM167,GATA2,ATP6V0E,NCF1,BIRC5,ANXA6,GABARAP,ATOX1,ALOX15,ATP6V0A1,CALM3,HSP90B1,SRGN,PLEK,ELANE,TCN2,ARF5,XBP1,PECAM1,SLC9A3R1,SPNS3,NPC2,TMED10,SSR1,LMAN2,EMB,ERO1L,PRKCD,LCP1,RGCC,SMDT1,DGAT1,TMBIM6,SLC22A3,MPC1,DPY30,VAPA,RALBP1,BIN1,AP3S1,ANXA1,MS4A2,…	3004	434	147
GO:0010033	BP	response to organic substance	7.88e-05	CDH1,CCL3,LGALS9,ACP5,SPI1,TGFB1,CALR,BAX,IGF1R,ARPC2,CYBA,CDC42,RHOA,DYNLL1,MPO,NEDD8,CSF1,GATA2,SLPI,BIRC5,PFN1,ALOX15,CCL6,CCL9,CALM3,HSP90B1,VSIR,ELANE,BTG2,XBP1,PFKP,TMED10,EVL,ERO1L,PRKCD,SPRY2,LITAF,SDF2L1,TMBIM6,MPC1,ANXA1,FLNB,CD63,IL6,TYMS,CCR1,IL18RAP,IL1RL1,IL18R1,CXCR2,ACTR3,RGS2,NCF2,MPC2,SELL,VIM,LCN2,HSPA5,GSN,PDIA3,CST3,P2RY1,SERP1,PDCD10,LAMTOR2,BCL10,DDOST,PADI2,ARPC3,P2RX4,ANX…	2147	434	114
GO:0051049	BP	regulation of transport	8.32e-05	CDH1,GRM6,IL4,CCL3,LGALS9,TGFB1,CYP4F18,CALR,BAX,CNN2,CD244,WDR1,FCER1A,ARPC2,CYBA,CDC42,CLIC1,RHOA,DYNLL1,FXYD5,GATA2,BIRC5,ALOX15,CALM3,SRGN,XBP1,SLC9A3R1,LMAN2,PRKCD,LCP1,RGCC,DGAT1,TMBIM6,BIN1,ANXA1,MS4A2,CD63,IL6,CCR1,IL1RL1,SERPINE2,ACTR3,RGS2,DBI,MPC2,ATP1B1,P2RY1,SERP1,PDCD10,SCP2,P2RX4,ERP29,NUCB2,CORO1A,NUCB1,MSN,THY1,ANXA2,TRF,TBC1D4,RAC2,GPI1,CALM2,OS9,TSPO,SYTL3,COX17,CCR2,LGALS3,FES…	1255	434	77
GO:0019725	BP	cellular homeostasis	0.000105	CCL3,UBE2C,TGFB1,BAX,CYBA,DYNLL1,GATA2,BIRC5,ANXA6,ATOX1,ATP6V0A1,CALM3,XBP1,PDIA6,SLC9A3R1,HEXB,ERO1L,SMDT1,TMBIM6,MS4A2,PRDX5,P4HB,IL6,CCR1,PDIA4,HK3,CXCR2,DBI,MPC2,ATP1B1,PDIA3,P2RY1,SH3BGRL3,P2RX4,CSRP3,NUCB2,CORO1A,GSR,THY1,TRF,ATP6V0B,CALM2,CCR2,GPX1,LGALS1,RAP1A	593	434	46
GO:0006952	BP	defense response	0.000123	ITGB2,IL4,CCL3,LGALS9,ACP5,TGFB1,CD244,FCER1A,CYBA,CDC42,MPO,PTPRS,TNFAIP8L2,CSF1,NCF1,SLPI,CCL6,CCL9,ELANE,EVL,PRKCD,ANXA1,MS4A2,FLNB,ALOX5,IL6,CCR1,IL18RAP,IL1RL1,IL18R1,CXCR2,ACTR3,DBI,VIM,LCN2,GSN,CST3,BCL10,PLAC8,ANXA3,LAG3,PGLYRP1,CORO1A,LAT,CD37,HP,COTL1,ETS1,MAPKAPK3,GPSM3,CTSG,LTB4R1,CCR2,FES,HMGB2,CD47,CEBPB,FCER1G,ALOX5AP,ARRB2,ACTG1,GPX1,MSRB1	952	434	63
GO:0051130	BP	positive regulation of cellular component organization	0.000143	IL4,UBE2C,SCIN,TGFB1,CALR,BAX,WDR1,ARPC2,CYBA,CDC42,RHOA,ARPC5,DYNLL1,SURF4,GATA2,BIRC5,PFN1,ALOX15,FBXO5,PLEK,XBP1,NIN,EVL,LMAN2,PRKCD,LCP1,RGCC,BIN1,ANXA1,CD63,IL6,SERPINE2,ACTR3,RGS2,LCN2,HSPA5,GSN,NUSAP1,ARPC3,ARPC1B,VASP,IQGAP1,CORO1A,MSN,THY1,MNS1,ANXA2,TRF,RAC2,BRK1,CEBPA,PALM,CD53,S100A10,ARSB,ID1,FES,CD47,FCER1G,ARRB2,GMFG,RAP1A	934	434	62
GO:0006909	BP	phagocytosis	0.000144	TGFB1,CALR,CNN2,CYBA,CDC42,GATA2,ALOX15,ELANE,PECAM1,LMAN2,ANXA1,NCF2,GSN,ANXA3,CORO1A,ITGAL,CCR2,CD47,FCER1G,RAP1A	146	434	20
GO:0050867	BP	positive regulation of cell activation	0.000146	IL4,LGALS9,TGFB1,CD244,FCER1A,RHOA,GATA2,PLEK,XBP1,FAM49B,DGAT1,ANXA1,MS4A2,IL6,IL1RL1,BCL10,CLEC2I,CORO1A,ITGAL,THY1,TESPA1,ADK,CCR2,CD47,FCER1G,FLOT2,LGALS1	252	434	27
GO:0022409	BP	positive regulation of cell-cell adhesion	0.000151	IL4,LGALS9,TGFB1,CD244,RHOA,ALOX15,ELANE,XBP1,FAM49B,ANXA1,IL6,BCL10,CORO1A,ITGAL,THY1,ETS1,TESPA1,ADK,CCR2,CD47,FLOT2,LGALS1	175	434	22
GO:0048584	BP	positive regulation of response to stimulus	0.000185	IL4,CCL3,LGALS9,TGFB1,CALR,BAX,FCER1A,CYBA,CDC42,RHOA,DYNLL1,PTPRS,CSF1,GATA2,NCF1,ALOX15,CCL6,CCL9,CALM3,VSIR,PLEK,ELANE,XBP1,PECAM1,SLC9A3R1,PRKCD,RGCC,SPRY2,FAM49B,LITAF,RALBP1,ANXA1,MS4A2,CD63,IL6,CCR1,IL18RAP,IL1RL1,IL18R1,CXCR2,ITM2C,MPC2,SELL,GSN,PDIA3,P2RY1,PDCD10,LAMTOR2,BCL10,TEC,P2RX4,ERP29,LAG3,CLEC2I,PGLYRP1,IQGAP1,LAT,ITGAL,ATP6AP2,THY1,ETS1,TRF,MAPKAPK3,RAC2,GPSM3,TESPA1,CALM2,CTSG…	1443	434	84
GO:0070887	BP	cellular response to chemical stimulus	0.000201	CDH1,IL4,CCL3,SPI1,TGFB1,CALR,BAX,IGF1R,ARPC2,CRIP1,CYBA,CDC42,RHOA,DYNLL1,MPO,ADSSL1,CSF1,NCF1,BIRC5,PFN1,ALOX15,CCL6,CCL9,HSP90B1,VSIR,XBP1,PFKP,EVL,ERO1L,PRKCD,RGCC,SPRY2,LITAF,SDF2L1,TMBIM6,MPC1,RALBP1,ANXA1,PRDX5,P4HB,FLNB,CD63,IL6,CCR1,HK3,IL18RAP,IL1RL1,IL18R1,CXCR2,ACTR3,NCF2,MPC2,SELL,VIM,LCN2,HSPA5,GSN,PDIA3,CST3,P2RY1,SERP1,PDCD10,LAMTOR2,PADI2,ARPC3,P2RX4,CD69,IQGAP1,NUCB2,CORO1A,FGF3…	2032	434	108
GO:0048518	BP	positive regulation of biological process	0.000244	GNAI3,ITGB2,CDH1,GRM6,IL4,CCL3,LGALS9,UBE2C,SPI1,SCIN,TGFB1,CYP4F18,CALR,BAX,CNN2,CD244,WDR1,FCER1A,IGF1R,ARPC2,CYBA,CDC42,CLIC1,RHOA,ARPC5,DYNLL1,PTPRS,CSF1,SURF4,GATA2,NCF1,UBE2A,BIRC5,PFN1,ALOX15,CCL6,CCL9,CALM3,FBXO5,VSIR,PLEK,ELANE,BTG2,XBP1,PECAM1,SLC9A3R1,NIN,EVL,LMAN2,HEXB,PRKCD,LCP1,RGCC,SPRY2,FAM49B,LITAF,DGAT1,RUNX1,RFC2,VAPA,RALBP1,BIN1,ANXA1,MS4A2,PRDX5,ADD3,P4HB,CD63,ALOX5,IL6,CCR1,…	4106	434	185
GO:0002275	BP	myeloid cell activation involved in immune response	0.000245	IL4,CCL3,FCER1A,GATA2,MS4A2,ANXA3,TYROBP,LAT,RAC2,LAT2,CCR2,FES,FCER1G	63	434	13
GO:0051716	BP	cellular response to stimulus	0.000246	GNAI3,ITGB2,CDH1,GRM6,IL4,CCL3,LGALS9,ITGB7,SPI1,TGFB1,IER3,CALR,BAX,CHN2,CNN2,CD244,FCER1A,DDX39,IGF1R,ARPC2,CRIP1,CYBA,CDC42,RHOA,DYNLL1,MPO,ADSSL1,RPA3,PTPRS,CSF1,GATA2,CD48,NCF1,UBE2A,BIRC5,PFN1,ANXA6,GABARAP,ALOX15,CCL6,CCL9,CALM3,HSP90B1,SRGN,VSIR,PLEK,BTG2,XBP1,PECAM1,SLC9A3R1,SPNS3,PFKP,EVL,ERO1L,PRKCD,LCP1,RGCC,ITM2B,SPRY2,FYB,LITAF,CD200R1,SDF2L1,TMBIM6,RFC2,MPC1,RALBP1,ANXA1,MS4A2,PRDX…	4535	434	200
GO:0007229	BP	integrin-mediated signaling pathway	0.00025	ITGB2,ITGB7,CDC42,RHOA,PLEK,CD63,TLN1,TEC,TYROBP,LAT,ITGAL,THY1,ITGA2B,FCER1G	74	434	14
GO:0044089	BP	positive regulation of cellular component biogenesis	0.000301	SCIN,TGFB1,BAX,ARPC2,CDC42,RHOA,ARPC5,DYNLL1,PFN1,ALOX15,PLEK,NIN,EVL,LCP1,RGCC,BIN1,ACTR3,GSN,ARPC3,ARPC1B,VASP,IQGAP1,CORO1A,MSN,THY1,MNS1,RAC2,BRK1,CEBPA,PALM,S100A10,ID1,FES,GMFG	383	434	34
GO:0051235	BP	maintenance of location	0.000318	GM2A,CCL3,LGALS9,SCIN,TGFB1,BAX,CYBA,B4GALNT1,PFN1,CALM3,SRGN,HEXB,ERO1L,DGAT1,MS4A2,DBI,HSPA5,GSN,TLN1,CORO1A,THY1,CALM2,OS9,TSPO,KDELR2	229	434	25
GO:0002699	BP	positive regulation of immune effector process	0.000319	IL4,TGFB1,CD244,FCER1A,GATA2,XBP1,FAM49B,ANXA1,MS4A2,IL6,IL18RAP,IL18R1,LAG3,CD37,RAC2,GPI1,CCR2,FES,FCER1G,RAP1A	153	434	20
GO:0032103	BP	positive regulation of response to external stimulus	0.000331	IL4,CCL3,LGALS9,TGFB1,CALR,FCER1A,CYBA,CSF1,IL6,CCR1,IL1RL1,CXCR2,SELL,P2RX4,ETS1,RAC2,GPSM3,STX3,CCR2,PRKCA,CD47,FCER1G,ALOX5AP	198	434	23
GO:0043269	BP	regulation of ion transport	0.000425	GRM6,IL4,CCL3,TGFB1,CYP4F18,BAX,WDR1,CYBA,CLIC1,RHOA,FXYD5,CALM3,SLC9A3R1,PRKCD,TMBIM6,BIN1,MS4A2,CD63,CCR1,SERPINE2,RGS2,DBI,ATP1B1,P2RY1,P2RX4,CORO1A,THY1,TRF,CALM2,TSPO,COX17,LGALS3,CEBPB,ARRB2,HVCN1	407	434	35
GO:0032101	BP	regulation of response to external stimulus	0.000431	IL4,CCL3,LGALS9,ACP5,TGFB1,CALR,FCER1A,CYBA,PTPRS,TNFAIP8L2,CSF1,PLEK,PRKCD,ANXA1,IL6,CCR1,IL1RL1,CXCR2,SERPINE2,SELL,PADI2,TEC,P2RX4,CD9,PGLYRP1,NUCB2,CD37,ETS1,ANXA2,RAC2,GPSM3,STX3,CXCR4,CCR2,PRKCA,CD47,FCER1G,ALOX5AP,GPX1	483	434	39
GO:0010638	BP	positive regulation of organelle organization	0.000514	UBE2C,SCIN,TGFB1,BAX,WDR1,ARPC2,CDC42,RHOA,ARPC5,DYNLL1,SURF4,BIRC5,PFN1,ALOX15,FBXO5,PLEK,XBP1,NIN,EVL,LCP1,RGCC,BIN1,ANXA1,ACTR3,GSN,NUSAP1,ARPC3,ARPC1B,VASP,CORO1A,MSN,MNS1,ANXA2,BRK1,S100A10,ID1,FES,GMFG	467	434	38
GO:0050870	BP	positive regulation of T cell activation	0.000635	IL4,LGALS9,TGFB1,CD244,RHOA,XBP1,FAM49B,ANXA1,IL6,BCL10,CORO1A,ITGAL,THY1,TESPA1,ADK,CCR2,CD47,FLOT2,LGALS1	145	434	19
GO:1901700	BP	response to oxygen-containing compound	0.000657	CDH1,CCL3,LGALS9,ACP5,SPI1,TGFB1,CALR,IGF1R,ARPC2,CYBA,RHOA,DYNLL1,MPO,NCF1,SLPI,BIRC5,CALM3,HSP90B1,ELANE,BTG2,XBP1,PRKCD,LITAF,TMBIM6,ANXA1,PRDX5,IL6,TYMS,HK3,IL18RAP,RGS2,NCF2,MPC2,SELL,LCN2,HSPA5,GSN,PDIA3,CST3,PDCD10,LAMTOR2,P2RX4,ARPC1B,CD9,IQGAP1,NUCB2,MSN,HP,ETS1,AQP9,CYP11A1,MAPKAPK3,TBC1D4,IGFBP7,GNG12,GPI1,BTG1,H2AFZ,CTSG,TSPO,ID1,EDEM3,LAMTOR4,PRKCA,JUNB,HMGB2,CEBPB,GPX1,LGALS1,RAP1A,…	1179	434	71
GO:0051239	BP	regulation of multicellular organismal process	0.000685	ITGB2,IL4,CCL3,LGALS9,ACP5,SPI1,SCIN,TGFB1,CALR,BAX,DNAJB11,CD244,WDR1,FCER1A,CYBA,CDC42,CLIC1,RHOA,PTPRS,CSF1,GATA2,PFN1,ANXA6,CALM3,SRGN,VSIR,PLEK,ELANE,XBP1,SLC9A3R1,NIN,EVL,PRKCD,RGCC,SPRY2,FAM49B,LITAF,DGAT1,RUNX1,H2-OA,BIN1,ANXA1,ADD3,CD63,ALOX5,IL6,CCR1,IL1RL1,IL18R1,CXCR2,ITM2C,SERPINE2,ACTR3,RGS2,ATP1B1,VIM,HSPA5,CST3,P2RY1,SERP1,PDCD10,SEMA4A,BCL10,TEC,PLAC8,P2RX4,ANXA3,LAG3,ARHGDIB,CD9…	2030	434	106
GO:0051249	BP	regulation of lymphocyte activation	0.000795	IL4,LGALS9,TGFB1,CD244,RHOA,TNFAIP8L2,VSIR,XBP1,FAM49B,H2-OA,ANXA1,IL6,GSN,BCL10,LAG3,CLEC2I,PGLYRP1,CORO1A,LAT,ITGAL,THY1,RAC2,TESPA1,ADK,CCR2,LGALS3,CD47,CEBPB,FLOT2,LGALS1	326	434	30
GO:0002696	BP	positive regulation of leukocyte activation	0.000922	IL4,LGALS9,TGFB1,CD244,FCER1A,RHOA,GATA2,XBP1,FAM49B,ANXA1,MS4A2,IL6,IL1RL1,BCL10,CLEC2I,CORO1A,ITGAL,THY1,TESPA1,ADK,CCR2,CD47,FCER1G,FLOT2,LGALS1	242	434	25
GO:0042060	BP	wound healing	0.000942	TGFB1,CNN2,RHOA,ALOX15,PLEK,XBP1,PECAM1,EVL,PRKCD,ANXA1,PAPSS2,IL6,SERPINE2,GSN,P2RY1,PDCD10,TEC,CD9,GATA1,ETS1,ANXA2,ITGA2B,CCR2,PRKCA,FCER1G,GPX1	259	434	26
GO:0006950	BP	response to stress	0.00101	ITGB2,IL4,CCL3,LGALS9,ACP5,TGFB1,IER3,CALR,BAX,CNN2,CD244,FCER1A,DDX39,IGF1R,CRIP1,CYBA,CDC42,RHOA,MPO,ADSSL1,RPA3,PTPRS,TNFAIP8L2,CSF1,NCF1,UBE2A,SLPI,GABARAP,ATOX1,ALOX15,CCL6,CCL9,HSP90B1,PLEK,ELANE,BTG2,XBP1,PECAM1,EVL,ERO1L,PRKCD,LCP1,RGCC,SDF2L1,TMBIM6,RFC2,RALBP1,ANXA1,MS4A2,PAPSS2,PRDX5,P4HB,FLNB,ALOX5,IL6,CCR1,HK3,IL18RAP,IL1RL1,IL18R1,CXCR2,SERPINE2,ACTR3,DBI,FAM129A,ATP1B1,VIM,LCN2,HSP…	2563	434	126
GO:0051924	BP	regulation of calcium ion transport	0.00111	GRM6,CCL3,TGFB1,BAX,CYBA,RHOA,CALM3,TMBIM6,BIN1,MS4A2,CCR1,DBI,ATP1B1,P2RX4,CORO1A,THY1,CALM2,TSPO,LGALS3,ARRB2	165	434	20
GO:0010035	BP	response to inorganic substance	0.00113	CDH1,CALR,CRIP1,MPO,NCF1,ALOX15,CALM3,PRKCD,ANXA1,IL6,HK3,IL18RAP,LCN2,HSPA5,GSN,CST3,PDCD10,P2RX4,CD9,IQGAP1,HP,ETS1,AQP9,CYP11A1,TRF,CPNE2,CEBPA,GPI1,CALM2,TSPO,JUNB,ALOX5AP,GPX1,HVCN1,GGH	424	434	35
GO:0006935	BP	chemotaxis	0.00117	IL4,CCL3,LGALS9,TGFB1,CALR,RHOA,CSF1,CCL6,CCL9,EVL,PRKCD,ANXA1,CCR1,CXCR2,SELL,SEMA4A,PADI2,P2RX4,VASP,CORO1A,CMTM7,RAC2,GPSM3,STX3,CXCR4,CCR2,LGALS3,FES,HMGB2,FCER1G,ARRB2	350	434	31
GO:0006811	BP	ion transport	0.00128	COX5A,GRM6,IL4,CCL3,TGFB1,CYP4F18,BAX,WDR1,FCER1A,CYBA,CLIC1,RHOA,FXYD5,ATP6V0E,ANXA6,ATOX1,ATP6V0A1,CALM3,TCN2,XBP1,SLC9A3R1,EMB,ERO1L,PRKCD,SMDT1,TMBIM6,SLC22A3,MPC1,RALBP1,BIN1,ANXA1,MS4A2,CD63,CCR1,SERPINE2,RGS2,DBI,MPC2,ATP1B1,LCN2,P2RY1,SCP2,P2RX4,NDUFA4,SLC41A3,CORO1A,THY1,AQP9,COX7A2,TRF,ATP6V0B,CALM2,COX6A1,TSPO,COX17,LGALS3,CEBPB,FCER1G,ATP8B4,ARRB2,HVCN1	971	434	61
GO:0042330	BP	taxis	0.00132	IL4,CCL3,LGALS9,TGFB1,CALR,RHOA,CSF1,CCL6,CCL9,EVL,PRKCD,ANXA1,CCR1,CXCR2,SELL,SEMA4A,PADI2,P2RX4,VASP,CORO1A,CMTM7,RAC2,GPSM3,STX3,CXCR4,CCR2,LGALS3,FES,HMGB2,FCER1G,ARRB2	352	434	31
GO:0051641	BP	cellular localization	0.00165	CDH1,SEPT1,IL4,CCL3,ITGB7,SCIN,TGFB1,CALR,BAX,FCER1A,DDX39,ARPC2,CYBA,CDC42,DYNLL1,TMEM167,GATA2,NCF1,BIRC5,PFN1,ATOX1,CALM3,HSP90B1,SRGN,PLEK,XBP1,SLC9A3R1,NIN,NPC2,TMED10,SSR1,ERO1L,PRKCD,LCP1,SPRY2,FYB,TMBIM6,MYL12A,DPY30,VAPA,BIN1,AP3S1,MS4A2,CD63,ESYT1,IL6,ACTR3,DBI,MPC2,ATP1B1,HSPA5,GSN,NUSAP1,P2RY1,SSR3,PDCD10,LAMTOR2,TLN1,SCP2,CDCA8,CENPA,TMED2,P2RX4,ERP29,CLEC2I,CSRP3,IQGAP1,CORO1A,LAT,N…	1889	434	99
GO:0043254	BP	regulation of protein complex assembly	0.00172	SCIN,TGFB1,BAX,ARPC2,CDC42,RHOA,ARPC5,PFN1,ALOX15,PLEK,PECAM1,NIN,EVL,PRKCD,LCP1,BIN1,ACTR3,GSN,LMO4,CAPZB,ARPC3,ARPC1B,CLEC2I,VASP,CORO1A,MSN,BRK1,CEBPA,FES,GMFG	338	434	30
GO:0060326	BP	cell chemotaxis	0.00173	IL4,CCL3,CALR,CSF1,CCL6,CCL9,PRKCD,ANXA1,CCR1,CXCR2,SELL,PADI2,P2RX4,CORO1A,RAC2,GPSM3,CCR2,LGALS3,HMGB2,FCER1G,ARRB2	185	434	21
GO:0090066	BP	regulation of anatomical structure size	0.00191	SCIN,WDR1,ARPC2,RHOA,ARPC5,PTPRS,PFN1,ALOX15,PLEK,PECAM1,SLC9A3R1,EVL,PRKCD,BIN1,ADD3,ALOX5,ACTR3,RGS2,GSN,P2RY1,CAPZB,ARPC3,ARPC1B,CLEC2I,VASP,CORO1A,MSN,BRK1,LAMTOR4,GMFG,GPX1	358	434	31
GO:0042127	BP	regulation of cell proliferation	0.00209	GNAI3,IL4,LGALS9,SCIN,TGFB1,CALR,BAX,CNN2,CD244,IGF1R,CYBA,CDC42,RHOA,RPA3,CSF1,GATA2,UBE2A,BIRC5,VSIR,ELANE,BTG2,XBP1,SLC9A3R1,RGCC,SPRY2,RALBP1,ANXA1,IL6,IL1RL1,CXCR2,SERPINE2,VIM,CST3,PDCD10,S100A11,PLAC8,CD9,CLEC2I,CORO1A,CD37,ITGAL,FGF3,GATA1,ETS1,ANXA2,TIPIN,TRF,RAC2,BRK1,CEBPA,BTG1,ADK,STX3,TSPO,ID1,COX17,NQO2,CCR2,LGALS3,PRKCA,TACSTD2,JUNB,FES,HMGB2,CD47,CEBPB,BLOC1S2,OSM,GPX1	1169	434	69
GO:0002521	BP	leukocyte differentiation	0.00222	IL4,CCL3,LGALS9,SPI1,TGFB1,BAX,RHOA,CSF1,GATA2,XBP1,RUNX1,H2-OA,ANXA1,IL6,CCR1,IL18R1,SEMA4A,CLEC2I,PGLYRP1,TYROBP,GATA1,ANXA2,CMTM7,TRF,TESPA1,CEBPA,FUT7,CCR2,JUNB,CEBPB,FCER1G,ADGRG3,LGALS1,IL3RA	417	434	34
GO:0045576	BP	mast cell activation	0.00227	IL4,FCER1A,GATA2,CD48,MS4A2,BCL10,LAT,RAC2,LAT2,FES,FCER1G	53	434	11
GO:0032535	BP	regulation of cellular component size	0.0032	SCIN,WDR1,ARPC2,RHOA,ARPC5,PTPRS,PFN1,ALOX15,PLEK,PECAM1,SLC9A3R1,EVL,PRKCD,BIN1,ACTR3,GSN,CAPZB,ARPC3,ARPC1B,CLEC2I,VASP,CORO1A,MSN,BRK1,LAMTOR4,GMFG	276	434	26
GO:0012501	BP	programmed cell death	0.0032	GNAI3,IL4,CCL3,SPI1,SCIN,TGFB1,IER3,BAX,TAX1BP1,IGF1R,CRIP1,CDC42,RHOA,DYNLL1,TNFAIP8L2,GATA2,NCF1,BIRC5,ANXA6,GABARAP,HSP90B1,SRGN,BTG2,XBP1,SLC9A3R1,PYGL,ERO1L,PRKCD,RGCC,ITM2B,SPRY2,DAD1,SDF2L1,TMBIM6,RALBP1,BIN1,ANXA1,RTN3,PRDX5,P4HB,IL6,HIGD2A,HK3,CXCR2,ITM2C,NCF2,SELL,LCN2,HSPA5,GSN,PDIA3,CST3,PDCD10,BCL10,SCP2,PLAC8,P2RX4,ERP29,PGLYRP1,CORO1A,GATA1,ETS1,ANP32A,GPI1,BTG1,DEGS1,DAP,TSPO,ID1,…	1445	434	80
GO:0016192	BP	vesicle-mediated transport	0.00335	GNAI3,IL4,CCL3,LGALS9,TGFB1,CALR,CNN2,FCER1A,CYBA,CDC42,GATA2,ALOX15,CALM3,PLEK,ELANE,ARF5,PECAM1,TMED10,LMAN2,DPY30,VAPA,RALBP1,BIN1,AP3S1,ANXA1,MS4A2,RTN3,CD63,CCR1,CXCR2,NCF2,GSN,CAP1,CHIC2,TMED2,ANXA3,ERP29,CD9,CORO1A,LAT,ITGAL,MSN,LEPROTL1,ANXA2,TRF,MAPKAPK3,TBC1D4,RAC2,LAT2,STX3,SYTL3,S100A10,CCR2,LGALS3,RINL,FES,CD47,COPE,BLOC1S2,FCER1G,ARRB2,RAP1A,KDELR2	1045	434	63
GO:0090132	BP	epithelium migration	0.00341	ITGB2,IL4,TGFB1,CALR,RHOA,GATA2,PFN1,PECAM1,EVL,RGCC,ANXA1,CD63,PDCD10,SEMA4A,P2RX4,ANXA3,ETS1,GPI1,ARSB,PRKCA,TACSTD2,GPX1	209	434	22
GO:0010631	BP	epithelial cell migration	0.00341	ITGB2,IL4,TGFB1,CALR,RHOA,GATA2,PFN1,PECAM1,EVL,RGCC,ANXA1,CD63,PDCD10,SEMA4A,P2RX4,ANXA3,ETS1,GPI1,ARSB,PRKCA,TACSTD2,GPX1	209	434	22
GO:0050778	BP	positive regulation of immune response	0.00365	IL4,LGALS9,TGFB1,BAX,FCER1A,CYBA,PTPRS,GATA2,ELANE,XBP1,RGCC,FAM49B,ANXA1,MS4A2,IL6,IL18RAP,IL18R1,BCL10,TEC,LAG3,CLEC2I,PGLYRP1,THY1,MAPKAPK3,TESPA1,CTSG,LAT2,KLHL6,CCR2,HMGB2,FCER1G,ARRB2,RAP1A	407	434	33
GO:1901135	BP	carbohydrate derivative metabolic process	0.00375	GNAI3,COX5A,GM2A,TGFB1,BAX,MAN2B1,B4GALNT1,RHOA,ADSSL1,ATP6V0A1,RRM2,PYGL,PFKP,HEXB,PRKCD,ITM2B,DAD1,DGAT1,SDF2L1,MPC1,PAPSS2,TALDO1,TYMS,HK3,ITM2C,MPC2,ATP1B1,DUT,CST3,ACSS2,RPN2,SERP1,SCP2,DDOST,RPN1,PGLYRP1,LDHC,GATA1,TMEM258,GPI1,FUT7,ADK,OSTC,TSPO,CSGALNACT2,KRTCAP2,EDEM3,MGAT2,UQCRQ,RPIA,PRSS34,CHST13	801	434	52
GO:0010959	BP	regulation of metal ion transport	0.00379	GRM6,CCL3,TGFB1,BAX,CYBA,RHOA,FXYD5,CALM3,SLC9A3R1,TMBIM6,BIN1,MS4A2,CD63,CCR1,SERPINE2,DBI,ATP1B1,P2RX4,CORO1A,THY1,TRF,CALM2,TSPO,LGALS3,ARRB2	261	434	25
GO:0008360	BP	regulation of cell shape	0.00402	CCL3,WDR1,SLC9A3R1,HEXB,PARVB,MYL12A,ANXA1,IL6,P2RY1,SEMA4A,CORO1A,MSN,MYL12B,PALM,ARHGAP15,FES	119	434	16
GO:0051128	BP	regulation of cellular component organization	0.00402	IL4,CCL3,UBE2C,SPI1,SCIN,TGFB1,CALR,BAX,CNN2,WDR1,ARPC2,CYBA,CDC42,RHOA,ARPC5,DYNLL1,PTPRS,SURF4,GATA2,BIRC5,PFN1,ALOX15,CALM3,FBXO5,PLEK,XBP1,PECAM1,SLC9A3R1,NIN,EVL,LMAN2,HEXB,PRKCD,LCP1,RGCC,SPRY2,PARVB,MYL12A,BIN1,ANXA1,CD63,IL6,ITM2C,SERPINE2,ACTR3,RGS2,VIM,LCN2,HSPA5,GSN,NUSAP1,CST3,P2RY1,LAMTOR2,SEMA4A,LMO4,CAPZB,PADI2,ARPC3,ARPC1B,ARHGDIB,CLEC2I,VASP,IQGAP1,CORO1A,MSN,THY1,ETS1,MNS1,ANXA2…	1875	434	97
GO:0036230	BP	granulocyte activation	0.00405	CCL3,PRKCD,IL18RAP,CXCR2,ANXA3,TYROBP,CCR2,FCER1G	27	434	8
GO:0010632	BP	regulation of epithelial cell migration	0.00432	IL4,TGFB1,CALR,RHOA,GATA2,PFN1,EVL,RGCC,ANXA1,CD63,PDCD10,SEMA4A,P2RX4,ANXA3,ETS1,GPI1,ARSB,PRKCA,TACSTD2	164	434	19
GO:1903708	BP	positive regulation of hemopoiesis	0.00432	IL4,CCL3,LGALS9,SCIN,TGFB1,RHOA,CSF1,GATA2,XBP1,RUNX1,ANXA1,IL6,CCR1,GATA1,ETS1,TESPA1,CCR2,FES,HMGB2	164	434	19
GO:0043300	BP	regulation of leukocyte degranulation	0.00433	IL4,LGALS9,FCER1A,GATA2,MS4A2,RAC2,CCR2,FES,FCER1G	36	434	9
GO:0006812	BP	cation transport	0.00446	COX5A,GRM6,IL4,CCL3,TGFB1,BAX,FCER1A,CYBA,RHOA,FXYD5,ATP6V0E,ANXA6,ATOX1,ATP6V0A1,CALM3,TCN2,XBP1,SLC9A3R1,ERO1L,SMDT1,TMBIM6,SLC22A3,RALBP1,BIN1,MS4A2,CD63,CCR1,SERPINE2,RGS2,DBI,ATP1B1,P2RX4,NDUFA4,SLC41A3,CORO1A,THY1,COX7A2,TRF,ATP6V0B,CALM2,COX6A1,TSPO,COX17,LGALS3,FCER1G,ARRB2,HVCN1	697	434	47
GO:0001667	BP	ameboidal-type cell migration	0.00449	ITGB2,IL4,ITGB7,TGFB1,CALR,RHOA,GATA2,PFN1,PECAM1,EVL,RGCC,ANXA1,CD63,ACTR3,PDCD10,SEMA4A,CAP1,P2RX4,ANXA3,ARHGDIB,ETS1,GPI1,ARSB,PRKCA,TACSTD2,GPX1	281	434	26
GO:0090130	BP	tissue migration	0.0047	ITGB2,IL4,TGFB1,CALR,RHOA,GATA2,PFN1,PECAM1,EVL,RGCC,ANXA1,CD63,PDCD10,SEMA4A,P2RX4,ANXA3,ETS1,GPI1,ARSB,PRKCA,TACSTD2,GPX1	213	434	22
GO:0006954	BP	inflammatory response	0.00477	ITGB2,IL4,CCL3,LGALS9,ACP5,TGFB1,FCER1A,CYBA,TNFAIP8L2,CSF1,NCF1,CCL6,CCL9,ELANE,ANXA1,MS4A2,ALOX5,IL6,CCR1,IL18RAP,IL1RL1,IL18R1,CXCR2,PGLYRP1,LAT,HP,ETS1,GPSM3,LTB4R1,CCR2,HMGB2,CD47,FCER1G,ALOX5AP,GPX1	451	434	35
GO:0048522	BP	positive regulation of cellular process	0.00488	GNAI3,ITGB2,CDH1,IL4,CCL3,LGALS9,UBE2C,SPI1,SCIN,TGFB1,CALR,BAX,CD244,WDR1,FCER1A,IGF1R,ARPC2,CYBA,CDC42,CLIC1,RHOA,ARPC5,DYNLL1,CSF1,SURF4,GATA2,NCF1,UBE2A,BIRC5,PFN1,ALOX15,CCL6,CCL9,CALM3,FBXO5,VSIR,PLEK,ELANE,BTG2,XBP1,PECAM1,SLC9A3R1,NIN,EVL,LMAN2,HEXB,PRKCD,LCP1,RGCC,SPRY2,FAM49B,LITAF,DGAT1,RUNX1,RFC2,RALBP1,BIN1,ANXA1,MS4A2,CD63,IL6,CCR1,IKZF2,IL1RL1,IL18R1,CXCR2,ITM2C,SERPINE2,ACTR3,RGS2…	3705	434	165
GO:0042554	BP	superoxide anion generation	0.00526	GNAI3,ACP5,TGFB1,CYBA,NCF1,PRKCD,NCF2	20	434	7
GO:0007166	BP	cell surface receptor signaling pathway	0.00536	ITGB2,GRM6,IL4,CCL3,LGALS9,ITGB7,TGFB1,BAX,FCER1A,IGF1R,CDC42,RHOA,CSF1,GATA2,NCF1,GABARAP,CCL6,CCL9,VSIR,PLEK,XBP1,SLC9A3R1,PRKCD,ITM2B,SPRY2,ANXA1,MS4A2,CD63,IL6,CCR1,IL18RAP,IL1RL1,IL18R1,CXCR2,ITM2C,SERPINE2,VIM,LCN2,HSPA5,PDIA3,P2RY1,PDCD10,SEMA4A,BCL10,TLN1,PADI2,TEC,P2RX4,LAG3,CD9,CLEC2I,IQGAP1,TYROBP,NUCB2,CORO1A,LAT,CD37,ITGAL,ATP6AP2,FGF3,GATA1,HP,THY1,TRF,MAPKAPK3,ITGA2B,TESPA1,CEBPA,G…	1686	434	89
GO:0031532	BP	actin cytoskeleton reorganization	0.00595	TGFB1,ARPC2,CDC42,RHOA,PLEK,PARVB,PARVG,ANXA1,ACTR3,GSN,ARHGDIB,FES,GMFG	82	434	13
GO:0006915	BP	apoptotic process	0.00606	GNAI3,IL4,CCL3,SPI1,SCIN,TGFB1,IER3,BAX,TAX1BP1,IGF1R,CRIP1,CDC42,RHOA,DYNLL1,TNFAIP8L2,GATA2,NCF1,BIRC5,ANXA6,GABARAP,HSP90B1,SRGN,BTG2,XBP1,SLC9A3R1,ERO1L,PRKCD,RGCC,ITM2B,SPRY2,DAD1,SDF2L1,TMBIM6,RALBP1,BIN1,ANXA1,RTN3,PRDX5,P4HB,IL6,HIGD2A,CXCR2,ITM2C,NCF2,SELL,LCN2,HSPA5,GSN,PDIA3,CST3,PDCD10,BCL10,SCP2,PLAC8,P2RX4,ERP29,PGLYRP1,CORO1A,GATA1,ETS1,ANP32A,GPI1,BTG1,DEGS1,DAP,TSPO,ID1,NQO2,LGAL…	1420	434	78
GO:0002697	BP	regulation of immune effector process	0.00657	IL4,LGALS9,TGFB1,CD244,FCER1A,GATA2,VSIR,XBP1,FAM49B,TMBIM6,ANXA1,MS4A2,IL6,IL18RAP,IL18R1,LAG3,PGLYRP1,CD37,RAC2,GPI1,CCR2,FES,FCER1G,ARRB2,RAP1A	269	434	25
GO:0042493	BP	response to drug	0.00695	CDH1,CCL3,SPI1,TGFB1,CALR,ARPC2,CYBA,RHOA,ADSSL1,CALM3,HSP90B1,TCN2,XBP1,PRKCD,DAD1,TMBIM6,SLC22A3,RALBP1,ANXA1,ADD3,IL6,TYMS,HK3,IL18RAP,RGS2,SELL,LCN2,HSPA5,GSN,CST3,RPN2,PDCD10,P2RX4,CD69,NUCB1,HP,ETS1,CYP11A1,IGFBP7,GPI1,TSPO,S100A10,ID1,JUNB,GPX1,LGALS1,RAP1A,GGH	730	434	48
GO:0030595	BP	leukocyte chemotaxis	0.00723	IL4,CCL3,CALR,CSF1,CCL6,CCL9,ANXA1,CCR1,CXCR2,SELL,PADI2,CORO1A,RAC2,GPSM3,CCR2,LGALS3,FCER1G	139	434	17
GO:0009620	BP	response to fungus	0.00739	TGFB1,MPO,NCF1,ELANE,IL6,BCL10,COTL1,CTSG	29	434	8
GO:0050793	BP	regulation of developmental process	0.00765	ITGB2,IL4,CCL3,LGALS9,SPI1,SCIN,TGFB1,CALR,BAX,DNAJB11,WDR1,ARPC2,CDC42,CLIC1,RHOA,PTPRS,CSF1,GATA2,CCL9,SRGN,VSIR,XBP1,SLC9A3R1,NIN,HEXB,RGCC,SPRY2,PARVB,RUNX1,MYL12A,H2-OA,BIN1,ANXA1,IL6,CCR1,CXCR2,ITM2C,SERPINE2,ACTR3,RGS2,VIM,HSPA5,CST3,P2RY1,SERP1,PDCD10,SEMA4A,LMO4,CAPZB,PLAC8,P2RX4,ANXA3,ARHGDIB,CLEC2I,PGLYRP1,CSRP3,IQGAP1,TYROBP,NUCB2,CORO1A,FGF3,GATA1,MSN,THY1,ETS1,ANXA2,PPIB,TRF,TESPA1,…	1801	434	93
GO:0055082	BP	cellular chemical homeostasis	0.00775	CCL3,TGFB1,BAX,CYBA,DYNLL1,GATA2,BIRC5,ANXA6,ATOX1,ATP6V0A1,CALM3,XBP1,SLC9A3R1,HEXB,ERO1L,SMDT1,TMBIM6,MS4A2,CCR1,HK3,CXCR2,DBI,MPC2,ATP1B1,P2RY1,P2RX4,CSRP3,NUCB2,CORO1A,THY1,TRF,ATP6V0B,CALM2,CCR2,GPX1,LGALS1,RAP1A	501	434	37
GO:0008283	BP	cell proliferation	0.00778	GNAI3,IL4,LGALS9,SCIN,TGFB1,CALR,BAX,CNN2,CD244,IGF1R,CYBA,CDC42,RHOA,RPA3,CSF1,GATA2,NCF1,UBE2A,BIRC5,VSIR,ELANE,BTG2,XBP1,SLC9A3R1,PRKCD,RGCC,SPRY2,RALBP1,ANXA1,IL6,IL18RAP,IL1RL1,CXCR2,SERPINE2,DBI,VIM,CST3,PDCD10,S100A11,CKS1B,PLAC8,CD9,CLEC2I,CORO1A,CD37,ITGAL,FGF3,GATA1,MSN,ETS1,ANXA2,TIPIN,TRF,RAC2,BRK1,CEBPA,BTG1,ADK,STX3,TSPO,ID1,E2F8,COX17,NQO2,CCR2,LGALS3,PRKCA,TACSTD2,JUNB,FES,HMGB2,C…	1405	434	77
GO:0051928	BP	positive regulation of calcium ion transport	0.00786	GRM6,CCL3,BAX,CALM3,CCR1,DBI,ATP1B1,P2RX4,THY1,CALM2,TSPO,LGALS3,ARRB2	84	434	13
GO:0071674	BP	mononuclear cell migration	0.00845	IL4,CCL3,TGFB1,CSF1,CCL6,CCL9,ANXA1,CCR1,CCR2,LGALS3	49	434	10
GO:0002279	BP	mast cell activation involved in immune response	0.00894	IL4,FCER1A,GATA2,MS4A2,LAT,RAC2,LAT2,FES,FCER1G	39	434	9
GO:0043303	BP	mast cell degranulation	0.00894	IL4,FCER1A,GATA2,MS4A2,LAT,RAC2,LAT2,FES,FCER1G	39	434	9
GO:0034097	BP	response to cytokine	0.00942	CCL3,ACP5,CYBA,CDC42,RHOA,CSF1,ALOX15,CCL6,CCL9,XBP1,PFKP,EVL,SPRY2,MPC1,ANXA1,FLNB,IL6,TYMS,CCR1,IL18RAP,IL1RL1,IL18R1,CXCR2,ACTR3,VIM,LCN2,HSPA5,GSN,PDCD10,DDOST,PADI2,CORO1A,ETS1,MAPKAPK3,CEBPA,CXCR4,CCR2,PRKCA,JUNB,CEBPB,FCER1G,OSM,ACTG1,IL3RA,CSF2RB	673	434	45
GO:0008219	BP	cell death	0.00953	GNAI3,IL4,CCL3,SPI1,SCIN,TGFB1,IER3,BAX,TAX1BP1,IGF1R,CRIP1,CDC42,RHOA,DYNLL1,TNFAIP8L2,GATA2,NCF1,BIRC5,ANXA6,GABARAP,HSP90B1,SRGN,BTG2,XBP1,SLC9A3R1,PYGL,ERO1L,PRKCD,RGCC,ITM2B,SPRY2,DAD1,SDF2L1,TMBIM6,VAPA,RALBP1,BIN1,ANXA1,RTN3,PRDX5,P4HB,IL6,HIGD2A,HK3,CXCR2,ITM2C,NCF2,SELL,LCN2,HSPA5,GSN,PDIA3,CST3,PDCD10,BCL10,SCP2,PLAC8,P2RX4,ERP29,PGLYRP1,CORO1A,GATA1,HP,ETS1,ANP32A,GPI1,BTG1,DEGS1,DAP,T…	1560	434	83
GO:0072657	BP	protein localization to membrane	0.0111	CDH1,ITGB7,TGFB1,BAX,ARPC2,NCF1,CALM3,SLC9A3R1,SSR1,FYB,MYL12A,ACTR3,ATP1B1,GSN,P2RY1,SSR3,SCP2,TMED2,CLEC2I,ITGAL,THY1,ANXA2,PALM,SSR2,STX3,S100A10,SEC61B,PKP3,FCER1G,FLOT2	370	434	30
GO:0002448	BP	mast cell mediated immunity	0.0112	IL4,FCER1A,GATA2,MS4A2,LAT,RAC2,LAT2,FES,FCER1G	40	434	9
GO:0030168	BP	platelet activation	0.0116	PLEK,EVL,PRKCD,SERPINE2,P2RY1,TEC,CD9,GATA1,ITGA2B,PRKCA,FCER1G	62	434	11
GO:0097530	BP	granulocyte migration	0.0118	IL4,CCL3,WDR1,CSF1,CCL6,CCL9,PECAM1,ANXA1,CXCR2,SELL,RAC2,LGALS3,FCER1G	87	434	13
GO:0006874	BP	cellular calcium ion homeostasis	0.0118	CCL3,TGFB1,BAX,CYBA,GATA2,ANXA6,CALM3,HEXB,ERO1L,SMDT1,TMBIM6,MS4A2,CCR1,CXCR2,DBI,ATP1B1,P2RY1,P2RX4,CSRP3,NUCB2,CORO1A,THY1,CALM2,CCR2	260	434	24
GO:0050790	BP	regulation of catalytic activity	0.0129	GNAI3,GM2A,CCL3,LGALS9,TGFB1,BAX,DNAJB11,CHN2,FCER1A,IGF1R,CYBA,CDC42,RHOA,DYNLL1,CSF1,NCF1,SLPI,BIRC5,PFN1,CCL6,CCL9,CALM3,FBXO5,HSP90B1,PLEK,PECAM1,SLC9A3R1,PRKCD,RGCC,SPRY2,TMBIM6,RFC2,RALBP1,BIN1,ANXA1,MS4A2,PRDX5,IL6,PDE6D,SERPINE2,RGS2,NCF2,ATP1B1,GSN,CST3,PDCD10,CKS1B,LAMTOR2,BCL10,LMO4,CAP1,TMED2,ANXA3,ERP29,ARHGDIB,IQGAP1,LAT,HP,THY1,ANXA2,TRF,TBC1D4,RAC2,GPSM3,PALM,GPI1,CALM2,BTG1,DAP,A…	1597	434	84
GO:0097529	BP	myeloid leukocyte migration	0.0131	IL4,CCL3,WDR1,CSF1,CCL6,CCL9,PECAM1,ANXA1,CCR1,CXCR2,SELL,P2RX4,RAC2,CCR2,LGALS3,FCER1G	130	434	16
GO:0009617	BP	response to bacterium	0.014	CD52,CCL3,LGALS9,ACP5,TGFB1,CYBA,RHOA,MPO,NCF1,SLPI,ELANE,XBP1,PRKCD,LITAF,IL6,NCF2,LCN2,BCL10,PLAC8,ANXA3,PGLYRP1,HP,MAPKAPK3,GNG12,CTSG,TSPO,PRKCA,JUNB,HMGB2,CD47,CEBPB,FCER1G,GPX1	433	434	33
GO:0001878	BP	response to yeast	0.0143	MPO,NCF1,ELANE,IL6	5	434	4
GO:0002285	BP	lymphocyte activation involved in immune response	0.0144	IL4,LGALS9,TGFB1,CD244,XBP1,LCP1,ANXA1,IL6,IL18R1,SEMA4A,PGLYRP1,CORO1A,ITGAL,CCR2,FCER1G,LGALS1	131	434	16
GO:0006887	BP	exocytosis	0.0144	IL4,CCL3,LGALS9,FCER1A,GATA2,CALM3,PLEK,TMED10,ANXA1,MS4A2,CCR1,ANXA3,CORO1A,LAT,RAC2,LAT2,STX3,SYTL3,CCR2,FES,FCER1G,RAP1A	228	434	22
GO:0022603	BP	regulation of anatomical structure morphogenesis	0.0146	ITGB2,IL4,CCL3,TGFB1,CALR,BAX,WDR1,ARPC2,CDC42,RHOA,PTPRS,CSF1,GATA2,XBP1,SLC9A3R1,NIN,HEXB,RGCC,SPRY2,PARVB,MYL12A,ANXA1,IL6,CXCR2,ACTR3,VIM,CST3,P2RY1,PDCD10,SEMA4A,CAPZB,ANXA3,CORO1A,MSN,THY1,ETS1,MYL12B,PALM,BTG1,CD53,S100A10,ID1,CCR2,ARHGAP15,PRKCA,TACSTD2,FES,RAP1A	750	434	48
GO:0002683	BP	negative regulation of immune system process	0.0147	IL4,CCL3,LGALS9,TGFB1,PTPRS,TNFAIP8L2,GATA2,ALOX15,VSIR,TMBIM6,H2-OA,ANXA1,CCR1,IL1RL1,CXCR2,BCL10,PADI2,LAG3,CLEC2I,PGLYRP1,CD37,THY1,H2-OB,CCR2,CEBPB,FCER1G,ARRB2,HIST1H4I,GPX1	356	434	29
GO:0045597	BP	positive regulation of cell differentiation	0.0162	IL4,CCL3,LGALS9,SCIN,TGFB1,CALR,ARPC2,CDC42,CLIC1,RHOA,CSF1,GATA2,VSIR,XBP1,NIN,RGCC,RUNX1,BIN1,ANXA1,IL6,CCR1,SERPINE2,ACTR3,RGS2,VIM,HSPA5,P2RX4,CSRP3,IQGAP1,GATA1,ETS1,TRF,TESPA1,CEBPA,BTG1,CD53,TSPO,S100A10,ARSB,CCR2,TMSB4X,TACSTD2,JUNB,FES,HMGB2,CEBPB,ARRB2,RAP1A	753	434	48
GO:0046903	BP	secretion	0.0163	IL4,CCL3,LGALS9,TGFB1,CYP4F18,CD244,FCER1A,CYBA,DYNLL1,TMEM167,GATA2,BIRC5,CALM3,SRGN,PLEK,XBP1,SLC9A3R1,TMED10,RGCC,DGAT1,TMBIM6,ANXA1,MS4A2,IL6,CCR1,IL1RL1,SERPINE2,MPC2,P2RY1,SERP1,ANXA3,ERP29,NUCB2,CORO1A,LAT,AQP9,ANXA2,RAC2,GPI1,LAT2,STX3,SYTL3,CCR2,FES,FCER1G,OSM,RAP1A	731	434	47
GO:0002703	BP	regulation of leukocyte mediated immunity	0.0188	IL4,LGALS9,TGFB1,FCER1A,GATA2,VSIR,FAM49B,MS4A2,IL6,IL18RAP,IL18R1,LAG3,RAC2,CCR2,FES,FCER1G,ARRB2	149	434	17
GO:0010543	BP	regulation of platelet activation	0.021	PLEK,PRKCD,SERPINE2,TEC,CD9,PRKCA,FCER1G	24	434	7
GO:0048878	BP	chemical homeostasis	0.021	CCL3,NAPSA,TGFB1,BAX,CYBA,DYNLL1,GATA2,BIRC5,ANXA6,ATOX1,ATP6V0A1,CALM3,XBP1,SLC9A3R1,PYGL,NPC2,HEXB,ERO1L,SMDT1,DGAT1,TMBIM6,MS4A2,IL6,CCR1,HK3,CXCR2,DBI,MPC2,ATP1B1,LCN2,P2RY1,P2RX4,CSRP3,NUCB2,CORO1A,THY1,TRF,ATP6V0B,CEBPA,GPI1,CALM2,TSPO,CCR2,GPX1,LGALS1,RAP1A	716	434	46
GO:0055074	BP	calcium ion homeostasis	0.0211	CCL3,TGFB1,BAX,CYBA,GATA2,ANXA6,CALM3,HEXB,ERO1L,SMDT1,TMBIM6,MS4A2,CCR1,CXCR2,DBI,ATP1B1,P2RY1,P2RX4,CSRP3,NUCB2,CORO1A,THY1,CALM2,CCR2	269	434	24
GO:0045454	BP	cell redox homeostasis	0.0213	PDIA6,ERO1L,PRDX5,P4HB,IL6,PDIA4,PDIA3,SH3BGRL3,GSR,GPX1	54	434	10
GO:0098657	BP	import into cell	0.0214	TGFB1,CALR,CNN2,CYBA,CDC42,GATA2,ALOX15,CALM3,ELANE,PECAM1,LMAN2,PRKCD,SLC22A3,RALBP1,BIN1,ANXA1,CD63,CXCR2,RGS2,NCF2,GSN,CAP1,ANXA3,CD9,CORO1A,ITGAL,ANXA2,TRF,MAPKAPK3,CCR2,LGALS3,RINL,CD47,FCER1G,ARRB2,RAP1A	503	434	36
GO:0042098	BP	T cell proliferation	0.0245	IL4,LGALS9,TGFB1,BAX,CD244,VSIR,ANXA1,IL6,CLEC2I,CORO1A,ITGAL,MSN,RAC2,ADK,CCR2,LGALS3,CEBPB	152	434	17
GO:0035821	BP	modification of morphology or physiology of other organism	0.025	CCL3,TGFB1,NCF1,SLPI,CALM3,ELANE,VAPA,TYMS,PGLYRP1,ANXA2,PPIB,CALM2,CTSG	93	434	13
GO:0032963	BP	collagen metabolic process	0.0254	TGFB1,PRKCD,RGCC,PRDX5,IL6,VIM,CST3,ID1,ARRB2,PEPD,RAP1A	67	434	11
GO:0071248	BP	cellular response to metal ion	0.0288	CDH1,CALR,NCF1,ALOX15,HSPA5,GSN,P2RX4,IQGAP1,TRF,CPNE2,CEBPA,TSPO,JUNB,ALOX5AP,HVCN1	123	434	15
GO:0030316	BP	osteoclast differentiation	0.03	IL4,CCL3,TGFB1,CSF1,CCR1,CLEC2I,TYROBP,ANXA2,TRF,JUNB,CEBPB,FCER1G	81	434	12
GO:0051493	BP	regulation of cytoskeleton organization	0.0302	SCIN,TGFB1,WDR1,ARPC2,CDC42,RHOA,ARPC5,PFN1,ALOX15,PLEK,PECAM1,NIN,EVL,PRKCD,RGCC,BIN1,ACTR3,GSN,CAPZB,ARPC3,ARPC1B,ARHGDIB,CLEC2I,VASP,CORO1A,BRK1,S100A10,ID1,TACSTD2,FES,GMFG	409	434	31
GO:0032940	BP	secretion by cell	0.0308	IL4,CCL3,LGALS9,TGFB1,CD244,FCER1A,DYNLL1,TMEM167,GATA2,BIRC5,CALM3,SRGN,PLEK,XBP1,TMED10,RGCC,DGAT1,TMBIM6,ANXA1,MS4A2,IL6,CCR1,IL1RL1,SERPINE2,MPC2,P2RY1,SERP1,ANXA3,ERP29,NUCB2,CORO1A,LAT,RAC2,GPI1,LAT2,STX3,SYTL3,CCR2,FES,FCER1G,OSM,RAP1A	639	434	42
GO:0050921	BP	positive regulation of chemotaxis	0.0317	IL4,CCL3,TGFB1,CALR,CSF1,CCR1,CXCR2,SELL,P2RX4,RAC2,GPSM3,STX3,CCR2	95	434	13
GO:0051656	BP	establishment of organelle localization	0.032	SEPT1,IL4,FCER1A,CDC42,GATA2,BIRC5,CALM3,SLC9A3R1,TMED10,SPRY2,AP3S1,MS4A2,ACTR3,NUSAP1,PDCD10,CDCA8,CENPA,LAT,RAC2,LAT2,STX3,SYTL3,FES,BLOC1S2,FCER1G,RAP1A	313	434	26
GO:0002573	BP	myeloid leukocyte differentiation	0.0341	IL4,CCL3,SPI1,TGFB1,CSF1,GATA2,RUNX1,CCR1,CLEC2I,TYROBP,GATA1,ANXA2,TRF,CEBPA,JUNB,CEBPB,FCER1G,IL3RA	172	434	18
GO:0042129	BP	regulation of T cell proliferation	0.0351	IL4,LGALS9,TGFB1,CD244,VSIR,ANXA1,IL6,CLEC2I,CORO1A,ITGAL,RAC2,ADK,CCR2,LGALS3,CEBPB	125	434	15
GO:0051240	BP	positive regulation of multicellular organismal process	0.037	ITGB2,IL4,CCL3,LGALS9,SCIN,TGFB1,CALR,BAX,CD244,FCER1A,CYBA,CDC42,CLIC1,RHOA,CSF1,GATA2,PFN1,PLEK,ELANE,XBP1,NIN,RGCC,FAM49B,RUNX1,BIN1,ANXA1,ADD3,ALOX5,IL6,CCR1,IL1RL1,IL18R1,CXCR2,SERPINE2,ACTR3,RGS2,VIM,HSPA5,P2RY1,SERP1,BCL10,P2RX4,ANXA3,IQGAP1,ATP6AP2,GATA1,ETS1,ANXA2,PPIB,TRF,GPSM3,TESPA1,CEBPA,GPI1,BTG1,ADK,TSPO,ARSB,CCR2,PRKCA,FES,HMGB2,CEBPB,FCER1G,ARRB2,RAP1A	1197	434	66
GO:0006968	BP	cellular defense response	0.0372	NCF1,CXCR2,BCL10,LAT,CCR2	11	434	5
GO:0033006	BP	regulation of mast cell activation involved in immune response	0.0377	IL4,FCER1A,GATA2,MS4A2,RAC2,FES,FCER1G	26	434	7
GO:0043304	BP	regulation of mast cell degranulation	0.0377	IL4,FCER1A,GATA2,MS4A2,RAC2,FES,FCER1G	26	434	7
GO:1903706	BP	regulation of hemopoiesis	0.0379	IL4,CCL3,LGALS9,SPI1,SCIN,TGFB1,RHOA,CSF1,GATA2,XBP1,RUNX1,H2-OA,ANXA1,IL6,CCR1,CLEC2I,PGLYRP1,TYROBP,GATA1,ETS1,TESPA1,CCR2,FES,HMGB2,CEBPB,HIST1H4I	316	434	26
GO:0072503	BP	cellular divalent inorganic cation homeostasis	0.0389	CCL3,TGFB1,BAX,CYBA,GATA2,ANXA6,CALM3,HEXB,ERO1L,SMDT1,TMBIM6,MS4A2,CCR1,CXCR2,DBI,ATP1B1,P2RY1,P2RX4,CSRP3,NUCB2,CORO1A,THY1,CALM2,CCR2	279	434	24
GO:0071310	BP	cellular response to organic substance	0.039	CDH1,CCL3,SPI1,TGFB1,CALR,BAX,IGF1R,ARPC2,CYBA,CDC42,RHOA,DYNLL1,CSF1,BIRC5,PFN1,ALOX15,CCL6,CCL9,HSP90B1,VSIR,XBP1,PFKP,EVL,ERO1L,PRKCD,SPRY2,LITAF,SDF2L1,TMBIM6,MPC1,ANXA1,FLNB,CD63,IL6,CCR1,IL18RAP,IL1RL1,IL18R1,CXCR2,ACTR3,NCF2,MPC2,VIM,LCN2,HSPA5,GSN,PDIA3,P2RY1,SERP1,PDCD10,LAMTOR2,PADI2,ARPC3,P2RX4,IQGAP1,NUCB2,CORO1A,FGF3,GATA1,MSN,AQP9,TBC1D4,CEBPA,IGFBP7,H2AFZ,CTSG,TSPO,ID1,EDEM3,CXCR4,…	1669	434	85
GO:0007165	BP	signal transduction	0.0402	GNAI3,ITGB2,GRM6,IL4,CCL3,LGALS9,ITGB7,TGFB1,CALR,BAX,CHN2,CD244,FCER1A,IGF1R,ARPC2,CRIP1,CYBA,CDC42,RHOA,PTPRS,CSF1,GATA2,CD48,NCF1,BIRC5,ANXA6,GABARAP,ALOX15,CCL6,CCL9,CALM3,SRGN,VSIR,PLEK,XBP1,PECAM1,SLC9A3R1,SPNS3,ERO1L,PRKCD,LCP1,ITM2B,SPRY2,FYB,LITAF,CD200R1,TMBIM6,RALBP1,ANXA1,MS4A2,P4HB,CD63,IL6,CCR1,IL18RAP,IL1RL1,IL18R1,CXCR2,ITM2C,PDE6D,SERPINE2,RGS2,ATP1B1,VIM,LCN2,HSPA5,GSN,DUT,PDIA3…	3436	434	151
GO:0032418	BP	lysosome localization	0.0413	IL4,FCER1A,GATA2,MS4A2,LAT,RAC2,LAT2,FES,BLOC1S2,FCER1G	58	434	10
GO:0060401	BP	cytosolic calcium ion transport	0.0425	CCL3,TGFB1,BAX,CYBA,CALM3,ERO1L,SMDT1,TMBIM6,MS4A2,DBI,P2RX4,CORO1A,THY1,CALM2	112	434	14
GO:0006897	BP	endocytosis	0.043	TGFB1,CALR,CNN2,CYBA,CDC42,GATA2,ALOX15,CALM3,ELANE,PECAM1,LMAN2,RALBP1,BIN1,ANXA1,CD63,CXCR2,NCF2,GSN,CAP1,ANXA3,CD9,CORO1A,ITGAL,ANXA2,TRF,MAPKAPK3,CCR2,LGALS3,RINL,CD47,FCER1G,ARRB2,RAP1A	457	434	33
GO:0006816	BP	calcium ion transport	0.045	GRM6,CCL3,TGFB1,BAX,CYBA,RHOA,ANXA6,CALM3,ERO1L,SMDT1,TMBIM6,BIN1,MS4A2,CCR1,DBI,ATP1B1,P2RX4,CORO1A,THY1,CALM2,TSPO,LGALS3,ARRB2	263	434	23
GO:0001816	BP	cytokine production	0.0462	IL4,CCL3,LGALS9,ACP5,TGFB1,CD244,FCER1A,CYBA,PTPRS,SRGN,VSIR,ELANE,PRKCD,RGCC,FAM49B,LITAF,RUNX1,ANXA1,MS4A2,IL6,IL18RAP,IL1RL1,IL18R1,BCL10,LAG3,CLEC2I,PGLYRP1,IQGAP1,ATP6AP2,GPSM3,TSPO,CCR2,HMGB2,CEBPB,FCER1G,ARRB2	521	434	36
GO:0051649	BP	establishment of localization in cell	0.0482	CDH1,SEPT1,IL4,CCL3,TGFB1,CALR,BAX,FCER1A,DDX39,ARPC2,CYBA,CDC42,DYNLL1,TMEM167,GATA2,NCF1,BIRC5,ATOX1,CALM3,HSP90B1,XBP1,SLC9A3R1,NPC2,TMED10,SSR1,ERO1L,PRKCD,LCP1,SPRY2,TMBIM6,DPY30,VAPA,BIN1,AP3S1,MS4A2,CD63,IL6,ACTR3,DBI,MPC2,NUSAP1,SSR3,PDCD10,SCP2,CDCA8,CENPA,TMED2,P2RX4,ERP29,CORO1A,LAT,NUCB1,MSN,LEPROTL1,THY1,ANXA2,ANP32A,RAC2,SPCS2,CALM2,OS9,LAT2,SSR2,STX3,SYTL3,FES,SEC61B,COPE,BLOC1S2,F…	1378	434	73
GO:0048583	BP	regulation of response to stimulus	0.0488	GNAI3,IL4,CCL3,LGALS9,ACP5,TGFB1,IER3,CALR,BAX,CHN2,FCER1A,IGF1R,CYBA,CDC42,RHOA,DYNLL1,PTPRS,TNFAIP8L2,CSF1,GATA2,CD48,NCF1,BIRC5,ALOX15,CCL6,CCL9,CALM3,VSIR,PLEK,ELANE,XBP1,PECAM1,SLC9A3R1,PRKCD,RGCC,SPRY2,FAM49B,LITAF,TMBIM6,RALBP1,ANXA1,MS4A2,P4HB,CD63,IL6,CCR1,HK3,IL18RAP,IL1RL1,IL18R1,CXCR2,ITM2C,SERPINE2,RGS2,MPC2,SELL,HSPA5,GSN,DUT,PDIA3,P2RY1,PDCD10,LAMTOR2,BCL10,CAPZB,PADI2,TEC,P2RX4,ER…	2623	434	121
GO:0034314	BP	Arp2/3 complex-mediated actin nucleation	0.0495	ARPC2,ARPC5,ACTR3,ARPC3,ARPC1B,BRK1,GMFG	27	434	7
GO:1903305	BP	regulation of regulated secretory pathway	0.0496	IL4,LGALS9,FCER1A,GATA2,CALM3,MS4A2,RAC2,SYTL3,CCR2,FES,FCER1G,RAP1A	85	434	12
GO:0003779	MF	actin binding	4.99e-07	SCIN,CNN2,WDR1,ARPC2,ARPC5,FXYD5,ADSSL1,PFN1,EVL,LCP1,PARVB,PARVG,MYO1F,BIN1,ADD3,FLNB,ACTR3,GSN,TLN1,CAP1,CAPZB,ARPC3,ARPC1B,VASP,CSRP3,CORO1A,MSN,TPM4,COTL1,CXCR4,TMSB4X,GMFG,MSRB1,TMSB10,GM9844	314	434	35
GO:0005515	MF	protein binding	1.48e-05	GNAI3,ITGB2,CDH1,SEPT1,GRM6,IL4,CCL3,LGALS9,ITGB7,UBE2C,SPI1,NAPSA,SCIN,TGFB1,CALR,BAX,DNAJB11,TAX1BP1,CNN2,CD244,LBR,WDR1,ASF1B,DDX39,IGF1R,ARPC2,CYBA,CDC42,RHOA,CARHSP1,ARPC5,DYNLL1,FXYD5,NEDD8,ADSSL1,PTPRS,TNFAIP8L2,CSF1,SURF4,GATA2,CD48,NCF1,UBE2A,SLPI,BIRC5,PFN1,ANXA6,GABARAP,ATOX1,CCL6,CCL9,ATP6V0A1,CALM3,FBXO5,HSP90B1,SRGN,VSIR,PLEK,ELANE,BTG2,ARF5,XBP1,RRM2,PECAM1,SLC9A3R1,NIN,PYGL,PFKP,N…	6262	434	263
GO:0098772	MF	molecular function regulator	0.000366	GM2A,IL4,CCL3,LGALS9,TGFB1,CHN2,DYNLL1,FXYD5,CSF1,NCF1,SLPI,BIRC5,PFN1,CCL6,CCL9,CALM3,FBXO5,SLC9A3R1,PRKCD,RGCC,SPRY2,TMBIM6,RALBP1,ANXA1,PRDX5,IL6,PDE6D,SERPINE2,RGS2,NCF2,ATP1B1,DUT,CST3,CKS1B,LAMTOR2,BCL10,ANXA3,GNB2,ARHGDIB,PGLYRP1,IQGAP1,PPP4C,FGF3,THY1,ANXA2,CMTM7,TRF,TBC1D4,RAC2,GPSM3,GPI1,CALM2,ARHGAP9,RIN3,SERPINB1A,COX17,ARHGAP15,LGALS3,LAMTOR4,RINL,SEC61B,HMGB2,OSM,ALOX5AP,GMFG,CKS2,C…	1093	434	68
GO:0008092	MF	cytoskeletal protein binding	0.000442	CDH1,SCIN,CNN2,WDR1,ARPC2,RHOA,ARPC5,DYNLL1,FXYD5,ADSSL1,BIRC5,PFN1,GABARAP,CALM3,SLC9A3R1,EVL,LCP1,PARVB,PARVG,VAPA,MYO1F,BIN1,ADD3,FLNB,ACTR3,RGS2,GSN,NUSAP1,TLN1,CAP1,CAPZB,ARPC3,ARPC1B,VASP,CSRP3,CORO1A,MSN,TPM4,COTL1,ANXA2,MYL12B,CALM2,CXCR4,TMSB4X,FES,BLOC1S2,GMFG,MSRB1,TMSB10,GM9844	705	434	50
GO:0004576	MF	oligosaccharyl transferase activity	0.00489	DAD1,RPN2,DDOST,RPN1,KRTCAP2	8	434	5
GO:0004579	MF	dolichyl-diphosphooligosaccharide-protein glycotransferase activity	0.00489	DAD1,RPN2,DDOST,RPN1,KRTCAP2	8	434	5
GO:0044877	MF	protein-containing complex binding	0.00557	GNAI3,ITGB2,SCIN,CALR,BAX,WDR1,FCER1A,IGF1R,ARPC2,ARPC5,ADSSL1,ANXA6,SRGN,SLC9A3R1,PFKP,TMED10,LCP1,FYB,FAM49B,H2-OA,BIN1,MS4A2,P4HB,CD63,ACTR3,VIM,HSPA5,GSN,RPN2,TLN1,CAPZB,CENPA,ARPC3,ARPC1B,NDUFA4,GNB2,CD9,IQGAP1,PPP4C,CORO1A,ITGAL,TPM4,THY1,PPIB,BRK1,ITGA2B,CEBPA,H2AFZ,H2-OB,ID1,LGALS3,SEC61B,FCER1G,ARRB2,GMFG,RAP1A	901	434	56
GO:0005102	MF	signaling receptor binding	0.00579	GNAI3,IL4,CCL3,LGALS9,TGFB1,CALR,DNAJB11,CD244,IGF1R,ARPC2,CDC42,CSF1,PFN1,GABARAP,CCL6,CCL9,CALM3,HSP90B1,SLC9A3R1,LCP1,FYB,FAM49B,MYL12A,PRDX5,P4HB,IL6,SERPINE2,DBI,DUT,PDIA3,P2RY1,TLN1,SCP2,PADI2,P2RX4,LAG3,CD9,CLEC2I,PGLYRP1,TYROBP,NUCB2,FGF3,MSN,THY1,CMTM7,TRF,TESPA1,PALM,GPI1,CALM2,SYTL3,CCR2,LGALS3,FES,HMGB2,CEBPB,OSM,ARRB2,GMFG,FLOT2,HCST	1016	434	61
GO:0030234	MF	enzyme regulator activity	0.00588	GM2A,CCL3,LGALS9,TGFB1,CHN2,DYNLL1,NCF1,SLPI,BIRC5,PFN1,CALM3,FBXO5,PRKCD,RGCC,SPRY2,TMBIM6,RALBP1,ANXA1,PRDX5,PDE6D,SERPINE2,RGS2,NCF2,ATP1B1,CST3,CKS1B,BCL10,ANXA3,ARHGDIB,IQGAP1,PPP4C,THY1,ANXA2,TRF,TBC1D4,RAC2,GPSM3,CALM2,ARHGAP9,RIN3,SERPINB1A,COX17,ARHGAP15,RINL,ALOX5AP,CKS2,CST7	704	434	47
GO:0015037	MF	peptide disulfide oxidoreductase activity	0.0372	PDIA6,P4HB,PDIA4,PDIA3,GSR	11	434	5
GO:0051015	MF	actin filament binding	0.0387	SCIN,WDR1,ARPC2,ARPC5,ADSSL1,LCP1,BIN1,ACTR3,GSN,TLN1,CAPZB,ARPC3,ARPC1B,CORO1A,TPM4	126	434	15
GO:0019863	MF	IgE binding	0.0417	FCER1A,MS4A2,LGALS3,FCER1G	6	434	4
GO:0016020	CC	membrane	1.83e-16	GNAI3,COX5A,ITGB2,CDH1,GM2A,GRM6,CD52,IL4,ITGB7,UBE2C,SSR4,SCIN,CYP4F18,CALR,BAX,NKG7,CHN2,CD244,LBR,WDR1,MAN2B1,FCER1A,IGF1R,REEP5,ARPC2,CYBA,CDC42,B4GALNT1,CLIC1,RHOA,CTSD,DYNLL1,FXYD5,ADSSL1,TMEM167,PTPRS,CSF1,SURF4,CD48,ATP6V0E,NCF1,NDUFA1,BIRC5,ANXA6,GABARAP,ALOX15,TMEM160,ATP6V0A1,CALM3,HSP90B1,SRGN,VSIR,PLEK,ARF5,XBP1,RRM2,PECAM1,SLC9A3R1,SPNS3,NIN,TMED10,SSR1,LMAN2,HEXB,EMB,ERO1L,PRKCD,LC…	5652	434	277
GO:0044425	CC	membrane part	5.44e-13	GNAI3,COX5A,ITGB2,CDH1,GM2A,GRM6,CD52,IL4,ITGB7,SSR4,CYP4F18,CALR,BAX,NKG7,CD244,LBR,MAN2B1,FCER1A,IGF1R,REEP5,ARPC2,CYBA,CDC42,B4GALNT1,CLIC1,RHOA,CTSD,FXYD5,TMEM167,PTPRS,CSF1,SURF4,CD48,ATP6V0E,NCF1,NDUFA1,BIRC5,ANXA6,ALOX15,TMEM160,ATP6V0A1,CALM3,HSP90B1,VSIR,PLEK,XBP1,RRM2,PECAM1,SLC9A3R1,SPNS3,TMED10,SSR1,LMAN2,EMB,ERO1L,LCP1,ITM2B,SPRY2,DAD1,SMDT1,LITAF,DGAT1,LY6E,CD200R1,SDF2L1,TMBIM6,SLC…	4321	434	222
GO:0005615	CC	extracellular space	9.07e-12	IL4,CCL3,CPA3,NAPSA,TGFB1,CALR,DNAJB11,MAN2B1,CLIC1,CTSD,MPO,CSF1,SLPI,PFN1,CCL6,CCL9,SRGN,ELANE,PRSS57,TCN2,PDIA6,PECAM1,NPC2,LMAN2,HEXB,ITM2B,MCPT8,CRELD2,EMILIN2,ANXA1,CD63,IL6,PDIA4,IL1RL1,ITM2C,SERPINE2,DBI,LCN2,GSN,PDIA3,CST3,SEMA4A,CAP1,CD9,PGLYRP1,NUCB2,NUCB1,HP,ANXA2,CMTM7,TRF,MANF,ITGA2B,IGFBP7,GPI1,SERPINB1A,TMSB4X,TACSTD2,HMGB2,CD47,PRSS34,OSM,ACTG1,CST7,LGALS1,GGH	700	434	66
GO:0071944	CC	cell periphery	5.5e-11	GNAI3,ITGB2,CDH1,GM2A,GRM6,CD52,IL4,ITGB7,UBE2C,SCIN,CYP4F18,CALR,BAX,CD244,WDR1,FCER1A,IGF1R,ARPC2,CYBA,CDC42,B4GALNT1,CLIC1,RHOA,FXYD5,PTPRS,CSF1,CD48,NCF1,BIRC5,PFN1,ANXA6,GABARAP,ALOX15,ATP6V0A1,CALM3,HSP90B1,VSIR,PLEK,ARF5,PECAM1,SLC9A3R1,NIN,TMED10,LMAN2,EMB,PRKCD,LCP1,ITM2B,SPRY2,FYB,PARVB,PARVG,LITAF,DGAT1,CD200R1,SLC22A3,MYL12A,VAPA,RALBP1,H2-OA,BIN1,ANXA1,MS4A2,ADD3,P4HB,FLNB,CD63,ESYT1…	2975	434	166
GO:0005886	CC	plasma membrane	3.98e-10	GNAI3,ITGB2,CDH1,GM2A,GRM6,CD52,IL4,ITGB7,UBE2C,SCIN,CYP4F18,CALR,CD244,WDR1,FCER1A,IGF1R,ARPC2,CYBA,CDC42,B4GALNT1,CLIC1,RHOA,FXYD5,PTPRS,CSF1,CD48,NCF1,BIRC5,ANXA6,GABARAP,ALOX15,ATP6V0A1,CALM3,HSP90B1,VSIR,PLEK,ARF5,PECAM1,SLC9A3R1,NIN,TMED10,LMAN2,EMB,PRKCD,LCP1,ITM2B,SPRY2,FYB,PARVB,PARVG,LITAF,DGAT1,CD200R1,SLC22A3,VAPA,RALBP1,H2-OA,BIN1,ANXA1,MS4A2,ADD3,P4HB,FLNB,CD63,ESYT1,ALOX5,IL6,CCR1,…	2885	434	160
GO:0098552	CC	side of membrane	2.01e-09	GNAI3,CDH1,GM2A,IL4,CALR,CD244,FCER1A,RHOA,CD48,ALOX15,VSIR,PECAM1,LITAF,CD200R1,ANXA1,MS4A2,P4HB,IL6,CCR1,IL1RL1,SERPINE2,RGS2,SELL,GNB2,LAG3,CD69,CD9,CLEC2I,IQGAP1,NUCB1,ITGAL,ATP6AP2,MSN,GSR,THY1,TRF,ITGA2B,CD200R3,GNG12,CCR2,FES,FCER1G,CD200R4	379	434	43
GO:0044421	CC	extracellular region part	5.02e-09	IL4,CCL3,CPA3,NAPSA,TGFB1,CALR,DNAJB11,MAN2B1,CLIC1,CTSD,MPO,CSF1,SLPI,PFN1,CCL6,CCL9,SRGN,ELANE,PRSS57,TCN2,PDIA6,PECAM1,NPC2,LMAN2,HEXB,ITM2B,MCPT8,CRELD2,EMILIN2,ANXA1,CD63,IL6,PDIA4,IL1RL1,ITM2C,SERPINE2,DBI,LCN2,GSN,PDIA3,CST3,SEMA4A,CAP1,CDCA8,CD9,PGLYRP1,NUCB2,NUCB1,HP,ANXA2,CMTM7,TRF,MANF,EMID1,ITGA2B,IGFBP7,GPI1,SERPINB1A,TMSB4X,TACSTD2,HMGB2,CD47,PRSS34,OSM,ACTG1,CST7,LGALS1,GGH	839	434	68
GO:0009986	CC	cell surface	8.7e-09	ITGB2,IL4,ITGB7,TGFB1,CALR,CD244,FCER1A,ARPC2,CD48,VSIR,ELANE,PECAM1,LMAN2,CD200R1,ANXA1,MS4A2,P4HB,CD63,IL6,CCR1,PDIA4,IL1RL1,CXCR2,SERPINE2,SELL,HSPA5,PDIA3,TLN1,ERP29,LAG3,CD69,CD9,CLEC2I,TYROBP,ITGAL,ATP6AP2,MSN,GSR,THY1,ANXA2,TRF,ITGA2B,CD200R3,CD53,ARSB,CXCR4,CCR2,FCER1G,CD200R4,HCST,LGALS1	531	434	51
GO:0009897	CC	external side of plasma membrane	2.19e-08	IL4,CALR,CD244,FCER1A,CD48,VSIR,PECAM1,CD200R1,ANXA1,MS4A2,P4HB,IL6,CCR1,IL1RL1,SERPINE2,SELL,LAG3,CD69,CD9,CLEC2I,ITGAL,ATP6AP2,GSR,THY1,TRF,ITGA2B,CD200R3,CCR2,FCER1G,CD200R4	210	434	30
GO:0044459	CC	plasma membrane part	1.52e-07	GNAI3,ITGB2,CDH1,GM2A,GRM6,IL4,ITGB7,CYP4F18,CALR,CD244,FCER1A,IGF1R,ARPC2,CYBA,CDC42,RHOA,FXYD5,PTPRS,CD48,NCF1,BIRC5,ANXA6,ALOX15,CALM3,VSIR,PLEK,PECAM1,SLC9A3R1,TMED10,LMAN2,EMB,LCP1,SPRY2,LITAF,CD200R1,SLC22A3,H2-OA,BIN1,ANXA1,MS4A2,P4HB,CD63,IL6,CCR1,IL1RL1,SERPINE2,RGS2,NCF2,ATP1B1,SELL,PDIA3,P2RY1,BCL10,TLN1,P2RX4,GNB2,LAG3,CD69,CD9,CLEC2I,VASP,IQGAP1,CORO1A,LAT,CD37,ITGAL,ATP6AP2,MSN,GSR,…	1558	434	98
GO:0012505	CC	endomembrane system	2.59e-07	GNAI3,CDH1,GRM6,CPA3,SSR4,NAPSA,TGFB1,CYP4F18,CALR,BAX,DNAJB11,LBR,REEP5,ARPC2,CYBA,CDC42,B4GALNT1,CLIC1,RHOA,ARPC5,DYNLL1,MPO,TMEM167,PTPRS,SURF4,NCF1,ANXA6,GABARAP,ATP6V0A1,CALM3,HSP90B1,SRGN,ELANE,PRSS57,ARF5,XBP1,PDIA6,RRM2,SLC9A3R1,NPC2,TMED10,SSR1,LMAN2,HEXB,ERO1L,PRKCD,ITM2B,MCPT8,DAD1,LITAF,DGAT1,SDF2L1,TMBIM6,CRELD2,DPY30,VAPA,BIN1,AP3S1,SEC11C,ANXA1,MS4A2,RTN3,P4HB,CD63,ESYT1,ALOX5,PDIA…	2904	434	152
GO:0005576	CC	extracellular region	1.16e-06	IL4,CCL3,LGALS9,CPA3,NAPSA,TGFB1,CALR,DNAJB11,MAN2B1,CLIC1,CTSD,MPO,CSF1,SLPI,PFN1,CCL6,CCL9,HSP90B1,SRGN,ELANE,PRSS57,TCN2,PDIA6,PECAM1,NPC2,LMAN2,HEXB,ITM2B,MCPT8,CRELD2,PI16,EMILIN2,ANXA1,CD63,IL6,PDIA4,IL1RL1,ITM2C,SERPINE2,DBI,LCN2,HSPA5,GSN,PDIA3,CST3,SEMA4A,CAP1,CDCA8,CD9,PGLYRP1,NUCB2,NUCB1,FGF3,HP,ANXA2,CMTM7,TRF,MANF,EMID1,ITGA2B,IGFBP7,GPI1,SERPINB1A,TMSB4X,TACSTD2,HMGB2,CD47,PRSS34,GL…	1097	434	75
GO:0016021	CC	integral component of membrane	1.6e-06	ITGB2,CDH1,GRM6,ITGB7,SSR4,CYP4F18,CALR,BAX,NKG7,CD244,LBR,MAN2B1,FCER1A,IGF1R,REEP5,CYBA,B4GALNT1,CLIC1,FXYD5,TMEM167,PTPRS,CSF1,SURF4,ATP6V0E,NCF1,NDUFA1,TMEM160,ATP6V0A1,CALM3,VSIR,XBP1,RRM2,PECAM1,SPNS3,TMED10,SSR1,LMAN2,EMB,ERO1L,ITM2B,DAD1,SMDT1,DGAT1,LY6E,CD200R1,TMBIM6,SLC22A3,MPC1,VAPA,H2-OA,SEC11C,MS4A6B,MS4A2,MS4A3,RTN3,CD63,ESYT1,IL6,CCR1,HIGD2A,IL18RAP,IL1RL1,IL18R1,CXCR2,ITM2C,NCF2,…	3293	434	164
GO:0031224	CC	intrinsic component of membrane	1.69e-06	ITGB2,CDH1,GRM6,CD52,ITGB7,SSR4,CYP4F18,CALR,BAX,NKG7,CD244,LBR,MAN2B1,FCER1A,IGF1R,REEP5,CYBA,B4GALNT1,CLIC1,FXYD5,TMEM167,PTPRS,CSF1,SURF4,CD48,ATP6V0E,NCF1,NDUFA1,TMEM160,ATP6V0A1,CALM3,VSIR,XBP1,RRM2,PECAM1,SPNS3,TMED10,SSR1,LMAN2,EMB,ERO1L,ITM2B,DAD1,SMDT1,DGAT1,LY6E,CD200R1,TMBIM6,SLC22A3,MPC1,VAPA,H2-OA,SEC11C,MS4A6B,MS4A2,MS4A3,RTN3,CD63,ESYT1,IL6,CCR1,HIGD2A,IL18RAP,IL1RL1,IL18R1,CXCR2,I…	3376	434	167
GO:0031982	CC	vesicle	8.41e-06	GNAI3,CPA3,NAPSA,TGFB1,CALR,ARPC2,CYBA,CDC42,CLIC1,RHOA,CTSD,ARPC5,DYNLL1,MPO,PTPRS,ANXA6,GABARAP,ATP6V0A1,CALM3,HSP90B1,SRGN,ELANE,PRSS57,SPNS3,TMED10,EVL,HEXB,ITM2B,MCPT8,LITAF,VAPA,BIN1,AP3S1,ANXA1,MS4A2,PRDX5,P4HB,FLNB,CD63,ITM2C,PDE6D,SERPINE2,DBI,NCF2,VIM,GSN,PDIA3,CST3,LAMTOR2,CAPZB,CHIC2,TMED2,ANXA3,ERP29,RAB19,RPN1,CD9,CORO1A,NUCB1,TMEM9B,MSN,LEPROTL1,ANXA2,TMED3,PPIB,TRF,TBC1D4,ATP6V0B,…	1395	434	86
GO:0098796	CC	membrane protein complex	8.86e-06	GNAI3,COX5A,ITGB2,CDH1,ITGB7,SSR4,CALR,BAX,IGF1R,CYBA,CLIC1,ATP6V0E,NCF1,NDUFA1,ATP6V0A1,CALM3,TMED10,DAD1,SMDT1,H2-OA,AP3S1,SEC11C,MS4A2,IL6,NCF2,ATP1B1,PDIA3,RPN2,LAMTOR2,BCL10,NDUFS5,DDOST,NDUFA4,GNB2,RPN1,ITGAL,AQP9,TMED3,TRF,ATP6V0B,ITGA2B,SPCS2,NDUFA3,TMEM258,GNG12,CALM2,OS9,OSTC,STX3,H2-OB,COX6A1,KRTCAP2,UQCRQ,LAMTOR4,SEC61B,SPCS3,COPE,FCER1G,FLOT2	805	434	59
GO:0008250	CC	oligosaccharyltransferase complex	1.08e-05	DAD1,RPN2,DDOST,RPN1,TMEM258,OSTC,KRTCAP2	10	434	7
GO:0015629	CC	actin cytoskeleton	4.37e-05	CDH1,SCIN,CNN2,WDR1,ARPC2,CYBA,ARPC5,NCF1,GABARAP,LCP1,FYB,MYL12A,MYO1F,ANXA1,FLNB,ACTR3,CSRP1,GSN,CAP1,CAPZB,ARPC3,ARPC1B,IQGAP1,CORO1A,TPM4,RAC2,MYL12B,GNG12,RINL,SEPT11,FLOT2,ACTG1,MSRB1,MYL6	354	434	34
GO:0000323	CC	lytic vacuole	6.2e-05	GM2A,ACP5,NAPSA,MAN2B1,CTSD,MPO,GALNS,ANXA6,GABARAP,SRGN,PRSS57,SPNS3,NPC2,HEXB,LITAF,ANXA1,CD63,CXCR2,ITM2C,CST3,LAMTOR2,BCL10,LAT,TMEM9B,ANXA2,TM6SF1,LAT2,STX3,H2-OB,ARSB,CXCR4,LAMTOR4,BLOC1S2,GGH	359	434	34
GO:0005764	CC	lysosome	6.2e-05	GM2A,ACP5,NAPSA,MAN2B1,CTSD,MPO,GALNS,ANXA6,GABARAP,SRGN,PRSS57,SPNS3,NPC2,HEXB,LITAF,ANXA1,CD63,CXCR2,ITM2C,CST3,LAMTOR2,BCL10,LAT,TMEM9B,ANXA2,TM6SF1,LAT2,STX3,H2-OB,ARSB,CXCR4,LAMTOR4,BLOC1S2,GGH	359	434	34
GO:0031252	CC	cell leading edge	6.98e-05	CDH1,ARPC2,CDC42,RHOA,ARPC5,PLEK,PECAM1,SLC9A3R1,EVL,LCP1,SPRY2,PARVB,ACTR3,VIM,GSN,S100A11,LMO4,TLN1,CAPZB,ARPC3,VASP,IQGAP1,CORO1A,THY1,ANXA2,RAC2,BRK1,PALM,STX3,CXCR4,RINL,FLOT2	326	434	32
GO:0005773	CC	vacuole	8.56e-05	GM2A,ACP5,NAPSA,MAN2B1,CDC42,CTSD,MPO,GALNS,ANXA6,GABARAP,ATP6V0A1,SRGN,PRSS57,SPNS3,NPC2,HEXB,LITAF,ANXA1,CD63,CXCR2,ITM2C,CST3,RPN2,LAMTOR2,BCL10,LAT,TMEM9B,ANXA2,ATP6V0B,TM6SF1,LAT2,STX3,H2-OB,ARSB,CXCR4,LAMTOR4,BLOC1S2,GGH	436	434	38
GO:0005783	CC	endoplasmic reticulum	0.000152	GNAI3,GRM6,SSR4,CYP4F18,CALR,BAX,DNAJB11,REEP5,CYBA,SURF4,NCF1,GABARAP,HSP90B1,XBP1,PDIA6,NPC2,TMED10,SSR1,ERO1L,PRKCD,DAD1,DGAT1,SDF2L1,TMBIM6,CRELD2,VAPA,SEC11C,RTN3,P4HB,ESYT1,PDIA4,DBI,HSPA5,PDIA3,CST3,RPN2,SERP1,SSR3,SCP2,DDOST,TMEM50A,TMED2,ERP29,RPN1,NUCB2,NUCB1,PLP2,HP,THY1,ANP32A,TMED3,PPIB,MANF,LPCAT2,EMID1,TESPA1,SPCS2,TMEM258,DEGS1,MBOAT1,OS9,OSTC,SSR2,S100A10,ARSB,KRTCAP2,EDEM3,RPL36…	1227	434	75
GO:0031410	CC	cytoplasmic vesicle	0.000231	GNAI3,CPA3,NAPSA,TGFB1,CALR,ARPC2,CYBA,CDC42,RHOA,CTSD,ARPC5,DYNLL1,MPO,PTPRS,ANXA6,GABARAP,ATP6V0A1,CALM3,HSP90B1,SRGN,ELANE,PRSS57,TMED10,EVL,HEXB,ITM2B,MCPT8,LITAF,BIN1,AP3S1,ANXA1,MS4A2,PRDX5,P4HB,FLNB,CD63,PDE6D,SERPINE2,DBI,NCF2,VIM,GSN,PDIA3,CST3,LAMTOR2,CAPZB,CHIC2,TMED2,ANXA3,ERP29,RAB19,RPN1,CORO1A,NUCB1,TMEM9B,MSN,LEPROTL1,ANXA2,TMED3,PPIB,TRF,ATP6V0B,CALM2,CTSG,STX3,SYTL3,RIN3,CXCR4,L…	1309	434	78
GO:0034663	CC	endoplasmic reticulum chaperone complex	0.000236	DNAJB11,HSP90B1,SDF2L1,P4HB,HSPA5,PPIB	9	434	6
GO:0097708	CC	intracellular vesicle	0.000246	GNAI3,CPA3,NAPSA,TGFB1,CALR,ARPC2,CYBA,CDC42,RHOA,CTSD,ARPC5,DYNLL1,MPO,PTPRS,ANXA6,GABARAP,ATP6V0A1,CALM3,HSP90B1,SRGN,ELANE,PRSS57,TMED10,EVL,HEXB,ITM2B,MCPT8,LITAF,BIN1,AP3S1,ANXA1,MS4A2,PRDX5,P4HB,FLNB,CD63,PDE6D,SERPINE2,DBI,NCF2,VIM,GSN,PDIA3,CST3,LAMTOR2,CAPZB,CHIC2,TMED2,ANXA3,ERP29,RAB19,RPN1,CORO1A,NUCB1,TMEM9B,MSN,LEPROTL1,ANXA2,TMED3,PPIB,TRF,ATP6V0B,CALM2,CTSG,STX3,SYTL3,RIN3,CXCR4,L…	1311	434	78
GO:0044432	CC	endoplasmic reticulum part	0.000399	GNAI3,GRM6,SSR4,CYP4F18,CALR,BAX,DNAJB11,REEP5,CYBA,SURF4,HSP90B1,XBP1,TMED10,SSR1,ERO1L,DAD1,DGAT1,SDF2L1,TMBIM6,VAPA,SEC11C,RTN3,P4HB,ESYT1,PDIA4,DBI,HSPA5,PDIA3,RPN2,SERP1,SSR3,DDOST,TMED2,ERP29,RPN1,PLP2,TMED3,PPIB,LPCAT2,TESPA1,SPCS2,TMEM258,DEGS1,OS9,OSTC,SSR2,KRTCAP2,EDEM3,SEC61B,SPCS3,FKBP2,ALOX5AP,SEC61G,KDELR2	787	434	54
GO:0099503	CC	secretory vesicle	0.000474	GNAI3,NAPSA,TGFB1,CALR,ARPC2,CDC42,DYNLL1,MPO,PTPRS,ATP6V0A1,CALM3,SRGN,ELANE,PRSS57,TMED10,HEXB,MCPT8,BIN1,SERPINE2,DBI,NCF2,PDIA3,CAPZB,TMED2,ANXA3,MSN,CALM2,CTSG,STX3,SYTL3,FLOT2	336	434	31
GO:0030141	CC	secretory granule	0.000955	GNAI3,NAPSA,TGFB1,CALR,ARPC2,CDC42,DYNLL1,MPO,SRGN,ELANE,PRSS57,TMED10,HEXB,MCPT8,SERPINE2,NCF2,PDIA3,CAPZB,TMED2,ANXA3,MSN,CTSG,STX3,FLOT2	226	434	24
GO:0048770	CC	pigment granule	0.0015	CTSD,ANXA6,ATP6V0A1,HSP90B1,TMED10,P4HB,CD63,PDIA3,ERP29,RPN1,ANXA2,PPIB,STX3,GGH	85	434	14
GO:0042470	CC	melanosome	0.0015	CTSD,ANXA6,ATP6V0A1,HSP90B1,TMED10,P4HB,CD63,PDIA3,ERP29,RPN1,ANXA2,PPIB,STX3,GGH	85	434	14
GO:0031984	CC	organelle subcompartment	0.00805	GNAI3,CDH1,GRM6,SSR4,CYP4F18,CALR,BAX,REEP5,CDC42,B4GALNT1,TMEM167,SURF4,GABARAP,HSP90B1,SRGN,XBP1,TMED10,SSR1,LMAN2,ERO1L,ITM2B,DAD1,LITAF,DGAT1,SDF2L1,TMBIM6,DPY30,VAPA,AP3S1,SEC11C,RTN3,ESYT1,ACTR3,HSPA5,PDIA3,RPN2,SERP1,SSR3,PDCD10,DDOST,TMED2,RPN1,NUCB2,NUCB1,PLP2,TMED3,LPCAT2,TESPA1,SPCS2,TMEM258,FUT7,DEGS1,OS9,OSTC,SSR2,CSGALNACT2,KRTCAP2,MGAT2,SEC61B,SPCS3,COPE,FKBP2,CHST13,ALOX5AP,SEC61G…	1143	434	66
GO:0098827	CC	endoplasmic reticulum subcompartment	0.0107	GNAI3,GRM6,SSR4,CYP4F18,CALR,BAX,REEP5,SURF4,HSP90B1,XBP1,TMED10,SSR1,ERO1L,DAD1,DGAT1,SDF2L1,TMBIM6,VAPA,SEC11C,RTN3,ESYT1,HSPA5,PDIA3,RPN2,SERP1,SSR3,DDOST,TMED2,RPN1,PLP2,TMED3,LPCAT2,TESPA1,SPCS2,TMEM258,DEGS1,OS9,OSTC,SSR2,KRTCAP2,SEC61B,SPCS3,FKBP2,ALOX5AP,SEC61G,KDELR2	698	434	46
GO:0042175	CC	nuclear outer membrane-endoplasmic reticulum membrane network	0.0168	GNAI3,GRM6,SSR4,CYP4F18,CALR,BAX,SURF4,HSP90B1,XBP1,TMED10,SSR1,ERO1L,DAD1,DGAT1,SDF2L1,TMBIM6,VAPA,SEC11C,RTN3,ESYT1,HSPA5,PDIA3,RPN2,SERP1,SSR3,DDOST,TMED2,RPN1,NUCB2,PLP2,TMED3,LPCAT2,TESPA1,SPCS2,TMEM258,DEGS1,OS9,OSTC,SSR2,KRTCAP2,SEC61B,SPCS3,FKBP2,ALOX5AP,SEC61G,KDELR2	710	434	46
GO:0005789	CC	endoplasmic reticulum membrane	0.0187	GNAI3,GRM6,SSR4,CYP4F18,CALR,BAX,SURF4,HSP90B1,XBP1,TMED10,SSR1,ERO1L,DAD1,DGAT1,SDF2L1,TMBIM6,VAPA,SEC11C,RTN3,ESYT1,HSPA5,PDIA3,RPN2,SERP1,SSR3,DDOST,TMED2,RPN1,PLP2,TMED3,LPCAT2,TESPA1,SPCS2,TMEM258,DEGS1,OS9,OSTC,SSR2,KRTCAP2,SEC61B,SPCS3,FKBP2,ALOX5AP,SEC61G,KDELR2	691	434	45
GO:0005885	CC	Arp2/3 protein complex	0.0208	ARPC2,ARPC5,ACTR3,ARPC3,ARPC1B	10	434	5
GO:0002102	CC	podosome	0.0213	SCIN,WDR1,ARPC2,NCF1,LCP1,ACTR3,GSN,TPM4	33	434	8
GO:0005788	CC	endoplasmic reticulum lumen	0.0439	CALR,DNAJB11,HSP90B1,SDF2L1,P4HB,PDIA4,HSPA5,PDIA3,ERP29,PPIB,OS9,EDEM3	84	434	12
GO:0070062	CC	extracellular exosome	0.0483	CLIC1,ITM2B,ANXA1,CD63,ITM2C,CD9,ANXA2,ITGA2B,CD47,ACTG1	59	434	10
GO:0030055	CC	cell-substrate junction	0.0487	ARPC2,CYBA,EVL,LCP1,PARVB,PARVG,FLNB,ACTR3,GSN,TLN1,VASP,IQGAP1,MSN,ITGA2B,FES,ACTG1	144	434	16
CORUM:413	cor	(ER)-localized multiprotein complex, Ig heavy chains associated	8.32e-06	DNAJB11,HSP90B1,SDF2L1,P4HB,HSPA5,PPIB	8	43	6
CORUM:414	cor	(ER)-localized multiprotein complex, in absence of Ig heavy chains	0.000131	HSP90B1,SDF2L1,P4HB,HSPA5,PPIB	7	43	5
HP:0011990	hp	Abnormality of neutrophil physiology	0.00116	CYBA,NCF1,NCF2,RAC2,GPI1	7	100	5
HP:0011993	hp	Impaired neutrophil bactericidal activity	0.00834	CYBA,NCF1,NCF2,GPI1	5	100	4
HP:0005420	hp	Recurrent gram-negative bacterial infections	0.0243	ITGB2,CYBA,NCF1,NCF2	6	100	4
HP:0031365	hp	Macular purpura	0.026	FCGR2B,GATA1,ITGA2B,FCGR3,PEPD,ETHE1	18	100	6
HP:0000967	hp	Petechiae	0.026	FCGR2B,GATA1,ITGA2B,FCGR3,PEPD,ETHE1	18	100	6
KEGG:04670	keg	Leukocyte transendothelial migration	1.66e-06	GNAI3,ITGB2,CYBA,CDC42,RHOA,NCF1,PECAM1,MYL12A,NCF2,VASP,ITGAL,MSN,THY1,RAC2,MYL12B,CXCR4,PRKCA,ACTG1,RAP1A	86	251	19
KEGG:04141	keg	Protein processing in endoplasmic reticulum	3.85e-06	SSR4,CALR,BAX,DNAJB11,HSP90B1,XBP1,PDIA6,SSR1,LMAN2,ERO1L,DAD1,P4HB,PDIA4,HSPA5,PDIA3,RPN2,SSR3,DDOST,ERP29,RPN1,OS9,SSR2,EDEM3,SEC61B,SEC61G	150	251	25
KEGG:04810	keg	Regulation of actin cytoskeleton	0.000194	ITGB2,ITGB7,SCIN,ARPC2,CDC42,RHOA,ARPC5,PFN1,MYL12A,GSN,ARPC3,ARPC1B,IQGAP1,ITGAL,FGF3,MSN,RAC2,BRK1,ITGA2B,MYL12B,GNG12,CXCR4,TMSB4X,ACTG1	171	251	24
KEGG:04015	keg	Rap1 signaling pathway	0.000326	GNAI3,ITGB2,CDH1,IGF1R,CDC42,RHOA,CSF1,PFN1,CALM3,FYB,P2RY1,TLN1,VASP,LAT,ITGAL,FGF3,RAC2,ITGA2B,CALM2,ID1,PRKCA,ACTG1,RAP1A	164	251	23
KEGG:04666	keg	Fc gamma R-mediated phagocytosis	0.000367	SCIN,ARPC2,CDC42,ARPC5,NCF1,PRKCD,BIN1,FCGR2B,GSN,ARPC3,ARPC1B,VASP,LAT,RAC2,PRKCA	78	251	15
KEGG:05323	keg	Rheumatoid arthritis	0.0033	ITGB2,CCL3,ACP5,TGFB1,CSF1,ATP6V0E,ATP6V0A1,H2-OA,IL6,ITGAL,ATP6V0B,H2-OB	62	251	12
KEGG:04145	keg	Phagosome	0.00427	ITGB2,CALR,CYBA,MPO,ATP6V0E,NCF1,ATP6V0A1,H2-OA,NCF2,FCGR2B,TUBA8,CORO1A,ATP6V0B,H2-OB,SEC61B,FCGR3,ACTG1,SEC61G	129	251	18
KEGG:05310	keg	Asthma	0.00662	IL4,FCER1A,H2-OA,MS4A2,H2-OB,FCER1G	16	251	6
KEGG:05152	keg	Tuberculosis	0.0116	ITGB2,TGFB1,BAX,RHOA,CTSD,ATP6V0A1,CALM3,H2-OA,IL6,FCGR2B,BCL10,CORO1A,ATP6V0B,CALM2,H2-OB,CEBPB,FCER1G,FCGR3	139	251	18
KEGG:04142	keg	Lysosome	0.0362	GM2A,ACP5,NAPSA,MAN2B1,CTSD,GALNS,ATP6V0A1,NPC2,HEXB,LITAF,AP3S1,CD63,ATP6V0B,CTSG,ARSB	114	251	15
REAC:R-MMU-6798695	rea	Neutrophil degranulation	2.2e-17	ITGB2,GM2A,MAN2B1,CYBA,RHOA,CTSD,ARPC5,DYNLL1,MPO,SURF4,GALNS,SLPI,ATP6V0A1,ELANE,PYGL,NPC2,HEXB,PRKCD,DGAT1,VAPA,MS4A3,OSTF1,CD63,ALOX5,HK3,CXCR2,SELL,FCGR2B,GSN,CST3,S100A11,LAMTOR2,CAP1,DDOST,PADI2,PLAC8,PGLYRP1,IQGAP1,TYROBP,ITGAL,ATP6AP2,HP,COTL1,ANXA2,DOK3,GPI1,DEGS1,CTSG,ARHGAP9,CD53,ARSB,SERPINB1A,LGALS3,CLEC12A,CD47,GLIPR1,FCER1G,FCGR3,ATP8B4,ADGRG3,GMFG,RAB44,HVCN1,RAP1A,GGH	430	289	65
REAC:R-MMU-168249	rea	Innate Immune System	6.34e-16	ITGB2,GM2A,TAX1BP1,MAN2B1,FCER1A,ARPC2,CYBA,CDC42,RHOA,CTSD,ARPC5,DYNLL1,MPO,SURF4,GALNS,ATP6V0E,NCF1,SLPI,ATOX1,ATP6V0A1,HSP90B1,ELANE,PYGL,NPC2,HEXB,PRKCD,DGAT1,VAPA,MS4A2,MS4A3,OSTF1,CD63,ALOX5,HK3,CXCR2,ACTR3,NCF2,SELL,FCGR2B,GSN,CST3,S100A11,LAMTOR2,BCL10,CAP1,DDOST,PADI2,TEC,PLAC8,ARPC3,ARPC1B,PGLYRP1,IQGAP1,TYROBP,LAT,ITGAL,ATP6AP2,HP,COTL1,ANXA2,MAPKAPK3,ATP6V0B,BRK1,DOK3,GPI1,DEGS1,CTSG,…	763	289	87
REAC:R-MMU-168256	rea	Immune System	2.44e-12	ITGB2,GM2A,IL4,ITGB7,UBE2C,CALR,TAX1BP1,MAN2B1,FCER1A,ARPC2,CYBA,CDC42,RHOA,CTSD,ARPC5,DYNLL1,MPO,CSF1,SURF4,GALNS,ATP6V0E,NCF1,UBE2A,SLPI,ATOX1,ATP6V0A1,HSP90B1,ELANE,PYGL,NPC2,HEXB,PRKCD,FYB,DGAT1,CD200R1,VAPA,H2-OA,MS4A2,MS4A3,OSTF1,P4HB,CD63,ALOX5,IL6,HK3,UBE2W,IL18RAP,IL1RL1,IL18R1,CXCR2,ACTR3,NCF2,SELL,FCGR2B,HSPA5,GSN,PDIA3,CST3,S100A11,LAMTOR2,BCL10,CAP1,CAPZB,DDOST,PADI2,TEC,PLAC8,ARPC3,…	1329	289	114
REAC:R-MMU-76002	rea	Platelet activation, signaling and aggregation	0.000367	GNAI3,TGFB1,WDR1,CDC42,RHOA,SRGN,PLEK,PRKCD,FAM49B,CD63,TAGLN2,P2RY1,TLN1,GNB2,CD9,LAT,TRF,RAC2,ITGA2B,GNG12,TMSB4X,PRKCA,FCER1G,ARRB2,RAP1A	196	289	25
REAC:R-MMU-109582	rea	Hemostasis	0.000759	GNAI3,ITGB2,TGFB1,CD244,WDR1,CDC42,RHOA,GATA2,CD48,SRGN,PLEK,PRKCD,FAM49B,CD63,SERPINE2,TAGLN2,ATP1B1,SELL,P2RY1,TLN1,CAPZB,P2RX4,GNB2,CD9,LAT,ITGAL,GATA1,ANXA2,TRF,RAC2,ITGA2B,GNG12,S100A10,SELPLG,TMSB4X,PRKCA,CD47,FCER1G,ARRB2,RAP1A	424	289	40
REAC:R-MMU-3299685	rea	Detoxification of Reactive Oxygen Species	0.00574	CYBA,NCF1,ERO1L,PRDX5,P4HB,NCF2,GSR,GPX1	28	289	8
REAC:R-MMU-195258	rea	RHO GTPase Effectors	0.00657	CDH1,ARPC2,CYBA,CDC42,RHOA,ARPC5,DYNLL1,NCF1,BIRC5,PFN1,EVL,ACTR3,NCF2,CDCA8,CENPA,ARPC3,ARPC1B,IQGAP1,RAC2,BRK1,MYL12B,H2AFZ,H2AFJ,HIST1H4I,ACTG1,SPC24,MYL6	259	289	27
REAC:R-MMU-5663213	rea	RHO GTPases Activate WASPs and WAVEs	0.0267	ARPC2,CDC42,ARPC5,ACTR3,ARPC3,ARPC1B,BRK1,ACTG1	34	289	8
REAC:R-MMU-3928662	rea	EPHB-mediated forward signaling	0.0333	ARPC2,CDC42,RHOA,ARPC5,ACTR3,ARPC3,ARPC1B,ACTG1	35	289	8
TF:M00913_1	tf	Factor: MYB; motif: NAACNGNCN; match class: 1	0.00119	GM2A,WDR1,MPO,NEDD8,GATA2,NDUFA1,PRSS57,SLC9A3R1,SPNS3,LMAN2,HEXB,LITAF,CDCA3,SLC22A3,MPC1,MS4A2,HK3,IL1RL1,ACTR3,DBI,VIM,NUSAP1,S100A11,P2RX4,NUCB2,LSM6,AQP9,COX7A2,TMED3,MANF,LPCAT2,RAC2,ATP6V0B,1700020L24RIK,GPI1,H2AFZ,CTSG,CSGALNACT2,MGAT2,UQCRQ,RPL36AL,JUNB,AB124611,OSM,HIST1H1B,FLOT2,CST7,RNASE12,PSMB3,MSRB1,MYL6	762	435	51
TF:M02041_1	tf	Factor: Spi-B; motif: ASNGGAASTN; match class: 1	0.0115	GNAI3,ITGB2,CCL3,LGALS9,ITGB7,ACP5,SPI1,CYP4F18,WDR1,FCER1A,ARPC2,CDC42,NEDD8,RPA3,GALNS,CD48,PFN1,ATP6V0A1,VSIR,PLEK,NIN,LMAN2,FAM49B,LITAF,LY6E,PRR13,RFC2,MYO1F,SEC11C,MS4A6B,MS4A3,OSTF1,PRDX5,P4HB,TYMS,HK3,CXCR2,ITM2C,ACTR3,DBI,CSRP1,NCF2,MPC2,SELL,GSN,ARL6IP6,CST3,SSR3,PDCD10,S100A11,SEMA4A,BCL10,DDOST,SH3BGRL3,PADI2,TEC,ARPC3,P2RX4,ARPC1B,GNB2,SLC41A3,ARHGDIB,VASP,CD37,TMEM9B,FGF3,LEPROTL1,F…	2024	435	100

## Sheet: pNeu
term.id	domain	term.name	p.value	intersection	term.size	query.size	overlap.size
GO:0009117	BP	nucleotide metabolic process	6.94e-08	COX5A,TGFB1,ATP5G1,ADSSL1,PGAM1,NCF1,ATP5E,HINT1,RRM2,ERH,UQCRB,NDUFS6,PDE4D,TKT,MYC,MPC1,NDUFB8,ATP5B,TALDO1,HPRT,HK3,DTYMK,DUT,PGD,RAN,IDH2,RRM1,PGLS,MIF,GPI1,NME1,ATP5L,TSPO,DCTPP1,UQCRQ,ATP5K,GAPDH,UQCR10,CYCS	458	335	39
GO:0006753	BP	nucleoside phosphate metabolic process	9.65e-08	COX5A,TGFB1,ATP5G1,ADSSL1,PGAM1,NCF1,ATP5E,HINT1,RRM2,ERH,UQCRB,NDUFS6,PDE4D,TKT,MYC,MPC1,NDUFB8,ATP5B,TALDO1,HPRT,HK3,DTYMK,DUT,PGD,RAN,IDH2,RRM1,PGLS,MIF,GPI1,NME1,ATP5L,TSPO,DCTPP1,UQCRQ,ATP5K,GAPDH,UQCR10,CYCS	463	335	39
GO:1901135	BP	carbohydrate derivative metabolic process	2.17e-06	COX5A,GM2A,TGFB1,ATP5G1,B4GALNT1,ADSSL1,PGAM1,ATP5E,HINT1,RRM2,UQCRB,NDUFS6,PDE4D,TKT,MYC,SDF2L1,MPC1,NDUFB8,ATP5B,TALDO1,HPRT,HK3,DTYMK,DUT,RPN2,SERP1,DDOST,PGD,RAN,RPN1,PGLYRP1,NDUFAB1,RRM1,PGLS,MIF,RAMP1,TMEM258,GPI1,NME1,ATP5L,OSTC,TSPO,CSGALNACT2,DCTPP1,KRTCAP2,MGAT2,UQCRQ,ATP5K,GAPDH,UQCR10,CYCS	801	335	51
GO:0055086	BP	nucleobase-containing small molecule metabolic process	2.66e-06	COX5A,TGFB1,ATP5G1,ADSSL1,PGAM1,NCF1,ATP5E,HINT1,RRM2,ERH,UQCRB,NDUFS6,PDE4D,TKT,MYC,MPC1,NDUFB8,ATP5B,TALDO1,HPRT,HK3,DTYMK,DUT,PGD,RAN,IDH2,RRM1,PGLS,MIF,GPI1,NME1,ATP5L,TSPO,DCTPP1,UQCRQ,ATP5K,GAPDH,UQCR10,CYCS	518	335	39
GO:0009141	BP	nucleoside triphosphate metabolic process	3.32e-06	COX5A,TGFB1,ATP5G1,PGAM1,ATP5E,UQCRB,NDUFS6,MYC,NDUFB8,ATP5B,HK3,DTYMK,DUT,RAN,MIF,GPI1,NME1,ATP5L,TSPO,DCTPP1,UQCRQ,ATP5K,GAPDH,UQCR10,CYCS	234	335	25
GO:0019693	BP	ribose phosphate metabolic process	8.95e-06	COX5A,TGFB1,ATP5G1,ADSSL1,PGAM1,ATP5E,HINT1,UQCRB,NDUFS6,PDE4D,TKT,MYC,MPC1,NDUFB8,ATP5B,TALDO1,HPRT,HK3,PGD,RAN,PGLS,MIF,GPI1,NME1,ATP5L,TSPO,UQCRQ,ATP5K,GAPDH,UQCR10,CYCS	364	335	31
GO:0000377	BP	RNA splicing, via transesterification reactions with bulged adenosine as nucleophile	9.73e-06	SNRPD1,HNRNPA2B1,DDX39,SRSF6,C1QBP,SNRPF,SNRPD3,SRSF7,MAGOH,SFPQ,STRAP,SNRPA1,LSM6,SRSF2,HNRNPA1,NPM1,SNRPG,PHF5A,U2AF1,DAZAP1,SRSF3,SNRPE,LSM5	210	335	23
GO:0000398	BP	mRNA splicing, via spliceosome	9.73e-06	SNRPD1,HNRNPA2B1,DDX39,SRSF6,C1QBP,SNRPF,SNRPD3,SRSF7,MAGOH,SFPQ,STRAP,SNRPA1,LSM6,SRSF2,HNRNPA1,NPM1,SNRPG,PHF5A,U2AF1,DAZAP1,SRSF3,SNRPE,LSM5	210	335	23
GO:0000375	BP	RNA splicing, via transesterification reactions	1.07e-05	SNRPD1,HNRNPA2B1,DDX39,SRSF6,C1QBP,SNRPF,SNRPD3,SRSF7,MAGOH,SFPQ,STRAP,SNRPA1,LSM6,SRSF2,HNRNPA1,NPM1,SNRPG,PHF5A,U2AF1,DAZAP1,SRSF3,SNRPE,LSM5	211	335	23
GO:0008380	BP	RNA splicing	3.22e-05	SNRPD1,HNRNPA2B1,DDX39,HNRNPH1,SRSF6,C1QBP,SNRPF,SNRPD3,IVNS1ABP,SRSF7,MAGOH,YBX1,SFPQ,STRAP,SNRPA1,LSM6,SRSF2,HNRNPF,HNRNPA1,NPM1,SNRPG,HNRNPA3,PHF5A,U2AF1,DAZAP1,SRSF3,SNRPE,LSM5	321	335	28
GO:0009123	BP	nucleoside monophosphate metabolic process	3.46e-05	COX5A,TGFB1,ATP5G1,ADSSL1,PGAM1,ATP5E,UQCRB,NDUFS6,MYC,NDUFB8,ATP5B,HPRT,HK3,DTYMK,DUT,MIF,GPI1,ATP5L,TSPO,UQCRQ,ATP5K,GAPDH,UQCR10,CYCS	243	335	24
GO:0009205	BP	purine ribonucleoside triphosphate metabolic process	4.13e-05	COX5A,TGFB1,ATP5G1,PGAM1,ATP5E,UQCRB,NDUFS6,MYC,NDUFB8,ATP5B,HK3,RAN,MIF,GPI1,NME1,ATP5L,TSPO,UQCRQ,ATP5K,GAPDH,UQCR10,CYCS	208	335	22
GO:0034641	BP	cellular nitrogen compound metabolic process	4.4e-05	COX5A,GM2A,NHP2,SPI1,SNRPD1,TGFB1,MCM2,HMGN2,FARSA,CALR,HNRNPA2B1,MCM5,DDX39,ATP5G1,SRM,CDT1,GMNN,B4GALNT1,HNRNPH1,DYNLL1,EWSR1,ADSSL1,PGAM1,RPA3,CACYBP,LTA4H,H2AFY,NCF1,ATP5E,UBE2A,CD34,SRSF6,C1QBP,MYDGF,MYB,SNRPF,ELANE,SNRPD3,HINT1,HNRNPAB,RRM2,ERH,TMEM14C,UQCRB,NDUFS6,MRPL36,PDE4D,TKT,RGCC,MYC,RFC2,IVNS1ABP,MPC1,DPY30,SRSF7,BIN1,SEC11C,FAM111A,PDCD4,HELLS,GSTO1,NDUFB8,PA2G4,ATP5B,PAOX,TALDO1,C…	4859	335	172
GO:0055114	BP	oxidation-reduction process	4.86e-05	COX5A,PPP1CC,ETFB,LBR,MPO,COX6C,NCF1,NDUFA1,UQCR11,PDIA6,RRM2,UQCRB,NDUFS6,MYC,GSTO1,P4HB,NDUFB8,PAOX,ECHS1,PDIA4,DBI,PDIA3,NDUFB5,SH3BGRL3,PGD,NDUFA4,IDH2,NDUFAB1,RRM1,COX7B,GSR,NDUFB7,GPI1,HIGD1A,COX6A1,UQCRQ,PHGDH,BLOC1S2,GAPDH,UQCR10,COX5B,CYCS,GPX1,HMGB1,MSRB1,YWHAQ	748	335	46
GO:0009144	BP	purine nucleoside triphosphate metabolic process	7.57e-05	COX5A,TGFB1,ATP5G1,PGAM1,ATP5E,UQCRB,NDUFS6,MYC,NDUFB8,ATP5B,HK3,RAN,MIF,GPI1,NME1,ATP5L,TSPO,UQCRQ,ATP5K,GAPDH,UQCR10,CYCS	215	335	22
GO:0009199	BP	ribonucleoside triphosphate metabolic process	7.57e-05	COX5A,TGFB1,ATP5G1,PGAM1,ATP5E,UQCRB,NDUFS6,MYC,NDUFB8,ATP5B,HK3,RAN,MIF,GPI1,NME1,ATP5L,TSPO,UQCRQ,ATP5K,GAPDH,UQCR10,CYCS	215	335	22
GO:0009126	BP	purine nucleoside monophosphate metabolic process	8.96e-05	COX5A,TGFB1,ATP5G1,ADSSL1,PGAM1,ATP5E,UQCRB,NDUFS6,MYC,NDUFB8,ATP5B,HPRT,HK3,MIF,GPI1,ATP5L,TSPO,UQCRQ,ATP5K,GAPDH,UQCR10,CYCS	217	335	22
GO:0009167	BP	purine ribonucleoside monophosphate metabolic process	8.96e-05	COX5A,TGFB1,ATP5G1,ADSSL1,PGAM1,ATP5E,UQCRB,NDUFS6,MYC,NDUFB8,ATP5B,HPRT,HK3,MIF,GPI1,ATP5L,TSPO,UQCRQ,ATP5K,GAPDH,UQCR10,CYCS	217	335	22
GO:0022900	BP	electron transport chain	0.0001	COX5A,ETFB,COX6C,UQCR11,UQCRB,NDUFS6,NDUFB8,SH3BGRL3,NDUFA4,COX7B,GSR,COX6A1,UQCRQ,UQCR10,COX5B,CYCS	116	335	16
GO:0046034	BP	ATP metabolic process	0.000133	COX5A,TGFB1,ATP5G1,PGAM1,ATP5E,UQCRB,NDUFS6,MYC,NDUFB8,ATP5B,HK3,MIF,GPI1,ATP5L,TSPO,UQCRQ,ATP5K,GAPDH,UQCR10,CYCS	185	335	20
GO:0009161	BP	ribonucleoside monophosphate metabolic process	0.000219	COX5A,TGFB1,ATP5G1,ADSSL1,PGAM1,ATP5E,UQCRB,NDUFS6,MYC,NDUFB8,ATP5B,HPRT,HK3,MIF,GPI1,ATP5L,TSPO,UQCRQ,ATP5K,GAPDH,UQCR10,CYCS	228	335	22
GO:1901137	BP	carbohydrate derivative biosynthetic process	0.000259	TGFB1,ATP5G1,B4GALNT1,ADSSL1,PGAM1,ATP5E,RRM2,TKT,MYC,SDF2L1,MPC1,ATP5B,HPRT,HK3,DTYMK,DUT,RPN2,SERP1,DDOST,RPN1,NDUFAB1,RRM1,MIF,RAMP1,TMEM258,GPI1,NME1,ATP5L,OSTC,CSGALNACT2,KRTCAP2,MGAT2,ATP5K,GAPDH	490	335	34
GO:0009150	BP	purine ribonucleotide metabolic process	0.000393	COX5A,TGFB1,ATP5G1,ADSSL1,PGAM1,ATP5E,HINT1,UQCRB,NDUFS6,PDE4D,MYC,MPC1,NDUFB8,ATP5B,HPRT,HK3,RAN,MIF,GPI1,NME1,ATP5L,TSPO,UQCRQ,ATP5K,GAPDH,UQCR10,CYCS	339	335	27
GO:0006091	BP	generation of precursor metabolites and energy	0.000562	COX5A,PPP1CC,ETFB,PGAM1,COX6C,UQCR11,UQCRB,NDUFS6,MYC,NDUFB8,HK3,SH3BGRL3,NDUFA4,IDH2,COX7B,GSR,MIF,GPI1,COX6A1,UQCRQ,GAPDH,UQCR10,COX5B,CYCS,HMGB1	302	335	25
GO:0008152	BP	metabolic process	0.00061	COX5A,GM2A,NHP2,CPA3,SPI1,SNRPD1,TGFB1,MCM2,HMGN2,FARSA,CALR,PPP1CC,ETFB,LBR,HNRNPA2B1,MCM5,DDX39,ATP5G1,SRM,CDT1,GMNN,B4GALNT1,HNRNPH1,DYNLL1,EWSR1,MPO,ADSSL1,PGAM1,RPA3,CACYBP,COX6C,PSMA2,LTA4H,H2AFY,NCF1,ATP5E,CTSZ,UBE2A,NDUFA1,CD34,SRSF6,SLPI,IGFBP4,WSB1,C1QBP,CCL9,CALM3,MYDGF,MYB,SNRPF,HSP90B1,ELANE,UQCR11,SNRPD3,HINT1,PRSS57,HNRNPAB,PDIA6,RRM2,ERH,NPC2,TMEM14C,UQCRB,NDUFS6,MRPL36,PDE4D,TKT,…	8146	335	249
GO:1901293	BP	nucleoside phosphate biosynthetic process	0.000627	TGFB1,ATP5G1,ADSSL1,PGAM1,ATP5E,RRM2,ERH,MYC,MPC1,ATP5B,HPRT,HK3,DTYMK,DUT,IDH2,RRM1,MIF,GPI1,NME1,ATP5L,ATP5K,GAPDH	242	335	22
GO:0009165	BP	nucleotide biosynthetic process	0.000627	TGFB1,ATP5G1,ADSSL1,PGAM1,ATP5E,RRM2,ERH,MYC,MPC1,ATP5B,HPRT,HK3,DTYMK,DUT,IDH2,RRM1,MIF,GPI1,NME1,ATP5L,ATP5K,GAPDH	242	335	22
GO:0050832	BP	defense response to fungus	0.000728	TGFB1,MPO,NCF1,ELANE,COTL1,CTSG,GAPDH	19	335	7
GO:0006163	BP	purine nucleotide metabolic process	0.00084	COX5A,TGFB1,ATP5G1,ADSSL1,PGAM1,ATP5E,HINT1,UQCRB,NDUFS6,PDE4D,MYC,MPC1,NDUFB8,ATP5B,HPRT,HK3,RAN,MIF,GPI1,NME1,ATP5L,TSPO,UQCRQ,ATP5K,GAPDH,UQCR10,CYCS	352	335	27
GO:0009259	BP	ribonucleotide metabolic process	0.00084	COX5A,TGFB1,ATP5G1,ADSSL1,PGAM1,ATP5E,HINT1,UQCRB,NDUFS6,PDE4D,MYC,MPC1,NDUFB8,ATP5B,HPRT,HK3,RAN,MIF,GPI1,NME1,ATP5L,TSPO,UQCRQ,ATP5K,GAPDH,UQCR10,CYCS	352	335	27
GO:0006397	BP	mRNA processing	0.00108	SNRPD1,HNRNPA2B1,DDX39,HNRNPH1,SRSF6,C1QBP,SNRPF,SNRPD3,SRSF7,MAGOH,YBX1,SFPQ,STRAP,SNRPA1,LSM6,NUDT21,SRSF2,HNRNPF,HNRNPA1,NPM1,SNRPG,HNRNPA3,PHF5A,U2AF1,DAZAP1,SRSF3,SNRPE,LSM5	379	335	28
GO:0051156	BP	glucose 6-phosphate metabolic process	0.0011	PGAM1,TKT,TALDO1,HK3,PGD,PGLS,GPI1	20	335	7
GO:0006807	BP	nitrogen compound metabolic process	0.00172	COX5A,GM2A,NHP2,CPA3,SPI1,SNRPD1,TGFB1,MCM2,HMGN2,FARSA,CALR,PPP1CC,HNRNPA2B1,MCM5,DDX39,ATP5G1,SRM,CDT1,GMNN,B4GALNT1,HNRNPH1,DYNLL1,EWSR1,ADSSL1,PGAM1,RPA3,CACYBP,PSMA2,LTA4H,H2AFY,NCF1,ATP5E,CTSZ,UBE2A,CD34,SRSF6,SLPI,IGFBP4,WSB1,C1QBP,CCL9,CALM3,MYDGF,MYB,SNRPF,HSP90B1,ELANE,SNRPD3,HINT1,PRSS57,HNRNPAB,RRM2,ERH,TMEM14C,UQCRB,NDUFS6,MRPL36,PDE4D,TKT,RGCC,MYC,NAA50,SDF2L1,RFC2,IVNS1ABP,MPC1,DPY…	7199	335	225
GO:0019637	BP	organophosphate metabolic process	0.00175	COX5A,TGFB1,ATP5G1,ADSSL1,PGAM1,NCF1,ATP5E,HINT1,RRM2,ERH,UQCRB,NDUFS6,PDE4D,TKT,MYC,MPC1,NDUFB8,ATP5B,TALDO1,HPRT,HK3,DTYMK,DBI,DUT,FABP5,PGD,RAN,IDH2,NDUFAB1,RRM1,PGLS,MIF,GPI1,NME1,ATP5L,TSPO,DCTPP1,UQCRQ,ATP5K,GAPDH,UQCR10,CYCS	737	335	42
GO:0017144	BP	drug metabolic process	0.00298	COX5A,TGFB1,ATP5G1,DYNLL1,MPO,ADSSL1,PGAM1,NCF1,ATP5E,CD34,UQCRB,NDUFS6,MYC,NDUFB8,ATP5B,PAOX,HPRT,HK3,IDH2,HP,MIF,GPI1,ATP5L,TSPO,UQCRQ,ATP5K,PHGDH,GAPDH,UQCR10,CYCS,GPX1	470	335	31
GO:0072521	BP	purine-containing compound metabolic process	0.00308	COX5A,TGFB1,ATP5G1,ADSSL1,PGAM1,ATP5E,HINT1,UQCRB,NDUFS6,PDE4D,MYC,MPC1,NDUFB8,ATP5B,HPRT,HK3,RAN,MIF,GPI1,NME1,ATP5L,TSPO,UQCRQ,ATP5K,GAPDH,UQCR10,CYCS	376	335	27
GO:0009127	BP	purine nucleoside monophosphate biosynthetic process	0.00478	TGFB1,ATP5G1,ADSSL1,PGAM1,ATP5E,MYC,ATP5B,HPRT,HK3,MIF,GPI1,ATP5L,ATP5K,GAPDH	118	335	14
GO:0009168	BP	purine ribonucleoside monophosphate biosynthetic process	0.00478	TGFB1,ATP5G1,ADSSL1,PGAM1,ATP5E,MYC,ATP5B,HPRT,HK3,MIF,GPI1,ATP5L,ATP5K,GAPDH	118	335	14
GO:0006260	BP	DNA replication	0.00498	MCM2,MCM5,CDT1,GMNN,RPA3,CACYBP,RRM2,RFC2,FAM111A,MCM6,NASP,MCM7,RRM1,TIPIN,BAZ1A,MCM3,LIG1,NPM1,RBBP4	211	335	19
GO:0009124	BP	nucleoside monophosphate biosynthetic process	0.00517	TGFB1,ATP5G1,ADSSL1,PGAM1,ATP5E,MYC,ATP5B,HPRT,HK3,DUT,MIF,GPI1,ATP5L,ATP5K,GAPDH	136	335	15
GO:0044237	BP	cellular metabolic process	0.00552	COX5A,GM2A,NHP2,SPI1,SNRPD1,TGFB1,MCM2,HMGN2,FARSA,CALR,PPP1CC,ETFB,HNRNPA2B1,MCM5,DDX39,ATP5G1,SRM,CDT1,GMNN,B4GALNT1,HNRNPH1,DYNLL1,EWSR1,MPO,ADSSL1,PGAM1,RPA3,CACYBP,COX6C,PSMA2,LTA4H,H2AFY,NCF1,ATP5E,CTSZ,UBE2A,CD34,SRSF6,SLPI,IGFBP4,WSB1,C1QBP,CCL9,CALM3,MYDGF,MYB,SNRPF,HSP90B1,ELANE,UQCR11,SNRPD3,HINT1,HNRNPAB,RRM2,ERH,TMEM14C,UQCRB,NDUFS6,MRPL36,PDE4D,TKT,RGCC,MYC,NAA50,SDF2L1,RFC2,IVNS1AB…	7619	335	233
GO:0009142	BP	nucleoside triphosphate biosynthetic process	0.00716	TGFB1,ATP5G1,PGAM1,ATP5E,MYC,ATP5B,HK3,DTYMK,MIF,GPI1,NME1,ATP5L,ATP5K,GAPDH	122	335	14
GO:0006396	BP	RNA processing	0.00748	NHP2,SNRPD1,TGFB1,HNRNPA2B1,DDX39,HNRNPH1,SRSF6,C1QBP,SNRPF,SNRPD3,IVNS1ABP,SRSF7,PA2G4,WDR12,NCL,NOP10,MAGOH,YBX1,SFPQ,STRAP,SNRPA1,RBM3,LSM6,NUDT21,SRSF2,HNRNPF,HNRNPA1,NPM3,NPM1,SNRPG,HNRNPA3,RRS1,EXOSC5,PHF5A,U2AF1,LYAR,DAZAP1,SRSF3,SNRPE,LSM5	725	335	40
GO:0009206	BP	purine ribonucleoside triphosphate biosynthetic process	0.00778	TGFB1,ATP5G1,PGAM1,ATP5E,MYC,ATP5B,HK3,MIF,GPI1,NME1,ATP5L,ATP5K,GAPDH	106	335	13
GO:1901566	BP	organonitrogen compound biosynthetic process	0.00798	NHP2,TGFB1,FARSA,CALR,ATP5G1,SRM,B4GALNT1,ADSSL1,PGAM1,ATP5E,ELANE,ERH,TMEM14C,MRPL36,MYC,SDF2L1,MPC1,PA2G4,ATP5B,PAOX,HPRT,HK3,NCL,DTYMK,VIM,DUT,HDC,FABP5,RPN2,SERP1,MAGOH,DDOST,MRPL20,RPN1,IDH2,RBM3,ALAS1,MIF,RAMP1,CEBPA,TMEM258,GPI1,RPS27L,NME1,ATP5L,MRPL12,ELAVL1,OSTC,CSGALNACT2,KRTCAP2,MGAT2,SEPHS2,RPL36AL,ATP5K,PHGDH,NPM1,MRPL18,GAPDH,EIF4A1,EIF5A,MRPL33	1332	335	61
GO:0009145	BP	purine nucleoside triphosphate biosynthetic process	0.00866	TGFB1,ATP5G1,PGAM1,ATP5E,MYC,ATP5B,HK3,MIF,GPI1,NME1,ATP5L,ATP5K,GAPDH	107	335	13
GO:0046483	BP	heterocycle metabolic process	0.0103	COX5A,NHP2,SPI1,SNRPD1,TGFB1,MCM2,HMGN2,FARSA,CALR,HNRNPA2B1,MCM5,DDX39,ATP5G1,CDT1,GMNN,HNRNPH1,DYNLL1,EWSR1,ADSSL1,PGAM1,RPA3,CACYBP,H2AFY,NCF1,ATP5E,UBE2A,SRSF6,C1QBP,MYDGF,MYB,SNRPF,ELANE,SNRPD3,HINT1,HNRNPAB,RRM2,ERH,TMEM14C,UQCRB,NDUFS6,PDE4D,TKT,RGCC,MYC,RFC2,IVNS1ABP,MPC1,DPY30,SRSF7,FAM111A,PDCD4,HELLS,NDUFB8,PA2G4,ATP5B,TALDO1,CCT8,HPRT,HK3,HSPD1,WDR12,NCL,DTYMK,MCM6,VIM,ZEB2,NOP10,DUT,…	4386	335	150
GO:0006259	BP	DNA metabolic process	0.0123	SPI1,TGFB1,MCM2,HNRNPA2B1,MCM5,CDT1,GMNN,RPA3,CACYBP,UBE2A,RRM2,RGCC,MYC,RFC2,FAM111A,HELLS,CCT8,HSPD1,MCM6,NOP10,USP1,NASP,SFPQ,ANXA3,UNG,MCM7,RRM1,TIPIN,CCT2,BAZ1A,NME1,MCM3,DCTPP1,HMGB2,LIG1,NPM1,RBBP4,EXOSC5,HMGB1,TCP1	740	335	40
GO:0009156	BP	ribonucleoside monophosphate biosynthetic process	0.0139	TGFB1,ATP5G1,ADSSL1,PGAM1,ATP5E,MYC,ATP5B,HPRT,HK3,MIF,GPI1,ATP5L,ATP5K,GAPDH	129	335	14
GO:0006725	BP	cellular aromatic compound metabolic process	0.0141	COX5A,NHP2,SPI1,SNRPD1,TGFB1,MCM2,HMGN2,FARSA,CALR,HNRNPA2B1,MCM5,DDX39,ATP5G1,CDT1,GMNN,HNRNPH1,DYNLL1,EWSR1,ADSSL1,PGAM1,RPA3,CACYBP,H2AFY,NCF1,ATP5E,UBE2A,SRSF6,C1QBP,MYDGF,MYB,SNRPF,ELANE,SNRPD3,HINT1,HNRNPAB,RRM2,ERH,TMEM14C,UQCRB,NDUFS6,PDE4D,TKT,RGCC,MYC,RFC2,IVNS1ABP,MPC1,DPY30,SRSF7,FAM111A,PDCD4,HELLS,NDUFB8,PA2G4,ATP5B,TALDO1,CCT8,HPRT,HK3,HSPD1,WDR12,NCL,DTYMK,MCM6,VIM,ZEB2,NOP10,DUT,…	4408	335	150
GO:0006139	BP	nucleobase-containing compound metabolic process	0.0145	COX5A,NHP2,SPI1,SNRPD1,TGFB1,MCM2,HMGN2,FARSA,CALR,HNRNPA2B1,MCM5,DDX39,ATP5G1,CDT1,GMNN,HNRNPH1,DYNLL1,EWSR1,ADSSL1,PGAM1,RPA3,CACYBP,H2AFY,NCF1,ATP5E,UBE2A,SRSF6,C1QBP,MYDGF,MYB,SNRPF,ELANE,SNRPD3,HINT1,HNRNPAB,RRM2,ERH,UQCRB,NDUFS6,PDE4D,TKT,RGCC,MYC,RFC2,IVNS1ABP,MPC1,DPY30,SRSF7,FAM111A,PDCD4,HELLS,NDUFB8,PA2G4,ATP5B,TALDO1,CCT8,HPRT,HK3,HSPD1,WDR12,NCL,DTYMK,MCM6,VIM,ZEB2,NOP10,DUT,CKS1B,LM…	4299	335	147
GO:0019362	BP	pyridine nucleotide metabolic process	0.0145	PGAM1,NCF1,TKT,MYC,MPC1,TALDO1,HK3,PGD,IDH2,PGLS,MIF,GPI1,GAPDH	112	335	13
GO:0046496	BP	nicotinamide nucleotide metabolic process	0.0145	PGAM1,NCF1,TKT,MYC,MPC1,TALDO1,HK3,PGD,IDH2,PGLS,MIF,GPI1,GAPDH	112	335	13
GO:0009201	BP	ribonucleoside triphosphate biosynthetic process	0.0145	TGFB1,ATP5G1,PGAM1,ATP5E,MYC,ATP5B,HK3,MIF,GPI1,NME1,ATP5L,ATP5K,GAPDH	112	335	13
GO:0046390	BP	ribose phosphate biosynthetic process	0.0145	TGFB1,ATP5G1,ADSSL1,PGAM1,ATP5E,TKT,MYC,MPC1,ATP5B,HPRT,HK3,MIF,GPI1,NME1,ATP5L,ATP5K,GAPDH	186	335	17
GO:0006754	BP	ATP biosynthetic process	0.0155	TGFB1,ATP5G1,PGAM1,ATP5E,MYC,ATP5B,HK3,MIF,GPI1,ATP5L,ATP5K,GAPDH	96	335	12
GO:0072524	BP	pyridine-containing compound metabolic process	0.0177	PGAM1,NCF1,TKT,MYC,MPC1,TALDO1,HK3,PGD,IDH2,PGLS,MIF,GPI1,GAPDH	114	335	13
GO:0009620	BP	response to fungus	0.0182	TGFB1,MPO,NCF1,ELANE,COTL1,CTSG,GAPDH	29	335	7
GO:0006739	BP	NADP metabolic process	0.0182	PGAM1,NCF1,TKT,TALDO1,PGD,IDH2,PGLS	29	335	7
GO:0009152	BP	purine ribonucleotide biosynthetic process	0.0205	TGFB1,ATP5G1,ADSSL1,PGAM1,ATP5E,MYC,MPC1,ATP5B,HPRT,HK3,MIF,GPI1,NME1,ATP5L,ATP5K,GAPDH	171	335	16
GO:1901360	BP	organic cyclic compound metabolic process	0.0221	COX5A,NHP2,SPI1,SNRPD1,TGFB1,MCM2,HMGN2,FARSA,CALR,LBR,HNRNPA2B1,MCM5,DDX39,ATP5G1,CDT1,GMNN,HNRNPH1,DYNLL1,EWSR1,ADSSL1,PGAM1,RPA3,CACYBP,H2AFY,NCF1,ATP5E,UBE2A,SRSF6,C1QBP,MYDGF,MYB,SNRPF,ELANE,SNRPD3,HINT1,HNRNPAB,RRM2,ERH,NPC2,TMEM14C,UQCRB,NDUFS6,PDE4D,TKT,RGCC,MYC,RFC2,IVNS1ABP,MPC1,DPY30,SRSF7,FAM111A,PDCD4,HELLS,NDUFB8,PA2G4,ATP5B,TALDO1,CCT8,HPRT,HK3,HSPD1,WDR12,NCL,DTYMK,MCM6,VIM,ZEB2,N…	4515	335	152
GO:0071704	BP	organic substance metabolic process	0.0224	COX5A,GM2A,NHP2,CPA3,SPI1,SNRPD1,TGFB1,MCM2,HMGN2,FARSA,CALR,PPP1CC,ETFB,LBR,HNRNPA2B1,MCM5,DDX39,ATP5G1,SRM,CDT1,GMNN,B4GALNT1,HNRNPH1,DYNLL1,EWSR1,MPO,ADSSL1,PGAM1,RPA3,CACYBP,PSMA2,LTA4H,H2AFY,NCF1,ATP5E,CTSZ,UBE2A,CD34,SRSF6,SLPI,IGFBP4,WSB1,C1QBP,CCL9,CALM3,MYDGF,MYB,SNRPF,HSP90B1,ELANE,SNRPD3,HINT1,PRSS57,HNRNPAB,RRM2,ERH,NPC2,TMEM14C,UQCRB,NDUFS6,MRPL36,PDE4D,TKT,RGCC,MYC,NAA50,SDF2L1,RFC2…	7769	335	234
GO:0009166	BP	nucleotide catabolic process	0.0265	PGAM1,NCF1,HINT1,PDE4D,MYC,HPRT,HK3,DUT,MIF,GPI1,DCTPP1,GAPDH	101	335	12
GO:0016071	BP	mRNA metabolic process	0.0304	SNRPD1,HNRNPA2B1,DDX39,HNRNPH1,SRSF6,C1QBP,SNRPF,SNRPD3,SRSF7,VIM,MAGOH,YBX1,SFPQ,STRAP,SNRPA1,LSM6,NUDT21,SRSF2,ELAVL1,HNRNPF,HNRNPA1,NPM1,SNRPG,HNRNPA3,EXOSC5,PHF5A,U2AF1,DAZAP1,SRSF3,SNRPE,LSM5	526	335	31
GO:0006164	BP	purine nucleotide biosynthetic process	0.0393	TGFB1,ATP5G1,ADSSL1,PGAM1,ATP5E,MYC,MPC1,ATP5B,HPRT,HK3,MIF,GPI1,NME1,ATP5L,ATP5K,GAPDH	180	335	16
GO:0044403	BP	symbiont process	0.0447	TGFB1,MPO,NCF1,SLPI,CALM3,ELANE,MYC,VAPA,FAM111A,P4HB,HSPD1,PGLYRP1,ANXA2,CTSG,IRF8,GAPDH,GPX1,SIVA1,TCP1,LGALS1,PPIA	290	335	21
GO:0006457	BP	protein folding	0.0462	CALR,HSP90B1,NUDCD2,CANX,P4HB,CCT8,HSPD1,PDIA3,ERP29,CCT2,FKBP2,TCP1,PPIA,HSPE1	143	335	14
GO:0009260	BP	ribonucleotide biosynthetic process	0.0484	TGFB1,ATP5G1,ADSSL1,PGAM1,ATP5E,MYC,MPC1,ATP5B,HPRT,HK3,MIF,GPI1,NME1,ATP5L,ATP5K,GAPDH	183	335	16
GO:0006403	BP	RNA localization	0.0486	HNRNPA2B1,DDX39,SRSF7,NOP10,MAGOH,RAN,CCT2,HNRNPA1,NPM1,MRPL18,HNRNPA3,RRS1,TCP1,SRSF3,EIF5A	163	335	15
GO:0006733	BP	oxidoreduction coenzyme metabolic process	0.0487	PGAM1,NCF1,TKT,MYC,MPC1,TALDO1,HK3,PGD,IDH2,PGLS,MIF,GPI1,GAPDH	125	335	13
GO:0009987	BP	cellular process	0.0487	COX5A,GM2A,NHP2,SPI1,SNRPD1,TGFB1,MCM2,HMGN2,FARSA,CALR,SYCE2,PPP1CC,ETFB,HNRNPA2B1,MCM5,DDX39,ATP5G1,SRM,CDT1,GMNN,B4GALNT1,HNRNPH1,DYNLL1,EWSR1,MPO,ADSSL1,PGAM1,TMEM167,RPA3,TNFAIP8L2,CACYBP,COX6C,CD48,PSMA2,ANP32E,LTA4H,H2AFY,NCF1,ATP5E,CTSZ,UBE2A,SLC25A5,NDUFA1,CD34,SRSF6,SLPI,IGFBP4,WSB1,C1QBP,ATOX1,CCL9,CALM3,MYDGF,MYB,SNRPF,HSP90B1,ELANE,UQCR11,SNRPD3,TIMM13,HINT1,NUDCD2,HNRNPAB,CANX,BZW2,…	10560	335	295
GO:0009055	MF	electron transfer activity	1.66e-05	COX5A,ETFB,COX6C,UQCR11,SH3BGRL3,NDUFA4,COX7B,GSR,COX6A1,UQCRQ,UQCR10,COX5B,CYCS	64	335	13
GO:0015037	MF	peptide disulfide oxidoreductase activity	0.000315	PDIA6,GSTO1,P4HB,PDIA4,PDIA3,GSR	11	335	6
GO:0003723	MF	RNA binding	0.00227	NHP2,SPI1,SNRPD1,FARSA,CALR,HNRNPA2B1,HNRNPH1,EWSR1,SRSF6,SLPI,SNRPF,HSP90B1,SNRPD3,HNRNPAB,MYC,SRSF7,PDCD4,PA2G4,HSPD1,NCL,VIM,NOP10,MAGOH,YBX1,SFPQ,MRPL20,RAN,SNRPA1,RBM3,LSM6,NUDT21,SRSF2,ELAVL1,HNRNPF,HNRNPA1,NPM1,SNRPG,MRPL18,HNRNPA3,EIF4A1,RRS1,EXOSC5,PHF5A,U2AF1,HMGB1,DAZAP1,SRSF3,EIF5A,SNRPE,LSM5	964	335	50
GO:0016491	MF	oxidoreductase activity	0.00414	COX5A,ETFB,LBR,MPO,COX6C,NCF1,UQCR11,PDIA6,RRM2,GSTO1,P4HB,NDUFB8,PAOX,PDIA4,PDIA3,SH3BGRL3,PGD,NDUFA4,IDH2,RRM1,COX7B,GSR,NDUFB7,COX6A1,UQCRQ,PHGDH,BLOC1S2,GAPDH,UQCR10,COX5B,CYCS,GPX1,MSRB1,YWHAQ	552	335	34
GO:0051082	MF	unfolded protein binding	0.00521	CALR,HSP90B1,NUDCD2,CANX,CCT8,HSPD1,HSPA5,CCT2,NPM1,TCP1,HSPE1	72	335	11
GO:0015078	MF	proton transmembrane transporter activity	0.0151	COX5A,ATP5G1,COX6C,ATP5E,ATP5B,NDUFA4,COX7B,ATP5L,COX6A1,ATP5K,COX5B	80	335	11
GO:0015036	MF	disulfide oxidoreductase activity	0.0456	PDIA6,GSTO1,P4HB,PDIA4,PDIA3,SH3BGRL3,GSR	33	335	7
GO:0044446	CC	intracellular organelle part	1.19e-10	COX5A,NHP2,SSR4,SPI1,SNRPD1,MCM2,HMGN2,CALR,SYCE2,PPP1CC,ETFB,LBR,HNRNPA2B1,MCM5,DDX39,REEP5,ATP5G1,CDT1,B4GALNT1,HNRNPH1,DYNLL1,EWSR1,TMEM167,RPA3,CACYBP,COX6C,PSMA2,ANP32E,LTA4H,H2AFY,NCF1,ATP5E,UBE2A,SLC25A5,NDUFA1,SRSF6,C1QBP,CALM3,MYB,SNRPF,HSP90B1,UQCR11,SNRPD3,TIMM13,HINT1,PRSS57,NUDCD2,HNRNPAB,CANX,RRM2,SPNS3,2010107E04RIK,TMEM14C,SSR1,LMAN2,UQCRB,NDUFS6,MRPL36,PDE4D,TKT,RGCC,MYC,SDF2L1,R…	6462	335	230
GO:0044422	CC	organelle part	1.08e-09	COX5A,CD52,NHP2,SSR4,SPI1,SNRPD1,MCM2,HMGN2,CALR,SYCE2,PPP1CC,ETFB,LBR,HNRNPA2B1,MCM5,DDX39,REEP5,ATP5G1,CDT1,B4GALNT1,HNRNPH1,DYNLL1,EWSR1,TMEM167,RPA3,CACYBP,COX6C,PSMA2,ANP32E,LTA4H,H2AFY,NCF1,ATP5E,UBE2A,SLC25A5,NDUFA1,SRSF6,C1QBP,CALM3,MYB,SNRPF,HSP90B1,UQCR11,SNRPD3,TIMM13,HINT1,PRSS57,NUDCD2,HNRNPAB,CANX,RRM2,SPNS3,2010107E04RIK,TMEM14C,SSR1,LMAN2,UQCRB,NDUFS6,MRPL36,PDE4D,TKT,RGCC,MYC,SDF…	6611	335	231
GO:0032991	CC	protein-containing complex	2.22e-09	COX5A,NHP2,SSR4,SPI1,SNRPD1,MCM2,FARSA,CALR,PPP1CC,ETFB,LBR,HNRNPA2B1,MCM5,DDX39,ATP5G1,CDT1,HNRNPH1,DYNLL1,RPA3,CACYBP,CD48,PSMA2,ANP32E,H2AFY,NCF1,ATP5E,UBE2A,SLC25A5,NDUFA1,CD34,CALM3,SNRPF,HSP90B1,ELANE,SNRPD3,TIMM13,HINT1,NUDCD2,HNRNPAB,CANX,RRM2,ERH,2010107E04RIK,UQCRB,NDUFS6,MRPL36,PDE4D,MYC,NAA50,SDF2L1,RFC2,DPY30,BIN1,AP3S1,SEC11C,P4HB,NDUFB8,PA2G4,ATP5B,CCT8,HK3,HSPD1,WDR12,NCL,ACTR3,MC…	4100	335	165
GO:0098798	CC	mitochondrial protein complex	4.9e-09	COX5A,ETFB,ATP5G1,ATP5E,NDUFA1,TIMM13,2010107E04RIK,UQCRB,NDUFS6,MRPL36,NDUFB8,ATP5B,NDUFB5,MRPL20,NDUFA4,NDUFAB1,NDUFB7,ATP5L,MRPL12,COX6A1,UQCRQ,MINOS1,ATP5K,MRPL18,UQCR10,MRPL42,USMG5,TOMM5,MRPL33	237	335	29
GO:0043231	CC	intracellular membrane-bounded organelle	7.56e-09	COX5A,GM2A,NHP2,SSR4,SPI1,SNRPD1,TGFB1,MCM2,HMGN2,CALR,SYCE2,PPP1CC,ETFB,LBR,HNRNPA2B1,MCM5,DDX39,REEP5,ATP5G1,CDT1,GMNN,B4GALNT1,HNRNPH1,DYNLL1,EWSR1,MPO,PGAM1,TMEM167,RPA3,CACYBP,COX6C,PSMA2,ANP32E,LTA4H,H2AFY,NCF1,ATP5E,CTSZ,UBE2A,SLC25A5,NDUFA1,CD34,SRSF6,C1QBP,TMEM160,CALM3,MYDGF,MYB,SNRPF,HSP90B1,UQCR11,SNRPD3,TIMM13,HINT1,PRSS57,HNRNPAB,CANX,PDIA6,RRM2,SPNS3,NPC2,2010107E04RIK,TMEM14C,SSR1…	7877	335	258
GO:0043227	CC	membrane-bounded organelle	3.24e-08	COX5A,GM2A,NHP2,CPA3,SSR4,SPI1,SNRPD1,TGFB1,MCM2,HMGN2,CALR,SYCE2,PPP1CC,ETFB,LBR,HNRNPA2B1,MCM5,DDX39,REEP5,ATP5G1,CDT1,GMNN,B4GALNT1,HNRNPH1,DYNLL1,EWSR1,MPO,PGAM1,TMEM167,RPA3,CACYBP,COX6C,PSMA2,ANP32E,LTA4H,H2AFY,NCF1,ATP5E,CTSZ,UBE2A,SLC25A5,NDUFA1,CD34,SRSF6,C1QBP,TMEM160,CALM3,MYDGF,MYB,SNRPF,HSP90B1,ELANE,UQCR11,SNRPD3,TIMM13,HINT1,PRSS57,HNRNPAB,CANX,PDIA6,RRM2,SPNS3,NPC2,2010107E04RIK,T…	8317	335	266
GO:0098800	CC	inner mitochondrial membrane protein complex	4.71e-08	COX5A,ATP5G1,ATP5E,NDUFA1,2010107E04RIK,UQCRB,NDUFS6,NDUFB8,ATP5B,NDUFB5,NDUFA4,NDUFAB1,NDUFB7,ATP5L,COX6A1,UQCRQ,MINOS1,ATP5K,UQCR10,USMG5	119	335	20
GO:0005737	CC	cytoplasm	8.33e-08	COX5A,GM2A,CPA3,SSR4,SNRPD1,TGFB1,MCM2,HMGN2,FARSA,CALR,PPP1CC,ETFB,LBR,HNRNPA2B1,DDX39,REEP5,ATP5G1,CDT1,GMNN,B4GALNT1,HNRNPH1,DYNLL1,EWSR1,MPO,ADSSL1,PGAM1,TMEM167,TNFAIP8L2,CACYBP,COX6C,PSMA2,ANP32E,LTA4H,NCF1,ATP5E,CTSZ,UBE2A,SLC25A5,NDUFA1,CD34,C1QBP,ATOX1,TMEM160,CALM3,MYDGF,MYB,SNRPF,HSP90B1,ELANE,UQCR11,SNRPD3,TIMM13,HINT1,PRSS57,NUDCD2,HNRNPAB,CANX,BZW2,PDIA6,RRM2,SPNS3,ERH,NPC2,2010107E…	8185	335	262
GO:0070469	CC	respiratory chain	2.9e-07	COX5A,NDUFA1,UQCR11,UQCRB,NDUFS6,NDUFB8,NDUFB5,NDUFA4,NDUFAB1,COX7B,NDUFB7,HIGD1A,COX6A1,UQCRQ,UQCR10,CYCS	79	335	16
GO:0044455	CC	mitochondrial membrane part	6.64e-07	COX5A,ATP5G1,ATP5E,NDUFA1,2010107E04RIK,UQCRB,NDUFS6,MPC1,NDUFB8,ATP5B,HSPD1,NDUFB5,NDUFA4,NDUFAB1,COX7B,NDUFB7,ATP5L,COX6A1,UQCRQ,MINOS1,ATP5K,UQCR10,USMG5,TOMM5	200	335	24
GO:0044429	CC	mitochondrial part	1.34e-06	COX5A,PPP1CC,ETFB,ATP5G1,COX6C,ATP5E,SLC25A5,NDUFA1,C1QBP,CALM3,UQCR11,TIMM13,2010107E04RIK,TMEM14C,UQCRB,NDUFS6,MRPL36,MPC1,NDUFB8,ATP5B,ECHS1,HSPD1,DTYMK,PDIA3,NDUFB5,MRPL20,NDUFA4,IDH2,NDUFAB1,COX7B,ALAS1,NDUFB7,COX6B1,NME1,HIGD1A,ATP5L,MRPL12,COX6A1,TSPO,UQCRQ,MINOS1,ATP5K,MRPL18,UQCR10,COX5B,MRPL42,CYCS,USMG5,HSPE1,TOMM5,MRPL33	790	335	51
GO:0031975	CC	envelope	4.23e-06	COX5A,CALR,PPP1CC,LBR,ATP5G1,CACYBP,COX6C,ATP5E,SLC25A5,NDUFA1,CALM3,UQCR11,TIMM13,RRM2,2010107E04RIK,TMEM14C,UQCRB,NDUFS6,PDE4D,MYC,MPC1,VAPA,BIN1,LMNB1,GSTO1,NDUFB8,ATP5B,HSPD1,DTYMK,PDIA3,NDUFB5,YBX1,RAN,NDUFA4,IDH2,NDUFAB1,RRM1,COX7B,NDUFB7,COX6B1,TMEM97,NME1,HIGD1A,ATP5L,COX6A1,TSPO,UQCRQ,MINOS1,ATP5K,GAPDH,UQCR10,COX5B,CYCS,USMG5,TOMM5,EIF5A	946	335	56
GO:0031967	CC	organelle envelope	4.23e-06	COX5A,CALR,PPP1CC,LBR,ATP5G1,CACYBP,COX6C,ATP5E,SLC25A5,NDUFA1,CALM3,UQCR11,TIMM13,RRM2,2010107E04RIK,TMEM14C,UQCRB,NDUFS6,PDE4D,MYC,MPC1,VAPA,BIN1,LMNB1,GSTO1,NDUFB8,ATP5B,HSPD1,DTYMK,PDIA3,NDUFB5,YBX1,RAN,NDUFA4,IDH2,NDUFAB1,RRM1,COX7B,NDUFB7,COX6B1,TMEM97,NME1,HIGD1A,ATP5L,COX6A1,TSPO,UQCRQ,MINOS1,ATP5K,GAPDH,UQCR10,COX5B,CYCS,USMG5,TOMM5,EIF5A	946	335	56
GO:0005743	CC	mitochondrial inner membrane	8.37e-06	COX5A,ATP5G1,COX6C,ATP5E,SLC25A5,NDUFA1,UQCR11,TIMM13,2010107E04RIK,TMEM14C,UQCRB,NDUFS6,MPC1,NDUFB8,ATP5B,HSPD1,NDUFB5,NDUFA4,IDH2,NDUFAB1,COX7B,NDUFB7,COX6B1,HIGD1A,ATP5L,COX6A1,UQCRQ,MINOS1,ATP5K,UQCR10,USMG5	363	335	31
GO:0019866	CC	organelle inner membrane	8.76e-06	COX5A,LBR,ATP5G1,COX6C,ATP5E,SLC25A5,NDUFA1,UQCR11,TIMM13,2010107E04RIK,TMEM14C,UQCRB,NDUFS6,MPC1,LMNB1,NDUFB8,ATP5B,HSPD1,NDUFB5,NDUFA4,IDH2,NDUFAB1,COX7B,NDUFB7,COX6B1,HIGD1A,ATP5L,COX6A1,UQCRQ,MINOS1,ATP5K,UQCR10,USMG5	406	335	33
GO:0043209	CC	myelin sheath	1.02e-05	COX5A,PGAM1,SLC25A5,CALM3,CANX,TKT,GSTO1,ATP5B,HSPD1,HSPA5,PDIA3,ANXA2,MIF,CCT2,GPI1,NME1,PHGDH,GAPDH,CYCS,TCP1,PPIA	176	335	21
GO:0005740	CC	mitochondrial envelope	1.57e-05	COX5A,PPP1CC,ATP5G1,COX6C,ATP5E,SLC25A5,NDUFA1,CALM3,UQCR11,TIMM13,2010107E04RIK,TMEM14C,UQCRB,NDUFS6,MPC1,NDUFB8,ATP5B,HSPD1,DTYMK,PDIA3,NDUFB5,NDUFA4,IDH2,NDUFAB1,COX7B,NDUFB7,COX6B1,NME1,HIGD1A,ATP5L,COX6A1,TSPO,UQCRQ,MINOS1,ATP5K,UQCR10,COX5B,CYCS,USMG5,TOMM5	575	335	40
GO:0098796	CC	membrane protein complex	2.16e-05	COX5A,SSR4,CALR,ATP5G1,NCF1,ATP5E,NDUFA1,CD34,CALM3,2010107E04RIK,UQCRB,NDUFS6,PDE4D,AP3S1,SEC11C,NDUFB8,ATP5B,HSPD1,PDIA3,RPN2,NDUFB5,DDOST,NDUFA4,RPN1,NDUFAB1,COX7B,TMED3,ATP1B3,TRF,NDUFB7,RAMP1,SPCS2,TMEM258,GNG12,ATP5L,OSTC,COX6A1,KRTCAP2,UQCRQ,LAMTOR4,MINOS1,ATP5K,SEC61B,SPCS3,FCER1G,UQCR10,USMG5,NCF4,TOMM5	805	335	49
GO:1902494	CC	catalytic complex	3.48e-05	NHP2,SNRPD1,FARSA,PPP1CC,ETFB,HNRNPA2B1,HNRNPH1,DYNLL1,CACYBP,PSMA2,ANP32E,H2AFY,NCF1,UBE2A,NDUFA1,CALM3,SNRPF,SNRPD3,HINT1,RRM2,ERH,UQCRB,NDUFS6,NAA50,DPY30,SEC11C,P4HB,NDUFB8,HSPD1,NOP10,PSMA7,RPN2,NDUFB5,CKS1B,MAGOH,DDOST,RPN1,SNRPA1,NDUFAB1,RRM1,DCUN1D5,ATP1B3,NDUFB7,BAZ1A,SPCS2,TMEM258,GNG12,CDK6,OSTC,HNRNPF,KRTCAP2,UQCRQ,SPCS3,RBBP4,SNRPG,HNRNPA3,UQCR10,EXOSC5,PHF5A,CKS2,PSMB3,NCF4,SNRPE	1197	335	63
GO:0044464	CC	cell part	4.1e-05	COX5A,GM2A,CD52,NHP2,CPA3,SSR4,SPI1,SNRPD1,TGFB1,MCM2,HMGN2,FARSA,CALR,SYCE2,PPP1CC,ETFB,LBR,HNRNPA2B1,MCM5,DDX39,REEP5,ATP5G1,CDT1,GMNN,B4GALNT1,HNRNPH1,DYNLL1,EWSR1,MPO,ADSSL1,PGAM1,TMEM167,RPA3,TNFAIP8L2,CACYBP,COX6C,CD48,PSMA2,ANP32E,LTA4H,H2AFY,NCF1,ATP5E,CTSZ,UBE2A,SLC25A5,NDUFA1,CD34,SRSF6,WSB1,C1QBP,ATOX1,TMEM160,CALM3,MYDGF,MYB,SNRPF,HSP90B1,ELANE,UQCR11,SNRPD3,TIMM13,HINT1,PRSS57,NUDCD2…	11299	335	317
GO:1990204	CC	oxidoreductase complex	4.19e-05	ETFB,NCF1,NDUFA1,RRM2,UQCRB,NDUFS6,P4HB,NDUFB8,NDUFB5,NDUFAB1,RRM1,NDUFB7,UQCRQ,UQCR10,NCF4	95	335	15
GO:0098803	CC	respiratory chain complex	5.24e-05	COX5A,NDUFA1,UQCRB,NDUFS6,NDUFB8,NDUFB5,NDUFA4,NDUFAB1,COX7B,NDUFB7,COX6A1,UQCRQ,UQCR10	70	335	13
GO:0005623	CC	cell	5.62e-05	COX5A,GM2A,CD52,NHP2,CPA3,SSR4,SPI1,SNRPD1,TGFB1,MCM2,HMGN2,FARSA,CALR,SYCE2,PPP1CC,ETFB,LBR,HNRNPA2B1,MCM5,DDX39,REEP5,ATP5G1,CDT1,GMNN,B4GALNT1,HNRNPH1,DYNLL1,EWSR1,MPO,ADSSL1,PGAM1,TMEM167,RPA3,TNFAIP8L2,CACYBP,COX6C,CD48,PSMA2,ANP32E,LTA4H,H2AFY,NCF1,ATP5E,CTSZ,UBE2A,SLC25A5,NDUFA1,CD34,SRSF6,WSB1,C1QBP,ATOX1,TMEM160,CALM3,MYDGF,MYB,SNRPF,HSP90B1,ELANE,UQCR11,SNRPD3,TIMM13,HINT1,PRSS57,NUDCD2…	11315	335	317
GO:0005746	CC	mitochondrial respiratory chain	6.27e-05	COX5A,NDUFA1,UQCRB,NDUFS6,NDUFB8,NDUFB5,NDUFA4,NDUFAB1,COX7B,NDUFB7,COX6A1,UQCRQ,UQCR10	71	335	13
GO:0044424	CC	intracellular part	6.65e-05	COX5A,GM2A,NHP2,CPA3,SSR4,SPI1,SNRPD1,TGFB1,MCM2,HMGN2,FARSA,CALR,SYCE2,PPP1CC,ETFB,LBR,HNRNPA2B1,MCM5,DDX39,REEP5,ATP5G1,CDT1,GMNN,B4GALNT1,HNRNPH1,DYNLL1,EWSR1,MPO,ADSSL1,PGAM1,TMEM167,RPA3,TNFAIP8L2,CACYBP,COX6C,PSMA2,ANP32E,LTA4H,H2AFY,NCF1,ATP5E,CTSZ,UBE2A,SLC25A5,NDUFA1,CD34,SRSF6,C1QBP,ATOX1,TMEM160,CALM3,MYDGF,MYB,SNRPF,HSP90B1,ELANE,UQCR11,SNRPD3,TIMM13,HINT1,PRSS57,NUDCD2,HNRNPAB,CANX,B…	10139	335	295
GO:0044444	CC	cytoplasmic part	8.37e-05	COX5A,GM2A,CPA3,SSR4,SNRPD1,TGFB1,FARSA,CALR,PPP1CC,ETFB,HNRNPA2B1,REEP5,ATP5G1,GMNN,B4GALNT1,HNRNPH1,DYNLL1,MPO,PGAM1,TMEM167,CACYBP,COX6C,PSMA2,ANP32E,LTA4H,NCF1,ATP5E,CTSZ,SLC25A5,NDUFA1,CD34,C1QBP,ATOX1,TMEM160,CALM3,MYDGF,MYB,SNRPF,HSP90B1,ELANE,UQCR11,SNRPD3,TIMM13,HINT1,PRSS57,CANX,PDIA6,RRM2,SPNS3,ERH,NPC2,2010107E04RIK,TMEM14C,SSR1,LMAN2,UQCRB,NDUFS6,MRPL36,PDE4D,TKT,MYC,NAA50,SDF2L1,IVN…	6542	335	214
GO:0043229	CC	intracellular organelle	9.24e-05	COX5A,GM2A,NHP2,CPA3,SSR4,SPI1,SNRPD1,TGFB1,MCM2,HMGN2,CALR,SYCE2,PPP1CC,ETFB,LBR,HNRNPA2B1,MCM5,DDX39,REEP5,ATP5G1,CDT1,GMNN,B4GALNT1,HNRNPH1,DYNLL1,EWSR1,MPO,PGAM1,TMEM167,RPA3,CACYBP,COX6C,PSMA2,ANP32E,LTA4H,H2AFY,NCF1,ATP5E,CTSZ,UBE2A,SLC25A5,NDUFA1,CD34,SRSF6,C1QBP,TMEM160,CALM3,MYDGF,MYB,SNRPF,HSP90B1,ELANE,UQCR11,SNRPD3,TIMM13,HINT1,PRSS57,NUDCD2,HNRNPAB,CANX,PDIA6,RRM2,SPNS3,NPC2,2010107E…	9006	335	271
GO:0043226	CC	organelle	9.7e-05	COX5A,GM2A,CD52,NHP2,CPA3,SSR4,SPI1,SNRPD1,TGFB1,MCM2,HMGN2,CALR,SYCE2,PPP1CC,ETFB,LBR,HNRNPA2B1,MCM5,DDX39,REEP5,ATP5G1,CDT1,GMNN,B4GALNT1,HNRNPH1,DYNLL1,EWSR1,MPO,PGAM1,TMEM167,RPA3,CACYBP,COX6C,PSMA2,ANP32E,LTA4H,H2AFY,NCF1,ATP5E,CTSZ,UBE2A,SLC25A5,NDUFA1,CD34,SRSF6,C1QBP,TMEM160,CALM3,MYDGF,MYB,SNRPF,HSP90B1,ELANE,UQCR11,SNRPD3,TIMM13,HINT1,PRSS57,NUDCD2,HNRNPAB,CANX,PDIA6,RRM2,SPNS3,NPC2,201…	9148	335	274
GO:0008250	CC	oligosaccharyltransferase complex	0.000146	RPN2,DDOST,RPN1,TMEM258,OSTC,KRTCAP2	10	335	6
GO:0031966	CC	mitochondrial membrane	0.000189	COX5A,PPP1CC,ATP5G1,COX6C,ATP5E,SLC25A5,NDUFA1,CALM3,UQCR11,TIMM13,2010107E04RIK,TMEM14C,UQCRB,NDUFS6,MPC1,NDUFB8,ATP5B,HSPD1,NDUFB5,NDUFA4,IDH2,NDUFAB1,COX7B,NDUFB7,COX6B1,NME1,HIGD1A,ATP5L,COX6A1,TSPO,UQCRQ,MINOS1,ATP5K,UQCR10,USMG5,TOMM5	531	335	36
GO:0005681	CC	spliceosomal complex	0.000271	SNRPD1,HNRNPA2B1,DDX39,HNRNPH1,SNRPF,SNRPD3,MAGOH,YBX1,SNRPA1,LSM6,SRSF2,HNRNPF,HNRNPA1,SNRPG,HNRNPA3,PHF5A,U2AF1,SNRPE,LSM5	175	335	19
GO:0070013	CC	intracellular organelle lumen	0.000319	NHP2,SPI1,MCM2,CALR,SYCE2,PPP1CC,ETFB,LBR,HNRNPA2B1,MCM5,DDX39,CDT1,HNRNPH1,EWSR1,RPA3,CACYBP,PSMA2,ANP32E,LTA4H,H2AFY,UBE2A,SLC25A5,SRSF6,C1QBP,MYB,HSP90B1,SNRPD3,TIMM13,HINT1,PRSS57,HNRNPAB,MRPL36,TKT,RGCC,MYC,SDF2L1,DPY30,SRSF7,LMNB1,FAM111A,P4HB,PA2G4,ATP5B,PAOX,ECHS1,TALDO1,CCT8,PDIA4,HSPD1,WDR12,NCL,PTMA,DTYMK,MCM6,VIM,HSPA5,ZEB2,NOP10,DUT,PDIA3,PSMA7,NDUFB5,ANP32B,USP1,MAGOH,NASP,SFPQ,SH3B…	3551	335	133
GO:0031974	CC	membrane-enclosed lumen	0.000343	NHP2,SPI1,MCM2,CALR,SYCE2,PPP1CC,ETFB,LBR,HNRNPA2B1,MCM5,DDX39,CDT1,HNRNPH1,EWSR1,RPA3,CACYBP,PSMA2,ANP32E,LTA4H,H2AFY,UBE2A,SLC25A5,SRSF6,C1QBP,MYB,HSP90B1,SNRPD3,TIMM13,HINT1,PRSS57,HNRNPAB,MRPL36,TKT,RGCC,MYC,SDF2L1,DPY30,SRSF7,LMNB1,FAM111A,P4HB,PA2G4,ATP5B,PAOX,ECHS1,TALDO1,CCT8,PDIA4,HSPD1,WDR12,NCL,PTMA,DTYMK,MCM6,VIM,HSPA5,ZEB2,NOP10,DUT,PDIA3,PSMA7,NDUFB5,ANP32B,USP1,MAGOH,NASP,SFPQ,SH3B…	3555	335	133
GO:0043233	CC	organelle lumen	0.000343	NHP2,SPI1,MCM2,CALR,SYCE2,PPP1CC,ETFB,LBR,HNRNPA2B1,MCM5,DDX39,CDT1,HNRNPH1,EWSR1,RPA3,CACYBP,PSMA2,ANP32E,LTA4H,H2AFY,UBE2A,SLC25A5,SRSF6,C1QBP,MYB,HSP90B1,SNRPD3,TIMM13,HINT1,PRSS57,HNRNPAB,MRPL36,TKT,RGCC,MYC,SDF2L1,DPY30,SRSF7,LMNB1,FAM111A,P4HB,PA2G4,ATP5B,PAOX,ECHS1,TALDO1,CCT8,PDIA4,HSPD1,WDR12,NCL,PTMA,DTYMK,MCM6,VIM,HSPA5,ZEB2,NOP10,DUT,PDIA3,PSMA7,NDUFB5,ANP32B,USP1,MAGOH,NASP,SFPQ,SH3B…	3555	335	133
GO:1990904	CC	ribonucleoprotein complex	0.000679	NHP2,SNRPD1,CALR,HNRNPA2B1,DDX39,HNRNPH1,PSMA2,SNRPF,SNRPD3,HNRNPAB,CANX,MRPL36,PA2G4,WDR12,NCL,VIM,NOP10,MAGOH,YBX1,MRPL20,SNRPA1,RBM3,LSM6,SRSF2,RPS27L,MRPL12,ELAVL1,CTSG,HNRNPF,HNRNPA1,RPL36AL,NPM1,SNRPG,MRPL18,GAPDH,HNRNPA3,RRS1,PHF5A,U2AF1,MRPL42,DAZAP1,SNRPE,LSM5,MRPL33	764	335	44
GO:0005622	CC	intracellular	0.00107	COX5A,GM2A,NHP2,CPA3,SSR4,SPI1,SNRPD1,TGFB1,MCM2,HMGN2,FARSA,CALR,SYCE2,PPP1CC,ETFB,LBR,HNRNPA2B1,MCM5,DDX39,REEP5,ATP5G1,CDT1,GMNN,B4GALNT1,HNRNPH1,DYNLL1,EWSR1,MPO,ADSSL1,PGAM1,TMEM167,RPA3,TNFAIP8L2,CACYBP,COX6C,PSMA2,ANP32E,LTA4H,H2AFY,NCF1,ATP5E,CTSZ,UBE2A,SLC25A5,NDUFA1,CD34,SRSF6,WSB1,C1QBP,ATOX1,TMEM160,CALM3,MYDGF,MYB,SNRPF,HSP90B1,ELANE,UQCR11,SNRPD3,TIMM13,HINT1,PRSS57,NUDCD2,HNRNPAB,C…	10507	335	299
GO:0005753	CC	mitochondrial proton-transporting ATP synthase complex	0.0011	ATP5G1,ATP5E,2010107E04RIK,ATP5B,ATP5L,ATP5K,USMG5	20	335	7
GO:0034709	CC	methylosome	0.00112	SNRPD1,SNRPF,SNRPD3,ERH,SNRPG,SNRPE	13	335	6
GO:0045259	CC	proton-transporting ATP synthase complex	0.00161	ATP5G1,ATP5E,2010107E04RIK,ATP5B,ATP5L,ATP5K,USMG5	21	335	7
GO:0005739	CC	mitochondrion	0.00468	COX5A,GM2A,PPP1CC,ETFB,ATP5G1,DYNLL1,MPO,COX6C,ATP5E,SLC25A5,NDUFA1,C1QBP,TMEM160,CALM3,UQCR11,TIMM13,2010107E04RIK,TMEM14C,UQCRB,NDUFS6,MRPL36,MYC,MPC1,NDUFB8,ATP5B,ECHS1,HK3,HSPD1,DTYMK,DBI,HSPA5,DUT,PDIA3,1110008F13RIK,NDUFB5,MRPL20,UNG,NDUFA4,IDH2,NDUFAB1,COX7B,GSR,ALAS1,NDUFB7,COX6B1,NME1,HIGD1A,ATP5L,MRPL12,COX6A1,TSPO,UQCRQ,MINOS1,ATP5K,MRPL18,BLOC1S2,GAPDH,UQCR10,COX5B,MRPL42,CYCS,GPX1,SI…	1493	335	67
GO:0034719	CC	SMN-Sm protein complex	0.00743	SNRPD1,SNRPF,SNRPD3,STRAP,SNRPG,SNRPE	17	335	6
GO:0005615	CC	extracellular space	0.00799	CPA3,TGFB1,CALR,HNRNPA2B1,MPO,CTSZ,SLPI,IGFBP4,C1QBP,CCL9,MYDGF,ELANE,PRSS57,PDIA6,NPC2,LMAN2,PDIA4,HSPD1,DBI,PDIA3,FABP5,PGLYRP1,HP,ANXA2,CMTM7,TRF,MANF,MIF,RAMP1,GPI1,SERPINB1A,TMSB4X,HMGB2,CD47,DMKN,HMGB1,CST7,LGALS1,PPIA	700	335	39
GO:0070069	CC	cytochrome complex	0.00817	COX5A,UQCRB,NDUFA4,COX7B,COX6A1,UQCRQ,UQCR10	26	335	7
GO:0044428	CC	nuclear part	0.00945	NHP2,SPI1,SNRPD1,MCM2,CALR,SYCE2,PPP1CC,LBR,HNRNPA2B1,MCM5,DDX39,CDT1,HNRNPH1,DYNLL1,EWSR1,RPA3,CACYBP,PSMA2,ANP32E,LTA4H,H2AFY,UBE2A,SRSF6,MYB,SNRPF,SNRPD3,TIMM13,HINT1,HNRNPAB,RRM2,MRPL36,PDE4D,TKT,RGCC,MYC,DPY30,VAPA,SRSF7,BIN1,LMNB1,FAM111A,GSTO1,PA2G4,TALDO1,CCT8,HSPD1,WDR12,NCL,PTMA,MCM6,VIM,HSPA5,ZEB2,NOP10,DUT,PSMA7,NDUFB5,ANP32B,USP1,MAGOH,YBX1,NASP,SFPQ,SH3BGRL3,RAN,UNG,MCM7,CBX3,STRAP,…	3506	335	126
GO:0005687	CC	U4 snRNP	0.0125	SNRPD1,SNRPF,SNRPD3,SNRPG,SNRPE	11	335	5
GO:0042555	CC	MCM complex	0.0125	MCM2,MCM5,MCM6,MCM7,MCM3	11	335	5
GO:0005686	CC	U2 snRNP	0.0156	SNRPD1,SNRPD3,SNRPA1,SNRPG,PHF5A,SNRPE	19	335	6
GO:0034715	CC	pICln-Sm protein complex	0.0177	SNRPD1,SNRPF,SNRPD3,SNRPE	6	335	4
GO:0097525	CC	spliceosomal snRNP complex	0.0303	SNRPD1,SNRPF,SNRPD3,SNRPA1,LSM6,SNRPG,PHF5A,SNRPE,LSM5	56	335	9
GO:0120114	CC	Sm-like protein family complex	0.0373	SNRPD1,SNRPF,SNRPD3,STRAP,SNRPA1,LSM6,SNRPG,PHF5A,SNRPE,LSM5	72	335	10
GO:0071013	CC	catalytic step 2 spliceosome	0.0479	SNRPD1,HNRNPA2B1,HNRNPH1,SNRPF,SNRPD3,MAGOH,SNRPA1,HNRNPF,SNRPG,HNRNPA3,PHF5A	90	335	11
CORUM:122	cor	MCM complex	0.00315	MCM2,MCM6,MCM7,MCM3	5	51	4
CORUM:414	cor	(ER)-localized multiprotein complex, in absence of Ig heavy chains	0.02	HSP90B1,SDF2L1,P4HB,HSPA5	7	51	4
CORUM:413	cor	(ER)-localized multiprotein complex, Ig heavy chains associated	0.0381	HSP90B1,SDF2L1,P4HB,HSPA5	8	51	4
KEGG:00190	keg	Oxidative phosphorylation	4.6e-08	COX5A,ATP5G1,COX6C,ATP5E,NDUFA1,UQCR11,UQCRB,NDUFS6,NDUFB8,ATP5B,NDUFB5,NDUFA4,NDUFAB1,COX7B,NDUFB7,COX6B1,ATP5L,COX6A1,UQCRQ,ATP5K,UQCR10,COX5B	117	202	22
KEGG:05012	keg	Parkinson disease	2.02e-07	COX5A,ATP5G1,COX6C,ATP5E,SLC25A5,NDUFA1,UQCR11,UQCRB,NDUFS6,NDUFB8,ATP5B,NDUFB5,NDUFA4,NDUFAB1,COX7B,NDUFB7,COX6B1,COX6A1,UQCRQ,UQCR10,COX5B,CYCS	126	202	22
KEGG:05010	keg	Alzheimer disease	2.5e-06	COX5A,ATP5G1,COX6C,ATP5E,NDUFA1,CALM3,UQCR11,UQCRB,NDUFS6,NDUFB8,ATP5B,NDUFB5,NDUFA4,NDUFAB1,COX7B,NDUFB7,COX6B1,COX6A1,UQCRQ,GAPDH,UQCR10,COX5B,CYCS	156	202	23
KEGG:05016	keg	Huntington disease	7.35e-06	COX5A,ATP5G1,COX6C,ATP5E,SLC25A5,NDUFA1,UQCR11,UQCRB,NDUFS6,NDUFB8,ATP5B,NDUFB5,NDUFA4,NDUFAB1,COX7B,NDUFB7,COX6B1,COX6A1,UQCRQ,UQCR10,COX5B,CYCS,GPX1	165	202	23
KEGG:04932	keg	Non-alcoholic fatty liver disease (NAFLD)	1.21e-05	COX5A,TGFB1,COX6C,NDUFA1,UQCR11,UQCRB,NDUFS6,NDUFB8,NDUFB5,NDUFA4,NDUFAB1,COX7B,NDUFB7,CEBPA,COX6B1,COX6A1,UQCRQ,UQCR10,COX5B,CYCS	131	202	20
KEGG:03040	keg	Spliceosome	0.000414	SNRPD1,SRSF6,SNRPF,SNRPD3,SRSF7,MAGOH,SNRPA1,LSM6,SRSF2,HNRNPA1,SNRPG,HNRNPA3,PHF5A,U2AF1,SRSF3,SNRPE,LSM5	122	202	17
KEGG:04141	keg	Protein processing in endoplasmic reticulum	0.000471	SSR4,CALR,HSP90B1,CANX,PDIA6,SSR1,LMAN2,P4HB,PDIA4,HSPA5,PDIA3,RPN2,SSR3,DDOST,ERP29,RPN1,SSR2,SEC61B,SEC61G	150	202	19
KEGG:04714	keg	Thermogenesis	0.000934	COX5A,ATP5G1,COX6C,ATP5E,NDUFA1,UQCR11,UQCRB,NDUFS6,NDUFB8,ATP5B,NDUFB5,NDUFA4,NDUFAB1,COX7B,NDUFB7,COX6B1,ATP5L,COX6A1,UQCRQ,ATP5K,UQCR10,COX5B	201	202	22
KEGG:04260	keg	Cardiac muscle contraction	0.00161	COX5A,COX6C,UQCR11,UQCRB,COX7B,ATP1B3,COX6B1,COX6A1,UQCRQ,UQCR10,COX5B	60	202	11
KEGG:03030	keg	DNA replication	0.00366	MCM2,MCM5,RPA3,RFC2,MCM6,MCM7,MCM3,LIG1	34	202	8
KEGG:03060	keg	Protein export	0.0321	SEC11C,HSPA5,SPCS2,SEC61B,SPCS3,SEC61G	25	202	6
REAC:R-MMU-6798695	rea	Neutrophil degranulation	6.05e-08	GM2A,DYNLL1,MPO,PSMA2,LTA4H,CTSZ,SLPI,ELANE,NPC2,VAPA,MS4A3,PA2G4,CCT8,HK3,SELL,FCGR2B,DDOST,PLAC8,PGLYRP1,TYROBP,ATP6AP2,HP,COTL1,ANXA2,MIF,CCT2,GPI1,CTSG,CD53,SERPINB1A,MLEC,CLEC12A,CD47,PRTN3,FCER1G,FCGR3,ATP8B4,ADGRG3,GMFG,RAB44	430	206	40
REAC:R-MMU-72163	rea	mRNA Splicing - Major Pathway	7.57e-06	SNRPD1,HNRNPA2B1,HNRNPH1,SRSF6,SNRPF,SNRPD3,SRSF7,MAGOH,YBX1,SNRPA1,LSM6,NUDT21,SRSF2,ELAVL1,HNRNPF,HNRNPA1,HNRNPA3,PHF5A,U2AF1,SRSF3,LSM5	163	206	21
REAC:R-MMU-72172	rea	mRNA Splicing	1.77e-05	SNRPD1,HNRNPA2B1,HNRNPH1,SRSF6,SNRPF,SNRPD3,SRSF7,MAGOH,YBX1,SNRPA1,LSM6,NUDT21,SRSF2,ELAVL1,HNRNPF,HNRNPA1,HNRNPA3,PHF5A,U2AF1,SRSF3,LSM5	171	206	21
REAC:R-MMU-168249	rea	Innate Immune System	0.000294	GM2A,DYNLL1,MPO,PSMA2,LTA4H,NCF1,CTSZ,SLPI,ATOX1,HSP90B1,ELANE,NPC2,VAPA,MS4A3,PA2G4,CCT8,HK3,ACTR3,SELL,FCGR2B,PSMA7,DDOST,PLAC8,PGLYRP1,TYROBP,ATP6AP2,HP,COTL1,ANXA2,MAPKAPK3,MIF,CCT2,GPI1,CTSG,CD53,LAT2,SERPINB1A,MLEC,CLEC12A,CD47,PRTN3,FCER1G,FCGR3,ATP8B4,ADGRG3,GMFG,RAB44,NCF4	763	206	48
REAC:R-MMU-72203	rea	Processing of Capped Intron-Containing Pre-mRNA	0.00038	SNRPD1,HNRNPA2B1,DDX39,HNRNPH1,SRSF6,SNRPF,SNRPD3,SRSF7,MAGOH,YBX1,SNRPA1,LSM6,NUDT21,SRSF2,ELAVL1,HNRNPF,HNRNPA1,HNRNPA3,PHF5A,U2AF1,SRSF3,LSM5	222	206	22
REAC:R-MMU-68962	rea	Activation of the pre-replicative complex	0.00131	MCM2,MCM5,CDT1,GMNN,RPA3,MCM6,MCM7,MCM3	32	206	8
REAC:R-MMU-163200	rea	Respiratory electron transport, ATP synthesis by chemiosmotic coupling, and heat production by uncoupling proteins.	0.0069	ETFB,ATP5E,NDUFA1,NDUFS6,NDUFB8,ATP5B,NDUFB5,NDUFAB1,NDUFB7,ATP5L,ATP5K	77	206	11
REAC:R-MMU-73856	rea	RNA Polymerase II Transcription Termination	0.00848	DDX39,SRSF6,SNRPF,SNRPD3,SRSF7,MAGOH,NUDT21,SRSF2,U2AF1,SRSF3	65	206	10
REAC:R-MMU-109688	rea	Cleavage of Growing Transcript in the Termination Region	0.00848	DDX39,SRSF6,SNRPF,SNRPD3,SRSF7,MAGOH,NUDT21,SRSF2,U2AF1,SRSF3	65	206	10
REAC:R-MMU-2022377	rea	Metabolism of Angiotensinogen to Angiotensins	0.0178	CPA3,CTSZ,ATP6AP2,CTSG	8	206	4
REAC:R-MMU-176187	rea	Activation of ATR in response to replication stress	0.0305	MCM2,MCM5,RPA3,RFC2,MCM6,MCM7,MCM3	36	206	7
REAC:R-MMU-453279	rea	Mitotic G1-G1/S phases	0.0417	MCM2,MCM5,CDT1,GMNN,RPA3,PSMA2,MCM6,PSMA7,CKS1B,MCM7,CDK6,MCM3,RBBP4	126	206	13
REAC:R-MMU-68867	rea	Assembly of the pre-replicative complex	0.05	MCM2,MCM5,CDT1,GMNN,PSMA2,MCM6,PSMA7,MCM7,MCM3	65	206	9
TF:M00939_1	tf	Factor: E2F; motif: TTTSGCGSG; match class: 1	9.56e-05	TGFB1,MCM2,PPP1CC,HNRNPA2B1,MCM5,CDT1,GMNN,B4GALNT1,HNRNPH1,EWSR1,RPA3,WSB1,HNRNPAB,RRM2,LMAN2,NAA50,SDF2L1,HELLS,NCL,PTMA,DTYMK,MCM6,PDIA3,USP1,NASP,SFPQ,STMN1,UNG,MCM7,NDUFAB1,RBM3,HMGN5,TIPIN,MANF,H2AFZ,MCM3,MGAT2,RIN3,UQCRQ,HNRNPA1,RPL36AL,TMSB4X,ATP5K,PHGDH,HMGB2,LIG1,NPM1,RBBP4,MRPL18,HNRNPA3,H2AFJ,COX5B,SIVA1,LYAR,EIF5A	1026	336	55
TF:M00920_1	tf	Factor: E2F; motif: NKCGCGCSAAAN; match class: 1	0.000334	TGFB1,MCM2,PPP1CC,HNRNPA2B1,MCM5,CDT1,B4GALNT1,HNRNPH1,EWSR1,RPA3,ANP32E,WSB1,HNRNPAB,RRM2,ERH,LMAN2,NAA50,MPC1,HELLS,NCL,PTMA,DTYMK,MCM6,PDIA3,USP1,NASP,SFPQ,STMN1,UNG,MCM7,NDUFAB1,RBM3,HMGN5,PGLS,TIPIN,MANF,H2AFZ,MCM3,UQCRQ,HNRNPA1,TMSB4X,ATP5K,PHGDH,HMGB2,LIG1,NPM1,RBBP4,MRPL18,HNRNPA3,H2AFJ,COX5B,SIVA1,LYAR,EIF5A	1037	336	54
TF:M00431_1	tf	Factor: E2F-1; motif: TTTSGCGS; match class: 1	0.000875	COX5A,TGFB1,MCM2,CALR,PPP1CC,HNRNPA2B1,MCM5,REEP5,CDT1,HNRNPH1,EWSR1,ANP32E,NUDCD2,HNRNPAB,PDIA6,RRM2,ERH,LMAN2,MRPL36,EMB,NAA50,MPC1,DPY30,SRSF7,LMNB1,HELLS,NCL,PTMA,MCM6,NOP10,PDIA3,FABP5,USP1,NASP,STMN1,UNG,MCM7,CBX3,RGS10,NDUFAB1,HMGN5,GSR,TIPIN,GPI1,H2AFZ,ATP5L,MCM3,TMSB4X,ATP5K,PHGDH,HMGB2,CDCA7,LIG1,RBBP4,MRPL18,PHF5A,COX5B,U2AF1,SIVA1,LYAR,SRSF3,EIF5A	1303	336	62
TF:M00919_1	tf	Factor: E2F; motif: NCSCGCSAAAN; match class: 1	0.00311	TGFB1,MCM2,PPP1CC,HNRNPA2B1,MCM5,CDT1,B4GALNT1,HNRNPH1,EWSR1,RPA3,WSB1,HNRNPAB,RRM2,LMAN2,NAA50,SDF2L1,HELLS,NCL,PTMA,DTYMK,MCM6,PDIA3,USP1,NASP,SFPQ,STMN1,UNG,MCM7,NDUFAB1,RBM3,HMGN5,TIPIN,MANF,H2AFZ,MCM3,UQCRQ,PHGDH,HMGB2,LIG1,NPM1,RBBP4,MRPL18,HNRNPA3,H2AFJ,COX5B,SIVA1,LYAR,EIF5A	940	336	48
TF:M02012_1	tf	Factor: HIF-1alpha; motif: NCACGT; match class: 1	0.00365	NHP2,SPI1,SYCE2,SRM,MPO,LTA4H,NDUFA1,WSB1,MYDGF,UQCR11,SNRPD3,BZW2,SPNS3,LMAN2,LY6C2,SDF2L1,IVNS1ABP,VAPA,PDCD4,PA2G4,CCT8,HK3,PTP4A1,NCL,ZEB2,DUT,FABP5,1110008F13RIK,ANP32B,YBX1,STMN1,RAN,GSR,DCUN1D5,ANXA2,FAM46A,CMTM7,MIF,H2AFZ,LAT2,IRF8,SERPINB1A,UQCRQ,HNRNPA1,SEC61B,SPCS3,SET,CDCA7,NPM3,NPM1,GAPDH,FCER1G,NAP1L1,CYCS,DAZAP1,PPIA,TOMM5,LSM5	1238	336	58
TF:M08868_1	tf	Factor: ARNTLIKE; motif: NNNSCACGTG; match class: 1	0.00396	TGFB1,CALR,SYCE2,ATP5G1,SRM,EWSR1,MPO,WSB1,C1QBP,TMEM160,MYDGF,HSP90B1,NUDCD2,CANX,BZW2,SPNS3,TKT,LY6C2,NAA50,SDF2L1,VAPA,AP3S1,LMNB1,PA2G4,PAOX,CCT8,HK3,HSPD1,PTP4A1,NCL,ZEB2,FABP5,1110008F13RIK,ANP32B,YBX1,STMN1,PGD,MRPL20,RAN,RPN1,HP,COTL1,CMTM7,MANF,MAPKAPK3,MIF,SRSF2,CEBPA,PALM,TMEM97,NME1,H2AFZ,CDK6,LAT2,CSGALNACT2,DCTPP1,UQCRQ,HNRNPA1,SET,CDCA7,NPM3,NPM1,SNRPG,MRPL18,FCER1G,NAP1L1,ATP8B4,H…	2027	336	83
TF:M00799_1	tf	Factor: Myc; motif: CACGTGS; match class: 1	0.00589	TGFB1,SYCE2,ATP5G1,SRM,EWSR1,MPO,WSB1,TMEM160,MYDGF,NUDCD2,BZW2,SPNS3,PDE4D,LY6C2,SDF2L1,IVNS1ABP,VAPA,LMNB1,PDCD4,PA2G4,PAOX,CCT8,HK3,HSPD1,PTP4A1,NCL,ZEB2,FABP5,1110008F13RIK,ANP32B,YBX1,STMN1,PGD,MRPL20,RAN,RPN1,TYROBP,HP,CMTM7,MANF,MAPKAPK3,MIF,SRSF2,PALM,TMEM97,NME1,H2AFZ,CDK6,LAT2,SSR2,CSGALNACT2,DCTPP1,KRTCAP2,UQCRQ,HNRNPA1,SET,CDCA7,NPM3,NPM1,SNRPG,MRPL18,FCER1G,NAP1L1,ATP8B4,H3F3A,RRS1,E…	1884	336	78
TF:M01154	tf	Factor: c-Myc; motif: KACCACGTGSYY	0.00629	SSR4,SPI1,TGFB1,MCM2,HMGN2,SYCE2,ETFB,MCM5,ATP5G1,SRM,EWSR1,MPO,TMEM167,SLPI,WSB1,TMEM160,CALM3,MYDGF,UQCR11,NUDCD2,BZW2,SSR1,LMAN2,MRPL36,PDE4D,TKT,FAM49B,LY6C2,NAA50,SDF2L1,IVNS1ABP,MPC1,VAPA,AP3S1,SEC11C,LMNB1,PDCD4,PA2G4,PAOX,PDIA4,HK3,HSPD1,WDR12,PTP4A1,NCL,DTYMK,MCM6,DBI,ZEB2,NOP10,DUT,PDIA3,FABP5,PSMA7,1110008F13RIK,ANP32B,USP1,YBX1,SFPQ,STMN1,PGD,MRPL20,PLAC8,TMED2,RAN,UNG,CBX3,RPN1,TYROB…	3896	336	136
TF:M01154_0	tf	Factor: c-Myc; motif: KACCACGTGSYY; match class: 0	0.00629	SSR4,SPI1,TGFB1,MCM2,HMGN2,SYCE2,ETFB,MCM5,ATP5G1,SRM,EWSR1,MPO,TMEM167,SLPI,WSB1,TMEM160,CALM3,MYDGF,UQCR11,NUDCD2,BZW2,SSR1,LMAN2,MRPL36,PDE4D,TKT,FAM49B,LY6C2,NAA50,SDF2L1,IVNS1ABP,MPC1,VAPA,AP3S1,SEC11C,LMNB1,PDCD4,PA2G4,PAOX,PDIA4,HK3,HSPD1,WDR12,PTP4A1,NCL,DTYMK,MCM6,DBI,ZEB2,NOP10,DUT,PDIA3,FABP5,PSMA7,1110008F13RIK,ANP32B,USP1,YBX1,SFPQ,STMN1,PGD,MRPL20,PLAC8,TMED2,RAN,UNG,CBX3,RPN1,TYROB…	3896	336	136
TF:M07250_1	tf	Factor: E2F-1; motif: NNNSSCGCSAANN; match class: 1	0.0147	COX5A,TGFB1,MCM2,HMGN2,CALR,PPP1CC,LBR,HNRNPA2B1,MCM5,REEP5,CDT1,B4GALNT1,HNRNPH1,EWSR1,RPA3,CACYBP,ANP32E,H2AFY,WSB1,C1QBP,MYDGF,MYB,HINT1,NUDCD2,HNRNPAB,CANX,PDIA6,RRM2,ERH,LMAN2,MRPL36,MYC,NAA50,SDF2L1,SLC4A8,IVNS1ABP,MPC1,DPY30,SRSF7,BIN1,AP3S1,LMNB1,HELLS,PA2G4,TALDO1,NCL,PTMA,DTYMK,MCM6,NOP10,PDIA3,FABP5,LMO4,ANP32B,USP1,NASP,SFPQ,STMN1,MRPL20,UNG,ERP29,MCM7,CBX3,STRAP,RGS10,NDUFAB1,RBM3,HM…	3410	336	121
TF:M01770_1	tf	Factor: XBP-1; motif: WNNGMCACGTC; match class: 1	0.0156	COX5A,SSR4,TGFB1,HMGN2,CALR,SYCE2,HNRNPA2B1,REEP5,ATP5G1,SRM,DYNLL1,EWSR1,CACYBP,COX6C,CD48,PSMA2,UBE2A,NDUFA1,WSB1,ATOX1,CALM3,HSP90B1,SNRPD3,PRSS57,NUDCD2,RRM2,ERH,SSR1,LMAN2,MRPL36,RGCC,NAA50,IVNS1ABP,MPC1,VAPA,AP3S1,SEC11C,PDCD4,HELLS,P4HB,PAOX,PDIA4,HK3,HSPD1,NCL,PTMA,DTYMK,VIM,ZEB2,DUT,PDIA3,FABP5,1110008F13RIK,RPN2,SERP1,SSR3,CKS1B,USP1,MAGOH,YBX1,PLAC8,TMED2,RAN,ERP29,MCM7,CBX3,RPN1,STRAP…	3812	336	132
TF:M01154_1	tf	Factor: c-Myc; motif: KACCACGTGSYY; match class: 1	0.0157	SSR4,TGFB1,MCM2,HMGN2,SYCE2,ETFB,ATP5G1,SRM,EWSR1,MPO,WSB1,TMEM160,CALM3,MYDGF,UQCR11,NUDCD2,BZW2,SSR1,LMAN2,PDE4D,TKT,FAM49B,NAA50,SDF2L1,IVNS1ABP,VAPA,AP3S1,SEC11C,LMNB1,PDCD4,PA2G4,PAOX,HK3,NCL,MCM6,DBI,ZEB2,NOP10,DUT,FABP5,PSMA7,ANP32B,USP1,YBX1,STMN1,MRPL20,TMED2,RAN,UNG,RPN1,TYROBP,HP,ATP1B3,CMTM7,MANF,MAPKAPK3,MIF,SRSF2,CEBPA,PALM,TMEM97,NME1,H2AFZ,CDK6,LAT2,SSR2,IRF8,CSGALNACT2,DCTPP1,KRT…	2744	336	102
TF:M00055	tf	Factor: N-Myc; motif: NNCCACGTGNNN	0.016	CD52,SSR4,TGFB1,MCM2,HMGN2,SYCE2,ETFB,ATP5G1,SRM,EWSR1,TMEM167,LTA4H,SLPI,C1QBP,TMEM160,CALM3,MYDGF,HSP90B1,NUDCD2,BZW2,SSR1,MRPL36,PDE4D,FAM49B,NAA50,IVNS1ABP,MPC1,VAPA,AP3S1,SEC11C,LMNB1,PDCD4,PA2G4,PAOX,PDIA4,HK3,HSPD1,PTP4A1,NCL,DTYMK,MCM6,ZEB2,NOP10,DUT,PDIA3,FABP5,PSMA7,ANP32B,USP1,YBX1,STMN1,PGD,MRPL20,PLAC8,TMED2,RAN,UNG,RPN1,TYROBP,RBM3,HP,COTL1,TIPIN,CMTM7,MANF,MAPKAPK3,MIF,SRSF2,CEBPA,…	3095	336	112
TF:M00055_0	tf	Factor: N-Myc; motif: NNCCACGTGNNN; match class: 0	0.016	CD52,SSR4,TGFB1,MCM2,HMGN2,SYCE2,ETFB,ATP5G1,SRM,EWSR1,TMEM167,LTA4H,SLPI,C1QBP,TMEM160,CALM3,MYDGF,HSP90B1,NUDCD2,BZW2,SSR1,MRPL36,PDE4D,FAM49B,NAA50,IVNS1ABP,MPC1,VAPA,AP3S1,SEC11C,LMNB1,PDCD4,PA2G4,PAOX,PDIA4,HK3,HSPD1,PTP4A1,NCL,DTYMK,MCM6,ZEB2,NOP10,DUT,PDIA3,FABP5,PSMA7,ANP32B,USP1,YBX1,STMN1,PGD,MRPL20,PLAC8,TMED2,RAN,UNG,RPN1,TYROBP,RBM3,HP,COTL1,TIPIN,CMTM7,MANF,MAPKAPK3,MIF,SRSF2,CEBPA,…	3095	336	112
TF:M09695	tf	Factor: Mxi1; motif: NCACGTGGSNGNNNN	0.0161	SSR4,TGFB1,HMGN2,SYCE2,ATP5G1,SRM,EWSR1,C1QBP,TMEM160,CALM3,MYDGF,NUDCD2,CANX,SSR1,MRPL36,PDE4D,TKT,FAM49B,LY6C2,SDF2L1,VAPA,AP3S1,SEC11C,LMNB1,PA2G4,PAOX,HK3,HSPD1,PTP4A1,NCL,DTYMK,MCM6,ZEB2,FABP5,PSMA7,1110008F13RIK,ANP32B,USP1,YBX1,STMN1,PGD,MRPL20,RAN,UNG,RPN1,RBM3,COTL1,CMTM7,MANF,MAPKAPK3,MIF,SRSF2,CEBPA,1700020L24RIK,PALM,TMEM97,NME1,H2AFZ,CDK6,LAT2,IRF8,DCTPP1,UQCRQ,HNRNPA1,BZW1,SET,CDCA7…	2301	336	89
TF:M09695_0	tf	Factor: Mxi1; motif: NCACGTGGSNGNNNN; match class: 0	0.0161	SSR4,TGFB1,HMGN2,SYCE2,ATP5G1,SRM,EWSR1,C1QBP,TMEM160,CALM3,MYDGF,NUDCD2,CANX,SSR1,MRPL36,PDE4D,TKT,FAM49B,LY6C2,SDF2L1,VAPA,AP3S1,SEC11C,LMNB1,PA2G4,PAOX,HK3,HSPD1,PTP4A1,NCL,DTYMK,MCM6,ZEB2,FABP5,PSMA7,1110008F13RIK,ANP32B,USP1,YBX1,STMN1,PGD,MRPL20,RAN,UNG,RPN1,RBM3,COTL1,CMTM7,MANF,MAPKAPK3,MIF,SRSF2,CEBPA,1700020L24RIK,PALM,TMEM97,NME1,H2AFZ,CDK6,LAT2,IRF8,DCTPP1,UQCRQ,HNRNPA1,BZW1,SET,CDCA7…	2301	336	89
TF:M01249	tf	Factor: HIF2alpha; motif: NNACGTGCNN	0.0189	NHP2,HMGN2,SYCE2,PPP1CC,NDUFA1,SRSF6,MYDGF,SNRPD3,HNRNPAB,BZW2,LMAN2,MYC,FAM49B,BIN1,PDIA4,NCL,DTYMK,FAM107B,PSMA7,SSR3,STMN1,PGLYRP1,GSR,NUDT21,PGLS,DCUN1D5,ANXA2,FAM46A,SNX14,ALAS1,GPI1,IRF8,TSPO,DCTPP1,SERPINB1A,HNRNPA1,MLEC,LAMTOR4,SPCS3,NPM3,GAPDH,PHF5A,CKS2,CYCS,DAZAP1,PPIA,TOMM5,LSM5	1004	336	48
TF:M01249_0	tf	Factor: HIF2alpha; motif: NNACGTGCNN; match class: 0	0.0189	NHP2,HMGN2,SYCE2,PPP1CC,NDUFA1,SRSF6,MYDGF,SNRPD3,HNRNPAB,BZW2,LMAN2,MYC,FAM49B,BIN1,PDIA4,NCL,DTYMK,FAM107B,PSMA7,SSR3,STMN1,PGLYRP1,GSR,NUDT21,PGLS,DCUN1D5,ANXA2,FAM46A,SNX14,ALAS1,GPI1,IRF8,TSPO,DCTPP1,SERPINB1A,HNRNPA1,MLEC,LAMTOR4,SPCS3,NPM3,GAPDH,PHF5A,CKS2,CYCS,DAZAP1,PPIA,TOMM5,LSM5	1004	336	48
TF:M00918_1	tf	Factor: E2F; motif: TTTSGCGSG; match class: 1	0.0257	MCM2,PPP1CC,HNRNPA2B1,MCM5,CDT1,GMNN,B4GALNT1,EWSR1,RPA3,NUDCD2,HNRNPAB,RRM2,LMAN2,NCL,MCM6,USP1,NASP,STMN1,UNG,MCM7,RGS10,NDUFAB1,TIPIN,H2AFZ,MCM3,UQCRQ,MINOS1,PHGDH,HMGB2,LIG1,NPM1,RBBP4,MRPL18,H2AFJ,H3F3A,COX5B,SIVA1,LYAR,ABRACL,EIF5A	784	336	40
TF:M00516_1	tf	Factor: E2F-1; motif: TTTSGCGCGMNR; match class: 1	0.0257	MCM2,FARSA,PPP1CC,HNRNPA2B1,MCM5,REEP5,CDT1,B4GALNT1,HNRNPH1,EWSR1,RPA3,ANP32E,NUDCD2,HNRNPAB,RRM2,ERH,LMAN2,DPY30,HELLS,NCL,PTMA,DTYMK,MCM6,FABP5,PSMA7,USP1,NASP,STMN1,UNG,MCM7,NDUFAB1,HMGN5,PGLS,TIPIN,MANF,GPI1,H2AFZ,MCM3,UQCRQ,HNRNPA1,TMSB4X,ATP5K,IRF2BP2,PHGDH,SPCS3,HMGB2,LIG1,NPM1,RBBP4,MRPL18,H2AFJ,H3F3A,COX5B,SIVA1,LYAR,PSMB3,MSRB1,ABRACL,EIF5A	1350	336	59
TF:M00918	tf	Factor: E2F; motif: TTTSGCGSG	0.0432	COX5A,MCM2,HMGN2,CALR,PPP1CC,HNRNPA2B1,MCM5,REEP5,CDT1,GMNN,B4GALNT1,HNRNPH1,DYNLL1,EWSR1,ADSSL1,RPA3,CACYBP,ANP32E,UBE2A,NDUFA1,IGFBP4,WSB1,C1QBP,MYDGF,MYB,TIMM13,HINT1,NUDCD2,HNRNPAB,RRM2,ERH,LMAN2,MRPL36,EMB,TKT,MYC,NAA50,SDF2L1,MPC1,DPY30,SRSF7,BIN1,LMNB1,HELLS,P4HB,ATP5B,ECHS1,HPRT,PDIA4,PTP4A1,NCL,PTMA,MCM6,PDIA3,FABP5,CKS1B,ANP32B,USP1,YBX1,NASP,SFPQ,STMN1,RAN,UNG,MCM7,CBX3,RGS10,NDUFAB1,R…	3702	336	127
TF:M00918_0	tf	Factor: E2F; motif: TTTSGCGSG; match class: 0	0.0432	COX5A,MCM2,HMGN2,CALR,PPP1CC,HNRNPA2B1,MCM5,REEP5,CDT1,GMNN,B4GALNT1,HNRNPH1,DYNLL1,EWSR1,ADSSL1,RPA3,CACYBP,ANP32E,UBE2A,NDUFA1,IGFBP4,WSB1,C1QBP,MYDGF,MYB,TIMM13,HINT1,NUDCD2,HNRNPAB,RRM2,ERH,LMAN2,MRPL36,EMB,TKT,MYC,NAA50,SDF2L1,MPC1,DPY30,SRSF7,BIN1,LMNB1,HELLS,P4HB,ATP5B,ECHS1,HPRT,PDIA4,PTP4A1,NCL,PTMA,MCM6,PDIA3,FABP5,CKS1B,ANP32B,USP1,YBX1,NASP,SFPQ,STMN1,RAN,UNG,MCM7,CBX3,RGS10,NDUFAB1,R…	3702	336	127
TF:M00799	tf	Factor: Myc; motif: CACGTGS	0.0441	SSR4,TGFB1,MCM2,HMGN2,SYCE2,ETFB,ATP5G1,SRM,EWSR1,MPO,TMEM167,LTA4H,SLPI,WSB1,C1QBP,TMEM160,CALM3,MYDGF,SNRPF,NUDCD2,CANX,BZW2,SPNS3,SSR1,LMAN2,MRPL36,PDE4D,TKT,FAM49B,LY6C2,NAA50,SDF2L1,IVNS1ABP,MPC1,VAPA,AP3S1,SEC11C,LMNB1,PDCD4,PA2G4,PAOX,CCT8,HK3,HSPD1,PTP4A1,NCL,DTYMK,MCM6,ZEB2,NOP10,DUT,PDIA3,FABP5,PSMA7,1110008F13RIK,ANP32B,USP1,YBX1,STMN1,PGD,MRPL20,PLAC8,TMED2,RAN,UNG,RPN1,TYROBP,RBM3,HP…	3667	336	126
TF:M00799_0	tf	Factor: Myc; motif: CACGTGS; match class: 0	0.0441	SSR4,TGFB1,MCM2,HMGN2,SYCE2,ETFB,ATP5G1,SRM,EWSR1,MPO,TMEM167,LTA4H,SLPI,WSB1,C1QBP,TMEM160,CALM3,MYDGF,SNRPF,NUDCD2,CANX,BZW2,SPNS3,SSR1,LMAN2,MRPL36,PDE4D,TKT,FAM49B,LY6C2,NAA50,SDF2L1,IVNS1ABP,MPC1,VAPA,AP3S1,SEC11C,LMNB1,PDCD4,PA2G4,PAOX,CCT8,HK3,HSPD1,PTP4A1,NCL,DTYMK,MCM6,ZEB2,NOP10,DUT,PDIA3,FABP5,PSMA7,1110008F13RIK,ANP32B,USP1,YBX1,STMN1,PGD,MRPL20,PLAC8,TMED2,RAN,UNG,RPN1,TYROBP,RBM3,HP…	3667	336	126

## Sheet: pEr
term.id	domain	term.name	p.value	intersection	term.size	query.size	overlap.size
GO:0034641	BP	cellular nitrogen compound metabolic process	2.89e-10	COX5A,SDHD,HNRNPD,NHP2,CCT3,IDH3G,SNRPD1,TGFB1,MCM2,APOE,ST8SIA6,GSTM5,PHB2,SLBP,AQP1,HDGF,HNRNPA2B1,MCM5,DDX39,TRIM28,ATP5G1,EPOR,SRM,GMNN,DYNLL1,EWSR1,CACYBP,GATA2,NOLC1,HMGB3,HSPA8,SRSF6,BIRC5,C1QBP,ATP5G3,MDH2,DDX39B,ASF1A,TMPO,MYB,TCF3,HNRNPAB,BTG2,TRIB2,RRM2,TOP2A,MTHFD1,EIF2S1,ERH,HSP90AA1,TMEM14C,NSUN2,RNASEH2B,TKT,MYC,HDAC7,CYC1,CPOX,RFC2,LPIN2,SRSF7,BIN1,CARNMT1,FEN1,BANF1,PDCD4,ACSL5,E…	4859	300	172
GO:0051276	BP	chromosome organization	1.74e-08	HNRNPD,UBE2C,CCT3,TGFB1,MCM2,PHB2,HNRNPA2B1,TRIM28,GATA2,HMGB3,ANP32E,BIRC5,ASF1A,MYB,TCF3,TOP2A,HSP90AA1,MYC,HDAC7,FEN1,LDB1,NUDT5,PTMA,MCM6,NUCKS1,GFI1B,PCNA,CCNA2,SMC2,ANP32B,NASP,CDCA8,CENPA,RAN,EZH2,MCM7,MKI67,GATA1,HMGN5,MORF4L2,SMARCA5,CCT2,BAZ1A,CTBP1,H2AFZ,FBL,H2AFX,HMGB2,SET,NPM1,HIST1H1B,NAP1L1,TRP53,H2AFJ,HMGB1,TCP1	921	300	56
GO:0046483	BP	heterocycle metabolic process	3.02e-08	COX5A,SDHD,HNRNPD,NHP2,CCT3,IDH3G,SNRPD1,TGFB1,MCM2,PHB2,SLBP,AQP1,HDGF,HNRNPA2B1,MCM5,DDX39,TRIM28,ATP5G1,GMNN,DYNLL1,EWSR1,CACYBP,GATA2,NOLC1,HMGB3,HSPA8,SRSF6,BIRC5,C1QBP,ATP5G3,MDH2,DDX39B,ASF1A,TMPO,MYB,TCF3,HNRNPAB,BTG2,TRIB2,RRM2,TOP2A,MTHFD1,ERH,HSP90AA1,TMEM14C,NSUN2,RNASEH2B,TKT,MYC,HDAC7,CYC1,CPOX,RFC2,LPIN2,SRSF7,FEN1,BANF1,PDCD4,ACSL5,LDB1,PA2G4,ATP5B,PRIM1,TALDO1,TYMS,NUDT5,HSPD1,WD…	4386	300	155
GO:0006725	BP	cellular aromatic compound metabolic process	4.67e-08	COX5A,SDHD,HNRNPD,NHP2,CCT3,IDH3G,SNRPD1,TGFB1,MCM2,GSTM5,PHB2,SLBP,AQP1,HDGF,HNRNPA2B1,MCM5,DDX39,TRIM28,ATP5G1,GMNN,DYNLL1,EWSR1,CACYBP,GATA2,NOLC1,HMGB3,HSPA8,SRSF6,BIRC5,C1QBP,ATP5G3,MDH2,DDX39B,ASF1A,TMPO,MYB,TCF3,HNRNPAB,BTG2,TRIB2,RRM2,TOP2A,MTHFD1,ERH,HSP90AA1,TMEM14C,NSUN2,RNASEH2B,TKT,MYC,HDAC7,CYC1,CPOX,RFC2,LPIN2,SRSF7,FEN1,BANF1,PDCD4,ACSL5,LDB1,PA2G4,ATP5B,PRIM1,TALDO1,TYMS,NUDT5,HS…	4408	300	155
GO:1901360	BP	organic cyclic compound metabolic process	7.64e-08	COX5A,SDHD,HNRNPD,NHP2,CCT3,IDH3G,SNRPD1,TGFB1,MCM2,APOE,GSTM5,PHB2,SLBP,AQP1,HDGF,HNRNPA2B1,MCM5,DDX39,TRIM28,ATP5G1,GMNN,DYNLL1,EWSR1,CACYBP,GATA2,NOLC1,HMGB3,HSPA8,SRSF6,BIRC5,C1QBP,ATP5G3,MDH2,DDX39B,ASF1A,TMPO,MYB,TCF3,HNRNPAB,BTG2,TRIB2,RRM2,TOP2A,MTHFD1,ERH,HSP90AA1,TMEM14C,NSUN2,RNASEH2B,TKT,MYC,HDAC7,CYC1,CPOX,RFC2,LPIN2,SRSF7,FEN1,BANF1,PDCD4,ACSL5,LDB1,PA2G4,ATP5B,PRIM1,TALDO1,TYMS,NUD…	4515	300	157
GO:0006259	BP	DNA metabolic process	8.84e-07	HNRNPD,CCT3,TGFB1,MCM2,SLBP,HNRNPA2B1,MCM5,TRIM28,GMNN,CACYBP,DDX39B,ASF1A,TCF3,RRM2,TOP2A,HSP90AA1,MYC,RFC2,FEN1,BANF1,PRIM1,HSPD1,MCM6,NUCKS1,PCNA,XRN2,SMC2,NASP,EZH2,MCM7,RRM1,MORF4L2,TIPIN,CCT2,BAZ1A,NME1,DCTPP1,H2AFX,HMGB2,LIG1,NPM1,TRP53,TAOK3,HMGB1,TCP1,REC114	740	300	46
GO:0006139	BP	nucleobase-containing compound metabolic process	1.31e-06	COX5A,SDHD,HNRNPD,NHP2,CCT3,IDH3G,SNRPD1,TGFB1,MCM2,PHB2,SLBP,AQP1,HDGF,HNRNPA2B1,MCM5,DDX39,TRIM28,ATP5G1,GMNN,DYNLL1,EWSR1,CACYBP,GATA2,NOLC1,HMGB3,HSPA8,SRSF6,BIRC5,C1QBP,ATP5G3,MDH2,DDX39B,ASF1A,TMPO,MYB,TCF3,HNRNPAB,BTG2,TRIB2,RRM2,TOP2A,MTHFD1,ERH,HSP90AA1,NSUN2,RNASEH2B,TKT,MYC,HDAC7,CYC1,RFC2,LPIN2,SRSF7,FEN1,BANF1,PDCD4,ACSL5,LDB1,PA2G4,ATP5B,PRIM1,TALDO1,TYMS,NUDT5,HSPD1,WDR12,NOP58,NCL…	4299	300	148
GO:0009117	BP	nucleotide metabolic process	1.03e-05	COX5A,SDHD,IDH3G,TGFB1,AQP1,ATP5G1,HSPA8,ATP5G3,MDH2,RRM2,MTHFD1,ERH,RNASEH2B,TKT,MYC,CYC1,ACSL5,ATP5B,TALDO1,TYMS,NUDT5,DUT,RAN,RRM1,PGLS,HK1,NME1,ADK,DCTPP1,RPIA,ATPIF1,TRP53,CYCS	458	300	33
GO:0006753	BP	nucleoside phosphate metabolic process	1.35e-05	COX5A,SDHD,IDH3G,TGFB1,AQP1,ATP5G1,HSPA8,ATP5G3,MDH2,RRM2,MTHFD1,ERH,RNASEH2B,TKT,MYC,CYC1,ACSL5,ATP5B,TALDO1,TYMS,NUDT5,DUT,RAN,RRM1,PGLS,HK1,NME1,ADK,DCTPP1,RPIA,ATPIF1,TRP53,CYCS	463	300	33
GO:0042981	BP	regulation of apoptotic process	3.11e-05	SCIN,TGFB1,TOMM40,APOE,PHB2,AQP1,EPOR,TNFAIP8L2,GATA2,HSPA8,ANP32E,SLC25A5,SRSF6,BIRC5,C1QBP,MYB,BTG2,TOP2A,EIF2S1,MYC,BIN1,PDCD4,ACSL5,PA2G4,HSPD1,NCL,OPTN,ITGA4,PPID,GCLM,ANP32B,BAG1,YBX1,PLAC8,YBX3,GATA1,MT1,PLSCR1,UCP2,SERBP1,GADD45A,RPS27L,HK1,SH3GLB1,NME1,F2R,ATPIF1,HMGB2,SET,NPM1,TRP53,TAOK3,SPHK1,CYCS,GPX1,TCP1,EIF5A	1154	300	57
GO:0043067	BP	regulation of programmed cell death	5.09e-05	SCIN,TGFB1,TOMM40,APOE,PHB2,AQP1,EPOR,TNFAIP8L2,GATA2,HSPA8,ANP32E,SLC25A5,SRSF6,BIRC5,C1QBP,MYB,BTG2,TOP2A,EIF2S1,MYC,BIN1,PDCD4,ACSL5,PA2G4,HSPD1,NCL,OPTN,ITGA4,PPID,GCLM,ANP32B,BAG1,YBX1,PLAC8,YBX3,GATA1,MT1,PLSCR1,UCP2,SERBP1,GADD45A,RPS27L,HK1,SH3GLB1,NME1,F2R,ATPIF1,HMGB2,SET,NPM1,TRP53,TAOK3,SPHK1,CYCS,GPX1,TCP1,EIF5A	1170	300	57
GO:0071103	BP	DNA conformation change	9.56e-05	MCM2,HNRNPA2B1,HMGB3,ANP32E,ASF1A,TOP2A,MCM6,SMC2,ANP32B,NASP,CENPA,MCM7,SMARCA5,HMGB2,SET,NPM1,HIST1H1B,NAP1L1,TRP53,HMGB1	203	300	20
GO:0006325	BP	chromatin organization	0.000121	TGFB1,MCM2,TRIM28,GATA2,ANP32E,ASF1A,MYB,TCF3,MYC,HDAC7,LDB1,NUDT5,PTMA,NUCKS1,GFI1B,CCNA2,ANP32B,NASP,CENPA,EZH2,MKI67,GATA1,HMGN5,MORF4L2,SMARCA5,BAZ1A,CTBP1,H2AFZ,FBL,H2AFX,SET,NPM1,HIST1H1B,NAP1L1,TRP53,H2AFJ,HMGB1	612	300	37
GO:0010941	BP	regulation of cell death	0.000182	SCIN,TGFB1,TOMM40,APOE,PHB2,AQP1,EPOR,TNFAIP8L2,CACYBP,GATA2,HSPA8,ANP32E,SLC25A5,SRSF6,BIRC5,C1QBP,MYB,BTG2,TOP2A,EIF2S1,MYC,HDAC7,BIN1,PDCD4,ACSL5,PA2G4,HSPD1,NCL,OPTN,ITGA4,PPID,GCLM,ANP32B,BAG1,YBX1,PLAC8,YBX3,GATA1,MT1,PLSCR1,UCP2,SERBP1,GADD45A,RPS27L,HK1,SH3GLB1,NME1,F2R,ATPIF1,HMGB2,SET,NPM1,TRP53,TAOK3,SPHK1,CYCS,GPX1,TCP1,EIF5A	1277	300	59
GO:0006260	BP	DNA replication	0.000183	MCM2,SLBP,MCM5,GMNN,CACYBP,RRM2,RFC2,FEN1,PRIM1,MCM6,NUCKS1,PCNA,NASP,MCM7,RRM1,TIPIN,BAZ1A,LIG1,NPM1,TRP53	211	300	20
GO:0055086	BP	nucleobase-containing small molecule metabolic process	0.000206	COX5A,SDHD,IDH3G,TGFB1,AQP1,ATP5G1,HSPA8,ATP5G3,MDH2,RRM2,MTHFD1,ERH,RNASEH2B,TKT,MYC,CYC1,ACSL5,ATP5B,TALDO1,TYMS,NUDT5,DUT,RAN,RRM1,PGLS,HK1,NME1,ADK,DCTPP1,RPIA,ATPIF1,TRP53,CYCS	518	300	33
GO:0042592	BP	homeostatic process	0.000437	HNRNPD,UBE2C,CCT3,TGFB1,APOE,AQP1,HNRNPA2B1,EPOR,DYNLL1,GATA2,BIRC5,CALM3,MYB,TCF3,MTHFD1,GLRX5,HSP90AA1,TMEM14C,MYC,ATP13A3,LDB1,ATP5B,NUCKS1,PRDX6,GFI1B,PCNA,SNX5,GCLM,PTBP3,STMN1,EZH2,CSRP3,GATA1,MT2,MT1,CCNB2,UCP2,CCT2,GNA15,HK1,NME1,CDK6,ATP1B2,ABCB4,F2R,KLF1,ATPIF1,HMGB2,NPM1,TRP53,GPX1,HMGB1,LYAR,TCP1,LGALS1,EIF5A	1213	300	56
GO:0007049	BP	cell cycle	0.000457	UBE2C,TUBB5,TGFB1,MCM2,PHB2,PPP1CC,SLBP,GMNN,HSPA8,BIRC5,CALM3,DDX39B,MYB,TCF3,TOP2A,ERH,NSUN2,RNASEH2B,MYC,CDCA3,BIN1,LMNB1,FEN1,MCM6,PCNA,CCNA2,CKS1B,PMF1,SMC2,ANP32B,NASP,KHDRBS1,STMN1,CDCA8,PPM1G,CENPA,RAN,EZH2,MCM7,RRM1,MKI67,CCNB2,MNS1,TIPIN,SRSF2,GADD45A,RPS27L,SH3GLB1,CTBP1,CDK6,H2AFX,MTA3,NPM1,TRP53,TAOK3,SPHK1,CKS2,HMGB1,REC114	1311	300	59
GO:0044403	BP	symbiont process	0.000502	TGFB1,APOE,AQP1,TRIM28,EPOR,HSPA8,CALM3,DDX39B,TOP2A,MYC,BANF1,EIF3A,TYMS,HSPD1,NUCKS1,STOM,PPID,PLSCR1,TRP53,GPX1,TCP1,LGALS1,PPIA	290	300	23
GO:0006261	BP	DNA-dependent DNA replication	0.000559	MCM2,SLBP,MCM5,GMNN,RFC2,FEN1,PRIM1,MCM6,NUCKS1,PCNA,MCM7,TIPIN,BAZ1A,NPM1	111	300	14
GO:0006915	BP	apoptotic process	0.000605	SCIN,TGFB1,MCM2,TOMM40,APOE,PHB2,AQP1,EPOR,CRIP1,DYNLL1,TNFAIP8L2,GATA2,HSPA8,ANP32E,SLC25A5,SRSF6,BIRC5,C1QBP,MYB,BTG2,TOP2A,EIF2S1,HSP90AA1,MYC,BIN1,PDCD4,ACSL5,PA2G4,HSPD1,NCL,OPTN,ITGA4,PPID,GCLM,ANP32B,BAG1,YBX1,PLAC8,YBX3,GATA1,MT1,PLSCR1,UCP2,SERBP1,GADD45A,RPS27L,HK1,SH3GLB1,NME1,F2R,ATPIF1,HMGB2,SET,NPM1,TRP53,TAOK3,SPHK1,CYCS,GPX1,TCP1,LGALS1,EIF5A	1420	300	62
GO:0009141	BP	nucleoside triphosphate metabolic process	0.000997	COX5A,SDHD,TGFB1,ATP5G1,HSPA8,ATP5G3,MYC,CYC1,ATP5B,TYMS,NUDT5,DUT,RAN,HK1,NME1,ADK,DCTPP1,ATPIF1,TRP53,CYCS	234	300	20
GO:0044419	BP	interspecies interaction between organisms	0.0011	TGFB1,APOE,AQP1,TRIM28,EPOR,HSPA8,CALM3,DDX39B,TOP2A,MYC,BANF1,EIF3A,TYMS,HSPD1,NUCKS1,STOM,PPID,PLSCR1,TRP53,GPX1,TCP1,LGALS1,PPIA	303	300	23
GO:0012501	BP	programmed cell death	0.00112	SCIN,TGFB1,MCM2,TOMM40,APOE,PHB2,AQP1,EPOR,CRIP1,DYNLL1,TNFAIP8L2,GATA2,HSPA8,ANP32E,SLC25A5,SRSF6,BIRC5,C1QBP,MYB,BTG2,TOP2A,EIF2S1,HSP90AA1,MYC,BIN1,PDCD4,ACSL5,PA2G4,HSPD1,NCL,OPTN,ITGA4,PPID,GCLM,ANP32B,BAG1,YBX1,PLAC8,YBX3,GATA1,MT1,PLSCR1,UCP2,SERBP1,GADD45A,RPS27L,HK1,SH3GLB1,NME1,F2R,ATPIF1,HMGB2,SET,NPM1,TRP53,TAOK3,SPHK1,CYCS,GPX1,TCP1,LGALS1,EIF5A	1445	300	62
GO:0048024	BP	regulation of mRNA splicing, via spliceosome	0.00124	HNRNPA2B1,HSPA8,SRSF6,C1QBP,SRSF7,MBNL1,PTBP3,KHDRBS1,SRSF2,NPM1,SRSF3	70	300	11
GO:0006458	BP	'de novo' protein folding	0.00152	CCT3,HSPA8,HSPD1,BAG1,CCT2,SH3GLB1,TCP1,HSPE1	33	300	8
GO:0042168	BP	heme metabolic process	0.00202	TMEM14C,CPOX,ALAD,UROD,HMBS,BLVRB,ATPIF1	24	300	7
GO:0006403	BP	RNA localization	0.00245	SLBP,HNRNPA2B1,DDX39,DDX39B,SRSF7,NOP58,KHDRBS1,RAN,CCT2,HNRNPA1,FBL,NPM1,MRPL18,TCP1,SRSF3,EIF5A	163	300	16
GO:0044271	BP	cellular nitrogen compound biosynthetic process	0.00303	HNRNPD,NHP2,CCT3,TGFB1,ST8SIA6,PHB2,AQP1,HDGF,HNRNPA2B1,TRIM28,ATP5G1,EPOR,SRM,GMNN,DYNLL1,EWSR1,GATA2,NOLC1,HMGB3,HSPA8,BIRC5,C1QBP,ATP5G3,DDX39B,ASF1A,TMPO,MYB,TCF3,HNRNPAB,BTG2,TRIB2,RRM2,TOP2A,MTHFD1,EIF2S1,ERH,HSP90AA1,TMEM14C,MYC,HDAC7,CYC1,CPOX,RFC2,LPIN2,PDCD4,ACSL5,EIF3A,LDB1,PA2G4,ATP5B,PRIM1,TYMS,NUDT5,NCL,NUCKS1,VIM,GFI1B,ZEB2,DUT,PCNA,XRN2,CCNA2,PPID,CKS1B,PMF1,GCLM,UGCG,ALAD,BAG1,YB…	3637	300	120
GO:0044770	BP	cell cycle phase transition	0.00319	UBE2C,TGFB1,PHB2,SLBP,BIRC5,CALM3,MYB,TCF3,RNASEH2B,LMNB1,CCNA2,CKS1B,ANP32B,NASP,EZH2,TIPIN,RPS27L,CDK6,MTA3,NPM1,TRP53,TAOK3,CKS2	322	300	23
GO:2000573	BP	positive regulation of DNA biosynthetic process	0.00326	HNRNPD,CCT3,HNRNPA2B1,DDX39B,HSP90AA1,MYC,RFC2,CCT2,NPM1,TCP1	62	300	10
GO:0006323	BP	DNA packaging	0.00331	MCM2,ANP32E,ASF1A,TOP2A,SMC2,ANP32B,NASP,CENPA,SMARCA5,SET,NPM1,HIST1H1B,NAP1L1,TRP53,HMGB1	147	300	15
GO:0008219	BP	cell death	0.00337	SCIN,TGFB1,MCM2,TOMM40,APOE,PHB2,AQP1,EPOR,CRIP1,DYNLL1,TNFAIP8L2,CACYBP,GATA2,HSPA8,ANP32E,SLC25A5,SRSF6,BIRC5,C1QBP,MYB,BTG2,TOP2A,EIF2S1,HSP90AA1,MYC,HDAC7,BIN1,PDCD4,ACSL5,PA2G4,HSPD1,NCL,OPTN,ITGA4,PPID,GCLM,ANP32B,BAG1,YBX1,PLAC8,YBX3,GATA1,MT1,PLSCR1,UCP2,SERBP1,GADD45A,RPS27L,HK1,SH3GLB1,NME1,F2R,ATPIF1,HMGB2,SET,NPM1,TRP53,TAOK3,SPHK1,CYCS,GPX1,TCP1,LGALS1,EIF5A	1560	300	64
GO:0042440	BP	pigment metabolic process	0.00364	MTHFD1,TMEM14C,CPOX,ZEB2,ALAD,UROD,HMBS,BLVRB,ATPIF1	49	300	9
GO:0031536	BP	positive regulation of exit from mitosis	0.00365	UBE2C,TGFB1,PHB2,BIRC5	5	300	4
GO:0019637	BP	organophosphate metabolic process	0.00443	COX5A,SDHD,IDH3G,TGFB1,AQP1,ATP5G1,HSPA8,ATP5G3,MDH2,RRM2,MTHFD1,ERH,RNASEH2B,TKT,MYC,CYC1,ACSL5,ATP5B,TALDO1,TYMS,NUDT5,DUT,PGM1,RAN,RRM1,PGLS,PLSCR1,G6PC3,HK1,SH3GLB1,NME1,ADK,PITPNC1,DCTPP1,RPIA,ATPIF1,TRP53,CYCS	737	300	38
GO:0006783	BP	heme biosynthetic process	0.00541	TMEM14C,CPOX,ALAD,UROD,HMBS,ATPIF1	18	300	6
GO:0046148	BP	pigment biosynthetic process	0.00597	MTHFD1,TMEM14C,CPOX,ZEB2,ALAD,UROD,HMBS,ATPIF1	39	300	8
GO:0031497	BP	chromatin assembly	0.00666	MCM2,ANP32E,ASF1A,ANP32B,NASP,CENPA,SMARCA5,SET,NPM1,HIST1H1B,NAP1L1,TRP53,HMGB1	117	300	13
GO:0009263	BP	deoxyribonucleotide biosynthetic process	0.00683	RRM2,TYMS,DUT,RRM1,ADK	11	300	5
GO:1903311	BP	regulation of mRNA metabolic process	0.00734	HNRNPD,HNRNPA2B1,HSPA8,SRSF6,C1QBP,BTG2,SRSF7,VIM,MBNL1,PTBP3,YBX1,KHDRBS1,NUDT21,SRSF2,NPM1,SRSF3	177	300	16
GO:0090304	BP	nucleic acid metabolic process	0.00743	HNRNPD,NHP2,CCT3,SNRPD1,TGFB1,MCM2,PHB2,SLBP,HDGF,HNRNPA2B1,MCM5,DDX39,TRIM28,GMNN,DYNLL1,EWSR1,CACYBP,GATA2,NOLC1,HMGB3,HSPA8,SRSF6,BIRC5,C1QBP,DDX39B,ASF1A,TMPO,MYB,TCF3,HNRNPAB,BTG2,TRIB2,RRM2,TOP2A,HSP90AA1,NSUN2,RNASEH2B,MYC,HDAC7,RFC2,LPIN2,SRSF7,FEN1,BANF1,PDCD4,LDB1,PA2G4,PRIM1,HSPD1,WDR12,NOP58,NCL,MCM6,NUCKS1,VIM,GFI1B,ZEB2,PCNA,NOP56,XRN2,CCNA2,MBNL1,PPID,CKS1B,PMF1,SMC2,PTBP3,BAG1,YBX…	3858	300	124
GO:0019693	BP	ribose phosphate metabolic process	0.00762	COX5A,SDHD,TGFB1,AQP1,ATP5G1,HSPA8,ATP5G3,RNASEH2B,TKT,MYC,CYC1,ACSL5,ATP5B,TALDO1,NUDT5,RAN,PGLS,HK1,NME1,ADK,RPIA,ATPIF1,TRP53,CYCS	364	300	24
GO:0006396	BP	RNA processing	0.00784	NHP2,SNRPD1,TGFB1,SLBP,HNRNPA2B1,DDX39,HSPA8,SRSF6,C1QBP,DDX39B,NSUN2,SRSF7,PA2G4,WDR12,NOP58,NCL,NOP56,XRN2,MBNL1,PTBP3,YBX1,EBNA1BP2,KHDRBS1,SNRPA1,RBM3,NUDT21,SRSF2,HNRNPUL1,CPSF2,HNRNPF,HNRNPA1,FBL,NPM3,NPM1,HNRNPM,LYAR,SRSF3	725	300	37
GO:0006778	BP	porphyrin-containing compound metabolic process	0.00825	TMEM14C,CPOX,ALAD,UROD,HMBS,BLVRB,ATPIF1	29	300	7
GO:0048522	BP	positive regulation of cellular process	0.00831	HNRNPD,LGALS9,UBE2C,CCT3,SCIN,TGFB1,TOMM40,APOE,PHB2,PPP1CC,AQP1,HDGF,HNRNPA2B1,TRIM28,EPOR,DYNLL1,CACYBP,GATA2,NOLC1,HSPA8,SLC25A5,SRSF6,IGFBP4,BIRC5,C1QBP,CALM3,DDX39B,MYB,TCF3,HNRNPAB,BTG2,TRIB2,TOP2A,EIF2S1,ERH,HSP90AA1,RNASEH2B,MYC,HDAC7,RFC2,LPIN2,BIN1,LMNB1,FEN1,FERMT3,PDCD4,ACSL5,LDB1,PA2G4,ATP5B,HSPD1,NCL,NUCKS1,SLC45A3,OPTN,VIM,GFI1B,ZEB2,ITGA4,PCNA,GID8,CCNA2,PPID,CKS1B,PMF1,ANP32B,BAG…	3705	300	120
GO:0043484	BP	regulation of RNA splicing	0.00895	HNRNPA2B1,HSPA8,SRSF6,C1QBP,SRSF7,MBNL1,PTBP3,KHDRBS1,SRSF2,HNRNPF,NPM1,SRSF3	102	300	12
GO:0050684	BP	regulation of mRNA processing	0.00895	HNRNPA2B1,HSPA8,SRSF6,C1QBP,SRSF7,MBNL1,PTBP3,KHDRBS1,NUDT21,SRSF2,NPM1,SRSF3	102	300	12
GO:0000278	BP	mitotic cell cycle	0.00985	UBE2C,TGFB1,PHB2,BIRC5,CALM3,MYB,TCF3,TOP2A,RNASEH2B,MYC,LMNB1,PCNA,CCNA2,CKS1B,SMC2,ANP32B,NASP,STMN1,CDCA8,CENPA,RAN,EZH2,RRM1,MKI67,TIPIN,SRSF2,GADD45A,RPS27L,CDK6,MTA3,TRP53,TAOK3,SPHK1,CKS2,HMGB1	673	300	35
GO:0051186	BP	cofactor metabolic process	0.0106	IDH3G,GSTM5,MDH2,MTHFD1,TMEM14C,TKT,MYC,CPOX,ACSL5,TALDO1,TYMS,GCLM,ALAD,UROD,HMGN5,PGLS,HMBS,HK1,BLVRB,RPIA,ATPIF1,TRP53,CYCS,GPX1	371	300	24
GO:0051156	BP	glucose 6-phosphate metabolic process	0.0109	TKT,TALDO1,PGLS,G6PC3,HK1,RPIA	20	300	6
GO:0009410	BP	response to xenobiotic stimulus	0.0113	TGFB1,PRKAR2B,GSTM5,AQP1,CALM3,HSP90AA1,HSPD1,PCNA,CCNA2,MCM7,RGS10,ABCB4,TRP53,GPX1,ASS1	162	300	15
GO:0018130	BP	heterocycle biosynthetic process	0.0115	HNRNPD,CCT3,TGFB1,PHB2,AQP1,HDGF,HNRNPA2B1,TRIM28,ATP5G1,GMNN,DYNLL1,EWSR1,GATA2,NOLC1,HMGB3,HSPA8,BIRC5,C1QBP,ATP5G3,DDX39B,ASF1A,TMPO,MYB,TCF3,HNRNPAB,BTG2,TRIB2,RRM2,TOP2A,MTHFD1,ERH,HSP90AA1,TMEM14C,MYC,HDAC7,CYC1,CPOX,RFC2,LPIN2,PDCD4,ACSL5,LDB1,PA2G4,ATP5B,PRIM1,TYMS,NUDT5,NCL,NUCKS1,GFI1B,ZEB2,DUT,PCNA,XRN2,CCNA2,PPID,CKS1B,PMF1,ALAD,BAG1,YBX1,UROD,KHDRBS1,PLAC8,EZH2,CUX1,CBX3,YBX3,CSRP3,O…	3134	300	105
GO:0009890	BP	negative regulation of biosynthetic process	0.0115	HNRNPD,TGFB1,APOE,PHB2,HDGF,HNRNPA2B1,TRIM28,EPOR,GMNN,DYNLL1,GATA2,HSPA8,BIRC5,C1QBP,MYB,TCF3,HNRNPAB,BTG2,TRIB2,EIF2S1,MYC,HDAC7,PDCD4,LDB1,PA2G4,TYMS,HSPD1,NCL,ZEB2,PCNA,PPID,YBX1,KHDRBS1,EZH2,CBX3,YBX3,GATA1,MORF4L2,SMARCA5,TIPIN,CTBP1,H2AFZ,CDK6,H2AFX,HMGB2,SET,MTA3,TRP53,H2AFJ,LYAR	1145	300	50
GO:0010629	BP	negative regulation of gene expression	0.0116	HNRNPD,LGALS9,TGFB1,APOE,PHB2,HDGF,HNRNPA2B1,TRIM28,GMNN,GATA2,HSPA8,SRSF6,BIRC5,C1QBP,MYB,TCF3,HNRNPAB,BTG2,EIF2S1,RNASEH2B,MYC,HDAC7,SRSF7,PDCD4,LDB1,PA2G4,TYMS,NCL,VIM,ZEB2,PCNA,PPID,PTBP3,YBX1,KHDRBS1,EZH2,CBX3,YBX3,GATA1,RBM3,MORF4L2,SMARCA5,CTBP1,NME1,H2AFZ,CDK6,H2AFX,HMGB2,SET,MTA3,NPM1,TRP53,H2AFJ,LYAR	1277	300	54
GO:0044249	BP	cellular biosynthetic process	0.0119	GALNT1,HNRNPD,NHP2,CCT3,TGFB1,MCM2,APOE,ST8SIA6,PHB2,SLBP,AQP1,HDGF,HNRNPA2B1,MCM5,TRIM28,ATP5G1,EPOR,SRM,GMNN,DYNLL1,EWSR1,CACYBP,GATA2,NOLC1,HMGB3,HSPA8,BIRC5,C1QBP,ATP5G3,DDX39B,ASF1A,TMPO,MYB,TCF3,HNRNPAB,BTG2,TRIB2,RRM2,TOP2A,MTHFD1,EIF2S1,ERH,HSP90AA1,TMEM14C,TKT,MYC,HDAC7,CYC1,CPOX,RFC2,LPIN2,FEN1,PDCD4,ACSL5,EIF3A,LDB1,PA2G4,ATP5B,PRIM1,TYMS,NUDT5,NCL,MCM6,NUCKS1,SLC45A3,VIM,GFI1B,ZEB2,DU…	4341	300	135
GO:0051253	BP	negative regulation of RNA metabolic process	0.0121	HNRNPD,TGFB1,PHB2,HDGF,HNRNPA2B1,TRIM28,GMNN,GATA2,HSPA8,SRSF6,BIRC5,C1QBP,MYB,TCF3,HNRNPAB,BTG2,MYC,HDAC7,SRSF7,PDCD4,LDB1,PA2G4,ZEB2,PCNA,PPID,PTBP3,YBX1,KHDRBS1,EZH2,CBX3,YBX3,GATA1,MORF4L2,SMARCA5,CTBP1,H2AFZ,CDK6,H2AFX,HMGB2,SET,MTA3,NPM1,TRP53,H2AFJ,LYAR	986	300	45
GO:0006457	BP	protein folding	0.0124	CCT3,HSPA8,NUDCD2,HSP90AA1,PFDN6,HSPD1,PPID,BAG1,FKBP4,CCT2,SH3GLB1,TCP1,PPIA,HSPE1	143	300	14
GO:0008284	BP	positive regulation of cell proliferation	0.0134	TGFB1,PPP1CC,AQP1,EPOR,GATA2,NOLC1,SLC25A5,SRSF6,DDX39B,MYB,TCF3,RNASEH2B,MYC,OPTN,VIM,ITGA4,GID8,CCNA2,ANP32B,YBX1,PLAC8,GATA1,TIPIN,NME1,ADK,CDK6,F2R,HMGB2,CD47,MTA3,NPM1,SPHK1,HMGB1,EIF5A	653	300	34
GO:0030218	BP	erythrocyte differentiation	0.0135	GATA2,TCF3,TMEM14C,LDB1,GFI1B,PTBP3,GATA1,CDK6,KLF1,ATPIF1,HMGB2,LYAR	106	300	12
GO:0061077	BP	chaperone-mediated protein folding	0.0136	CCT3,HSPA8,HSPD1,PPID,BAG1,FKBP4,CCT2,TCP1,HSPE1	57	300	9
GO:0006807	BP	nitrogen compound metabolic process	0.0146	COX5A,SDHD,GALNT1,HNRNPD,NHP2,LGALS9,UBE2C,CCT3,CPA3,IDH3G,SNRPD1,TGFB1,MCM2,APOE,PRKAR2B,ST8SIA6,GSTM5,PHB2,PPP1CC,CTSE,SLBP,AQP1,HDGF,HNRNPA2B1,MCM5,DDX39,TRIM28,ATP5G1,EPOR,SRM,GMNN,DYNLL1,EWSR1,CACYBP,GATA2,NOLC1,HMGB3,HSPA8,SRSF6,IGFBP4,BIRC5,C1QBP,ATP5G3,MDH2,CALM3,DDX39B,ASF1A,TMPO,MYB,TCF3,HNRNPAB,BTG2,TRIB2,RRM2,TOP2A,MTHFD1,GLRX5,EIF2S1,ERH,HSP90AA1,TMEM14C,NSUN2,RNASEH2B,TKT,MYC,HDAC7,…	7199	300	200
GO:0002262	BP	myeloid cell homeostasis	0.0146	GATA2,TCF3,MTHFD1,TMEM14C,LDB1,GFI1B,PTBP3,GATA1,CDK6,KLF1,ATPIF1,HMGB2,HMGB1,LYAR	145	300	14
GO:0044237	BP	cellular metabolic process	0.0147	COX5A,SDHD,GALNT1,HNRNPD,NHP2,LGALS9,UBE2C,CCT3,IDH3G,SNRPD1,TGFB1,MCM2,APOE,PRKAR2B,ST8SIA6,GSTM5,PHB2,PPP1CC,SLBP,AQP1,HDGF,HNRNPA2B1,MCM5,DDX39,TRIM28,ATP5G1,EPOR,SRM,GMNN,DYNLL1,EWSR1,CACYBP,GATA2,NOLC1,HMGB3,HSPA8,SRSF6,IGFBP4,BIRC5,C1QBP,ATP5G3,MDH2,CALM3,DDX39B,ASF1A,TMPO,MYB,TCF3,HNRNPAB,BTG2,TRIB2,RRM2,TOP2A,MTHFD1,GLRX5,EIF2S1,ERH,HSP90AA1,TMEM14C,NSUN2,RNASEH2B,TKT,MYC,HDAC7,CYC1,CPOX,…	7619	300	209
GO:0000377	BP	RNA splicing, via transesterification reactions with bulged adenosine as nucleophile	0.0161	SNRPD1,HNRNPA2B1,DDX39,HSPA8,SRSF6,C1QBP,DDX39B,SRSF7,MBNL1,PTBP3,KHDRBS1,SNRPA1,SRSF2,HNRNPA1,NPM1,HNRNPM,SRSF3	210	300	17
GO:0000398	BP	mRNA splicing, via spliceosome	0.0161	SNRPD1,HNRNPA2B1,DDX39,HSPA8,SRSF6,C1QBP,DDX39B,SRSF7,MBNL1,PTBP3,KHDRBS1,SNRPA1,SRSF2,HNRNPA1,NPM1,HNRNPM,SRSF3	210	300	17
GO:0000375	BP	RNA splicing, via transesterification reactions	0.0172	SNRPD1,HNRNPA2B1,DDX39,HSPA8,SRSF6,C1QBP,DDX39B,SRSF7,MBNL1,PTBP3,KHDRBS1,SNRPA1,SRSF2,HNRNPA1,NPM1,HNRNPM,SRSF3	211	300	17
GO:0009058	BP	biosynthetic process	0.018	GALNT1,HNRNPD,NHP2,CCT3,TGFB1,MCM2,APOE,ST8SIA6,PHB2,SLBP,AQP1,HDGF,HNRNPA2B1,MCM5,TRIM28,ATP5G1,EPOR,SRM,GMNN,DYNLL1,EWSR1,CACYBP,GATA2,NOLC1,HMGB3,HSPA8,BIRC5,C1QBP,ATP5G3,DDX39B,ASF1A,TMPO,MYB,TCF3,HNRNPAB,BTG2,TRIB2,RRM2,TOP2A,MTHFD1,EIF2S1,ERH,HSP90AA1,TMEM14C,TKT,MYC,HDAC7,CYC1,CPOX,RFC2,LPIN2,FEN1,PDCD4,ACSL5,EIF3A,LDB1,PA2G4,ATP5B,PRIM1,TYMS,NUDT5,HSPD1,NCL,MCM6,NUCKS1,SLC45A3,VIM,GFI1B,Z…	4455	300	137
GO:1901362	BP	organic cyclic compound biosynthetic process	0.0193	HNRNPD,CCT3,TGFB1,APOE,PHB2,AQP1,HDGF,HNRNPA2B1,TRIM28,ATP5G1,GMNN,DYNLL1,EWSR1,GATA2,NOLC1,HMGB3,HSPA8,BIRC5,C1QBP,ATP5G3,DDX39B,ASF1A,TMPO,MYB,TCF3,HNRNPAB,BTG2,TRIB2,RRM2,TOP2A,MTHFD1,ERH,HSP90AA1,TMEM14C,MYC,HDAC7,CYC1,CPOX,RFC2,LPIN2,PDCD4,ACSL5,LDB1,PA2G4,ATP5B,PRIM1,TYMS,NUDT5,NCL,NUCKS1,GFI1B,ZEB2,DUT,PCNA,XRN2,CCNA2,PPID,CKS1B,PMF1,ALAD,BAG1,YBX1,UROD,KHDRBS1,PLAC8,EZH2,CUX1,CBX3,YBX3,CS…	3208	300	106
GO:0048872	BP	homeostasis of number of cells	0.0202	TGFB1,GATA2,MYB,TCF3,MTHFD1,TMEM14C,LDB1,GFI1B,PTBP3,EZH2,GATA1,CCNB2,CDK6,F2R,KLF1,ATPIF1,HMGB2,HMGB1,LYAR	260	300	19
GO:0006779	BP	porphyrin-containing compound biosynthetic process	0.0202	TMEM14C,CPOX,ALAD,UROD,HMBS,ATPIF1	22	300	6
GO:0048025	BP	negative regulation of mRNA splicing, via spliceosome	0.0202	HNRNPA2B1,SRSF6,C1QBP,SRSF7,PTBP3,NPM1	22	300	6
GO:0019438	BP	aromatic compound biosynthetic process	0.0203	HNRNPD,CCT3,TGFB1,PHB2,AQP1,HDGF,HNRNPA2B1,TRIM28,ATP5G1,GMNN,DYNLL1,EWSR1,GATA2,NOLC1,HMGB3,HSPA8,BIRC5,C1QBP,ATP5G3,DDX39B,ASF1A,TMPO,MYB,TCF3,HNRNPAB,BTG2,TRIB2,RRM2,TOP2A,MTHFD1,ERH,HSP90AA1,TMEM14C,MYC,HDAC7,CYC1,CPOX,RFC2,LPIN2,PDCD4,ACSL5,LDB1,PA2G4,ATP5B,PRIM1,TYMS,NUDT5,NCL,NUCKS1,GFI1B,ZEB2,DUT,PCNA,XRN2,CCNA2,PPID,CKS1B,PMF1,ALAD,BAG1,YBX1,UROD,KHDRBS1,PLAC8,EZH2,CUX1,CBX3,YBX3,CSRP3,R…	3133	300	104
GO:0022402	BP	cell cycle process	0.021	UBE2C,TUBB5,TGFB1,PHB2,SLBP,GMNN,BIRC5,CALM3,MYB,TCF3,TOP2A,NSUN2,RNASEH2B,MYC,BIN1,LMNB1,FEN1,PCNA,CCNA2,CKS1B,SMC2,ANP32B,NASP,STMN1,CDCA8,PPM1G,CENPA,RAN,EZH2,MKI67,TIPIN,GADD45A,RPS27L,SH3GLB1,CDK6,MTA3,NPM1,TRP53,TAOK3,CKS2	849	300	40
GO:0008283	BP	cell proliferation	0.0211	LGALS9,SCIN,TGFB1,APOE,PHB2,PPP1CC,AQP1,EPOR,GATA2,NOLC1,SLC25A5,SRSF6,IGFBP4,BIRC5,DDX39B,MYB,TCF3,BTG2,RNASEH2B,MYC,PDCD4,HSPD1,WDR12,OPTN,VIM,ZEB2,ITGA4,GID8,CCNA2,CKS1B,ANP32B,YBX1,NASP,PLAC8,EZH2,MCM7,RRM1,MKI67,GATA1,TIPIN,NME1,ADK,CDK6,F2R,ATPIF1,HMGB2,CD47,MTA3,NPM1,TRP53,GRB2,SPHK1,CKS2,GPX1,HMGB1,EIF5A,HIST1H2AP	1405	300	57
GO:0010638	BP	positive regulation of organelle organization	0.0212	HNRNPD,UBE2C,CCT3,SCIN,TGFB1,PHB2,HNRNPA2B1,TRIM28,DYNLL1,BIRC5,MYB,BIN1,FEN1,OPTN,GFI1B,ARPC1A,MNS1,CCT2,SH3GLB1,CTBP1,S100A10,ATPIF1,NPM1,TRP53,GRB2,GMFG,TCP1	467	300	27
GO:0009144	BP	purine nucleoside triphosphate metabolic process	0.022	COX5A,SDHD,TGFB1,ATP5G1,HSPA8,ATP5G3,MYC,CYC1,ATP5B,NUDT5,RAN,HK1,NME1,ADK,ATPIF1,TRP53,CYCS	215	300	17
GO:2000278	BP	regulation of DNA biosynthetic process	0.022	HNRNPD,CCT3,HNRNPA2B1,DDX39B,HSP90AA1,MYC,RFC2,CCT2,NPM1,TRP53,TCP1	93	300	11
GO:0043066	BP	negative regulation of apoptotic process	0.0226	APOE,PHB2,AQP1,EPOR,GATA2,HSPA8,SLC25A5,SRSF6,BIRC5,BTG2,MYC,PDCD4,PA2G4,HSPD1,NCL,OPTN,GCLM,ANP32B,BAG1,YBX1,PLAC8,YBX3,GATA1,MT1,UCP2,HK1,F2R,HMGB2,SET,NPM1,TRP53,SPHK1,GPX1,EIF5A	669	300	34
GO:1903047	BP	mitotic cell cycle process	0.024	UBE2C,TGFB1,PHB2,BIRC5,CALM3,MYB,TCF3,TOP2A,RNASEH2B,LMNB1,PCNA,CCNA2,CKS1B,SMC2,ANP32B,NASP,STMN1,CDCA8,CENPA,RAN,EZH2,MKI67,TIPIN,RPS27L,CDK6,MTA3,TRP53,TAOK3,CKS2	526	300	29
GO:1901576	BP	organic substance biosynthetic process	0.0259	GALNT1,HNRNPD,NHP2,CCT3,TGFB1,MCM2,APOE,ST8SIA6,PHB2,SLBP,AQP1,HDGF,HNRNPA2B1,MCM5,TRIM28,ATP5G1,SRM,GMNN,DYNLL1,EWSR1,CACYBP,GATA2,NOLC1,HMGB3,HSPA8,BIRC5,C1QBP,ATP5G3,DDX39B,ASF1A,TMPO,MYB,TCF3,HNRNPAB,BTG2,TRIB2,RRM2,TOP2A,MTHFD1,EIF2S1,ERH,HSP90AA1,TMEM14C,TKT,MYC,HDAC7,CYC1,CPOX,RFC2,LPIN2,FEN1,PDCD4,ACSL5,EIF3A,LDB1,PA2G4,ATP5B,PRIM1,TYMS,NUDT5,NCL,MCM6,NUCKS1,SLC45A3,VIM,GFI1B,ZEB2,DUT,PCN…	4400	300	135
GO:1901700	BP	response to oxygen-containing compound	0.026	HNRNPD,LGALS9,TGFB1,PHB2,AQP1,ATP5G1,EPOR,DYNLL1,CACYBP,SRSF6,BIRC5,CALM3,MYB,TCF3,BTG2,HSP90AA1,MYC,CYC1,PDCD4,TYMS,HSPD1,NCL,NUCKS1,CCNA2,SCAMP3,GCLM,ALAD,YBX1,NASP,EZH2,RGS10,MT1,PLSCR1,UCP2,SRSF2,GNG12,NME1,H2AFZ,ABCB4,F2R,KLF1,HMGB2,NPM1,TRP53,GRB2,GPX1,MT-ND1,LGALS1,SRSF3,ASS1	1179	300	50
GO:0033993	BP	response to lipid	0.0273	HNRNPD,LGALS9,TGFB1,PHB2,AQP1,GATA2,CALM3,MYB,TCF3,MYC,PDCD4,TYMS,HSPD1,NCL,PCNA,CCNA2,SCAMP3,ALAD,NASP,RAN,EZH2,FKBP4,PLSCR1,UCP2,GNG12,NME1,H2AFZ,ABCB4,F2R,HMGB2,NPM1,TRP53,HMGB1,ASS1	675	300	34
GO:1901293	BP	nucleoside phosphate biosynthetic process	0.0278	TGFB1,AQP1,ATP5G1,ATP5G3,RRM2,MTHFD1,ERH,MYC,CYC1,ACSL5,ATP5B,TYMS,DUT,RRM1,HK1,NME1,ADK,TRP53	242	300	18
GO:0009165	BP	nucleotide biosynthetic process	0.0278	TGFB1,AQP1,ATP5G1,ATP5G3,RRM2,MTHFD1,ERH,MYC,CYC1,ACSL5,ATP5B,TYMS,DUT,RRM1,HK1,NME1,ADK,TRP53	242	300	18
GO:0031327	BP	negative regulation of cellular biosynthetic process	0.0307	HNRNPD,TGFB1,PHB2,HDGF,HNRNPA2B1,TRIM28,EPOR,GMNN,DYNLL1,GATA2,HSPA8,BIRC5,C1QBP,MYB,TCF3,HNRNPAB,BTG2,TRIB2,EIF2S1,MYC,HDAC7,PDCD4,LDB1,PA2G4,TYMS,NCL,ZEB2,PCNA,PPID,YBX1,KHDRBS1,EZH2,CBX3,YBX3,GATA1,MORF4L2,SMARCA5,TIPIN,CTBP1,H2AFZ,CDK6,H2AFX,HMGB2,SET,MTA3,TRP53,H2AFJ,LYAR	1120	300	48
GO:0019725	BP	cellular homeostasis	0.0336	UBE2C,TGFB1,APOE,AQP1,EPOR,DYNLL1,GATA2,BIRC5,CALM3,GLRX5,MYC,ATP13A3,ATP5B,NUCKS1,PRDX6,PCNA,GCLM,CSRP3,MT2,MT1,UCP2,GNA15,HK1,NME1,ATP1B2,F2R,NPM1,TRP53,GPX1,LGALS1,EIF5A	593	300	31
GO:0034101	BP	erythrocyte homeostasis	0.0344	GATA2,TCF3,TMEM14C,LDB1,GFI1B,PTBP3,GATA1,CDK6,KLF1,ATPIF1,HMGB2,LYAR	116	300	12
GO:0009987	BP	cellular process	0.0346	COX5A,SDHD,GALNT1,HNRNPD,NHP2,LGALS9,UBE2C,CCT3,TUBB5,IDH3G,SNRPD1,SCIN,TGFB1,MCM2,TOMM40,APOE,PRKAR2B,ST8SIA6,GSTM5,PHB2,PPP1CC,SLBP,AQP1,HDGF,HNRNPA2B1,MCM5,DDX39,TRIM28,ATP5G1,EPOR,CRIP1,SRM,GMNN,DYNLL1,EWSR1,TNFAIP8L2,CACYBP,GATA2,NOLC1,HMGB3,CD48,HSPA8,ANP32E,SLC25A5,NDUFA1,SRSF6,IGFBP4,BIRC5,C1QBP,ATP5G3,MDH2,CALM3,DDX39B,RAB4A,ASF1A,TMPO,MYB,IFNGR1,TCF3,NUDCD2,HNRNPAB,BTG2,TRIB2,RRM2,SPNS3…	10560	300	266
GO:0051169	BP	nuclear transport	0.0347	TGFB1,PHB2,PPP1CC,HNRNPA2B1,DDX39,TRIM28,NOLC1,HSPA8,ANP32E,DDX39B,HSP90AA1,ANP32B,KHDRBS1,RAN,HNRNPA1,NPM1,TRP53,SRSF3,EIF5A	270	300	19
GO:0006913	BP	nucleocytoplasmic transport	0.0347	TGFB1,PHB2,PPP1CC,HNRNPA2B1,DDX39,TRIM28,NOLC1,HSPA8,ANP32E,DDX39B,HSP90AA1,ANP32B,KHDRBS1,RAN,HNRNPA1,NPM1,TRP53,SRSF3,EIF5A	270	300	19
GO:0009262	BP	deoxyribonucleotide metabolic process	0.035	RRM2,TYMS,DUT,RRM1,ADK,DCTPP1	24	300	6
GO:0044772	BP	mitotic cell cycle phase transition	0.0354	UBE2C,TGFB1,PHB2,BIRC5,CALM3,MYB,TCF3,RNASEH2B,LMNB1,CCNA2,CKS1B,ANP32B,NASP,EZH2,RPS27L,CDK6,MTA3,TRP53,TAOK3,CKS2	295	300	20
GO:0006334	BP	nucleosome assembly	0.0366	MCM2,ANP32E,ASF1A,ANP32B,NASP,CENPA,SMARCA5,SET,NPM1,HIST1H1B,NAP1L1	98	300	11
GO:0043069	BP	negative regulation of programmed cell death	0.0372	APOE,PHB2,AQP1,EPOR,GATA2,HSPA8,SLC25A5,SRSF6,BIRC5,BTG2,MYC,PDCD4,PA2G4,HSPD1,NCL,OPTN,GCLM,ANP32B,BAG1,YBX1,PLAC8,YBX3,GATA1,MT1,UCP2,HK1,F2R,HMGB2,SET,NPM1,TRP53,SPHK1,GPX1,EIF5A	685	300	34
GO:0051130	BP	positive regulation of cellular component organization	0.0379	HNRNPD,UBE2C,CCT3,SCIN,TGFB1,APOE,PHB2,AQP1,HNRNPA2B1,TRIM28,EPOR,DYNLL1,GATA2,HSPA8,BIRC5,C1QBP,MYB,HSP90AA1,BIN1,FEN1,OPTN,GFI1B,ZEB2,ARPC1A,EZH2,MNS1,CCT2,SH3GLB1,CTBP1,NME1,S100A10,ABCB4,ATPIF1,CD47,NPM1,TRP53,GRB2,GMFG,SPHK1,LYAR,TCP1,EIF5A	934	300	42
GO:0006333	BP	chromatin assembly or disassembly	0.0384	MCM2,ANP32E,ASF1A,ANP32B,NASP,CENPA,SMARCA5,SET,NPM1,HIST1H1B,NAP1L1,TRP53,HMGB1	137	300	13
GO:0033013	BP	tetrapyrrole metabolic process	0.0385	TMEM14C,CPOX,ALAD,UROD,HMBS,BLVRB,ATPIF1	36	300	7
GO:1901566	BP	organonitrogen compound biosynthetic process	0.0394	GALNT1,HNRNPD,NHP2,TGFB1,APOE,ST8SIA6,AQP1,ATP5G1,SRM,NOLC1,ATP5G3,DDX39B,BTG2,TRIB2,MTHFD1,EIF2S1,ERH,TMEM14C,MYC,CYC1,CPOX,ACSL5,EIF3A,LDB1,PA2G4,ATP5B,TYMS,NCL,VIM,DUT,GCLM,UGCG,ALAD,UROD,KHDRBS1,OAT,GATA1,RBM3,HMBS,PLSCR1,OAZ1,RPS27L,HK1,NME1,ADK,MRPL12,ATPIF1,NPM1,MRPL18,TRP53,EIF4A1,SPHK1,ASS1,EIF5A	1332	300	54
GO:0009725	BP	response to hormone	0.0407	HNRNPD,TGFB1,PHB2,AQP1,CACYBP,SRSF6,CALM3,BTG2,MYC,CYC1,TYMS,HSPD1,NUCKS1,CCNA2,GCLM,ALAD,YBX1,NASP,RAN,EZH2,FKBP4,RGS10,GATA1,UCP2,NME1,H2AFZ,HMGB2,NPM1,GRB2,HMGB1,SRSF3,ASS1,EIF5A	658	300	33
GO:0043524	BP	negative regulation of neuron apoptotic process	0.041	APOE,EPOR,BIRC5,BTG2,HSPD1,OPTN,GCLM,BAG1,MT1,F2R,SET,NPM1	118	300	12
GO:0048146	BP	positive regulation of fibroblast proliferation	0.042	TGFB1,AQP1,MYB,RNASEH2B,MYC,CCNA2,CDK6,SPHK1	50	300	8
GO:0071897	BP	DNA biosynthetic process	0.045	HNRNPD,CCT3,HNRNPA2B1,DDX39B,HSP90AA1,MYC,RFC2,PCNA,CCT2,LIG1,NPM1,TRP53,TCP1	139	300	13
GO:0033014	BP	tetrapyrrole biosynthetic process	0.0452	TMEM14C,CPOX,ALAD,UROD,HMBS,ATPIF1	25	300	6
GO:2000113	BP	negative regulation of cellular macromolecule biosynthetic process	0.0476	HNRNPD,TGFB1,PHB2,HDGF,HNRNPA2B1,TRIM28,GMNN,GATA2,HSPA8,BIRC5,C1QBP,MYB,TCF3,HNRNPAB,BTG2,EIF2S1,MYC,HDAC7,PDCD4,LDB1,PA2G4,TYMS,NCL,ZEB2,PCNA,PPID,YBX1,KHDRBS1,EZH2,CBX3,YBX3,GATA1,MORF4L2,SMARCA5,TIPIN,CTBP1,H2AFZ,CDK6,H2AFX,HMGB2,SET,MTA3,TRP53,H2AFJ,LYAR	1040	300	45
GO:0006397	BP	mRNA processing	0.0481	SNRPD1,SLBP,HNRNPA2B1,DDX39,HSPA8,SRSF6,C1QBP,DDX39B,SRSF7,XRN2,MBNL1,PTBP3,YBX1,KHDRBS1,SNRPA1,NUDT21,SRSF2,CPSF2,HNRNPF,HNRNPA1,NPM1,HNRNPM,SRSF3	379	300	23
GO:0005515	MF	protein binding	2.48e-07	NARF,HNRNPD,ICAM4,NHP2,LGALS9,UBE2C,CCT3,TUBB5,SNRPD1,SCIN,TGFB1,MCM2,TOMM40,APOE,PRKAR2B,GSTM5,PHB2,PPP1CC,CTSE,AQP1,HDGF,HNRNPA2B1,DDX39,TRIM28,EPOR,SRM,GMNN,DYNLL1,EWSR1,TNFAIP8L2,CACYBP,GATA2,NOLC1,CD48,HSPA8,ANP32E,SLC25A5,SRSF6,IGFBP4,BIRC5,C1QBP,MDH2,CALM3,DDX39B,RAB4A,ASF1A,TMPO,MYB,IFNGR1,TCF3,NUDCD2,HNRNPAB,BTG2,TRIB2,RRM2,TOP2A,EIF2S1,HSP90AA1,TNFAIP2,TKT,MYC,HDAC7,CYC1,CPOX,RFC2,SRSF7…	6262	300	196
GO:0003723	MF	RNA binding	8.2e-06	HNRNPD,NHP2,SNRPD1,SLBP,HNRNPA2B1,EWSR1,NOLC1,HMGB3,HSPA8,SRSF6,DDX39B,HNRNPAB,EIF2S1,HSP90AA1,NSUN2,MYC,SRSF7,PDCD4,EIF3A,PA2G4,TYMS,NUDT5,HSPD1,NOP58,NCL,VIM,NOP56,MBNL1,PTBP3,YBX1,KHDRBS1,RAN,EZH2,YBX3,SNRPA1,RBM3,NUDT21,SRSF2,SERBP1,HNRNPUL1,CPSF2,HNRNPF,HNRNPA1,FBL,NPM1,MRPL18,HNRNPM,TRP53,EIF4A1,HMGB1,SRSF3,EIF5A	964	300	52
GO:0008301	MF	DNA binding, bending	0.00055	CRIP1,HMGB3,TOP2A,GATA1,HMGB2,HMGB1	13	300	6
GO:0003676	MF	nucleic acid binding	0.000594	HNRNPD,NHP2,SNRPD1,MCM2,SLBP,HDGF,HNRNPA2B1,MCM5,DDX39,TRIM28,CRIP1,EWSR1,GATA2,NOLC1,HMGB3,HSPA8,SRSF6,DDX39B,TMPO,MYB,TCF3,HNRNPAB,TOP2A,EIF2S1,ERH,HSP90AA1,NSUN2,MYC,RFC2,SRSF7,FEN1,BANF1,PDCD4,EIF3A,LDB1,PA2G4,PRIM1,TYMS,NUDT5,HSPD1,NOP58,NCL,MCM6,NUCKS1,VIM,GFI1B,ZEB2,PCNA,NOP56,XRN2,MBNL1,SMC2,PTBP3,YBX1,KHDRBS1,CENPA,RAN,EZH2,CUX1,MCM7,YBX3,SNRPA1,MKI67,GATA1,RBM3,HMGN5,SMARCA5,NUDT21,PLSC…	2765	300	100
GO:0019899	MF	enzyme binding	0.00115	HNRNPD,LGALS9,UBE2C,TUBB5,TGFB1,MCM2,PRKAR2B,GSTM5,PPP1CC,HNRNPA2B1,TRIM28,GMNN,DYNLL1,CACYBP,NOLC1,HSPA8,SLC25A5,BIRC5,C1QBP,CALM3,RAB4A,TCF3,TRIB2,TOP2A,HSP90AA1,MYC,HDAC7,RFC2,BIN1,LMNB1,BANF1,EIF3A,LDB1,PA2G4,HSPD1,NOP58,NCL,OPTN,VIM,STOM,PCNA,NOP56,CCNA2,PPID,CKS1B,SCAMP3,GCLM,ANP32B,BAG1,YBX1,CBX3,NUDT21,COTL1,PLSCR1,CCT2,SRSF2,OAZ1,GADD45A,NME1,HNRNPUL1,ATP1B2,FBL,H2AFX,ATPIF1,NPM1,NAP1L1,…	1891	300	75
GO:0005488	MF	binding	0.00449	NARF,COX5A,SDHD,GALNT1,HNRNPD,ICAM4,NHP2,LGALS9,UBE2C,CCT3,TUBB5,CPA3,IDH3G,SNRPD1,SCIN,TGFB1,EPDR1,MCM2,TOMM40,APOE,PRKAR2B,GSTM5,PHB2,PPP1CC,CTSE,SLBP,AQP1,HDGF,HNRNPA2B1,MCM5,DDX39,TRIM28,ATP5G1,EPOR,CRIP1,SRM,GMNN,DYNLL1,EWSR1,TNFAIP8L2,CACYBP,GATA2,NOLC1,HMGB3,CD48,HSPA8,ANP32E,SLC25A5,SRSF6,IGFBP4,BIRC5,C1QBP,ATP5G3,MDH2,CALM3,DDX39B,RAB4A,ASF1A,TMPO,MYB,IFNGR1,TCF3,NUDCD2,HNRNPAB,BTG2,TRIB…	9394	300	247
GO:0097159	MF	organic cyclic compound binding	0.00757	SDHD,HNRNPD,NHP2,UBE2C,CCT3,TUBB5,IDH3G,SNRPD1,MCM2,APOE,PRKAR2B,SLBP,HDGF,HNRNPA2B1,MCM5,DDX39,TRIM28,CRIP1,EWSR1,GATA2,NOLC1,HMGB3,HSPA8,SRSF6,DDX39B,RAB4A,TMPO,MYB,TCF3,HNRNPAB,TRIB2,TOP2A,MTHFD1,EIF2S1,ERH,HSP90AA1,NSUN2,TKT,MYC,ATP13A3,CYC1,RFC2,SRSF7,GNA14,FEN1,BANF1,PDCD4,ACSL5,EIF3A,LDB1,PA2G4,ATP5B,PRIM1,TYMS,NUDT5,HSPD1,ACADL,NOP58,NCL,MCM6,NUCKS1,VIM,GFI1B,ZEB2,DUT,PCNA,NOP56,XRN2,MBNL…	4349	300	136
GO:1901363	MF	heterocyclic compound binding	0.00791	SDHD,HNRNPD,NHP2,UBE2C,CCT3,TUBB5,IDH3G,SNRPD1,MCM2,PRKAR2B,SLBP,HDGF,HNRNPA2B1,MCM5,DDX39,TRIM28,CRIP1,EWSR1,GATA2,NOLC1,HMGB3,HSPA8,SRSF6,DDX39B,RAB4A,TMPO,MYB,TCF3,HNRNPAB,TRIB2,TOP2A,MTHFD1,EIF2S1,ERH,HSP90AA1,NSUN2,TKT,MYC,ATP13A3,CYC1,RFC2,SRSF7,GNA14,FEN1,BANF1,PDCD4,ACSL5,EIF3A,LDB1,PA2G4,ATP5B,PRIM1,TYMS,NUDT5,HSPD1,ACADL,NOP58,NCL,MCM6,NUCKS1,VIM,GFI1B,ZEB2,DUT,PCNA,NOP56,XRN2,MBNL1,PPI…	4311	300	135
GO:0051082	MF	unfolded protein binding	0.0133	CCT3,HSPA8,NUDCD2,HSP90AA1,PFDN6,HSPD1,CCT2,NPM1,TCP1,HSPE1	72	300	10
GO:0008134	MF	transcription factor binding	0.016	HNRNPD,HDGF,GMNN,GATA2,NOLC1,HSPA8,C1QBP,MYB,TCF3,TRIB2,MYC,HDAC7,LDB1,NOP58,PTMA,NUCKS1,OPTN,GFI1B,PCNA,PPID,YBX1,FKBP4,CSRP3,GATA1,CTBP1,HNRNPF,FBL,HMGB2,NPM1,TRP53	543	300	30
GO:0019904	MF	protein domain specific binding	0.0174	TUBB5,PRKAR2B,PPP1CC,TRIM28,DYNLL1,CACYBP,GATA2,NOLC1,HSPA8,CALM3,MYB,TCF3,HSP90AA1,SRSF7,BANF1,LDB1,VIM,CCNA2,PMF1,KHDRBS1,RAN,CBX3,RRM1,GATA1,PLSCR1,FAM189B,GNG12,CTBP1,LAT2,HMGB2,HNRNPM,TRP53,GRB2,GPX1	661	300	34
GO:0003677	MF	DNA binding	0.0204	HNRNPD,MCM2,HDGF,HNRNPA2B1,MCM5,TRIM28,CRIP1,GATA2,NOLC1,HMGB3,TMPO,MYB,TCF3,HNRNPAB,TOP2A,ERH,MYC,RFC2,FEN1,BANF1,LDB1,PA2G4,PRIM1,NCL,MCM6,NUCKS1,GFI1B,ZEB2,PCNA,XRN2,SMC2,YBX1,CENPA,EZH2,CUX1,MCM7,YBX3,MKI67,GATA1,HMGN5,SMARCA5,PLSCR1,TIPIN,GADD45A,NME1,H2AFZ,HNRNPA1,H2AFX,KLF1,HMGB2,SET,MTA3,LIG1,NPM1,HIST1H1B,TRP53,H2AFJ,SPHK1,HMGB1,LYAR,HIST1H2AP	1541	300	61
GO:0003697	MF	single-stranded DNA binding	0.022	HNRNPA2B1,PRIM1,NCL,MCM6,NUCKS1,SMC2,YBX1,MCM7,YBX3,NME1,HNRNPA1	93	300	11
GO:0042802	MF	identical protein binding	0.0245	TGFB1,APOE,GSTM5,CTSE,AQP1,HNRNPA2B1,DDX39,EPOR,SRM,DYNLL1,EWSR1,CACYBP,BIRC5,MDH2,DDX39B,TCF3,RRM2,TOP2A,HSP90AA1,TKT,CPOX,BIN1,BANF1,LDB1,TYMS,NUDT5,NCL,MCM6,OPTN,VIM,STOM,PCNA,ALAD,KHDRBS1,SDSL,CBX3,CSRP3,OAT,RRM1,NUDT21,MNS1,GADD45A,HK1,SH3GLB1,CTBP1,NME1,PSMD7,S100A10,DCTPP1,GYPA,RPIA,ATPIF1,NPM1,TRP53,GRB2,LGALS1,ASS1	1412	300	57
GO:0046983	MF	protein dimerization activity	0.0476	TGFB1,APOE,GSTM5,CTSE,SRM,DYNLL1,CACYBP,NOLC1,BIRC5,MDH2,TCF3,RRM2,TOP2A,HSP90AA1,TKT,MYC,CPOX,BIN1,BANF1,LDB1,TYMS,NUDT5,HSPD1,STOM,GCLM,SMC2,CENPA,RAN,NUDT21,OAZ1,GADD45A,HK1,SH3GLB1,CTBP1,H2AFZ,PSMD7,S100A10,H2AFX,GYPA,ATPIF1,NPM1,TRP53,H2AFJ,LGALS1,HIST1H2AP	1040	300	45
GO:0044428	CC	nuclear part	4.3e-09	NARF,HNRNPD,NHP2,UBE2C,TUBB5,IDH3G,SNRPD1,MCM2,APOE,PHB2,PPP1CC,SLBP,AQP1,HDGF,HNRNPA2B1,MCM5,DDX39,TRIM28,DYNLL1,EWSR1,CACYBP,GATA2,NOLC1,HSPA8,ANP32E,SRSF6,BIRC5,DDX39B,ASF1A,TMPO,MYB,TCF3,HNRNPAB,RRM2,TOP2A,NSUN2,RNASEH2B,TKT,MYC,HDAC7,SRSF7,BIN1,LMNB1,FEN1,BANF1,ACSL5,EIF3A,LDB1,PA2G4,PRIM1,TALDO1,TYMS,HSPD1,WDR12,NOP58,NCL,PTMA,MCM6,CSRP1,NUCKS1,VIM,GFI1B,ZEB2,DUT,PCNA,NOP56,XRN2,GID8,CCNA2,…	3506	300	135
GO:0070013	CC	intracellular organelle lumen	5.01e-09	NARF,HNRNPD,NHP2,TUBB5,IDH3G,MCM2,PHB2,PPP1CC,SLBP,HDGF,HNRNPA2B1,MCM5,DDX39,TRIM28,EWSR1,CACYBP,GATA2,NOLC1,HSPA8,ANP32E,SLC25A5,SRSF6,BIRC5,C1QBP,MDH2,DDX39B,ASF1A,MYB,TCF3,HNRNPAB,TOP2A,GLRX5,NSUN2,RNASEH2B,TKT,MYC,HDAC7,CPOX,SRSF7,LMNB1,FEN1,BANF1,MINPP1,ACSL5,EIF3A,LDB1,PA2G4,ATP5B,PRIM1,TALDO1,TYMS,HSPD1,ACADL,WDR12,NOP58,NCL,PTMA,MCM6,CSRP1,NUCKS1,VIM,GFI1B,ZEB2,DUT,PCNA,NOP56,XRN2,GID8,CC…	3551	300	136
GO:0031974	CC	membrane-enclosed lumen	5.48e-09	NARF,HNRNPD,NHP2,TUBB5,IDH3G,MCM2,PHB2,PPP1CC,SLBP,HDGF,HNRNPA2B1,MCM5,DDX39,TRIM28,EWSR1,CACYBP,GATA2,NOLC1,HSPA8,ANP32E,SLC25A5,SRSF6,BIRC5,C1QBP,MDH2,DDX39B,ASF1A,MYB,TCF3,HNRNPAB,TOP2A,GLRX5,NSUN2,RNASEH2B,TKT,MYC,HDAC7,CPOX,SRSF7,LMNB1,FEN1,BANF1,MINPP1,ACSL5,EIF3A,LDB1,PA2G4,ATP5B,PRIM1,TALDO1,TYMS,HSPD1,ACADL,WDR12,NOP58,NCL,PTMA,MCM6,CSRP1,NUCKS1,VIM,GFI1B,ZEB2,DUT,PCNA,NOP56,XRN2,GID8,CC…	3555	300	136
GO:0043233	CC	organelle lumen	5.48e-09	NARF,HNRNPD,NHP2,TUBB5,IDH3G,MCM2,PHB2,PPP1CC,SLBP,HDGF,HNRNPA2B1,MCM5,DDX39,TRIM28,EWSR1,CACYBP,GATA2,NOLC1,HSPA8,ANP32E,SLC25A5,SRSF6,BIRC5,C1QBP,MDH2,DDX39B,ASF1A,MYB,TCF3,HNRNPAB,TOP2A,GLRX5,NSUN2,RNASEH2B,TKT,MYC,HDAC7,CPOX,SRSF7,LMNB1,FEN1,BANF1,MINPP1,ACSL5,EIF3A,LDB1,PA2G4,ATP5B,PRIM1,TALDO1,TYMS,HSPD1,ACADL,WDR12,NOP58,NCL,PTMA,MCM6,CSRP1,NUCKS1,VIM,GFI1B,ZEB2,DUT,PCNA,NOP56,XRN2,GID8,CC…	3555	300	136
GO:0005634	CC	nucleus	7.21e-09	NARF,HNRNPD,NHP2,LGALS9,UBE2C,TUBB5,IDH3G,SNRPD1,TGFB1,MCM2,APOE,PHB2,PPP1CC,SLBP,AQP1,HDGF,HNRNPA2B1,MCM5,DDX39,TRIM28,GMNN,DYNLL1,EWSR1,CACYBP,GATA2,NOLC1,HMGB3,HSPA8,ANP32E,SRSF6,BIRC5,C1QBP,CALM3,DDX39B,ASF1A,TMPO,MYB,TCF3,HNRNPAB,TRIB2,RRM2,TOP2A,GLRX5,EIF2S1,HSP90AA1,NSUN2,RNASEH2B,TKT,MYC,HDAC7,RFC2,LPIN2,SRSF7,PFDN6,BIN1,LMNB1,CARNMT1,FEN1,BANF1,PDCD4,ACSL5,EIF3A,LDB1,PA2G4,PRIM1,TALDO1,T…	5273	300	178
GO:0031981	CC	nuclear lumen	1.39e-07	NARF,HNRNPD,NHP2,IDH3G,MCM2,PHB2,PPP1CC,SLBP,HDGF,HNRNPA2B1,MCM5,DDX39,TRIM28,EWSR1,CACYBP,GATA2,NOLC1,HSPA8,ANP32E,SRSF6,BIRC5,DDX39B,ASF1A,MYB,TCF3,HNRNPAB,TOP2A,NSUN2,RNASEH2B,TKT,MYC,HDAC7,SRSF7,LMNB1,FEN1,BANF1,ACSL5,EIF3A,LDB1,PA2G4,PRIM1,TALDO1,TYMS,WDR12,NOP58,NCL,PTMA,MCM6,CSRP1,NUCKS1,VIM,GFI1B,ZEB2,DUT,PCNA,NOP56,XRN2,GID8,CCNA2,MBNL1,PPID,PMF1,SMC2,ANP32B,UROD,NASP,EBNA1BP2,KHDRBS1,CD…	3134	300	121
GO:0043231	CC	intracellular membrane-bounded organelle	5.67e-07	NARF,COX5A,SDHD,GALNT1,HNRNPD,NHP2,LGALS9,UBE2C,TUBB5,IDH3G,SNRPD1,TGFB1,EPDR1,MCM2,TOMM40,APOE,PRKAR2B,ST8SIA6,PHB2,PPP1CC,SLBP,AQP1,HDGF,HNRNPA2B1,MCM5,DDX39,TRIM28,ATP5G1,GMNN,DYNLL1,EWSR1,CACYBP,GATA2,NOLC1,HMGB3,HSPA8,ANP32E,SLC25A5,NDUFA1,SRSF6,BIRC5,C1QBP,ATP5G3,MDH2,CALM3,DDX39B,RAB4A,ASF1A,TMPO,MYB,IFNGR1,TCF3,HNRNPAB,TRIB2,RRM2,SPNS3,TOP2A,MTHFD1,GLRX5,EIF2S1,HSP90AA1,TMEM14C,NSUN2,RNAS…	7877	300	229
GO:0032991	CC	protein-containing complex	1.37e-06	COX5A,SDHD,HNRNPD,NHP2,UBE2C,CCT3,TUBB5,SNRPD1,SCIN,MCM2,TOMM40,APOE,PRKAR2B,PHB2,PPP1CC,SLBP,HDGF,HNRNPA2B1,MCM5,DDX39,TRIM28,ATP5G1,DYNLL1,CACYBP,GATA2,NOLC1,CD48,HSPA8,ANP32E,SLC25A5,NDUFA1,BIRC5,ATP5G3,CALM3,DDX39B,ASF1A,TCF3,NUDCD2,HNRNPAB,RRM2,TOP2A,EIF2S1,ERH,HSP90AA1,TNFAIP2,NSUN2,RNASEH2B,MYC,HDAC7,CYC1,RFC2,EMILIN2,PFDN6,BIN1,AP3S1,GNA14,FEN1,FERMT3,EIF3A,LDB1,PA2G4,ATP5B,PRIM1,HSPD1,WD…	4100	300	143
GO:0044446	CC	intracellular organelle part	1.54e-06	NARF,COX5A,SDHD,GALNT1,HNRNPD,NHP2,UBE2C,CCT3,TUBB5,IDH3G,SNRPD1,SCIN,MCM2,TOMM40,APOE,PRKAR2B,ST8SIA6,PHB2,PPP1CC,SLBP,AQP1,HDGF,HNRNPA2B1,MCM5,DDX39,TRIM28,ATP5G1,DYNLL1,EWSR1,CACYBP,GATA2,NOLC1,HSPA8,ANP32E,SLC25A5,NDUFA1,SRSF6,BIRC5,C1QBP,ATP5G3,MDH2,CALM3,DDX39B,RAB4A,ASF1A,TMPO,MYB,TCF3,NUDCD2,HNRNPAB,RRM2,SPNS3,TOP2A,GLRX5,TMEM14C,NSUN2,RNASEH2B,TKT,MYC,HDAC7,CYC1,CPOX,RFC2,LPIN2,SRSF7,BIN…	6462	300	198
GO:0044422	CC	organelle part	1.86e-06	NARF,COX5A,SDHD,GALNT1,HNRNPD,NHP2,UBE2C,CCT3,TUBB5,IDH3G,SNRPD1,SCIN,MCM2,TOMM40,APOE,PRKAR2B,ST8SIA6,GSTM5,PHB2,PPP1CC,SLBP,AQP1,HDGF,HNRNPA2B1,MCM5,DDX39,TRIM28,ATP5G1,DYNLL1,EWSR1,CACYBP,GATA2,NOLC1,HSPA8,ANP32E,SLC25A5,NDUFA1,SRSF6,BIRC5,C1QBP,ATP5G3,MDH2,CALM3,DDX39B,RAB4A,ASF1A,TMPO,MYB,TCF3,NUDCD2,HNRNPAB,RRM2,SPNS3,TOP2A,GLRX5,HSP90AA1,TMEM14C,NSUN2,RNASEH2B,TKT,MYC,HDAC7,CYC1,CPOX,RFC2,…	6611	300	201
GO:0043227	CC	membrane-bounded organelle	2.39e-06	NARF,COX5A,SDHD,GALNT1,HNRNPD,NHP2,LGALS9,UBE2C,TUBB5,CPA3,IDH3G,SNRPD1,TGFB1,EPDR1,MCM2,TOMM40,APOE,PRKAR2B,ST8SIA6,PHB2,PPP1CC,CTSE,SLBP,AQP1,HDGF,HNRNPA2B1,MCM5,DDX39,TRIM28,ATP5G1,GMNN,DYNLL1,EWSR1,CACYBP,GATA2,NOLC1,HMGB3,HSPA8,ANP32E,SLC25A5,NDUFA1,SRSF6,BIRC5,C1QBP,ATP5G3,MDH2,CALM3,DDX39B,RAB4A,ASF1A,TMPO,MYB,IFNGR1,TCF3,HNRNPAB,TRIB2,RRM2,SPNS3,TOP2A,MTHFD1,GLRX5,EIF2S1,HSP90AA1,TMEM14C,…	8317	300	236
GO:0005694	CC	chromosome	1.15e-05	MCM2,PPP1CC,HNRNPA2B1,TRIM28,DYNLL1,HMGB3,ANP32E,BIRC5,ASF1A,TMPO,TCF3,NUDCD2,TOP2A,MYC,RFC2,FEN1,BANF1,LDB1,PRIM1,NUCKS1,ZEB2,PCNA,PMF1,SMC2,NASP,CDCA8,CENPA,RAN,EZH2,CBX3,MKI67,HMGN5,SMARCA5,HMBS,TIPIN,BAZ1A,H2AFZ,FBL,H2AFX,KLF1,HMGB2,MTA3,HIST1H1B,TRP53,H2AFJ,HMGB1,TCP1,HIST1H2AP	858	300	48
GO:0044424	CC	intracellular part	2.67e-05	NARF,COX5A,SDHD,GALNT1,HNRNPD,ICAM4,NHP2,LGALS9,UBE2C,CCT3,TUBB5,CPA3,IDH3G,SNRPD1,SCIN,TGFB1,EPDR1,MCM2,TOMM40,APOE,PRKAR2B,ST8SIA6,GSTM5,PHB2,PPP1CC,CTSE,SLBP,AQP1,HDGF,HNRNPA2B1,MCM5,DDX39,TRIM28,ATP5G1,EPOR,CRIP1,GMNN,DYNLL1,EWSR1,TNFAIP8L2,CACYBP,GATA2,NOLC1,HMGB3,HSPA8,ANP32E,SLC25A5,NDUFA1,SRSF6,BIRC5,C1QBP,ATP5G3,MDH2,CALM3,DDX39B,RAB4A,ASF1A,TMPO,MYB,IFNGR1,TCF3,NUDCD2,HNRNPAB,TRIB2,RRM2…	10139	300	267
GO:0000228	CC	nuclear chromosome	8.6e-05	MCM2,PPP1CC,TRIM28,ANP32E,BIRC5,ASF1A,TCF3,TOP2A,MYC,FEN1,LDB1,PRIM1,NUCKS1,ZEB2,PCNA,PMF1,SMC2,NASP,CENPA,EZH2,CBX3,SMARCA5,TIPIN,BAZ1A,H2AFZ,H2AFX,KLF1,HMGB2,MTA3,TRP53,H2AFJ,TCP1	474	300	32
GO:0043226	CC	organelle	0.000139	NARF,COX5A,SDHD,GALNT1,HNRNPD,NHP2,LGALS9,UBE2C,CCT3,TUBB5,CPA3,IDH3G,SNRPD1,SCIN,TGFB1,EPDR1,MCM2,TOMM40,APOE,PRKAR2B,ST8SIA6,GSTM5,PHB2,PPP1CC,CTSE,SLBP,AQP1,HDGF,HNRNPA2B1,MCM5,DDX39,TRIM28,ATP5G1,GMNN,DYNLL1,EWSR1,CACYBP,GATA2,NOLC1,HMGB3,HSPA8,ANP32E,SLC25A5,NDUFA1,SRSF6,BIRC5,C1QBP,ATP5G3,MDH2,CALM3,DDX39B,RAB4A,ASF1A,TMPO,MYB,IFNGR1,TCF3,NUDCD2,HNRNPAB,TRIB2,RRM2,SPNS3,TOP2A,MTHFD1,GLRX5,E…	9148	300	247
GO:0043229	CC	intracellular organelle	0.000172	NARF,COX5A,SDHD,GALNT1,HNRNPD,NHP2,LGALS9,UBE2C,CCT3,TUBB5,CPA3,IDH3G,SNRPD1,SCIN,TGFB1,EPDR1,MCM2,TOMM40,APOE,PRKAR2B,ST8SIA6,PHB2,PPP1CC,CTSE,SLBP,AQP1,HDGF,HNRNPA2B1,MCM5,DDX39,TRIM28,ATP5G1,GMNN,DYNLL1,EWSR1,CACYBP,GATA2,NOLC1,HMGB3,HSPA8,ANP32E,SLC25A5,NDUFA1,SRSF6,BIRC5,C1QBP,ATP5G3,MDH2,CALM3,DDX39B,RAB4A,ASF1A,TMPO,MYB,IFNGR1,TCF3,NUDCD2,HNRNPAB,TRIB2,RRM2,SPNS3,TOP2A,MTHFD1,GLRX5,EIF2S1,…	9006	300	244
GO:0044427	CC	chromosomal part	0.000181	MCM2,PPP1CC,HNRNPA2B1,TRIM28,DYNLL1,ANP32E,BIRC5,ASF1A,TMPO,TCF3,NUDCD2,MYC,RFC2,FEN1,LDB1,PRIM1,NUCKS1,ZEB2,PCNA,PMF1,SMC2,NASP,CDCA8,CENPA,RAN,EZH2,CBX3,MKI67,HMGN5,SMARCA5,TIPIN,BAZ1A,H2AFZ,H2AFX,KLF1,HMGB2,MTA3,HIST1H1B,TRP53,H2AFJ,TCP1,HIST1H2AP	761	300	42
GO:0043228	CC	non-membrane-bounded organelle	0.000202	NARF,NHP2,CCT3,TUBB5,IDH3G,SCIN,MCM2,APOE,PRKAR2B,PPP1CC,SLBP,HNRNPA2B1,DDX39,TRIM28,DYNLL1,EWSR1,NOLC1,HMGB3,HSPA8,ANP32E,SLC25A5,BIRC5,CALM3,DDX39B,ASF1A,TMPO,TCF3,NUDCD2,TRIB2,TOP2A,EIF2S1,NSUN2,MYC,RFC2,BIN1,LMNB1,FEN1,BANF1,FERMT3,ACSL5,EIF3A,LDB1,PA2G4,ATP5B,PRIM1,TYMS,WDR12,NOP58,NCL,CSRP1,NUCKS1,VIM,ZEB2,STOM,PCNA,NOP56,XRN2,MBNL1,PPID,PMF1,SMC2,ANP32B,YBX1,NASP,EBNA1BP2,STMN1,CDCA8,CENPA…	3314	300	116
GO:0043232	CC	intracellular non-membrane-bounded organelle	0.000202	NARF,NHP2,CCT3,TUBB5,IDH3G,SCIN,MCM2,APOE,PRKAR2B,PPP1CC,SLBP,HNRNPA2B1,DDX39,TRIM28,DYNLL1,EWSR1,NOLC1,HMGB3,HSPA8,ANP32E,SLC25A5,BIRC5,CALM3,DDX39B,ASF1A,TMPO,TCF3,NUDCD2,TRIB2,TOP2A,EIF2S1,NSUN2,MYC,RFC2,BIN1,LMNB1,FEN1,BANF1,FERMT3,ACSL5,EIF3A,LDB1,PA2G4,ATP5B,PRIM1,TYMS,WDR12,NOP58,NCL,CSRP1,NUCKS1,VIM,ZEB2,STOM,PCNA,NOP56,XRN2,MBNL1,PPID,PMF1,SMC2,ANP32B,YBX1,NASP,EBNA1BP2,STMN1,CDCA8,CENPA…	3314	300	116
GO:0005730	CC	nucleolus	0.000227	NARF,NHP2,IDH3G,PPP1CC,SLBP,DDX39,EWSR1,NOLC1,HSPA8,DDX39B,TOP2A,NSUN2,MYC,FEN1,ACSL5,EIF3A,PA2G4,TYMS,WDR12,NOP58,NCL,NUCKS1,ZEB2,NOP56,XRN2,PPID,SMC2,ANP32B,EBNA1BP2,CDCA8,RAN,MKI67,RBM3,MORF4L2,SMARCA5,PLSCR1,FBL,HMGB2,NPM3,NPM1,TRP53,EIF4A1,GRB2,LYAR	825	300	44
GO:0031975	CC	envelope	0.000248	COX5A,SDHD,TUBB5,TOMM40,APOE,PRKAR2B,PHB2,PPP1CC,AQP1,ATP5G1,CACYBP,SLC25A5,NDUFA1,ATP5G3,MDH2,CALM3,TMPO,RRM2,TMEM14C,MYC,CYC1,CPOX,BIN1,LMNB1,BANF1,ACSL5,ATP5B,TYMS,HSPD1,ACADL,YBX1,RAN,RRM1,COX7B,MNS1,UCP2,HK1,SH3GLB1,NME1,BRI3BP,COX6A1,MINOS1,COX6B2,ATPIF1,CYCS,MT-ND1,ASS1,EIF5A	946	300	48
GO:0031967	CC	organelle envelope	0.000248	COX5A,SDHD,TUBB5,TOMM40,APOE,PRKAR2B,PHB2,PPP1CC,AQP1,ATP5G1,CACYBP,SLC25A5,NDUFA1,ATP5G3,MDH2,CALM3,TMPO,RRM2,TMEM14C,MYC,CYC1,CPOX,BIN1,LMNB1,BANF1,ACSL5,ATP5B,TYMS,HSPD1,ACADL,YBX1,RAN,RRM1,COX7B,MNS1,UCP2,HK1,SH3GLB1,NME1,BRI3BP,COX6A1,MINOS1,COX6B2,ATPIF1,CYCS,MT-ND1,ASS1,EIF5A	946	300	48
GO:0000785	CC	chromatin	0.000775	MCM2,HNRNPA2B1,TRIM28,ANP32E,ASF1A,TMPO,TCF3,MYC,LDB1,NUCKS1,ZEB2,NASP,CENPA,RAN,EZH2,CBX3,HMGN5,SMARCA5,TIPIN,BAZ1A,H2AFZ,H2AFX,KLF1,HMGB2,MTA3,HIST1H1B,TRP53,H2AFJ,TCP1,HIST1H2AP	469	300	30
GO:0044454	CC	nuclear chromosome part	0.000969	MCM2,PPP1CC,TRIM28,ANP32E,ASF1A,TCF3,MYC,FEN1,LDB1,PRIM1,NUCKS1,ZEB2,PCNA,PMF1,NASP,CENPA,EZH2,CBX3,SMARCA5,TIPIN,BAZ1A,H2AFZ,H2AFX,KLF1,HMGB2,MTA3,TRP53,H2AFJ,TCP1	448	300	29
GO:0031966	CC	mitochondrial membrane	0.00116	COX5A,SDHD,TOMM40,PRKAR2B,PHB2,PPP1CC,ATP5G1,SLC25A5,NDUFA1,ATP5G3,MDH2,CALM3,TMEM14C,CYC1,CPOX,ACSL5,ATP5B,TYMS,HSPD1,ACADL,COX7B,UCP2,HK1,SH3GLB1,NME1,BRI3BP,COX6A1,MINOS1,COX6B2,ATPIF1,MT-ND1,ASS1	531	300	32
GO:0044429	CC	mitochondrial part	0.00137	COX5A,SDHD,TOMM40,PRKAR2B,PHB2,PPP1CC,ATP5G1,SLC25A5,NDUFA1,C1QBP,ATP5G3,MDH2,CALM3,GLRX5,TMEM14C,CYC1,CPOX,ACSL5,ATP5B,TYMS,HSPD1,ACADL,OAT,COX7B,UCP2,HK1,SH3GLB1,NME1,BRI3BP,MRPL12,MRPS28,COX6A1,MINOS1,COX6B2,ATPIF1,MRPL18,TRP53,CYCS,MT-ND1,HSPE1,ASS1	790	300	41
GO:0043209	CC	myelin sheath	0.0014	COX5A,CCT3,HSPA8,SLC25A5,MDH2,CALM3,HSP90AA1,TKT,ATP5B,HSPD1,GNB4,CCT2,NME1,CYCS,TCP1,PPIA,ASS1	176	300	17
GO:0000790	CC	nuclear chromatin	0.00147	TRIM28,ANP32E,ASF1A,TCF3,MYC,LDB1,NUCKS1,ZEB2,NASP,CENPA,EZH2,CBX3,SMARCA5,TIPIN,BAZ1A,H2AFZ,H2AFX,KLF1,HMGB2,MTA3,TRP53,H2AFJ,TCP1	308	300	23
GO:0005740	CC	mitochondrial envelope	0.00227	COX5A,SDHD,TOMM40,PRKAR2B,PHB2,PPP1CC,ATP5G1,SLC25A5,NDUFA1,ATP5G3,MDH2,CALM3,TMEM14C,CYC1,CPOX,ACSL5,ATP5B,TYMS,HSPD1,ACADL,COX7B,UCP2,HK1,SH3GLB1,NME1,BRI3BP,COX6A1,MINOS1,COX6B2,ATPIF1,CYCS,MT-ND1,ASS1	575	300	33
GO:0005622	CC	intracellular	0.0034	NARF,COX5A,SDHD,GALNT1,HNRNPD,ICAM4,NHP2,LGALS9,UBE2C,CCT3,TUBB5,CPA3,IDH3G,SNRPD1,SCIN,TGFB1,EPDR1,MCM2,TOMM40,APOE,PRKAR2B,ST8SIA6,GSTM5,PHB2,PPP1CC,CTSE,SLBP,AQP1,HDGF,HNRNPA2B1,MCM5,DDX39,TRIM28,ATP5G1,EPOR,CRIP1,GMNN,DYNLL1,EWSR1,TNFAIP8L2,CACYBP,GATA2,NOLC1,HMGB3,HSPA8,ANP32E,SLC25A5,NDUFA1,SRSF6,BIRC5,C1QBP,ATP5G3,MDH2,CALM3,DDX39B,RAB4A,ASF1A,TMPO,MYB,IFNGR1,TCF3,NUDCD2,HNRNPAB,TRIB2,RRM2…	10507	300	268
GO:0031428	CC	box C/D snoRNP complex	0.00365	NOLC1,NOP58,NOP56,FBL	5	300	4
GO:0019866	CC	organelle inner membrane	0.00496	COX5A,SDHD,TOMM40,PRKAR2B,PHB2,ATP5G1,SLC25A5,NDUFA1,ATP5G3,MDH2,TMPO,TMEM14C,CYC1,CPOX,LMNB1,ACSL5,ATP5B,TYMS,HSPD1,COX7B,UCP2,COX6A1,MINOS1,COX6B2,ATPIF1,MT-ND1	406	300	26
GO:0005654	CC	nucleoplasm	0.00727	HNRNPD,NHP2,IDH3G,MCM2,PPP1CC,HDGF,HNRNPA2B1,MCM5,DDX39,TRIM28,CACYBP,GATA2,NOLC1,SRSF6,DDX39B,ASF1A,MYB,TCF3,HNRNPAB,TOP2A,RNASEH2B,TKT,MYC,HDAC7,SRSF7,LMNB1,FEN1,BANF1,LDB1,TALDO1,WDR12,NOP58,NCL,PTMA,MCM6,CSRP1,DUT,PCNA,NOP56,GID8,CCNA2,MBNL1,PPID,PMF1,UROD,NASP,KHDRBS1,PPM1G,CENPA,RAN,EZH2,CUX1,MCM7,FKBP4,SNRPA1,OAT,MKI67,RBM3,HMGN5,MORF4L2,SMARCA5,NUDT21,SRSF2,GADD45A,CTBP1,PSMD7,ADK,CDK6,PI…	2458	300	88
GO:0005743	CC	mitochondrial inner membrane	0.00727	COX5A,SDHD,TOMM40,PRKAR2B,PHB2,ATP5G1,SLC25A5,NDUFA1,ATP5G3,MDH2,TMEM14C,CYC1,CPOX,ACSL5,ATP5B,TYMS,HSPD1,COX7B,UCP2,COX6A1,MINOS1,COX6B2,ATPIF1,MT-ND1	363	300	24
GO:0005623	CC	cell	0.0169	NARF,COX5A,SDHD,GALNT1,HNRNPD,ICAM4,NHP2,LGALS9,UBE2C,CCT3,TUBB5,CPA3,IDH3G,SNRPD1,SCIN,TGFB1,EPDR1,MCM2,TOMM40,APOE,PRKAR2B,ST8SIA6,GSTM5,PHB2,PPP1CC,CTSE,SLBP,AQP1,HDGF,HNRNPA2B1,MCM5,DDX39,TRIM28,ATP5G1,EPOR,CRIP1,GMNN,DYNLL1,EWSR1,TNFAIP8L2,CACYBP,GATA2,NOLC1,HMGB3,CD48,HSPA8,ANP32E,SLC25A5,NDUFA1,SRSF6,BIRC5,C1QBP,ATP5G3,MDH2,CALM3,DDX39B,RAB4A,ASF1A,TMPO,MYB,IFNGR1,TCF3,NUDCD2,HNRNPAB,TRIB2…	11315	300	280
GO:0044464	CC	cell part	0.0329	NARF,COX5A,SDHD,GALNT1,HNRNPD,ICAM4,NHP2,LGALS9,UBE2C,CCT3,TUBB5,CPA3,IDH3G,SNRPD1,SCIN,TGFB1,EPDR1,MCM2,TOMM40,APOE,PRKAR2B,ST8SIA6,GSTM5,PHB2,PPP1CC,CTSE,SLBP,AQP1,HDGF,HNRNPA2B1,MCM5,DDX39,TRIM28,ATP5G1,EPOR,CRIP1,GMNN,DYNLL1,EWSR1,TNFAIP8L2,CACYBP,GATA2,NOLC1,HMGB3,CD48,HSPA8,ANP32E,SLC25A5,NDUFA1,SRSF6,BIRC5,C1QBP,ATP5G3,MDH2,CALM3,DDX39B,RAB4A,ASF1A,TMPO,MYB,IFNGR1,TCF3,NUDCD2,HNRNPAB,TRIB2…	11299	300	279
CORUM:122	cor	MCM complex	0.05	MCM2,MCM6,MCM7	5	50	3
CORUM:1373	cor	Ldb1-Lmo2-Gata-1-Tal1-E47 complex	0.05	TCF3,LDB1,GATA1	5	50	3
HP:0001744	hp	Splenomegaly	0.0435	NHP2,TGFB1,APOE,GATA2,GLRX5,CPOX,LPIN2,FERMT3,TALDO1,STEAP3,GFI1B,STOM,GATA1,G6PC3,HK1,ABCB4,KLF1,TRP53	263	70	18
KEGG:03030	keg	DNA replication	9.06e-06	MCM2,MCM5,RNASEH2B,RFC2,FEN1,PRIM1,MCM6,PCNA,MCM7,LIG1	34	175	10
KEGG:05012	keg	Parkinson disease	0.0271	COX5A,SDHD,ATP5G1,SLC25A5,NDUFA1,ATP5G3,CYC1,ATP5B,COX7B,COX6A1,COX6B2,CYCS,MT-ND1	126	175	13
REAC:R-MMU-69278	rea	Cell Cycle, Mitotic	8.68e-05	UBE2C,TUBB5,MCM2,PRKAR2B,PPP1CC,MCM5,GMNN,DYNLL1,BIRC5,TMPO,HSP90AA1,RFC2,LPIN2,LMNB1,FEN1,PRIM1,MCM6,OPTN,PCNA,CCNA2,CKS1B,PMF1,SMC2,CDCA8,CENPA,MCM7,CCNB2,H2AFZ,PSMD7,CDK6,H2AFX,LIG1,TRP53,H2AFJ,HIST1H2AP	468	197	35
REAC:R-MMU-1640170	rea	Cell Cycle	0.000474	UBE2C,TUBB5,MCM2,PRKAR2B,PPP1CC,MCM5,GMNN,DYNLL1,BIRC5,TMPO,HSP90AA1,RFC2,LPIN2,LMNB1,FEN1,PRIM1,MCM6,OPTN,PCNA,CCNA2,CKS1B,PMF1,SMC2,CDCA8,CENPA,MCM7,SMARCA5,CCNB2,H2AFZ,PSMD7,CDK6,H2AFX,LIG1,TRP53,H2AFJ,HIST1H2AP	525	197	36
REAC:R-MMU-72163	rea	mRNA Splicing - Major Pathway	0.00804	HNRNPD,SNRPD1,HNRNPA2B1,HSPA8,SRSF6,SRSF7,YBX1,SNRPA1,NUDT21,SRSF2,HNRNPUL1,CPSF2,HNRNPF,HNRNPA1,HNRNPM,SRSF3	163	197	16
REAC:R-MMU-73886	rea	Chromosome Maintenance	0.0113	RFC2,FEN1,PRIM1,PCNA,CENPA,SMARCA5,H2AFZ,H2AFX,LIG1,H2AFJ,HIST1H2AP	84	197	11
REAC:R-MMU-72172	rea	mRNA Splicing	0.0145	HNRNPD,SNRPD1,HNRNPA2B1,HSPA8,SRSF6,SRSF7,YBX1,SNRPA1,NUDT21,SRSF2,HNRNPUL1,CPSF2,HNRNPF,HNRNPA1,HNRNPM,SRSF3	171	197	16
REAC:R-MMU-71336	rea	Pentose phosphate pathway (hexose monophosphate shunt)	0.0173	TKT,TALDO1,PGM1,PGLS,RPIA	15	197	5
REAC:R-MMU-189445	rea	Metabolism of porphyrins	0.0173	CPOX,ALAD,UROD,HMBS,BLVRB	15	197	5
REAC:R-MMU-69306	rea	DNA Replication	0.0221	UBE2C,MCM2,MCM5,GMNN,RFC2,FEN1,PRIM1,MCM6,PCNA,CCNA2,MCM7,PSMD7,LIG1	123	197	13
REAC:R-MMU-390471	rea	Association of TriC/CCT with target proteins during biosynthesis	0.0282	CCT3,CCT2,SPHK1,TCP1	9	197	4
REAC:R-MMU-72203	rea	Processing of Capped Intron-Containing Pre-mRNA	0.0323	HNRNPD,SNRPD1,HNRNPA2B1,DDX39,HSPA8,SRSF6,DDX39B,SRSF7,YBX1,SNRPA1,NUDT21,SRSF2,HNRNPUL1,CPSF2,HNRNPF,HNRNPA1,HNRNPM,SRSF3	222	197	18
REAC:R-MMU-73856	rea	RNA Polymerase II Transcription Termination	0.0381	SLBP,DDX39,SRSF6,DDX39B,SRSF7,NUDT21,SRSF2,CPSF2,SRSF3	65	197	9
REAC:R-MMU-109688	rea	Cleavage of Growing Transcript in the Termination Region	0.0381	SLBP,DDX39,SRSF6,DDX39B,SRSF7,NUDT21,SRSF2,CPSF2,SRSF3	65	197	9
REAC:R-MMU-69239	rea	Synthesis of DNA	0.0479	UBE2C,MCM2,MCM5,RFC2,FEN1,PRIM1,MCM6,PCNA,CCNA2,MCM7,PSMD7,LIG1	115	197	12
REAC:R-MMU-2559586	rea	DNA Damage/Telomere Stress Induced Senescence	0.0484	ASF1A,LMNB1,CCNA2,H2AFZ,H2AFX,HIST1H1B,TRP53,H2AFJ,HIST1H2AP	67	197	9
TF:M00920_1	tf	Factor: E2F; motif: NKCGCGCSAAAN; match class: 1	8.55e-08	TUBB5,TGFB1,MCM2,PPP1CC,SLBP,HNRNPA2B1,MCM5,EPOR,EWSR1,ANP32E,DDX39B,TMPO,HNRNPAB,BTG2,RRM2,ERH,BANF1,MINPP1,TEX30,NCL,PTMA,MCM6,NUCKS1,PCNA,NOP56,GID8,PMF1,NASP,KHDRBS1,STMN1,PPM1G,ARPC1A,EZH2,CUX1,MCM7,YBX3,OAT,RBM3,HMGN5,MT1,PGLS,TIPIN,SERBP1,CTBP1,H2AFZ,ADK,CPSF2,HNRNPA1,SAMD14,H2AFX,HMGB2,LIG1,NPM1,MRPL18,H2AFJ,LYAR,EIF5A,HIST1H2AP	1037	300	58
TF:M00939_1	tf	Factor: E2F; motif: TTTSGCGSG; match class: 1	5.02e-07	TUBB5,TGFB1,MCM2,PPP1CC,SLBP,HNRNPA2B1,MCM5,EPOR,GMNN,EWSR1,DDX39B,TMPO,HNRNPAB,BTG2,RRM2,BANF1,MINPP1,TEX30,NCL,PTMA,MCM6,NUCKS1,PCNA,NOP56,GID8,PMF1,NASP,KHDRBS1,STMN1,PPM1G,ARPC1A,EZH2,CUX1,MCM7,OAT,RBM3,HMGN5,MT1,MNS1,TIPIN,SERBP1,CTBP1,H2AFZ,ADK,CPSF2,HNRNPA1,SAMD14,H2AFX,HMGB2,LIG1,NPM1,MRPL18,H2AFJ,LYAR,EIF5A,HIST1H2AP	1026	300	56
TF:M00919_1	tf	Factor: E2F; motif: NCSCGCSAAAN; match class: 1	5.16e-07	TUBB5,TGFB1,MCM2,PPP1CC,SLBP,HNRNPA2B1,MCM5,EPOR,EWSR1,DDX39B,TMPO,HNRNPAB,BTG2,RRM2,BANF1,MINPP1,TEX30,NCL,PTMA,MCM6,NUCKS1,PCNA,NOP56,GID8,PMF1,NASP,KHDRBS1,STMN1,PPM1G,ARPC1A,EZH2,CUX1,MCM7,OAT,RBM3,HMGN5,MT1,TIPIN,SERBP1,CTBP1,H2AFZ,ADK,CPSF2,SAMD14,H2AFX,HMGB2,LIG1,NPM1,MRPL18,H2AFJ,LYAR,EIF5A,HIST1H2AP	940	300	53
TF:M07250_1	tf	Factor: E2F-1; motif: NNNSSCGCSAANN; match class: 1	6.15e-07	COX5A,HNRNPD,CCT3,TUBB5,SCIN,TGFB1,MCM2,PRKAR2B,PPP1CC,SLBP,HDGF,HNRNPA2B1,MCM5,TRIM28,EPOR,EWSR1,CACYBP,HMGB3,ANP32E,BIRC5,C1QBP,DDX39B,ASF1A,TMPO,MYB,IFNGR1,NUDCD2,HNRNPAB,TRIB2,RRM2,MTHFD1,GLRX5,ERH,NSUN2,RNASEH2B,MYC,CYC1,SRSF7,BIN1,AP3S1,LMNB1,GNA14,CARNMT1,BANF1,MINPP1,EIF3A,LDB1,PA2G4,TALDO1,NUDT5,TEX30,NCL,PTMA,MCM6,NUCKS1,PCNA,NOP56,XRN2,GID8,GNB4,PPID,PMF1,GCLM,SMC2,ANP32B,UGCG,PTBP3,NA…	3410	300	125
TF:M00050	tf	Factor: E2F; motif: TTTSGCGC	9.27e-07	COX5A,HNRNPD,NHP2,CCT3,TUBB5,IDH3G,SNRPD1,TGFB1,MCM2,TOMM40,ST8SIA6,PPP1CC,CTSE,SLBP,HDGF,HNRNPA2B1,MCM5,EPOR,GMNN,DYNLL1,EWSR1,CACYBP,GATA2,NOLC1,HMGB3,HSPA8,ANP32E,SLC25A5,NDUFA1,IGFBP4,C1QBP,CALM3,TMPO,MYB,TCF3,NUDCD2,BTG2,TRIB2,RRM2,TOP2A,MTHFD1,EIF2S1,ERH,TNFAIP2,NSUN2,RNASEH2B,TKT,MYC,CDCA3,LPIN2,EMILIN2,SRSF7,BIN1,LMNB1,BANF1,MINPP1,PDCD4,ATP5B,TALDO1,TYMS,HSPD1,NOP58,TEX30,NCL,PTMA,MCM6,S…	4678	300	156
TF:M00050_0	tf	Factor: E2F; motif: TTTSGCGC; match class: 0	9.27e-07	COX5A,HNRNPD,NHP2,CCT3,TUBB5,IDH3G,SNRPD1,TGFB1,MCM2,TOMM40,ST8SIA6,PPP1CC,CTSE,SLBP,HDGF,HNRNPA2B1,MCM5,EPOR,GMNN,DYNLL1,EWSR1,CACYBP,GATA2,NOLC1,HMGB3,HSPA8,ANP32E,SLC25A5,NDUFA1,IGFBP4,C1QBP,CALM3,TMPO,MYB,TCF3,NUDCD2,BTG2,TRIB2,RRM2,TOP2A,MTHFD1,EIF2S1,ERH,TNFAIP2,NSUN2,RNASEH2B,TKT,MYC,CDCA3,LPIN2,EMILIN2,SRSF7,BIN1,LMNB1,BANF1,MINPP1,PDCD4,ATP5B,TALDO1,TYMS,HSPD1,NOP58,TEX30,NCL,PTMA,MCM6,S…	4678	300	156
TF:M00431	tf	Factor: E2F-1; motif: TTTSGCGS	1.21e-06	COX5A,HNRNPD,CCT3,TUBB5,SNRPD1,SCIN,TGFB1,MCM2,TOMM40,PRKAR2B,ST8SIA6,PHB2,PPP1CC,SLBP,HDGF,HNRNPA2B1,MCM5,EPOR,GMNN,DYNLL1,EWSR1,CACYBP,GATA2,NOLC1,HMGB3,ANP32E,NDUFA1,ATP5G3,TMPO,MYB,NUDCD2,HNRNPAB,BTG2,TRIB2,RRM2,TOP2A,MTHFD1,GLRX5,ERH,NSUN2,RNASEH2B,MYC,CYC1,SRSF7,BIN1,LMNB1,GNA14,CARNMT1,FEN1,BANF1,MINPP1,EIF3A,LDB1,ATP5B,TALDO1,TYMS,NOP58,TEX30,NCL,PTMA,MCM6,NUCKS1,SLC45A3,GFI1B,ZEB2,PCNA,N…	4735	300	157
TF:M00431_0	tf	Factor: E2F-1; motif: TTTSGCGS; match class: 0	1.21e-06	COX5A,HNRNPD,CCT3,TUBB5,SNRPD1,SCIN,TGFB1,MCM2,TOMM40,PRKAR2B,ST8SIA6,PHB2,PPP1CC,SLBP,HDGF,HNRNPA2B1,MCM5,EPOR,GMNN,DYNLL1,EWSR1,CACYBP,GATA2,NOLC1,HMGB3,ANP32E,NDUFA1,ATP5G3,TMPO,MYB,NUDCD2,HNRNPAB,BTG2,TRIB2,RRM2,TOP2A,MTHFD1,GLRX5,ERH,NSUN2,RNASEH2B,MYC,CYC1,SRSF7,BIN1,LMNB1,GNA14,CARNMT1,FEN1,BANF1,MINPP1,EIF3A,LDB1,ATP5B,TALDO1,TYMS,NOP58,TEX30,NCL,PTMA,MCM6,NUCKS1,SLC45A3,GFI1B,ZEB2,PCNA,N…	4735	300	157
TF:M00431_1	tf	Factor: E2F-1; motif: TTTSGCGS; match class: 1	4.32e-06	COX5A,HNRNPD,TUBB5,SCIN,TGFB1,MCM2,TOMM40,PPP1CC,HNRNPA2B1,MCM5,EPOR,EWSR1,ANP32E,TMPO,NUDCD2,HNRNPAB,RRM2,ERH,SRSF7,LMNB1,GNA14,CARNMT1,BANF1,MINPP1,TEX30,NCL,PTMA,MCM6,NUCKS1,GFI1B,PCNA,NOP56,XRN2,PMF1,NASP,KHDRBS1,STMN1,PPM1G,PGM1,ARPC1A,EZH2,MCM7,CBX3,RGS10,HMGN5,MNS1,TIPIN,SERBP1,CTBP1,H2AFZ,HNRNPUL1,ATP1B2,FBL,SAMD14,H2AFX,RPIA,HMGB2,LIG1,MRPL18,LYAR,SRSF3,EIF5A,HIST1H2AP	1303	300	63
TF:M00920	tf	Factor: E2F; motif: NKCGCGCSAAAN	9.4e-06	COX5A,CCT3,TUBB5,SCIN,TGFB1,MCM2,TOMM40,APOE,ST8SIA6,PPP1CC,CTSE,SLBP,HDGF,HNRNPA2B1,MCM5,EPOR,CRIP1,GMNN,DYNLL1,EWSR1,CACYBP,HMGB3,ANP32E,NDUFA1,IGFBP4,C1QBP,ATP5G3,DDX39B,TMPO,MYB,IFNGR1,TCF3,NUDCD2,HNRNPAB,BTG2,RRM2,MTHFD1,ERH,NSUN2,RNASEH2B,TKT,MYC,ATP13A3,CDCA3,SRSF7,BIN1,LMNB1,GNA14,BANF1,MINPP1,ACSL5,EIF3A,LDB1,ATP5B,PRIM1,TALDO1,TYMS,ACADL,TEX30,NCL,PTMA,MCM6,NUCKS1,GFI1B,PCNA,NOP56,GID8,…	4233	300	142
TF:M00920_0	tf	Factor: E2F; motif: NKCGCGCSAAAN; match class: 0	9.4e-06	COX5A,CCT3,TUBB5,SCIN,TGFB1,MCM2,TOMM40,APOE,ST8SIA6,PPP1CC,CTSE,SLBP,HDGF,HNRNPA2B1,MCM5,EPOR,CRIP1,GMNN,DYNLL1,EWSR1,CACYBP,HMGB3,ANP32E,NDUFA1,IGFBP4,C1QBP,ATP5G3,DDX39B,TMPO,MYB,IFNGR1,TCF3,NUDCD2,HNRNPAB,BTG2,RRM2,MTHFD1,ERH,NSUN2,RNASEH2B,TKT,MYC,ATP13A3,CDCA3,SRSF7,BIN1,LMNB1,GNA14,BANF1,MINPP1,ACSL5,EIF3A,LDB1,ATP5B,PRIM1,TALDO1,TYMS,ACADL,TEX30,NCL,PTMA,MCM6,NUCKS1,GFI1B,PCNA,NOP56,GID8,…	4233	300	142
TF:M00939	tf	Factor: E2F; motif: TTTSGCGSG	1.08e-05	COX5A,CCT3,TUBB5,SCIN,TGFB1,MCM2,APOE,ST8SIA6,PPP1CC,CTSE,SLBP,HDGF,HNRNPA2B1,MCM5,EPOR,GMNN,DYNLL1,EWSR1,CACYBP,ANP32E,NDUFA1,IGFBP4,C1QBP,ATP5G3,DDX39B,TMPO,MYB,IFNGR1,NUDCD2,HNRNPAB,BTG2,RRM2,MTHFD1,ERH,HSP90AA1,NSUN2,RNASEH2B,TKT,MYC,ATP13A3,CDCA3,EMILIN2,SRSF7,BIN1,LMNB1,GNA14,BANF1,MINPP1,ACSL5,EIF3A,LDB1,ATP5B,PRIM1,TALDO1,TYMS,ACADL,TEX30,NCL,PTMA,MCM6,NUCKS1,GFI1B,PCNA,NOP56,XRN2,GID8,CK…	4241	300	142
TF:M00939_0	tf	Factor: E2F; motif: TTTSGCGSG; match class: 0	1.08e-05	COX5A,CCT3,TUBB5,SCIN,TGFB1,MCM2,APOE,ST8SIA6,PPP1CC,CTSE,SLBP,HDGF,HNRNPA2B1,MCM5,EPOR,GMNN,DYNLL1,EWSR1,CACYBP,ANP32E,NDUFA1,IGFBP4,C1QBP,ATP5G3,DDX39B,TMPO,MYB,IFNGR1,NUDCD2,HNRNPAB,BTG2,RRM2,MTHFD1,ERH,HSP90AA1,NSUN2,RNASEH2B,TKT,MYC,ATP13A3,CDCA3,EMILIN2,SRSF7,BIN1,LMNB1,GNA14,BANF1,MINPP1,ACSL5,EIF3A,LDB1,ATP5B,PRIM1,TALDO1,TYMS,ACADL,TEX30,NCL,PTMA,MCM6,NUCKS1,GFI1B,PCNA,NOP56,XRN2,GID8,CK…	4241	300	142
TF:M09697	tf	Factor: c-Myc; motif: NNNASCACRTGG	1.32e-05	LGALS9,UBE2C,CCT3,SCIN,TGFB1,PRKAR2B,ST8SIA6,PHB2,CTSE,HDGF,TRIM28,ATP5G1,SRM,HSPA8,NUDCD2,MTHFD1,HSP90AA1,CYC1,EMILIN2,PDZPH1,BANF1,PDCD4,EIF3A,PA2G4,HSPD1,NOP58,NCL,STEAP3,ZEB2,DUT,NOP56,SNX5,XRN2,PPID,ANP32B,ALAD,YBX1,SVBP,ERMAP,EBNA1BP2,CDCA8,COX7B,HMBS,MNS1,TIPIN,CCT2,SRSF2,G6PC3,HK1,MOSPD3,NME1,PSMD7,ADK,CDK6,ATP1B2,DCTPP1,HNRNPA1,GYPA,ATPIF1,SET,NPM3,NPM1,MRPL18,NAP1L1,TRP53,EIF4A1,H2AFJ,G…	1940	300	81
TF:M09697_0	tf	Factor: c-Myc; motif: NNNASCACRTGG; match class: 0	1.32e-05	LGALS9,UBE2C,CCT3,SCIN,TGFB1,PRKAR2B,ST8SIA6,PHB2,CTSE,HDGF,TRIM28,ATP5G1,SRM,HSPA8,NUDCD2,MTHFD1,HSP90AA1,CYC1,EMILIN2,PDZPH1,BANF1,PDCD4,EIF3A,PA2G4,HSPD1,NOP58,NCL,STEAP3,ZEB2,DUT,NOP56,SNX5,XRN2,PPID,ANP32B,ALAD,YBX1,SVBP,ERMAP,EBNA1BP2,CDCA8,COX7B,HMBS,MNS1,TIPIN,CCT2,SRSF2,G6PC3,HK1,MOSPD3,NME1,PSMD7,ADK,CDK6,ATP1B2,DCTPP1,HNRNPA1,GYPA,ATPIF1,SET,NPM3,NPM1,MRPL18,NAP1L1,TRP53,EIF4A1,H2AFJ,G…	1940	300	81
TF:M09695	tf	Factor: Mxi1; motif: NCACGTGGSNGNNNN	1.62e-05	HNRNPD,LGALS9,UBE2C,CCT3,TUBB5,IDH3G,TGFB1,PRKAR2B,ST8SIA6,HDGF,TRIM28,ATP5G1,EPOR,SRM,EWSR1,IFRD2,HSPA8,C1QBP,ATP5G3,CALM3,RAB4A,NUDCD2,MTHFD1,HSP90AA1,TKT,LPIN2,PDZPH1,PFDN6,AP3S1,LMNB1,BANF1,ACSL5,PA2G4,TYMS,HSPD1,NOP58,NCL,MCM6,STEAP3,PRDX6,ZEB2,NOP56,SNX5,XRN2,MBNL1,PPID,SCAMP3,PMF1,ANP32B,ALAD,YBX1,SVBP,STMN1,RAN,RBM3,COTL1,MNS1,SRSF2,G6PC3,HK1,MOSPD3,NME1,H2AFZ,ADK,CDK6,LAT2,S100A10,DCTPP1…	2301	300	91
TF:M09695_0	tf	Factor: Mxi1; motif: NCACGTGGSNGNNNN; match class: 0	1.62e-05	HNRNPD,LGALS9,UBE2C,CCT3,TUBB5,IDH3G,TGFB1,PRKAR2B,ST8SIA6,HDGF,TRIM28,ATP5G1,EPOR,SRM,EWSR1,IFRD2,HSPA8,C1QBP,ATP5G3,CALM3,RAB4A,NUDCD2,MTHFD1,HSP90AA1,TKT,LPIN2,PDZPH1,PFDN6,AP3S1,LMNB1,BANF1,ACSL5,PA2G4,TYMS,HSPD1,NOP58,NCL,MCM6,STEAP3,PRDX6,ZEB2,NOP56,SNX5,XRN2,MBNL1,PPID,SCAMP3,PMF1,ANP32B,ALAD,YBX1,SVBP,STMN1,RAN,RBM3,COTL1,MNS1,SRSF2,G6PC3,HK1,MOSPD3,NME1,H2AFZ,ADK,CDK6,LAT2,S100A10,DCTPP1…	2301	300	91
TF:M00918	tf	Factor: E2F; motif: TTTSGCGSG	1.66e-05	NARF,COX5A,CCT3,TUBB5,MCM2,ST8SIA6,PPP1CC,CTSE,HNRNPA2B1,MCM5,EPOR,GMNN,DYNLL1,EWSR1,CACYBP,HMGB3,ANP32E,NDUFA1,IGFBP4,C1QBP,ATP5G3,DDX39B,TMPO,MYB,IFNGR1,TCF3,NUDCD2,HNRNPAB,BTG2,RRM2,MTHFD1,ERH,HSP90AA1,NSUN2,TKT,MYC,ATP13A3,SRSF7,BIN1,LMNB1,BANF1,MINPP1,ACSL5,EIF3A,ATP5B,TYMS,ACADL,TEX30,NCL,PTMA,MCM6,NUCKS1,GFI1B,PCNA,NOP56,GID8,CKS1B,PMF1,SMC2,ANP32B,UGCG,BAG1,YBX1,NASP,KHDRBS1,RHD,STMN1,PPM…	3702	300	128
TF:M00918_0	tf	Factor: E2F; motif: TTTSGCGSG; match class: 0	1.66e-05	NARF,COX5A,CCT3,TUBB5,MCM2,ST8SIA6,PPP1CC,CTSE,HNRNPA2B1,MCM5,EPOR,GMNN,DYNLL1,EWSR1,CACYBP,HMGB3,ANP32E,NDUFA1,IGFBP4,C1QBP,ATP5G3,DDX39B,TMPO,MYB,IFNGR1,TCF3,NUDCD2,HNRNPAB,BTG2,RRM2,MTHFD1,ERH,HSP90AA1,NSUN2,TKT,MYC,ATP13A3,SRSF7,BIN1,LMNB1,BANF1,MINPP1,ACSL5,EIF3A,ATP5B,TYMS,ACADL,TEX30,NCL,PTMA,MCM6,NUCKS1,GFI1B,PCNA,NOP56,GID8,CKS1B,PMF1,SMC2,ANP32B,UGCG,BAG1,YBX1,NASP,KHDRBS1,RHD,STMN1,PPM…	3702	300	128
TF:M08868_1	tf	Factor: ARNTLIKE; motif: NNNSCACGTG; match class: 1	1.99e-05	HNRNPD,CCT3,TUBB5,TGFB1,ST8SIA6,HDGF,TRIM28,ATP5G1,EPOR,SRM,EWSR1,IFRD2,C1QBP,ATP5G3,RAB4A,NUDCD2,SPNS3,MTHFD1,HSP90AA1,TKT,ATP13A3,CPOX,PFDN6,AP3S1,LMNB1,PA2G4,HSPD1,NCL,STEAP3,PRDX6,ZEB2,NOP56,SNX5,XRN2,PPID,SCAMP3,PMF1,ANP32B,ALAD,YBX1,SVBP,ERMAP,UROD,EBNA1BP2,STMN1,CDCA8,RAN,YBX3,MORF4L2,COTL1,CES2G,MNS1,SRSF2,G6PC3,HK1,MOSPD3,NME1,H2AFZ,PSMD7,ADK,CDK6,LAT2,DCTPP1,ABCB4,HNRNPA1,FRAT2,RPIA,SET…	2027	300	83
TF:M00055	tf	Factor: N-Myc; motif: NNCCACGTGNNN	2.23e-05	NARF,HNRNPD,LGALS9,UBE2C,CCT3,IDH3G,TGFB1,MCM2,PRKAR2B,ST8SIA6,PHB2,HDGF,TRIM28,ATP5G1,EPOR,SRM,EWSR1,IFRD2,HSPA8,C1QBP,ATP5G3,CALM3,NUDCD2,MTHFD1,HSP90AA1,RNASEH2B,LPIN2,PDZPH1,PFDN6,AP3S1,LMNB1,BANF1,PDCD4,ACSL5,EIF3A,PA2G4,TYMS,HSPD1,NOP58,NCL,MCM6,STEAP3,PRDX6,ZEB2,DUT,NOP56,SNX5,XRN2,MBNL1,PPID,SCAMP3,PMF1,ANP32B,ALAD,YBX1,SVBP,ERMAP,UROD,EBNA1BP2,KHDRBS1,STMN1,CDCA8,PLAC8,RAN,SDSL,YBX3,RBM3…	3095	300	112
TF:M00055_0	tf	Factor: N-Myc; motif: NNCCACGTGNNN; match class: 0	2.23e-05	NARF,HNRNPD,LGALS9,UBE2C,CCT3,IDH3G,TGFB1,MCM2,PRKAR2B,ST8SIA6,PHB2,HDGF,TRIM28,ATP5G1,EPOR,SRM,EWSR1,IFRD2,HSPA8,C1QBP,ATP5G3,CALM3,NUDCD2,MTHFD1,HSP90AA1,RNASEH2B,LPIN2,PDZPH1,PFDN6,AP3S1,LMNB1,BANF1,PDCD4,ACSL5,EIF3A,PA2G4,TYMS,HSPD1,NOP58,NCL,MCM6,STEAP3,PRDX6,ZEB2,DUT,NOP56,SNX5,XRN2,MBNL1,PPID,SCAMP3,PMF1,ANP32B,ALAD,YBX1,SVBP,ERMAP,UROD,EBNA1BP2,KHDRBS1,STMN1,CDCA8,PLAC8,RAN,SDSL,YBX3,RBM3…	3095	300	112
TF:M08874	tf	Factor: E2F1; motif: NNNNNGCGSSAAAN	2.33e-05	COX5A,HNRNPD,NHP2,CCT3,TUBB5,IDH3G,SNRPD1,TGFB1,MCM2,TOMM40,PHB2,PPP1CC,SLBP,HNRNPA2B1,MCM5,TRIM28,CRIP1,GMNN,EWSR1,CACYBP,GATA2,NOLC1,HSPA8,ANP32E,SLC25A5,SRSF6,IGFBP4,C1QBP,DDX39B,ASF1A,TMPO,MYB,TCF3,NUDCD2,BTG2,RRM2,TOP2A,ERH,TMEM14C,RNASEH2B,TKT,MYC,ATP13A3,CPOX,CDCA3,SRSF7,AP3S1,LMNB1,FEN1,BANF1,MINPP1,PDCD4,EIF3A,TALDO1,TYMS,NUDT5,HSPD1,NOP58,TEX30,NCL,PTMA,MCM6,NUCKS1,SLC45A3,GFI1B,STOM,DU…	4618	300	150
TF:M08874_0	tf	Factor: E2F1; motif: NNNNNGCGSSAAAN; match class: 0	2.33e-05	COX5A,HNRNPD,NHP2,CCT3,TUBB5,IDH3G,SNRPD1,TGFB1,MCM2,TOMM40,PHB2,PPP1CC,SLBP,HNRNPA2B1,MCM5,TRIM28,CRIP1,GMNN,EWSR1,CACYBP,GATA2,NOLC1,HSPA8,ANP32E,SLC25A5,SRSF6,IGFBP4,C1QBP,DDX39B,ASF1A,TMPO,MYB,TCF3,NUDCD2,BTG2,RRM2,TOP2A,ERH,TMEM14C,RNASEH2B,TKT,MYC,ATP13A3,CPOX,CDCA3,SRSF7,AP3S1,LMNB1,FEN1,BANF1,MINPP1,PDCD4,EIF3A,TALDO1,TYMS,NUDT5,HSPD1,NOP58,TEX30,NCL,PTMA,MCM6,NUCKS1,SLC45A3,GFI1B,STOM,DU…	4618	300	150
TF:M09682	tf	Factor: E2F-4; motif: GNNGGCGGGAAN	2.62e-05	COX5A,SDHD,GALNT1,HNRNPD,NHP2,TUBB5,SNRPD1,SCIN,TGFB1,TOMM40,APOE,PRKAR2B,PPP1CC,SLBP,HDGF,HNRNPA2B1,MCM5,DDX39,TRIM28,ATP5G1,CRIP1,SRM,GMNN,EWSR1,CACYBP,NOLC1,HMGB3,HSPA8,ANP32E,MDH2,DDX39B,RAB4A,ASF1A,TMPO,IFNGR1,TCF3,HNRNPAB,BTG2,RRM2,TOP2A,MTHFD1,ERH,HSP90AA1,TNFAIP2,TMEM14C,NSUN2,TKT,MYC,ATP13A3,CPOX,RFC2,SRSF7,LMNB1,FEN1,BANF1,MINPP1,LDB1,PA2G4,PRIM1,TYMS,NUDT5,HSPD1,ACADL,NOP58,TEX30,NCL,P…	4793	300	154
TF:M09682_0	tf	Factor: E2F-4; motif: GNNGGCGGGAAN; match class: 0	2.62e-05	COX5A,SDHD,GALNT1,HNRNPD,NHP2,TUBB5,SNRPD1,SCIN,TGFB1,TOMM40,APOE,PRKAR2B,PPP1CC,SLBP,HDGF,HNRNPA2B1,MCM5,DDX39,TRIM28,ATP5G1,CRIP1,SRM,GMNN,EWSR1,CACYBP,NOLC1,HMGB3,HSPA8,ANP32E,MDH2,DDX39B,RAB4A,ASF1A,TMPO,IFNGR1,TCF3,HNRNPAB,BTG2,RRM2,TOP2A,MTHFD1,ERH,HSP90AA1,TNFAIP2,TMEM14C,NSUN2,TKT,MYC,ATP13A3,CPOX,RFC2,SRSF7,LMNB1,FEN1,BANF1,MINPP1,LDB1,PA2G4,PRIM1,TYMS,NUDT5,HSPD1,ACADL,NOP58,TEX30,NCL,P…	4793	300	154
TF:M00919	tf	Factor: E2F; motif: NCSCGCSAAAN	4.02e-05	COX5A,CCT3,TUBB5,SCIN,TGFB1,MCM2,TOMM40,APOE,ST8SIA6,PPP1CC,CTSE,SLBP,HDGF,HNRNPA2B1,MCM5,EPOR,GMNN,DYNLL1,EWSR1,CACYBP,ANP32E,NDUFA1,IGFBP4,C1QBP,ATP5G3,DDX39B,TMPO,MYB,IFNGR1,NUDCD2,HNRNPAB,BTG2,RRM2,MTHFD1,ERH,HSP90AA1,NSUN2,RNASEH2B,TKT,MYC,ATP13A3,SRSF7,BIN1,LMNB1,GNA14,BANF1,MINPP1,ACSL5,EIF3A,LDB1,ATP5B,PRIM1,TYMS,ACADL,TEX30,NCL,PTMA,MCM6,NUCKS1,GFI1B,PCNA,NOP56,GID8,PMF1,SMC2,ANP32B,UGCG…	4034	300	135
TF:M00919_0	tf	Factor: E2F; motif: NCSCGCSAAAN; match class: 0	4.02e-05	COX5A,CCT3,TUBB5,SCIN,TGFB1,MCM2,TOMM40,APOE,ST8SIA6,PPP1CC,CTSE,SLBP,HDGF,HNRNPA2B1,MCM5,EPOR,GMNN,DYNLL1,EWSR1,CACYBP,ANP32E,NDUFA1,IGFBP4,C1QBP,ATP5G3,DDX39B,TMPO,MYB,IFNGR1,NUDCD2,HNRNPAB,BTG2,RRM2,MTHFD1,ERH,HSP90AA1,NSUN2,RNASEH2B,TKT,MYC,ATP13A3,SRSF7,BIN1,LMNB1,GNA14,BANF1,MINPP1,ACSL5,EIF3A,LDB1,ATP5B,PRIM1,TYMS,ACADL,TEX30,NCL,PTMA,MCM6,NUCKS1,GFI1B,PCNA,NOP56,GID8,PMF1,SMC2,ANP32B,UGCG…	4034	300	135
TF:M00516	tf	Factor: E2F-1; motif: TTTSGCGCGMNR	5.03e-05	COX5A,CCT3,TUBB5,SCIN,TGFB1,MCM2,TOMM40,PRKAR2B,ST8SIA6,PPP1CC,CTSE,SLBP,HDGF,HNRNPA2B1,MCM5,EPOR,CRIP1,GMNN,DYNLL1,EWSR1,CACYBP,NOLC1,HMGB3,ANP32E,NDUFA1,IGFBP4,C1QBP,ATP5G3,TMPO,MYB,TCF3,NUDCD2,HNRNPAB,BTG2,TRIB2,RRM2,MTHFD1,EIF2S1,ERH,NSUN2,RNASEH2B,TKT,MYC,ATP13A3,CDCA3,EMILIN2,SRSF7,BIN1,LMNB1,GNA14,CARNMT1,FEN1,BANF1,MINPP1,EIF3A,LDB1,ATP5B,PRIM1,TALDO1,TYMS,ACADL,TEX30,NCL,PTMA,MCM6,NUCKS1…	4666	300	150
TF:M00516_0	tf	Factor: E2F-1; motif: TTTSGCGCGMNR; match class: 0	5.03e-05	COX5A,CCT3,TUBB5,SCIN,TGFB1,MCM2,TOMM40,PRKAR2B,ST8SIA6,PPP1CC,CTSE,SLBP,HDGF,HNRNPA2B1,MCM5,EPOR,CRIP1,GMNN,DYNLL1,EWSR1,CACYBP,NOLC1,HMGB3,ANP32E,NDUFA1,IGFBP4,C1QBP,ATP5G3,TMPO,MYB,TCF3,NUDCD2,HNRNPAB,BTG2,TRIB2,RRM2,MTHFD1,EIF2S1,ERH,NSUN2,RNASEH2B,TKT,MYC,ATP13A3,CDCA3,EMILIN2,SRSF7,BIN1,LMNB1,GNA14,CARNMT1,FEN1,BANF1,MINPP1,EIF3A,LDB1,ATP5B,PRIM1,TALDO1,TYMS,ACADL,TEX30,NCL,PTMA,MCM6,NUCKS1…	4666	300	150
TF:M08869	tf	Factor: CLOCKBMAL; motif: NNNWCACGTGGN	5.29e-05	HNRNPD,LGALS9,IDH3G,MCM2,PRKAR2B,HDGF,ATP5G1,SRM,IFRD2,HSPA8,CALM3,LPIN2,AP3S1,LMNB1,BANF1,ACSL5,EIF3A,TYMS,HSPD1,MCM6,STEAP3,ZEB2,SNX5,MBNL1,PPID,SCAMP3,PMF1,YBX1,UROD,KHDRBS1,STMN1,PLAC8,RAN,SDSL,YBX3,RBM3,MORF4L2,COTL1,SRSF2,HK1,NME1,H2AFZ,PSMD7,S100A10,DCTPP1,HNRNPA1,FRAT2,GYPA,RPIA,ATPIF1,SET,NPM3,NPM1,NAP1L1,GPX1,HMGB1,LYAR,PSMB3,PPIA,HSPE1,REC114,ASS1,SMIM1,EIF5A	1423	300	64
TF:M08869_0	tf	Factor: CLOCKBMAL; motif: NNNWCACGTGGN; match class: 0	5.29e-05	HNRNPD,LGALS9,IDH3G,MCM2,PRKAR2B,HDGF,ATP5G1,SRM,IFRD2,HSPA8,CALM3,LPIN2,AP3S1,LMNB1,BANF1,ACSL5,EIF3A,TYMS,HSPD1,MCM6,STEAP3,ZEB2,SNX5,MBNL1,PPID,SCAMP3,PMF1,YBX1,UROD,KHDRBS1,STMN1,PLAC8,RAN,SDSL,YBX3,RBM3,MORF4L2,COTL1,SRSF2,HK1,NME1,H2AFZ,PSMD7,S100A10,DCTPP1,HNRNPA1,FRAT2,GYPA,RPIA,ATPIF1,SET,NPM3,NPM1,NAP1L1,GPX1,HMGB1,LYAR,PSMB3,PPIA,HSPE1,REC114,ASS1,SMIM1,EIF5A	1423	300	64
TF:M00516_1	tf	Factor: E2F-1; motif: TTTSGCGCGMNR; match class: 1	0.000103	TUBB5,MCM2,PPP1CC,HNRNPA2B1,MCM5,EPOR,EWSR1,ANP32E,TMPO,TCF3,NUDCD2,HNRNPAB,BTG2,RRM2,ERH,GNA14,BANF1,MINPP1,LDB1,TEX30,NCL,PTMA,MCM6,NUCKS1,PCNA,NOP56,GID8,PMF1,UGCG,NASP,KHDRBS1,STMN1,PPM1G,ARPC1A,EZH2,CUX1,MCM7,YBX3,MKI67,HMGN5,MT1,PGLS,MNS1,TIPIN,SERBP1,CTBP1,H2AFZ,CPSF2,HNRNPA1,SAMD14,H2AFX,SPCS3,HMGB2,LIG1,NPM1,MRPL18,H2AFJ,LYAR,PSMB3,EIF5A,HIST1H2AP	1350	300	61
TF:M08874_1	tf	Factor: E2F1; motif: NNNNNGCGSSAAAN; match class: 1	0.000111	HNRNPD,MCM2,SLBP,HNRNPA2B1,MCM5,TRIM28,GMNN,EWSR1,CACYBP,TMPO,TCF3,NUDCD2,BTG2,RRM2,TOP2A,ATP13A3,CDCA3,LMNB1,TYMS,NUDT5,HSPD1,TEX30,NCL,PTMA,MCM6,SLC45A3,GFI1B,PCNA,NOP56,GID8,MBNL1,PPID,ANP32B,NASP,KHDRBS1,RAN,EZH2,CUX1,MCM7,CBX3,SLC38A5,NUDT21,MT2,PGLS,PLSCR1,TIPIN,OAZ1,H2AFZ,ABCB4,SAMD14,HMGB2,HIST1H1B,NAP1L1,HNRNPM,EIF4A1,SRSF3,HSPE1,ASS1	1256	300	58
TF:M00217	tf	Factor: USF; motif: NCACGTGN	0.000132	HNRNPD,LGALS9,UBE2C,CCT3,TUBB5,IDH3G,TGFB1,MCM2,PRKAR2B,ST8SIA6,PHB2,HDGF,TRIM28,ATP5G1,SRM,EWSR1,IFRD2,HSPA8,CALM3,NUDCD2,MTHFD1,HSP90AA1,LPIN2,PDZPH1,PFDN6,AP3S1,LMNB1,BANF1,PDCD4,ACSL5,EIF3A,PA2G4,TYMS,HSPD1,NOP58,NCL,MCM6,STEAP3,PRDX6,ZEB2,DUT,NOP56,SNX5,XRN2,MBNL1,PPID,SCAMP3,PMF1,ANP32B,ALAD,YBX1,SVBP,ERMAP,UROD,EBNA1BP2,KHDRBS1,STMN1,CDCA8,PLAC8,RAN,SDSL,YBX3,RBM3,MORF4L2,MT2,COTL1,MNS1,SR…	3000	300	107
TF:M00217_0	tf	Factor: USF; motif: NCACGTGN; match class: 0	0.000132	HNRNPD,LGALS9,UBE2C,CCT3,TUBB5,IDH3G,TGFB1,MCM2,PRKAR2B,ST8SIA6,PHB2,HDGF,TRIM28,ATP5G1,SRM,EWSR1,IFRD2,HSPA8,CALM3,NUDCD2,MTHFD1,HSP90AA1,LPIN2,PDZPH1,PFDN6,AP3S1,LMNB1,BANF1,PDCD4,ACSL5,EIF3A,PA2G4,TYMS,HSPD1,NOP58,NCL,MCM6,STEAP3,PRDX6,ZEB2,DUT,NOP56,SNX5,XRN2,MBNL1,PPID,SCAMP3,PMF1,ANP32B,ALAD,YBX1,SVBP,ERMAP,UROD,EBNA1BP2,KHDRBS1,STMN1,CDCA8,PLAC8,RAN,SDSL,YBX3,RBM3,MORF4L2,MT2,COTL1,MNS1,SR…	3000	300	107
TF:M08875	tf	Factor: E2F; motif: NNTTTCGCGCN	0.000135	COX5A,GALNT1,HNRNPD,CCT3,TUBB5,SNRPD1,SCIN,TGFB1,MCM2,TOMM40,PRKAR2B,PPP1CC,HNRNPA2B1,MCM5,DDX39,TRIM28,CRIP1,SRM,GMNN,EWSR1,CACYBP,GATA2,NOLC1,ANP32E,SLC25A5,ATP5G3,ASF1A,TMPO,MYB,TCF3,NUDCD2,HNRNPAB,BTG2,TRIB2,RRM2,TOP2A,ERH,TMEM14C,RNASEH2B,MYC,ATP13A3,CDCA3,SRSF7,AP3S1,LMNB1,CARNMT1,FEN1,BANF1,MINPP1,EIF3A,LDB1,TALDO1,TYMS,NUDT5,NOP58,TEX30,NCL,PTMA,MCM6,NUCKS1,SLC45A3,GFI1B,PCNA,NOP56,SNX5,G…	4149	300	136
TF:M08875_0	tf	Factor: E2F; motif: NNTTTCGCGCN; match class: 0	0.000135	COX5A,GALNT1,HNRNPD,CCT3,TUBB5,SNRPD1,SCIN,TGFB1,MCM2,TOMM40,PRKAR2B,PPP1CC,HNRNPA2B1,MCM5,DDX39,TRIM28,CRIP1,SRM,GMNN,EWSR1,CACYBP,GATA2,NOLC1,ANP32E,SLC25A5,ATP5G3,ASF1A,TMPO,MYB,TCF3,NUDCD2,HNRNPAB,BTG2,TRIB2,RRM2,TOP2A,ERH,TMEM14C,RNASEH2B,MYC,ATP13A3,CDCA3,SRSF7,AP3S1,LMNB1,CARNMT1,FEN1,BANF1,MINPP1,EIF3A,LDB1,TALDO1,TYMS,NUDT5,NOP58,TEX30,NCL,PTMA,MCM6,NUCKS1,SLC45A3,GFI1B,PCNA,NOP56,SNX5,G…	4149	300	136
TF:M00918_1	tf	Factor: E2F; motif: TTTSGCGSG; match class: 1	0.0002	MCM2,PPP1CC,HNRNPA2B1,MCM5,GMNN,EWSR1,TMPO,NUDCD2,HNRNPAB,BTG2,RRM2,BANF1,NCL,MCM6,NUCKS1,PCNA,PMF1,NASP,KHDRBS1,STMN1,ARPC1A,EZH2,CUX1,MCM7,YBX3,RGS10,OAT,MT1,TIPIN,SERBP1,CTBP1,H2AFZ,H2AFX,MINOS1,HMGB2,LIG1,NPM1,MRPL18,H2AFJ,LYAR,EIF5A,HIST1H2AP	784	300	42
TF:M00430	tf	Factor: E2F-1; motif: NTTSGCGG	0.000223	COX5A,GALNT1,HNRNPD,ICAM4,NHP2,CCT3,TUBB5,SCIN,TGFB1,APOE,PRKAR2B,ST8SIA6,PHB2,PPP1CC,CTSE,SLBP,HDGF,HNRNPA2B1,MCM5,TRIM28,ATP5G1,EPOR,GMNN,EWSR1,CACYBP,NOLC1,HMGB3,HSPA8,ANP32E,NDUFA1,BIRC5,DDX39B,TMPO,MYB,IFNGR1,NUDCD2,HNRNPAB,BTG2,RRM2,MTHFD1,GLRX5,EIF2S1,ERH,HSP90AA1,TNFAIP2,NSUN2,RNASEH2B,MYC,HDAC7,ATP13A3,CYC1,LPIN2,EMILIN2,BIN1,GNA14,CARNMT1,BANF1,MINPP1,ACSL5,EIF3A,LDB1,ATP5B,PRIM1,TALDO1…	5405	300	165
TF:M00430_0	tf	Factor: E2F-1; motif: NTTSGCGG; match class: 0	0.000223	COX5A,GALNT1,HNRNPD,ICAM4,NHP2,CCT3,TUBB5,SCIN,TGFB1,APOE,PRKAR2B,ST8SIA6,PHB2,PPP1CC,CTSE,SLBP,HDGF,HNRNPA2B1,MCM5,TRIM28,ATP5G1,EPOR,GMNN,EWSR1,CACYBP,NOLC1,HMGB3,HSPA8,ANP32E,NDUFA1,BIRC5,DDX39B,TMPO,MYB,IFNGR1,NUDCD2,HNRNPAB,BTG2,RRM2,MTHFD1,GLRX5,EIF2S1,ERH,HSP90AA1,TNFAIP2,NSUN2,RNASEH2B,MYC,HDAC7,ATP13A3,CYC1,LPIN2,EMILIN2,BIN1,GNA14,CARNMT1,BANF1,MINPP1,ACSL5,EIF3A,LDB1,ATP5B,PRIM1,TALDO1…	5405	300	165
TF:M07380_1	tf	Factor: E2F-4; motif: NTTTCSCGCC; match class: 1	0.000247	COX5A,SDHD,GALNT1,HNRNPD,SNRPD1,SCIN,TGFB1,MCM2,TOMM40,PRKAR2B,PPP1CC,SLBP,HDGF,HNRNPA2B1,MCM5,DDX39,TRIM28,SRM,DYNLL1,EWSR1,CACYBP,GATA2,NOLC1,HMGB3,HSPA8,ANP32E,BIRC5,MDH2,DDX39B,RAB4A,ASF1A,TMPO,MYB,IFNGR1,TCF3,HNRNPAB,BTG2,RRM2,MTHFD1,GLRX5,ERH,TMEM14C,NSUN2,RNASEH2B,ATP13A3,CPOX,SRSF7,BIN1,AP3S1,LMNB1,FEN1,BANF1,MINPP1,EIF3A,LDB1,PA2G4,TYMS,NUDT5,HSPD1,NOP58,TEX30,PTMA,MCM6,SLC45A3,STOM,ITGA…	4435	300	142
TF:M07384	tf	Factor: HIF-1alpha; motif: NCACGTNN	0.000378	TGFB1,ST8SIA6,PHB2,HDGF,SRM,HSPA8,NUDCD2,MTHFD1,HSP90AA1,PFDN6,PDCD4,PA2G4,NCL,STEAP3,PRDX6,ZEB2,SNX5,XRN2,PPID,ANP32B,YBX1,ERMAP,EBNA1BP2,MNS1,SRSF2,G6PC3,MOSPD3,ADK,ABCB4,HNRNPA1,FBL,RPIA,SET,NPM1,MRPL18,NAP1L1,TRP53,SPHK1,HMGB1,LYAR,TCP1,CST7,PPIA	832	300	43
TF:M07384_0	tf	Factor: HIF-1alpha; motif: NCACGTNN; match class: 0	0.000378	TGFB1,ST8SIA6,PHB2,HDGF,SRM,HSPA8,NUDCD2,MTHFD1,HSP90AA1,PFDN6,PDCD4,PA2G4,NCL,STEAP3,PRDX6,ZEB2,SNX5,XRN2,PPID,ANP32B,YBX1,ERMAP,EBNA1BP2,MNS1,SRSF2,G6PC3,MOSPD3,ADK,ABCB4,HNRNPA1,FBL,RPIA,SET,NPM1,MRPL18,NAP1L1,TRP53,SPHK1,HMGB1,LYAR,TCP1,CST7,PPIA	832	300	43
TF:M03860	tf	Factor: USF2; motif: NNNCCACGTGACN	0.000712	COX5A,HNRNPD,LGALS9,CCT3,IDH3G,TGFB1,MCM2,PRKAR2B,ST8SIA6,PHB2,HDGF,DDX39,TRIM28,ATP5G1,SRM,EWSR1,IFRD2,HSPA8,CALM3,DDX39B,NUDCD2,MTHFD1,HSP90AA1,RNASEH2B,ATP13A3,LPIN2,LMNB1,FEN1,PDCD4,EIF3A,TYMS,HSPD1,ACADL,NOP58,NCL,MCM6,STEAP3,PRDX6,ZEB2,NOP56,SNX5,MBNL1,PPID,SCAMP3,PMF1,ALAD,YBX1,SVBP,UROD,EBNA1BP2,KHDRBS1,STMN1,CDCA8,PLAC8,RAN,SDSL,YBX3,SNRPA1,OAT,RBM3,MORF4L2,MT2,COTL1,MNS1,SRSF2,G6PC3,OAZ…	2752	300	98
TF:M03860_0	tf	Factor: USF2; motif: NNNCCACGTGACN; match class: 0	0.000712	COX5A,HNRNPD,LGALS9,CCT3,IDH3G,TGFB1,MCM2,PRKAR2B,ST8SIA6,PHB2,HDGF,DDX39,TRIM28,ATP5G1,SRM,EWSR1,IFRD2,HSPA8,CALM3,DDX39B,NUDCD2,MTHFD1,HSP90AA1,RNASEH2B,ATP13A3,LPIN2,LMNB1,FEN1,PDCD4,EIF3A,TYMS,HSPD1,ACADL,NOP58,NCL,MCM6,STEAP3,PRDX6,ZEB2,NOP56,SNX5,MBNL1,PPID,SCAMP3,PMF1,ALAD,YBX1,SVBP,UROD,EBNA1BP2,KHDRBS1,STMN1,CDCA8,PLAC8,RAN,SDSL,YBX3,SNRPA1,OAT,RBM3,MORF4L2,MT2,COTL1,MNS1,SRSF2,G6PC3,OAZ…	2752	300	98
TF:M00322	tf	Factor: c-Myc:Max; motif: GCCAYGYGSN	0.000769	COX5A,HNRNPD,ICAM4,NHP2,CCT3,IDH3G,SCIN,TGFB1,PRKAR2B,ST8SIA6,GSTM5,PHB2,PPP1CC,SLBP,HDGF,TRIM28,ATP5G1,SRM,GMNN,DYNLL1,EWSR1,IFRD2,TNFAIP8L2,NOLC1,HMGB3,HSPA8,ANP32E,SLC25A5,NDUFA1,SRSF6,ATP5G3,CALM3,DDX39B,ASF1A,IFNGR1,TCF3,NUDCD2,HNRNPAB,TRIB2,RRM2,MTHFD1,ERH,HSP90AA1,TNFAIP2,TMEM14C,NSUN2,RNASEH2B,TKT,HDAC7,ATP13A3,CYC1,LPIN2,EMILIN2,PFDN6,LMNB1,FEN1,BANF1,PDCD4,EIF3A,PA2G4,TALDO1,TYMS,NUDT5,…	5493	300	165
TF:M00322_0	tf	Factor: c-Myc:Max; motif: GCCAYGYGSN; match class: 0	0.000769	COX5A,HNRNPD,ICAM4,NHP2,CCT3,IDH3G,SCIN,TGFB1,PRKAR2B,ST8SIA6,GSTM5,PHB2,PPP1CC,SLBP,HDGF,TRIM28,ATP5G1,SRM,GMNN,DYNLL1,EWSR1,IFRD2,TNFAIP8L2,NOLC1,HMGB3,HSPA8,ANP32E,SLC25A5,NDUFA1,SRSF6,ATP5G3,CALM3,DDX39B,ASF1A,IFNGR1,TCF3,NUDCD2,HNRNPAB,TRIB2,RRM2,MTHFD1,ERH,HSP90AA1,TNFAIP2,TMEM14C,NSUN2,RNASEH2B,TKT,HDAC7,ATP13A3,CYC1,LPIN2,EMILIN2,PFDN6,LMNB1,FEN1,BANF1,PDCD4,EIF3A,PA2G4,TALDO1,TYMS,NUDT5,…	5493	300	165
TF:M00799_1	tf	Factor: Myc; motif: CACGTGS; match class: 1	0.0009	CCT3,TGFB1,ST8SIA6,PHB2,HDGF,TRIM28,ATP5G1,SRM,EWSR1,IFRD2,HSPA8,ATP5G3,RAB4A,NUDCD2,SPNS3,MTHFD1,HSP90AA1,CPOX,PDZPH1,PFDN6,LMNB1,PDCD4,PA2G4,HSPD1,NCL,STEAP3,PRDX6,ZEB2,NOP56,SNX5,XRN2,PPID,SCAMP3,ANP32B,ALAD,YBX1,SVBP,ERMAP,EBNA1BP2,STMN1,CDCA8,RAN,YBX3,MNS1,SRSF2,G6PC3,HK1,MOSPD3,NME1,H2AFZ,PSMD7,ADK,CDK6,LAT2,DCTPP1,ABCB4,HNRNPA1,FBL,RPIA,SET,NPM3,NPM1,MRPL18,NAP1L1,TRP53,SPHK1,GPX1,HMGB1,LY…	1884	300	74
TF:M07250	tf	Factor: E2F-1; motif: NNNSSCGCSAANN	0.000937	COX5A,GALNT1,HNRNPD,ICAM4,CCT3,TUBB5,IDH3G,SNRPD1,SCIN,TGFB1,MCM2,TOMM40,APOE,PRKAR2B,ST8SIA6,PHB2,PPP1CC,SLBP,HDGF,HNRNPA2B1,MCM5,DDX39,TRIM28,EPOR,SRM,GMNN,DYNLL1,EWSR1,CACYBP,NOLC1,HMGB3,ANP32E,NDUFA1,SRSF6,BIRC5,C1QBP,ATP5G3,CALM3,DDX39B,ASF1A,TMPO,MYB,IFNGR1,TCF3,NUDCD2,HNRNPAB,BTG2,TRIB2,RRM2,TOP2A,MTHFD1,GLRX5,ERH,TMEM14C,NSUN2,RNASEH2B,TKT,MYC,CYC1,CDCA3,EMILIN2,SRSF7,BIN1,AP3S1,LMNB1,GNA…	7133	300	201
TF:M07250_0	tf	Factor: E2F-1; motif: NNNSSCGCSAANN; match class: 0	0.000937	COX5A,GALNT1,HNRNPD,ICAM4,CCT3,TUBB5,IDH3G,SNRPD1,SCIN,TGFB1,MCM2,TOMM40,APOE,PRKAR2B,ST8SIA6,PHB2,PPP1CC,SLBP,HDGF,HNRNPA2B1,MCM5,DDX39,TRIM28,EPOR,SRM,GMNN,DYNLL1,EWSR1,CACYBP,NOLC1,HMGB3,ANP32E,NDUFA1,SRSF6,BIRC5,C1QBP,ATP5G3,CALM3,DDX39B,ASF1A,TMPO,MYB,IFNGR1,TCF3,NUDCD2,HNRNPAB,BTG2,TRIB2,RRM2,TOP2A,MTHFD1,GLRX5,ERH,TMEM14C,NSUN2,RNASEH2B,TKT,MYC,CYC1,CDCA3,EMILIN2,SRSF7,BIN1,AP3S1,LMNB1,GNA…	7133	300	201
TF:M01154_1	tf	Factor: c-Myc; motif: KACCACGTGSYY; match class: 1	0.0012	HNRNPD,UBE2C,CCT3,TUBB5,IDH3G,TGFB1,MCM2,PRKAR2B,PHB2,HDGF,TRIM28,ATP5G1,EPOR,SRM,EWSR1,IFRD2,HSPA8,CALM3,DDX39B,RAB4A,NUDCD2,MTHFD1,HSP90AA1,TKT,ATP13A3,CPOX,LPIN2,PDZPH1,PFDN6,AP3S1,LMNB1,BANF1,PDCD4,EIF3A,PA2G4,NOP58,NCL,MCM6,STEAP3,PRDX6,ZEB2,DUT,NOP56,SNX5,MBNL1,PPID,SCAMP3,ANP32B,ALAD,YBX1,SVBP,ERMAP,UROD,EBNA1BP2,STMN1,CDCA8,RAN,SDSL,YBX3,MORF4L2,MT2,MNS1,SRSF2,G6PC3,HK1,MOSPD3,NME1,H2AFZ,…	2744	300	97
TF:M07380	tf	Factor: E2F-4; motif: NTTTCSCGCC	0.00151	NARF,COX5A,SDHD,GALNT1,HNRNPD,NHP2,CCT3,TUBB5,IDH3G,SNRPD1,SCIN,TGFB1,EPDR1,MCM2,TOMM40,APOE,PRKAR2B,PHB2,PPP1CC,NKG7,SLBP,HDGF,HNRNPA2B1,MCM5,DDX39,TRIM28,ATP5G1,CRIP1,SRM,GMNN,DYNLL1,EWSR1,CACYBP,GATA2,NOLC1,HMGB3,HSPA8,ANP32E,SLC25A5,NDUFA1,IGFBP4,BIRC5,ATP5G3,MDH2,CALM3,DDX39B,RAB4A,ASF1A,TMPO,MYB,IFNGR1,TCF3,NUDCD2,HNRNPAB,BTG2,TRIB2,RRM2,TOP2A,MTHFD1,GLRX5,EIF2S1,ERH,HSP90AA1,TNFAIP2,TMEM14…	8321	300	225
TF:M07380_0	tf	Factor: E2F-4; motif: NTTTCSCGCC; match class: 0	0.00151	NARF,COX5A,SDHD,GALNT1,HNRNPD,NHP2,CCT3,TUBB5,IDH3G,SNRPD1,SCIN,TGFB1,EPDR1,MCM2,TOMM40,APOE,PRKAR2B,PHB2,PPP1CC,NKG7,SLBP,HDGF,HNRNPA2B1,MCM5,DDX39,TRIM28,ATP5G1,CRIP1,SRM,GMNN,DYNLL1,EWSR1,CACYBP,GATA2,NOLC1,HMGB3,HSPA8,ANP32E,SLC25A5,NDUFA1,IGFBP4,BIRC5,ATP5G3,MDH2,CALM3,DDX39B,RAB4A,ASF1A,TMPO,MYB,IFNGR1,TCF3,NUDCD2,HNRNPAB,BTG2,TRIB2,RRM2,TOP2A,MTHFD1,GLRX5,EIF2S1,ERH,HSP90AA1,TNFAIP2,TMEM14…	8321	300	225
TF:M02250	tf	Factor: Myc; motif: NGCACGTGGN	0.00347	TGFB1,HDGF,SRM,HSPA8,NUDCD2,MTHFD1,PFDN6,PDCD4,PA2G4,NCL,STEAP3,PRDX6,ZEB2,SNX5,XRN2,PPID,ANP32B,YBX1,ERMAP,EBNA1BP2,MNS1,SRSF2,G6PC3,MOSPD3,ADK,ABCB4,HNRNPA1,FBL,SET,NPM1,MRPL18,TRP53,HMGB1,LYAR,TCP1,CST7,PPIA	721	300	37
TF:M02250_0	tf	Factor: Myc; motif: NGCACGTGGN; match class: 0	0.00347	TGFB1,HDGF,SRM,HSPA8,NUDCD2,MTHFD1,PFDN6,PDCD4,PA2G4,NCL,STEAP3,PRDX6,ZEB2,SNX5,XRN2,PPID,ANP32B,YBX1,ERMAP,EBNA1BP2,MNS1,SRSF2,G6PC3,MOSPD3,ADK,ABCB4,HNRNPA1,FBL,SET,NPM1,MRPL18,TRP53,HMGB1,LYAR,TCP1,CST7,PPIA	721	300	37
TF:M01154	tf	Factor: c-Myc; motif: KACCACGTGSYY	0.00473	HNRNPD,ICAM4,LGALS9,UBE2C,CCT3,TUBB5,IDH3G,TGFB1,MCM2,PRKAR2B,ST8SIA6,PHB2,HDGF,MCM5,TRIM28,ATP5G1,EPOR,CRIP1,SRM,EWSR1,IFRD2,HSPA8,ATP5G3,CALM3,DDX39B,RAB4A,NUDCD2,MTHFD1,HSP90AA1,TKT,ATP13A3,CPOX,LPIN2,PDZPH1,PFDN6,AP3S1,LMNB1,FEN1,BANF1,PDCD4,ACSL5,EIF3A,PA2G4,TYMS,HSPD1,WDR12,NOP58,NCL,MCM6,STEAP3,PRDX6,ZEB2,DUT,NOP56,SNX5,XRN2,MBNL1,PPID,SCAMP3,PMF1,ANP32B,ALAD,YBX1,SVBP,ERMAP,UROD,EBNA1BP2,…	3896	300	124
TF:M01154_0	tf	Factor: c-Myc; motif: KACCACGTGSYY; match class: 0	0.00473	HNRNPD,ICAM4,LGALS9,UBE2C,CCT3,TUBB5,IDH3G,TGFB1,MCM2,PRKAR2B,ST8SIA6,PHB2,HDGF,MCM5,TRIM28,ATP5G1,EPOR,CRIP1,SRM,EWSR1,IFRD2,HSPA8,ATP5G3,CALM3,DDX39B,RAB4A,NUDCD2,MTHFD1,HSP90AA1,TKT,ATP13A3,CPOX,LPIN2,PDZPH1,PFDN6,AP3S1,LMNB1,FEN1,BANF1,PDCD4,ACSL5,EIF3A,PA2G4,TYMS,HSPD1,WDR12,NOP58,NCL,MCM6,STEAP3,PRDX6,ZEB2,DUT,NOP56,SNX5,XRN2,MBNL1,PPID,SCAMP3,PMF1,ANP32B,ALAD,YBX1,SVBP,ERMAP,UROD,EBNA1BP2,…	3896	300	124
TF:M00799	tf	Factor: Myc; motif: CACGTGS	0.00579	HNRNPD,LGALS9,UBE2C,CCT3,TUBB5,IDH3G,TGFB1,MCM2,PRKAR2B,ST8SIA6,PHB2,HDGF,TRIM28,ATP5G1,EPOR,CRIP1,SRM,EWSR1,IFRD2,HSPA8,C1QBP,ATP5G3,CALM3,RAB4A,NUDCD2,SPNS3,MTHFD1,HSP90AA1,TKT,ATP13A3,CPOX,LPIN2,PDZPH1,PFDN6,AP3S1,LMNB1,BANF1,PDCD4,ACSL5,EIF3A,PA2G4,TYMS,HSPD1,NOP58,NCL,MCM6,STEAP3,PRDX6,ZEB2,DUT,NOP56,SNX5,XRN2,MBNL1,PPID,SCAMP3,PMF1,ANP32B,ALAD,YBX1,SVBP,ERMAP,UROD,EBNA1BP2,KHDRBS1,STMN1,CDC…	3667	300	118
TF:M00799_0	tf	Factor: Myc; motif: CACGTGS; match class: 0	0.00579	HNRNPD,LGALS9,UBE2C,CCT3,TUBB5,IDH3G,TGFB1,MCM2,PRKAR2B,ST8SIA6,PHB2,HDGF,TRIM28,ATP5G1,EPOR,CRIP1,SRM,EWSR1,IFRD2,HSPA8,C1QBP,ATP5G3,CALM3,RAB4A,NUDCD2,SPNS3,MTHFD1,HSP90AA1,TKT,ATP13A3,CPOX,LPIN2,PDZPH1,PFDN6,AP3S1,LMNB1,BANF1,PDCD4,ACSL5,EIF3A,PA2G4,TYMS,HSPD1,NOP58,NCL,MCM6,STEAP3,PRDX6,ZEB2,DUT,NOP56,SNX5,XRN2,MBNL1,PPID,SCAMP3,PMF1,ANP32B,ALAD,YBX1,SVBP,ERMAP,UROD,EBNA1BP2,KHDRBS1,STMN1,CDC…	3667	300	118
TF:M00360	tf	Factor: Pax-3; motif: TCGTCACRCTTHM	0.00676	NARF,COX5A,GALNT1,HNRNPD,ICAM4,NHP2,CCT3,TUBB5,IDH3G,SNRPD1,SCIN,TGFB1,MCM2,APOE,ST8SIA6,GSTM5,PHB2,PPP1CC,CTSE,NKG7,SLBP,AQP1,HDGF,HNRNPA2B1,MCM5,TRIM28,ATP5G1,EPOR,CRIP1,GMNN,DYNLL1,EWSR1,TNFAIP8L2,CACYBP,NOLC1,HMGB3,HSPA8,ANP32E,SLC25A5,NDUFA1,SRSF6,IGFBP4,BIRC5,MDH2,DDX39B,TMPO,MYB,IFNGR1,NUDCD2,BTG2,TRIB2,RRM2,SPNS3,TOP2A,MTHFD1,GLRX5,EIF2S1,ERH,HSP90AA1,TNFAIP2,NSUN2,RNASEH2B,TKT,MYC,HDAC7,…	8687	300	230
TF:M00360_0	tf	Factor: Pax-3; motif: TCGTCACRCTTHM; match class: 0	0.00676	NARF,COX5A,GALNT1,HNRNPD,ICAM4,NHP2,CCT3,TUBB5,IDH3G,SNRPD1,SCIN,TGFB1,MCM2,APOE,ST8SIA6,GSTM5,PHB2,PPP1CC,CTSE,NKG7,SLBP,AQP1,HDGF,HNRNPA2B1,MCM5,TRIM28,ATP5G1,EPOR,CRIP1,GMNN,DYNLL1,EWSR1,TNFAIP8L2,CACYBP,NOLC1,HMGB3,HSPA8,ANP32E,SLC25A5,NDUFA1,SRSF6,IGFBP4,BIRC5,MDH2,DDX39B,TMPO,MYB,IFNGR1,NUDCD2,BTG2,TRIB2,RRM2,SPNS3,TOP2A,MTHFD1,GLRX5,EIF2S1,ERH,HSP90AA1,TNFAIP2,NSUN2,RNASEH2B,TKT,MYC,HDAC7,…	8687	300	230
TF:M02872_1	tf	Factor: IRF4; motif: NNNAYTCTCGGWNNN; match class: 1	0.00998	HNRNPD,ICAM4,NHP2,UBE2C,CCT3,TUBB5,IDH3G,TGFB1,TOMM40,APOE,PRKAR2B,ST8SIA6,PHB2,SLBP,HNRNPA2B1,DDX39,SRM,GMNN,DYNLL1,EWSR1,IFRD2,CACYBP,GATA2,NOLC1,HMGB3,HSPA8,SLC25A5,NDUFA1,BIRC5,MDH2,CALM3,DDX39B,RAB4A,ASF1A,MYB,TCF3,HNRNPAB,TOP2A,GLRX5,TNFAIP2,TMEM14C,NSUN2,TKT,MYC,HDAC7,CYC1,RFC2,CDCA3,EMILIN2,SRSF7,PFDN6,AP3S1,LMNB1,GNA14,CARNMT1,BANF1,MINPP1,PDCD4,EIF3A,PA2G4,ATP5B,PRIM1,TALDO1,WDR12,NCL,P…	6223	300	177
TF:M00428_1	tf	Factor: E2F-1; motif: NKTSSCGC; match class: 1	0.013	UBE2C,TUBB5,MCM2,PPP1CC,HNRNPA2B1,MCM5,DYNLL1,EWSR1,IFRD2,CACYBP,NOLC1,ANP32E,DDX39B,MYB,TCF3,HNRNPAB,BTG2,ERH,NSUN2,SRSF7,LMNB1,GNA14,BANF1,MINPP1,EIF3A,LDB1,PA2G4,ACADL,NCL,PTMA,MCM6,NUCKS1,VIM,PCNA,NOP56,SNX5,MBNL1,PPID,PMF1,ANP32B,PTBP3,YBX1,NASP,KHDRBS1,PPM1G,PGM1,EZH2,CUX1,MCM7,CBX3,RGS10,OAT,RBM3,SMARCA5,PGLS,COTL1,TIPIN,SRSF2,SERBP1,SH3GLB1,CTBP1,H2AFZ,ADK,MRPS28,ATP1B2,CPSF2,ABCB4,FBL,SA…	2393	300	84
TF:M02913_1	tf	Factor: SP100; motif: NNCGTCGNNTAAWNN; match class: 1	0.0142	HNRNPD,UBE2C,IDH3G,SCIN,TGFB1,TOMM40,ST8SIA6,PHB2,SLBP,HDGF,HNRNPA2B1,MCM5,GMNN,DYNLL1,EWSR1,IFRD2,CACYBP,HMGB3,HSPA8,SLC25A5,SRSF6,IGFBP4,CALM3,ASF1A,TMPO,IFNGR1,NUDCD2,HNRNPAB,TRIB2,RRM2,ERH,ATP13A3,LPIN2,EMILIN2,SRSF7,LMNB1,CARNMT1,BANF1,EIF3A,PA2G4,ATP5B,PRIM1,ACADL,WDR12,NOP58,TEX30,NCL,SLC45A3,STOM,GID8,GNB4,PPID,SMC2,ANP32B,YBX1,KHDRBS1,PDAP1,YBX3,FKBP4,RGS10,OAT,RRM1,PGLS,COTL1,FAM46A,UCP…	2512	300	87
TF:M00050_1	tf	Factor: E2F; motif: TTTSGCGC; match class: 1	0.0148	TUBB5,MCM2,HNRNPA2B1,MCM5,GMNN,EWSR1,NOLC1,TMPO,MYB,TCF3,NUDCD2,BTG2,TRIB2,RRM2,TOP2A,BANF1,TYMS,HSPD1,TEX30,MCM6,NUCKS1,SLC45A3,GFI1B,PCNA,NOP56,GID8,MBNL1,CKS1B,NASP,STMN1,PGM1,PDAP1,CUX1,MCM7,CBX3,GATA1,MT2,PLSCR1,OAZ1,H2AFZ,HNRNPA1,FBL,SAMD14,HMGB2,LIG1,MRPL18,HNRNPM,EIF4A1,SRSF3,HSPE1	1186	300	50
TF:M08875_1	tf	Factor: E2F; motif: NNTTTCGCGCN; match class: 1	0.0149	HNRNPD,MCM2,HNRNPA2B1,MCM5,TRIM28,EWSR1,CACYBP,ANP32E,TMPO,NUDCD2,ERH,LMNB1,MINPP1,TYMS,TEX30,NCL,PTMA,MCM6,GFI1B,PCNA,NOP56,GID8,PPID,ANP32B,NASP,KHDRBS1,PGM1,MCM7,CBX3,FKBP4,NUDT21,PGLS,PLSCR1,SERBP1,CTBP1,H2AFZ,ATP1B2,FBL,SAMD14,H2AFX,SPCS3,LIG1,MRPL18,SRSF3	989	300	44
TF:M08868	tf	Factor: ARNTLIKE; motif: NNNSCACGTG	0.018	HNRNPD,LGALS9,UBE2C,CCT3,TUBB5,IDH3G,TGFB1,MCM2,PRKAR2B,ST8SIA6,PHB2,HDGF,DDX39,TRIM28,ATP5G1,EPOR,CRIP1,SRM,EWSR1,IFRD2,HSPA8,C1QBP,ATP5G3,CALM3,RAB4A,NUDCD2,SPNS3,MTHFD1,HSP90AA1,TKT,ATP13A3,CPOX,LPIN2,PDZPH1,PFDN6,AP3S1,LMNB1,BANF1,PDCD4,ACSL5,EIF3A,PA2G4,TYMS,HSPD1,NOP58,NCL,MCM6,STEAP3,PRDX6,ZEB2,DUT,NOP56,SNX5,XRN2,MBNL1,PPID,SCAMP3,PMF1,ANP32B,ALAD,YBX1,SVBP,ERMAP,UROD,EBNA1BP2,STMN1,CDCA8…	3789	300	119
TF:M08868_0	tf	Factor: ARNTLIKE; motif: NNNSCACGTG; match class: 0	0.018	HNRNPD,LGALS9,UBE2C,CCT3,TUBB5,IDH3G,TGFB1,MCM2,PRKAR2B,ST8SIA6,PHB2,HDGF,DDX39,TRIM28,ATP5G1,EPOR,CRIP1,SRM,EWSR1,IFRD2,HSPA8,C1QBP,ATP5G3,CALM3,RAB4A,NUDCD2,SPNS3,MTHFD1,HSP90AA1,TKT,ATP13A3,CPOX,LPIN2,PDZPH1,PFDN6,AP3S1,LMNB1,BANF1,PDCD4,ACSL5,EIF3A,PA2G4,TYMS,HSPD1,NOP58,NCL,MCM6,STEAP3,PRDX6,ZEB2,DUT,NOP56,SNX5,XRN2,MBNL1,PPID,SCAMP3,PMF1,ANP32B,ALAD,YBX1,SVBP,ERMAP,UROD,EBNA1BP2,STMN1,CDCA8…	3789	300	119
TF:M01145_1	tf	Factor: c-Myc; motif: RACCACGTGCTC; match class: 1	0.0225	ICAM4,UBE2C,CCT3,TUBB5,IDH3G,TGFB1,MCM2,PRKAR2B,HDGF,TRIM28,ATP5G1,EPOR,SRM,EWSR1,IFRD2,HSPA8,ATP5G3,CALM3,RAB4A,SPNS3,MTHFD1,GLRX5,TKT,ATP13A3,PDZPH1,BANF1,PDCD4,EIF3A,PA2G4,TYMS,NOP58,NCL,MCM6,STEAP3,OPTN,PRDX6,ZEB2,DUT,NOP56,SNX5,SCAMP3,ANP32B,ALAD,YBX1,SVBP,ERMAP,UROD,STMN1,CDCA8,PLAC8,RAN,SDSL,YBX3,MORF4L2,MT2,MNS1,SRSF2,G6PC3,HK1,MOSPD3,NME1,H2AFZ,PSMD7,ADK,CDK6,BLVRB,S100A10,DCTPP1,ABCB4,H…	2541	300	87
TF:M00322_1	tf	Factor: c-Myc:Max; motif: GCCAYGYGSN; match class: 1	0.0271	HNRNPD,NHP2,CCT3,TGFB1,ST8SIA6,HDGF,TRIM28,SRM,EWSR1,IFRD2,NOLC1,HMGB3,HSPA8,SRSF6,CALM3,ASF1A,TCF3,TRIB2,RRM2,TKT,LPIN2,EMILIN2,LMNB1,PDCD4,EIF3A,PA2G4,NUDT5,HSPD1,NCL,PTMA,MCM6,STEAP3,NUCKS1,SLC45A3,PRDX6,ZEB2,NOP56,SNX5,GNB4,MBNL1,ALAD,SVBP,CDCA8,RAN,ARPC1A,PDAP1,MORF4L2,SRSF2,G6PC3,GADD45A,GNG12,HK1,CTBP1,NME1,BRI3BP,ADK,CDK6,FRAT2,SPCS3,SET,NPM3,NPM1,NAP1L1,H2AFJ,CST7,SRSF3,HSPE1,EIF5A,TMSB1…	1917	300	70
TF:M02090_1	tf	Factor: E2F-4; motif: GCGGGAAANA; match class: 1	0.0314	GALNT1,HNRNPD,IDH3G,MCM2,APOE,PHB2,PPP1CC,SLBP,HNRNPA2B1,MCM5,TRIM28,CRIP1,GMNN,GATA2,NOLC1,HMGB3,HSPA8,SRSF6,IGFBP4,MDH2,ASF1A,TMPO,TCF3,NUDCD2,HNRNPAB,BTG2,RRM2,TOP2A,TNFAIP2,MYC,ATP13A3,LPIN2,SRSF7,BIN1,LMNB1,FEN1,BANF1,MINPP1,PDCD4,ACADL,NOP58,TEX30,NCL,PTMA,NUCKS1,SLC45A3,GFI1B,PCNA,NOP56,XRN2,GNB4,MBNL1,PPID,CKS1B,SCAMP3,GCLM,ANP32B,PTBP3,ALAD,UROD,NASP,NECAP2,PGM1,RAN,EZH2,MCM7,CBX3,YBX3,R…	3872	300	120
TF:M07991_1	tf	Factor: Hes1; motif: NNCACGYGNN; match class: 1	0.0318	NARF,GALNT1,HNRNPD,ICAM4,NHP2,LGALS9,UBE2C,CCT3,TUBB5,IDH3G,TGFB1,EPDR1,MCM2,TOMM40,PRKAR2B,ST8SIA6,PHB2,PPP1CC,AQP1,HDGF,HNRNPA2B1,MCM5,DDX39,TRIM28,ATP5G1,EPOR,CRIP1,SRM,GMNN,DYNLL1,EWSR1,IFRD2,CACYBP,NOLC1,HMGB3,HSPA8,ANP32E,SLC25A5,NDUFA1,SRSF6,IGFBP4,C1QBP,ATP5G3,CALM3,DDX39B,RAB4A,TMPO,MYB,TCF3,NUDCD2,HNRNPAB,BTG2,RRM2,SPNS3,MTHFD1,GLRX5,ERH,HSP90AA1,NSUN2,RNASEH2B,TKT,ATP13A3,CYC1,CPOX,SLC…	8278	300	219
TF:M00938	tf	Factor: E2F-1; motif: TTGGCGCGRAANNGNM	0.0419	COX5A,GALNT1,HNRNPD,UBE2C,TUBB5,SCIN,APOE,PRKAR2B,ST8SIA6,PPP1CC,SLBP,HDGF,HNRNPA2B1,MCM5,DDX39,TRIM28,EPOR,GMNN,DYNLL1,EWSR1,CACYBP,GATA2,HMGB3,ANP32E,SLC25A5,SRSF6,C1QBP,ATP5G3,CALM3,ASF1A,TMPO,HNRNPAB,TRIB2,RRM2,MTHFD1,ERH,HSP90AA1,NSUN2,RNASEH2B,MYC,CYC1,CDCA3,EMILIN2,SRSF7,PFDN6,BIN1,AP3S1,LMNB1,GNA14,CARNMT1,EIF3A,LDB1,ATP5B,TEX30,NCL,PTMA,MCM6,NUCKS1,SLC45A3,GFI1B,STOM,DUT,NOP56,SNX5,GID8,…	4225	300	128
TF:M00938_0	tf	Factor: E2F-1; motif: TTGGCGCGRAANNGNM; match class: 0	0.0419	COX5A,GALNT1,HNRNPD,UBE2C,TUBB5,SCIN,APOE,PRKAR2B,ST8SIA6,PPP1CC,SLBP,HDGF,HNRNPA2B1,MCM5,DDX39,TRIM28,EPOR,GMNN,DYNLL1,EWSR1,CACYBP,GATA2,HMGB3,ANP32E,SLC25A5,SRSF6,C1QBP,ATP5G3,CALM3,ASF1A,TMPO,HNRNPAB,TRIB2,RRM2,MTHFD1,ERH,HSP90AA1,NSUN2,RNASEH2B,MYC,CYC1,CDCA3,EMILIN2,SRSF7,PFDN6,BIN1,AP3S1,LMNB1,GNA14,CARNMT1,EIF3A,LDB1,ATP5B,TEX30,NCL,PTMA,MCM6,NUCKS1,SLC45A3,GFI1B,STOM,DUT,NOP56,SNX5,GID8,…	4225	300	128
TF:M08005	tf	Factor: Tcfl5; motif: NNCNCGNGNN	0.0433	SDHD,HNRNPD,LGALS9,TUBB5,IDH3G,SCIN,TGFB1,EPDR1,ST8SIA6,PHB2,PPP1CC,SLBP,HDGF,HNRNPA2B1,DDX39,TRIM28,SRM,GMNN,EWSR1,IFRD2,HSPA8,ANP32E,SRSF6,C1QBP,ATP5G3,CALM3,DDX39B,RAB4A,TMPO,MYB,NUDCD2,HNRNPAB,TRIB2,SPNS3,MTHFD1,HSP90AA1,TMEM14C,NSUN2,TKT,ATP13A3,CYC1,CPOX,PFDN6,AP3S1,LMNB1,CARNMT1,FEN1,MINPP1,PDCD4,EIF3A,PA2G4,PRIM1,NUDT5,HSPD1,NCL,PTMA,MCM6,STEAP3,NUCKS1,SLC45A3,PRDX6,ZEB2,DUT,PCNA,NOP56,SN…	4988	300	146
TF:M08005_0	tf	Factor: Tcfl5; motif: NNCNCGNGNN; match class: 0	0.0433	SDHD,HNRNPD,LGALS9,TUBB5,IDH3G,SCIN,TGFB1,EPDR1,ST8SIA6,PHB2,PPP1CC,SLBP,HDGF,HNRNPA2B1,DDX39,TRIM28,SRM,GMNN,EWSR1,IFRD2,HSPA8,ANP32E,SRSF6,C1QBP,ATP5G3,CALM3,DDX39B,RAB4A,TMPO,MYB,NUDCD2,HNRNPAB,TRIB2,SPNS3,MTHFD1,HSP90AA1,TMEM14C,NSUN2,TKT,ATP13A3,CYC1,CPOX,PFDN6,AP3S1,LMNB1,CARNMT1,FEN1,MINPP1,PDCD4,EIF3A,PA2G4,PRIM1,NUDT5,HSPD1,NCL,PTMA,MCM6,STEAP3,NUCKS1,SLC45A3,PRDX6,ZEB2,DUT,PCNA,NOP56,SN…	4988	300	146
TF:M08005_1	tf	Factor: Tcfl5; motif: NNCNCGNGNN; match class: 1	0.0433	SDHD,HNRNPD,LGALS9,TUBB5,IDH3G,SCIN,TGFB1,EPDR1,ST8SIA6,PHB2,PPP1CC,SLBP,HDGF,HNRNPA2B1,DDX39,TRIM28,SRM,GMNN,EWSR1,IFRD2,HSPA8,ANP32E,SRSF6,C1QBP,ATP5G3,CALM3,DDX39B,RAB4A,TMPO,MYB,NUDCD2,HNRNPAB,TRIB2,SPNS3,MTHFD1,HSP90AA1,TMEM14C,NSUN2,TKT,ATP13A3,CYC1,CPOX,PFDN6,AP3S1,LMNB1,CARNMT1,FEN1,MINPP1,PDCD4,EIF3A,PA2G4,PRIM1,NUDT5,HSPD1,NCL,PTMA,MCM6,STEAP3,NUCKS1,SLC45A3,PRDX6,ZEB2,DUT,PCNA,NOP56,SN…	4988	300	146
TF:M07601_1	tf	Factor: C-Myc; motif: NGCCACGTGNN; match class: 1	0.0446	HNRNPD,UBE2C,CCT3,TUBB5,IDH3G,TGFB1,MCM2,PRKAR2B,ST8SIA6,PHB2,HDGF,DDX39,TRIM28,ATP5G1,SRM,EWSR1,IFRD2,ATP5G3,CALM3,DDX39B,RAB4A,NUDCD2,SPNS3,HSP90AA1,RNASEH2B,ATP13A3,CPOX,LPIN2,PDZPH1,LMNB1,FEN1,BANF1,EIF3A,PA2G4,TYMS,HSPD1,NOP58,NCL,MCM6,STEAP3,PRDX6,ZEB2,DUT,NOP56,MBNL1,PPID,SCAMP3,PMF1,ANP32B,ALAD,YBX1,SVBP,ERMAP,UROD,EBNA1BP2,KHDRBS1,STMN1,CDCA8,PLAC8,RAN,SDSL,YBX3,RBM3,SLC38A5,MORF4L2,COTL…	3172	300	102
TF:M07601	tf	Factor: C-Myc; motif: NGCCACGTGNN	0.0457	NARF,HNRNPD,ICAM4,LGALS9,UBE2C,CCT3,TUBB5,IDH3G,TGFB1,MCM2,PRKAR2B,ST8SIA6,PHB2,HDGF,DDX39,TRIM28,ATP5G1,EPOR,CRIP1,SRM,EWSR1,IFRD2,HSPA8,C1QBP,ATP5G3,CALM3,DDX39B,RAB4A,NUDCD2,SPNS3,MTHFD1,HSP90AA1,RNASEH2B,TKT,ATP13A3,CPOX,LPIN2,PDZPH1,PFDN6,AP3S1,LMNB1,FEN1,BANF1,PDCD4,ACSL5,EIF3A,PA2G4,TYMS,HSPD1,NOP58,NCL,MCM6,STEAP3,PRDX6,ZEB2,DUT,NOP56,SNX5,XRN2,MBNL1,PPID,SCAMP3,PMF1,ANP32B,UGCG,ALAD,YBX1…	4441	300	133
TF:M07601_0	tf	Factor: C-Myc; motif: NGCCACGTGNN; match class: 0	0.0457	NARF,HNRNPD,ICAM4,LGALS9,UBE2C,CCT3,TUBB5,IDH3G,TGFB1,MCM2,PRKAR2B,ST8SIA6,PHB2,HDGF,DDX39,TRIM28,ATP5G1,EPOR,CRIP1,SRM,EWSR1,IFRD2,HSPA8,C1QBP,ATP5G3,CALM3,DDX39B,RAB4A,NUDCD2,SPNS3,MTHFD1,HSP90AA1,RNASEH2B,TKT,ATP13A3,CPOX,LPIN2,PDZPH1,PFDN6,AP3S1,LMNB1,FEN1,BANF1,PDCD4,ACSL5,EIF3A,PA2G4,TYMS,HSPD1,NOP58,NCL,MCM6,STEAP3,PRDX6,ZEB2,DUT,NOP56,SNX5,XRN2,MBNL1,PPID,SCAMP3,PMF1,ANP32B,UGCG,ALAD,YBX1…	4441	300	133

## Sheet: pL2
term.id	domain	term.name	p.value	intersection	term.size	query.size	overlap.size
GO:0042113	BP	B cell activation	4.29e-07	CD79A,TNFRSF13B,IKZF3,XBP1,MZB1,CD74,MS4A1,CD79B,BLNK,TNFRSF13C,IGHG2C,IGLC2,IGHA,IGLC1	194	101	14
GO:1903513	BP	endoplasmic reticulum to cytosol transport	1.05e-06	DERL3,HSP90B1,SEL1L,UBE2J1,EDEM1,HERPUD1,EDEM2	25	101	7
GO:0030970	BP	retrograde protein transport, ER to cytosol	1.05e-06	DERL3,HSP90B1,SEL1L,UBE2J1,EDEM1,HERPUD1,EDEM2	25	101	7
GO:0034976	BP	response to endoplasmic reticulum stress	5.61e-06	DERL3,HSP90B1,XBP1,SEL1L,DNAJC3,TXNDC11,SDF2L1,SERP1,UBE2J1,EDEM1,HERPUD1,EDEM2,TXNDC5	196	101	13
GO:0032527	BP	protein exit from endoplasmic reticulum	1.11e-05	DERL3,HSP90B1,SEL1L,UBE2J1,EDEM1,HERPUD1,EDEM2	34	101	7
GO:0050864	BP	regulation of B cell activation	2.29e-05	TNFRSF13B,IKZF3,XBP1,MZB1,CD74,TNFRSF13C,IGHG2C,IGLC2,IGHA,IGLC1	111	101	10
GO:0006955	BP	immune response	8.52e-05	VPREB3,CD79A,TNFRSF13B,CYBB,SLPI,XBP1,RNASE6,TNFRSF17,CD74,PRG2,ITGAL,CTSS,CD79B,BLNK,JCHAIN,TNFRSF13C,DUSP22,IGHG2C,IGHM,IGLV1,IGLC2,IGLV3,IGHA,IGKV1-135,IGLC1	970	101	25
GO:0002250	BP	adaptive immune response	9.19e-05	CD79A,TNFRSF13B,TNFRSF17,CD74,CTSS,CD79B,JCHAIN,TNFRSF13C,DUSP22,IGHG2C,IGHM,IGLC2,IGHA,IGLC1	294	101	14
GO:0036503	BP	ERAD pathway	0.000468	DERL3,HSP90B1,SEL1L,SDF2L1,UBE2J1,EDEM1,HERPUD1,EDEM2	84	101	8
GO:0046649	BP	lymphocyte activation	0.000613	CD79A,TNFRSF13B,IKZF3,XBP1,MZB1,CD74,MS4A1,ITGAL,LY6D,CD79B,BLNK,TNFRSF13C,DUSP22,IGHG2C,IGLC2,IGHA,IGLC1	515	101	17
GO:0002376	BP	immune system process	0.000972	VPREB3,CD79A,TNFRSF13B,CYBB,SLPI,IKZF3,XBP1,LGMN,RNASE6,TNFRSF17,MZB1,CD74,MS4A1,PRG2,ITGAL,LY6D,CTSS,CD79B,BLNK,JCHAIN,TNFRSF13C,DUSP22,HBA-A2,RBM47,IGHG2C,IGHM,IGLV1,IGLC2,IGLV3,IGHA,IGKV1-135,IGLC1	1690	101	32
GO:1905897	BP	regulation of response to endoplasmic reticulum stress	0.00119	DERL3,XBP1,DNAJC3,UBE2J1,EDEM1,HERPUD1,EDEM2	65	101	7
GO:1904292	BP	regulation of ERAD pathway	0.0018	DERL3,UBE2J1,EDEM1,HERPUD1,EDEM2	24	101	5
GO:0035966	BP	response to topologically incorrect protein	0.00263	DERL3,XBP1,DNAJC3,SDF2L1,SERP1,EDEM1,HERPUD1,EDEM2	105	101	8
GO:0006959	BP	humoral immune response	0.00263	SLPI,RNASE6,JCHAIN,IGHG2C,IGHM,IGLC2,IGHA,IGLC1	105	101	8
GO:0019731	BP	antibacterial humoral response	0.00275	SLPI,RNASE6,JCHAIN,IGHG2C,IGHM	26	101	5
GO:1904152	BP	regulation of retrograde protein transport, ER to cytosol	0.00307	DERL3,UBE2J1,EDEM1,EDEM2	12	101	4
GO:0050853	BP	B cell receptor signaling pathway	0.00324	CD79A,CD79B,IGHG2C,IGLC2,IGHA,IGLC1	48	101	6
GO:0042742	BP	defense response to bacterium	0.00414	SLPI,RNASE6,PRG2,JCHAIN,IGHG2C,IGHM,IGLC2,IGHA,IGLC1	150	101	9
GO:0050871	BP	positive regulation of B cell activation	0.00415	XBP1,CD74,TNFRSF13C,IGHG2C,IGLC2,IGHA,IGLC1	78	101	7
GO:0035967	BP	cellular response to topologically incorrect protein	0.00537	DERL3,XBP1,DNAJC3,SDF2L1,SERP1,HERPUD1,EDEM2	81	101	7
GO:0045321	BP	leukocyte activation	0.00723	CD79A,TNFRSF13B,IKZF3,XBP1,MZB1,CD74,MS4A1,ITGAL,LY6D,CD79B,BLNK,TNFRSF13C,DUSP22,IGHG2C,IGLC2,IGHA,IGLC1	616	101	17
GO:0006986	BP	response to unfolded protein	0.0109	DERL3,XBP1,DNAJC3,SERP1,EDEM1,HERPUD1,EDEM2	90	101	7
GO:0030968	BP	endoplasmic reticulum unfolded protein response	0.0123	DERL3,XBP1,DNAJC3,SERP1,HERPUD1,EDEM2	60	101	6
GO:0051249	BP	regulation of lymphocyte activation	0.0134	TNFRSF13B,IKZF3,XBP1,MZB1,CD74,ITGAL,TNFRSF13C,DUSP22,IGHG2C,IGLC2,IGHA,IGLC1	326	101	12
GO:0030433	BP	ubiquitin-dependent ERAD pathway	0.018	DERL3,HSP90B1,UBE2J1,EDEM1,HERPUD1,EDEM2	64	101	6
GO:0070861	BP	regulation of protein exit from endoplasmic reticulum	0.0231	DERL3,UBE2J1,EDEM1,EDEM2	19	101	4
GO:0034620	BP	cellular response to unfolded protein	0.0235	DERL3,XBP1,DNAJC3,SERP1,HERPUD1,EDEM2	67	101	6
GO:1903573	BP	negative regulation of response to endoplasmic reticulum stress	0.0253	DERL3,XBP1,DNAJC3,UBE2J1,HERPUD1	40	101	5
GO:0042100	BP	B cell proliferation	0.0256	CD79A,TNFRSF13B,IKZF3,MZB1,CD74,TNFRSF13C	68	101	6
GO:0019730	BP	antimicrobial humoral response	0.0286	SLPI,RNASE6,JCHAIN,IGHG2C,IGHM	41	101	5
GO:0001775	BP	cell activation	0.0335	CD79A,TNFRSF13B,IKZF3,XBP1,MZB1,CD74,MS4A1,ITGAL,LY6D,CD79B,BLNK,TNFRSF13C,DUSP22,IGHG2C,IGLC2,IGHA,IGLC1	692	101	17
GO:0006910	BP	phagocytosis, recognition	0.0428	IGHG2C,IGLC2,IGHA,IGLC1	22	101	4
GO:0009617	BP	response to bacterium	0.0479	CD52,SLPI,XBP1,RNASE6,PRG2,CD79B,JCHAIN,LY6A,IGHG2C,IGHM,IGLC2,IGHA,IGLC1	433	101	13
GO:0034987	MF	immunoglobulin receptor binding	2.31e-05	JCHAIN,IGHG2C,IGHM,IGLC2,IGHA,IGLC1	22	101	6
GO:0019814	CC	immunoglobulin complex	2.02e-09	CD79A,CD79B,JCHAIN,IGHG2C,IGHM,IGLC2,IGHA,IGLC1	20	101	8
GO:0009986	CC	cell surface	1.51e-08	CD79A,TNFRSF13B,SDC1,LY6C2,CD74,MS4A1,PDIA4,CD69,ITGAL,LY6D,CTSS,CD79B,CD53,LY6K,EPCAM,CKAP4,TNFRSF13C,LY6A,IGHG2C,IGHM,IGLC2,IGHA,IGLC1	531	101	23
GO:0009897	CC	external side of plasma membrane	1.22e-06	CD79A,TNFRSF13B,SDC1,CD74,MS4A1,CD69,ITGAL,CD79B,TNFRSF13C,LY6A,IGHG2C,IGLC2,IGHA,IGLC1	210	101	14
GO:0042571	CC	immunoglobulin complex, circulating	3.95e-06	JCHAIN,IGHG2C,IGHM,IGLC2,IGHA,IGLC1	17	101	6
GO:0031224	CC	intrinsic component of membrane	9.81e-05	CD52,GRAMD3,SSR4,CD79A,ST8SIA6,CYP4F18,DERL3,TNFRSF13B,CYBB,XBP1,SDC1,SEL1L,SPCS1,TNFRSF17,TXNDC11,LY6C2,ST6GAL1,SEC11C,CD74,MS4A1,CACNA1S,SLAMF9,FCGR2B,CHST1,SERP1,UBE2J1,CSMD2,EDEM1,CD69,DENND5B,ITGAL,HERPUD1,LY6D,SLAMF7,MANEA,CD79B,CD53,TRAM2,HEPACAM2,LY6K,EPCAM,PQLC3,CKAP4,HVCN1,TNFRSF13C,LY6A,IGHG2C,IGHG2B,IGHM,EVI2A,IFI27L2A	3376	101	51
GO:0044425	CC	membrane part	0.000137	CD52,GRAMD3,SSR4,CD79A,ST8SIA6,CYP4F18,DERL3,TNFRSF13B,CYBB,HSP90B1,XBP1,SDC1,SEL1L,SPCS1,DNAJC3,TNFRSF17,TXNDC11,LY6C2,SDF2L1,ST6GAL1,SEC11C,CD74,MS4A1,CACNA1S,SLAMF9,FCGR2B,CHST1,SERP1,UBE2J1,CSMD2,EDEM1,CD69,DENND5B,ITGAL,HERPUD1,LY6D,BBS9,SLAMF7,MANEA,CD79B,CD53,TRAM2,HEPACAM2,LY6K,EPCAM,PQLC3,CKAP4,FKBP2,HVCN1,TNFRSF13C,LY6A,IGHG2C,IGHG2B,IGHM,IGLC2,EVI2A,IFI27L2A,IGHA,IGLC1	4321	101	59
GO:0005783	CC	endoplasmic reticulum	0.000557	VPREB3,SSR4,CYP4F18,DERL3,CYBB,CMAH,HSP90B1,XBP1,SEL1L,SPCS1,DNAJC3,TXNDC11,SDF2L1,ST6GAL1,CRELD2,MZB1,SEC11C,CD74,PDIA4,SERP1,UBE2J1,EDEM1,HERPUD1,EDEM2,TXNDC5,CKAP4,FKBP2	1227	101	27
GO:0044432	CC	endoplasmic reticulum part	0.000733	SSR4,CYP4F18,DERL3,HSP90B1,XBP1,SEL1L,SPCS1,DNAJC3,TXNDC11,SDF2L1,MZB1,SEC11C,PDIA4,SERP1,UBE2J1,EDEM1,HERPUD1,EDEM2,TXNDC5,CKAP4,FKBP2	787	101	21
GO:0098552	CC	side of membrane	0.00204	CD79A,TNFRSF13B,SDC1,CD74,MS4A1,CD69,ITGAL,CD79B,TNFRSF13C,LY6A,IGHG2C,IGLC2,IGHA,IGLC1	379	101	14
GO:0019815	CC	B cell receptor complex	0.00351	CD79A,CD79B,IGLC1	4	101	3
GO:0016021	CC	integral component of membrane	0.00832	GRAMD3,SSR4,CD79A,ST8SIA6,CYP4F18,DERL3,TNFRSF13B,CYBB,XBP1,SDC1,SEL1L,SPCS1,TNFRSF17,TXNDC11,ST6GAL1,SEC11C,CD74,MS4A1,CACNA1S,SLAMF9,FCGR2B,CHST1,SERP1,UBE2J1,CSMD2,EDEM1,CD69,DENND5B,ITGAL,HERPUD1,SLAMF7,MANEA,CD79B,CD53,TRAM2,HEPACAM2,EPCAM,PQLC3,CKAP4,HVCN1,TNFRSF13C,IGHG2C,IGHG2B,IGHM,EVI2A,IFI27L2A	3293	101	46
GO:0005576	CC	extracellular region	0.0121	VPREB3,SLPI,HSP90B1,SDC1,LGMN,RNASE6,ST6GAL1,CRELD2,MZB1,PDIA4,CTSS,OOSP1,LY6K,JCHAIN,HBA-A2,IGHG2C,IGHM,IGLV1,IGLC2,IGLV3,IGHA,IGKV1-135,IGLC1	1097	101	23
GO:0016020	CC	membrane	0.0146	CD52,GRAMD3,SSR4,CD79A,ST8SIA6,CYP4F18,FUT1,DERL3,TNFRSF13B,CYBB,IKZF3,HSP90B1,XBP1,SDC1,SEL1L,SPCS1,DNAJC3,TNFRSF17,TXNDC11,LY6C2,SDF2L1,ST6GAL1,SEC11C,CD74,MS4A1,ALDH3B1,CACNA1S,SLAMF9,FCGR2B,CHST1,SERP1,UBE2J1,CSMD2,EDEM1,CD69,DENND5B,ITGAL,HERPUD1,LY6D,BBS9,SLAMF7,EDEM2,CTSS,MANEA,CD79B,CD53,TRAM2,HEPACAM2,LY6K,EPCAM,PQLC3,CKAP4,FKBP2,BLNK,HVCN1,TNFRSF13C,LY6A,IGHG2C,IGHG2B,IGHM,IGLC2,EVI2A,I…	5652	101	65
GO:0031984	CC	organelle subcompartment	0.0237	SSR4,ST8SIA6,CYP4F18,FUT1,DERL3,HSP90B1,XBP1,SEL1L,SPCS1,DNAJC3,TXNDC11,SDF2L1,ST6GAL1,SEC11C,CHST1,SERP1,UBE2J1,EDEM1,HERPUD1,MANEA,HEPACAM2,CKAP4,FKBP2	1143	101	23
GO:0005789	CC	endoplasmic reticulum membrane	0.0329	SSR4,CYP4F18,DERL3,HSP90B1,XBP1,SEL1L,SPCS1,DNAJC3,TXNDC11,SDF2L1,SEC11C,SERP1,UBE2J1,EDEM1,HERPUD1,CKAP4,FKBP2	691	101	17
GO:0098827	CC	endoplasmic reticulum subcompartment	0.0374	SSR4,CYP4F18,DERL3,HSP90B1,XBP1,SEL1L,SPCS1,DNAJC3,TXNDC11,SDF2L1,SEC11C,SERP1,UBE2J1,EDEM1,HERPUD1,CKAP4,FKBP2	698	101	17
GO:0005615	CC	extracellular space	0.0389	VPREB3,SLPI,SDC1,RNASE6,CRELD2,PDIA4,CTSS,JCHAIN,HBA-A2,IGHG2C,IGHM,IGLV1,IGLC2,IGLV3,IGHA,IGKV1-135,IGLC1	700	101	17
GO:0072562	CC	blood microparticle	0.0428	IGHG2C,IGLC2,IGHA,IGLC1	22	101	4
GO:0042175	CC	nuclear outer membrane-endoplasmic reticulum membrane network	0.0466	SSR4,CYP4F18,DERL3,HSP90B1,XBP1,SEL1L,SPCS1,DNAJC3,TXNDC11,SDF2L1,SEC11C,SERP1,UBE2J1,EDEM1,HERPUD1,CKAP4,FKBP2	710	101	17
CORUM:414	cor	(ER)-localized multiprotein complex, in absence of Ig heavy chains	0.00515	HSP90B1,SDF2L1	7	5	2
CORUM:413	cor	(ER)-localized multiprotein complex, Ig heavy chains associated	0.00685	HSP90B1,SDF2L1	8	5	2
CORUM:3226	cor	Cd74-Cd44 receptor complex	0.0499	CD74	1	5	1
HP:0002718	hp	Recurrent bacterial infections	1.09e-09	CD79A,TNFRSF13B,CYBB,MS4A1,CD79B,BLNK,TNFRSF13C,IGHM,IGLC2,IGLC3,IGLC1	75	22	11
HP:0006532	hp	Recurrent pneumonia	1.18e-09	TNFRSF13B,CYBB,CD79B,BLNK,TNFRSF13C,IGHM,IGLC2,IGLC3,IGLC1	36	22	9
HP:0100658	hp	Cellulitis	5.76e-09	CD79A,CYBB,CD79B,BLNK,IGHM,IGLC2,IGLC3,IGLC1	27	22	8
HP:0001287	hp	Meningitis	9.43e-09	CD79A,TNFRSF13B,CYBB,CD79B,BLNK,TNFRSF13C,IGHM,IGLC2,IGLC3,IGLC1	65	22	10
HP:0000246	hp	Sinusitis	9.43e-09	CD79A,TNFRSF13B,CYBB,CD79B,BLNK,TNFRSF13C,IGHM,IGLC2,IGLC3,IGLC1	65	22	10
HP:0004432	hp	Agammaglobulinemia	1.6e-08	CD79A,CD79B,BLNK,IGHM,IGLC2,IGLC3,IGLC1	18	22	7
HP:0002783	hp	Recurrent lower respiratory tract infections	2.01e-08	TNFRSF13B,CYBB,CD79B,BLNK,TNFRSF13C,IGHM,IGLC2,IGLC3,IGLC1	48	22	9
HP:0002110	hp	Bronchiectasis	2.37e-08	CD79A,TNFRSF13B,MS4A1,CD79B,BLNK,TNFRSF13C,IGHM,IGLC2,IGLC3,IGLC1	71	22	10
HP:0000389	hp	Chronic otitis media	2.75e-08	CD79A,TNFRSF13B,MS4A1,CD79B,BLNK,TNFRSF13C,IGHM,IGLC2,IGLC3,IGLC1	72	22	10
HP:0010701	hp	Abnormal immunoglobulin level	3.07e-08	CD79A,TNFRSF13B,MS4A1,POU2AF1,CD79B,BLNK,TNFRSF13C,IGKC,IGHM,IGLC2,IGLC3,IGLC1	134	22	12
HP:0200043	hp	Verrucae	3.85e-08	CD79A,CD79B,BLNK,IGHM,IGLC2,IGLC3,IGLC1	20	22	7
HP:0002846	hp	Abnormal B cell morphology	4.01e-08	CD79A,TNFRSF13B,MS4A1,POU2AF1,CD79B,BLNK,TNFRSF13C,IGKC,IGHM,IGLC2,IGLC3,IGLC1	137	22	12
HP:0005372	hp	Abnormality of B cell physiology	4.01e-08	CD79A,TNFRSF13B,MS4A1,POU2AF1,CD79B,BLNK,TNFRSF13C,IGKC,IGHM,IGLC2,IGLC3,IGLC1	137	22	12
HP:0011450	hp	CNS infection	4.19e-08	CD79A,TNFRSF13B,CYBB,CD79B,BLNK,TNFRSF13C,IGHM,IGLC2,IGLC3,IGLC1	75	22	10
HP:0002754	hp	Osteomyelitis	4.56e-08	CD79A,CYBB,CD79B,BLNK,IGHM,IGLC2,IGLC3,IGLC1	34	22	8
HP:0000245	hp	Abnormality of the paranasal sinuses	6.29e-08	CD79A,TNFRSF13B,CYBB,CD79B,BLNK,TNFRSF13C,IGHM,IGLC2,IGLC3,IGLC1	78	22	10
HP:0005368	hp	Abnormality of humoral immunity	7.3e-08	CD79A,TNFRSF13B,MS4A1,POU2AF1,CD79B,BLNK,TNFRSF13C,IGKC,IGHM,IGLC2,IGLC3,IGLC1	144	22	12
HP:0002090	hp	Pneumonia	8.17e-08	TNFRSF13B,CYBB,MS4A1,CD79B,BLNK,TNFRSF13C,IGHM,IGLC2,IGLC3,IGLC1	80	22	10
HP:0025426	hp	Abnormal bronchus morphology	1.93e-07	CD79A,TNFRSF13B,MS4A1,CD79B,BLNK,TNFRSF13C,IGHM,IGLC2,IGLC3,IGLC1	87	22	10
HP:0004313	hp	Decreased antibody level in blood	6.47e-07	CD79A,TNFRSF13B,MS4A1,CD79B,BLNK,TNFRSF13C,IGHM,IGLC2,IGLC3,IGLC1	98	22	10
HP:0000388	hp	Otitis media	6.75e-07	CD79A,TNFRSF13B,CYBB,MS4A1,CD79B,BLNK,TNFRSF13C,IGHM,IGLC2,IGLC3,IGLC1	133	22	11
HP:0004332	hp	Abnormal lymphocyte morphology	6.93e-07	CD79A,TNFRSF13B,MS4A1,POU2AF1,CD79B,BLNK,TNFRSF13C,IGKC,IGHM,IGLC2,IGLC3,IGLC1	174	22	12
HP:0001581	hp	Recurrent skin infections	2.05e-06	CD79A,CYBB,CD79B,BLNK,IGHM,IGLC2,IGLC3,IGLC1	53	22	8
HP:0025337	hp	Red eye	2.71e-06	CD79A,TNFRSF13B,CD79B,BLNK,TNFRSF13C,IGHM,IGLC2,IGLC3,IGLC1	81	22	9
HP:0000509	hp	Conjunctivitis	2.71e-06	CD79A,TNFRSF13B,CD79B,BLNK,TNFRSF13C,IGHM,IGLC2,IGLC3,IGLC1	81	22	9
HP:0012740	hp	Papilloma	4.72e-06	CD79A,CD79B,BLNK,IGHM,IGLC2,IGLC3,IGLC1	37	22	7
HP:0012115	hp	Hepatitis	6.56e-06	CD79A,POU2AF1,CD79B,BLNK,IGHM,IGLC2,IGLC3,IGLC1	61	22	8
HP:0000988	hp	Skin rash	8.54e-06	CD79A,CYBB,CD79B,BLNK,IGHM,IGLC2,IGLC3,IGLC1	63	22	8
HP:0100806	hp	Sepsis	1.25e-05	CD79A,CYBB,CD79B,BLNK,IGHM,IGLC2,IGLC3,IGLC1	66	22	8
HP:0002014	hp	Diarrhea	1.66e-05	CD79A,TNFRSF13B,CD79B,EPCAM,BLNK,TNFRSF13C,IGKC,IGHM,IGLC2,IGLC3,IGLC1	179	22	11
HP:0005607	hp	Abnormal tracheobronchial morphology	2.1e-05	CD79A,TNFRSF13B,CYBB,MS4A1,CD79B,BLNK,TNFRSF13C,IGHM,IGLC2,IGLC3,IGLC1	183	22	11
HP:0001944	hp	Dehydration	2.35e-05	CD79A,CD79B,BLNK,IGHM,IGLC2,IGLC3,IGLC1	46	22	7
HP:0100533	hp	Inflammatory abnormality of the eye	3.84e-05	CD79A,TNFRSF13B,CYBB,CD79B,BLNK,TNFRSF13C,IGHM,IGLC2,IGLC3,IGLC1	148	22	10
HP:0000502	hp	Abnormal conjunctiva morphology	4.62e-05	CD79A,TNFRSF13B,CD79B,BLNK,TNFRSF13C,IGHM,IGLC2,IGLC3,IGLC1	111	22	9
HP:0002721	hp	Immunodeficiency	6.81e-05	CD79A,TNFRSF13B,MS4A1,CD79B,BLNK,TNFRSF13C,IGHM,IGLC2,IGLC3,IGLC1	157	22	10
HP:0002087	hp	Abnormality of the upper respiratory tract	7.54e-05	CD79A,TNFRSF13B,CYBB,MS4A1,CD79B,CHCHD10,BLNK,TNFRSF13C,IGHM,IGLC2,IGLC3,IGLC1	261	22	12
HP:0011017	hp	Abnormality of cell physiology	0.000101	CD79A,TNFRSF13B,CYBB,MS4A1,POU2AF1,CD79B,BLNK,TNFRSF13C,IGKC,IGHM,IGLC2,IGLC3,IGLC1	330	22	13
HP:0012378	hp	Fatigue	0.000146	CD79A,POU2AF1,CD79B,EPCAM,CHCHD10,BLNK,HBA-A2,IGHM,IGLC2,IGLC3,IGLC1	220	22	11
HP:0012735	hp	Cough	0.0002	CD79A,CD79B,BLNK,IGHM,IGLC2,IGLC3,IGLC1	62	22	7
HP:0002837	hp	Recurrent bronchitis	0.000369	CD79A,TNFRSF13B,MS4A1,CD79B,TNFRSF13C	22	22	5
HP:0008572	hp	External ear malformation	0.000384	CD79A,CD79B,BLNK,IGHM,IGLC2,IGLC3,IGLC1	68	22	7
HP:0011893	hp	Abnormal leukocyte count	0.000685	CD79A,TNFRSF13B,MS4A1,CD79B,BLNK,TNFRSF13C,IGHM,IGLC2,IGLC3,IGLC1	200	22	10
HP:0010987	hp	Abnormality of cellular immune system	0.000726	CD79A,TNFRSF13B,CYBB,MS4A1,POU2AF1,CD79B,BLNK,TNFRSF13C,IGKC,IGHM,IGLC2,IGLC3,IGLC1	389	22	13
HP:0001881	hp	Abnormal leukocyte morphology	0.000726	CD79A,TNFRSF13B,CYBB,MS4A1,POU2AF1,CD79B,BLNK,TNFRSF13C,IGKC,IGHM,IGLC2,IGLC3,IGLC1	389	22	13
HP:0000403	hp	Recurrent otitis media	0.00118	CD79A,TNFRSF13B,CD79B,BLNK,TNFRSF13C,IGHM	50	22	6
HP:0008069	hp	Neoplasm of the skin	0.00134	CD79A,CD79B,EPCAM,BLNK,IGHM,IGLC2,IGLC3,IGLC1	119	22	8
HP:0025142	hp	Constitutional symptom	0.00146	CD79A,TNFRSF13B,MS4A1,POU2AF1,CD79B,EPCAM,CHCHD10,BLNK,TNFRSF13C,HBA-A2,IGHM,IGLC2,IGLC3,IGLC1	492	22	14
HP:0001369	hp	Arthritis	0.00184	CD79A,CD79B,EPCAM,BLNK,IGHM,IGLC2,IGLC3,IGLC1	124	22	8
HP:0002024	hp	Malabsorption	0.00206	CD79A,CYBB,CD79B,EPCAM,BLNK,IGHM,IGLC2,IGLC3,IGLC1	172	22	9
HP:0000370	hp	Abnormality of the middle ear	0.00215	CD79A,TNFRSF13B,CYBB,MS4A1,CD79B,BLNK,TNFRSF13C,IGHM,IGLC2,IGLC3,IGLC1	286	22	11
HP:0001875	hp	Neutropenia	0.00266	CD79A,CD79B,BLNK,IGHM,IGLC2,IGLC3,IGLC1	90	22	7
HP:0012387	hp	Bronchitis	0.00268	CD79A,TNFRSF13B,MS4A1,CD79B,TNFRSF13C	32	22	5
HP:0011991	hp	Abnormal neutrophil count	0.00309	CD79A,CD79B,BLNK,IGHM,IGLC2,IGLC3,IGLC1	92	22	7
HP:0002205	hp	Recurrent respiratory infections	0.00371	CD79A,TNFRSF13B,CYBB,MS4A1,CD79B,BLNK,TNFRSF13C,IGHM,IGLC2,IGLC3,IGLC1	302	22	11
HP:0011024	hp	Abnormality of the gastrointestinal tract	0.00462	SSR4,CD79A,TNFRSF13B,CYBB,MS4A1,PYCR1,FCGR2B,POU2AF1,CD79B,EPCAM,CHCHD10,BLNK,TNFRSF13C,IGHM,IGLC2,IGLC3,IGLC1	839	22	17
HP:0001871	hp	Abnormality of blood and blood-forming tissues	0.00524	SSR4,CD79A,TNFRSF13B,CYBB,MS4A1,FCGR2B,POU2AF1,CD79B,EPCAM,BLNK,TNFRSF13C,HBA-A2,IGKC,IGHM,IGLC2,IGLC3,IGLC1	846	22	17
HP:0025033	hp	Abnormality of digestive system morphology	0.0055	SSR4,CD79A,TNFRSF13B,CYBB,MS4A1,PYCR1,POU2AF1,CD79B,EPCAM,BLNK,TNFRSF13C,IGHM,IGLC2,IGLC3,IGLC1	639	22	15
HP:0012718	hp	Morphological abnormality of the gastrointestinal tract	0.0055	SSR4,CD79A,TNFRSF13B,CYBB,MS4A1,PYCR1,POU2AF1,CD79B,EPCAM,BLNK,TNFRSF13C,IGHM,IGLC2,IGLC3,IGLC1	639	22	15
HP:0001508	hp	Failure to thrive	0.00564	SSR4,CD79A,TNFRSF13B,MS4A1,PYCR1,CD79B,EPCAM,BLNK,TNFRSF13C,HBA-A2,IGHM,IGLC2,IGLC3,IGLC1	548	22	14
HP:0002719	hp	Recurrent infections	0.00603	CD79A,TNFRSF13B,CYBB,MS4A1,POU2AF1,CD79B,BLNK,TNFRSF13C,IGKC,IGHM,IGLC2,IGLC3,IGLC1	466	22	13
HP:0410042	hp	Abnormal liver morphology	0.00721	CD79A,TNFRSF13B,CYBB,MS4A1,POU2AF1,BBS9,CD79B,BLNK,TNFRSF13C,HBA-A2,IGHM,IGLC2,IGLC3,IGLC1	559	22	14
HP:0011947	hp	Respiratory tract infection	0.00769	CD79A,TNFRSF13B,CYBB,MS4A1,CD79B,BLNK,TNFRSF13C,IGHM,IGLC2,IGLC3,IGLC1	325	22	11
HP:0001392	hp	Abnormality of the liver	0.00878	CD79A,TNFRSF13B,CYBB,MS4A1,POU2AF1,BBS9,CD79B,EPCAM,BLNK,TNFRSF13C,HBA-A2,IGHM,IGLC2,IGLC3,IGLC1	662	22	15
HP:0004325	hp	Decreased body weight	0.00892	SSR4,CD79A,TNFRSF13B,DNAJC3,MS4A1,PYCR1,CACNA1S,CD79B,EPCAM,BLNK,TNFRSF13C,HBA-A2,IGHM,IGLC2,IGLC3,IGLC1	765	22	16
HP:0001874	hp	Abnormality of neutrophils	0.0138	CD79A,CYBB,CD79B,BLNK,IGHM,IGLC2,IGLC3,IGLC1	162	22	8
HP:0002788	hp	Recurrent upper respiratory tract infections	0.0143	CD79A,TNFRSF13B,MS4A1,CD79B,TNFRSF13C,IGHM	76	22	6
HP:0004323	hp	Abnormality of body weight	0.0147	SSR4,CD79A,TNFRSF13B,DNAJC3,MS4A1,PYCR1,CACNA1S,BBS9,CD79B,EPCAM,BLNK,TNFRSF13C,HBA-A2,IGHM,IGLC2,IGLC3,IGLC1	906	22	17
HP:0011793	hp	Neoplasm by anatomical site	0.0155	CD79A,TNFRSF13B,MS4A1,CACNA1S,POU2AF1,CD79B,EPCAM,BLNK,TNFRSF13C,IGHM,IGLC2,IGLC3,IGLC1	506	22	13
HP:0001945	hp	Fever	0.0159	CD79A,CYBB,CD79B,BLNK,IGHM,IGLC2,IGLC3,IGLC1	165	22	8
HP:0012647	hp	Abnormal inflammatory response	0.0194	CD79A,TNFRSF13B,CYBB,MS4A1,POU2AF1,CD79B,BLNK,TNFRSF13C,HBA-A2,IGHM,IGLC2,IGLC3,IGLC1	516	22	13
HP:0012649	hp	Increased inflammatory response	0.0194	CD79A,TNFRSF13B,CYBB,MS4A1,POU2AF1,CD79B,BLNK,TNFRSF13C,HBA-A2,IGHM,IGLC2,IGLC3,IGLC1	516	22	13
HP:0008047	hp	Abnormality of the vasculature of the eye	0.0199	CD79A,TNFRSF13B,CD79B,BLNK,TNFRSF13C,IGHM,IGLC2,IGLC3,IGLC1	226	22	9
HP:0025031	hp	Abnormality of the digestive system	0.0226	SSR4,CD79A,TNFRSF13B,CYBB,MS4A1,PYCR1,CACNA1S,FCGR2B,POU2AF1,BBS9,CD79B,EPCAM,CHCHD10,BLNK,TNFRSF13C,HBA-A2,IGKC,IGHM,IGLC2,IGLC3,IGLC1	1526	22	21
HP:0002664	hp	Neoplasm	0.023	CD79A,TNFRSF13B,MS4A1,CACNA1S,POU2AF1,CD79B,EPCAM,BLNK,TNFRSF13C,IGHM,IGLC2,IGLC3,IGLC1	524	22	13
HP:0001739	hp	Abnormality of the nasopharynx	0.0293	CD79A,TNFRSF13B,MS4A1,CD79B,TNFRSF13C,IGHM	86	22	6
HP:0001911	hp	Abnormal granulocyte morphology	0.0398	CD79A,CYBB,CD79B,BLNK,IGHM,IGLC2,IGLC3,IGLC1	187	22	8
HP:0011122	hp	Abnormality of skin physiology	0.0451	CD79A,CYBB,POU2AF1,CD79B,BLNK,IGHM,IGLC2,IGLC3,IGLC1	250	22	9
KEGG:04141	keg	Protein processing in endoplasmic reticulum	1.49e-08	SSR4,DERL3,HSP90B1,XBP1,SEL1L,DNAJC3,PDIA4,UBE2J1,EDEM1,HERPUD1,EDEM2,TXNDC5,CKAP4	150	45	13
KEGG:05340	keg	Primary immunodeficiency	0.00746	CD79A,TNFRSF13B,BLNK,TNFRSF13C	29	45	4
REAC:R-MMU-202733	rea	Cell surface interactions at the vascular wall	1.47e-07	VPREB3,SDC1,CD74,ITGAL,EPCAM,JCHAIN,IGHM,IGLC2,IGHA,IGLC3,IGLC1	95	60	11
REAC:R-MMU-168256	rea	Immune System	0.0002	CD79A,TNFRSF13B,CYBB,SLPI,HSP90B1,SDC1,LGMN,RNASE6,DNAJC3,TNFRSF17,CD74,ALDH3B1,FCGR2B,PRG2,UBE2J1,ITGAL,PRR5,SLAMF7,CTSS,TXNDC5,CD79B,CD53,CKAP4,BLNK,HVCN1,TNFRSF13C,IGHG2C,IGHG2B,IGHM	1329	60	29
REAC:R-MMU-5690714	rea	CD22 mediated BCR regulation	0.021	CD79A,CD79B,IGHM	10	60	3
REAC:R-MMU-1679131	rea	Trafficking and processing of endosomal TLR	0.021	HSP90B1,LGMN,CTSS	10	60	3
REAC:R-MMU-2173782	rea	Binding and Uptake of Ligands by Scavenger Receptors	0.0363	HSP90B1,JCHAIN,HBA-A2,IGHA	30	60	4
REAC:R-MMU-983695	rea	Antigen activates B Cell Receptor (BCR) leading to generation of second messengers	0.0414	CD79A,CD79B,BLNK,IGHM	31	60	4

## Sheet: pL1
term.id	domain	term.name	p.value	intersection	term.size	query.size	overlap.size
GO:0002376	BP	immune system process	9.31e-20	ITGB2,LCK,TCF7,CFP,ITGB7,KLF4,IL7R,CNN2,GRAP,CYBA,APOBEC3,TNFAIP8L2,CD48,GATA3,IKZF3,TNFAIP3,ARG1,ID2,ZFP36L1,FOS,EVL,LY86,SLA,SATB1,H2-OA,PSMB8,AIF1,LTB,LPXN,TNFRSF25,CD7,ICOS,IL1RL1,ACTR3,PTPRC,IL2RA,ITGA4,SEMA4A,LMO4,CCR9,KLRG1,KLRK1,CLEC2I,TYROBP,CORO1A,LAT,CD37,ITGAL,IL2RG,THY1,ETS1,ANXA2,RORA,RAC2,GPSM3,TESPA1,CCL5,INPP4B,CTSS,LAT2,IRF8,TNFRSF18,BCL11B,CCR2,LGALS3,CYSLTR1,JUNB,TXK,KLF2,SKAP…	1690	185	77
GO:0046649	BP	lymphocyte activation	7.6e-17	ITGB2,LCK,TCF7,IL7R,TNFAIP8L2,CD48,GATA3,IKZF3,TNFAIP3,ARG1,ID2,ZFP36L1,SATB1,H2-OA,AIF1,ICOS,PTPRC,IL2RA,SEMA4A,CCR9,KLRK1,CLEC2I,CORO1A,LAT,ITGAL,IL2RG,THY1,RORA,RAC2,TESPA1,CCL5,LAT2,BCL11B,CCR2,LGALS3,TXK,FCER1G,LGALS1,IL2RB,TRBC1,TRBC2	515	185	41
GO:0045321	BP	leukocyte activation	1.75e-16	ITGB2,LCK,TCF7,IL7R,TNFAIP8L2,CD48,GATA3,IKZF3,TNFAIP3,ARG1,ID2,ZFP36L1,SATB1,H2-OA,AIF1,ICOS,IL1RL1,PTPRC,IL2RA,SEMA4A,CCR9,KLRK1,CLEC2I,TYROBP,CORO1A,LAT,CD37,ITGAL,IL2RG,THY1,RORA,RAC2,TESPA1,CCL5,LAT2,BCL11B,CCR2,LGALS3,TXK,FCER1G,LGALS1,IL2RB,TRBC1,TRBC2	616	185	44
GO:0001775	BP	cell activation	3.87e-16	ITGB2,LCK,TCF7,IL7R,TNFAIP8L2,CD48,GATA3,IKZF3,TNFAIP3,ARG1,ID2,ZFP36L1,EVL,SATB1,H2-OA,AIF1,ICOS,IL1RL1,PTPRC,IL2RA,SEMA4A,LMO4,CCR9,KLRK1,CLEC2I,TYROBP,CORO1A,LAT,CD37,ITGAL,IL2RG,THY1,RORA,RAC2,TESPA1,CCL5,LAT2,BCL11B,CCR2,LGALS3,TXK,FCER1G,LGALS1,IL2RB,TRBC1,TRBC2	692	185	46
GO:0006955	BP	immune response	2.39e-15	LCK,CFP,IL7R,GRAP,CYBA,APOBEC3,TNFAIP8L2,CD48,GATA3,TNFAIP3,ARG1,EVL,LY86,SLA,H2-OA,AIF1,LTB,LPXN,TNFRSF25,CD7,IL1RL1,ACTR3,PTPRC,IL2RA,SEMA4A,CCR9,KLRG1,KLRK1,CLEC2I,TYROBP,CORO1A,LAT,CD37,ITGAL,THY1,RORA,RAC2,TESPA1,CCL5,CTSS,LAT2,IRF8,TNFRSF18,CCR2,CYSLTR1,TXK,SKAP1,FCER1G,HCST,LGALS1,H2-D1,TRBC1,TRBC2	970	185	53
GO:0050865	BP	regulation of cell activation	1.12e-14	LCK,IL7R,TNFAIP8L2,GATA3,IKZF3,TNFAIP3,ARG1,ID2,ZFP36L1,H2-OA,AIF1,ICOS,IL1RL1,PTPRC,IL2RA,LMO4,KLRK1,CLEC2I,CORO1A,LAT,CD37,ITGAL,IL2RG,THY1,RORA,RAC2,TESPA1,CCL5,CCR2,LGALS3,TXK,FCER1G,LGALS1,TRBC1,TRBC2	416	185	35
GO:0042110	BP	T cell activation	6.11e-14	LCK,TCF7,IL7R,TNFAIP8L2,CD48,GATA3,ARG1,ZFP36L1,SATB1,H2-OA,AIF1,ICOS,PTPRC,IL2RA,SEMA4A,CCR9,CLEC2I,CORO1A,LAT,ITGAL,IL2RG,THY1,RORA,RAC2,TESPA1,CCL5,BCL11B,CCR2,LGALS3,TXK,FCER1G,LGALS1	358	185	32
GO:0002682	BP	regulation of immune system process	7.37e-14	LCK,CFP,IL7R,CYBA,APOBEC3,TNFAIP8L2,CD48,GATA3,IKZF3,TNFAIP3,ARG1,ID2,ZFP36L1,FOS,H2-OA,AIF1,LPXN,ICOS,IL1RL1,PTPRC,IL2RA,ITGA4,KLRK1,CLEC2I,TYROBP,CORO1A,LAT,CD37,ITGAL,IL2RG,THY1,ETS1,RORA,RAC2,GPSM3,TESPA1,CCL5,INPP4B,LAT2,TNFRSF18,CCR2,LGALS3,TXK,SKAP1,FCER1G,HCST,LGALS1,H2-D1,TRBC1,TRBC2	935	185	50
GO:0002694	BP	regulation of leukocyte activation	7.57e-14	LCK,IL7R,TNFAIP8L2,GATA3,IKZF3,TNFAIP3,ARG1,ID2,ZFP36L1,H2-OA,AIF1,ICOS,IL1RL1,PTPRC,IL2RA,KLRK1,CLEC2I,CORO1A,LAT,CD37,ITGAL,IL2RG,THY1,RORA,RAC2,TESPA1,CCL5,CCR2,LGALS3,FCER1G,LGALS1,TRBC1,TRBC2	387	185	33
GO:0002684	BP	positive regulation of immune system process	1.69e-12	LCK,CFP,IL7R,CYBA,GATA3,TNFAIP3,ARG1,ID2,ZFP36L1,FOS,AIF1,LPXN,ICOS,IL1RL1,PTPRC,IL2RA,ITGA4,KLRK1,CLEC2I,CORO1A,CD37,ITGAL,IL2RG,THY1,ETS1,RAC2,GPSM3,TESPA1,CCL5,LAT2,TNFRSF18,CCR2,LGALS3,TXK,SKAP1,FCER1G,LGALS1,H2-D1,TRBC1,TRBC2	647	185	40
GO:0051249	BP	regulation of lymphocyte activation	2.02e-11	LCK,IL7R,TNFAIP8L2,GATA3,IKZF3,TNFAIP3,ARG1,ID2,ZFP36L1,H2-OA,AIF1,ICOS,PTPRC,IL2RA,CLEC2I,CORO1A,LAT,ITGAL,IL2RG,THY1,RAC2,TESPA1,CCL5,CCR2,LGALS3,LGALS1,TRBC1,TRBC2	326	185	28
GO:0007159	BP	leukocyte cell-cell adhesion	5.1e-11	ITGB2,LCK,ITGB7,KLF4,IL7R,BMP7,TNFAIP8L2,GATA3,ARG1,AIF1,ICOS,PTPRC,IL2RA,ITGA4,CORO1A,ITGAL,IL2RG,THY1,ETS1,RAC2,TESPA1,CCL5,CCR2,LGALS1	237	185	24
GO:0009605	BP	response to external stimulus	2.7e-10	LCK,CD52,ACP5,KLF4,PPP1CC,CNN2,CYBA,BMP7,APOBEC3,TNFAIP8L2,GATA3,LSP1,TNFAIP3,ARG1,BTG2,ID2,FOS,EVL,LY86,IVNS1ABP,SATB1,AIF1,TNFRSF25,ABLIM1,IL1RL1,PTPRC,IL2RA,SEMA4A,CCR9,KLRK1,CORO1A,CD37,COTL1,ETS1,ANXA2,RORA,RAC2,UCP2,GPSM3,CCL5,STAB2,CTSS,IRF8,TSPO,TNFRSF18,BCL11B,CXCR6,CCR2,LGALS3,CYSLTR1,JUNB,TXK,CFL1,FCER1G,LY6A,TRBC1,TRBC2,IFI27L2A	1499	185	58
GO:0002521	BP	leukocyte differentiation	1.47e-09	LCK,TCF7,IL7R,GATA3,IKZF3,TNFAIP3,ID2,ZFP36L1,FOS,SATB1,H2-OA,PTPRC,IL2RA,SEMA4A,CCR9,CLEC2I,TYROBP,IL2RG,ANXA2,RORA,TESPA1,CCL5,INPP4B,BCL11B,CCR2,JUNB,TXK,FCER1G,LGALS1	417	185	29
GO:0050863	BP	regulation of T cell activation	2.13e-09	LCK,IL7R,TNFAIP8L2,GATA3,ARG1,H2-OA,AIF1,ICOS,PTPRC,IL2RA,CLEC2I,CORO1A,LAT,ITGAL,IL2RG,THY1,RAC2,TESPA1,CCL5,CCR2,LGALS3,LGALS1	230	185	22
GO:0050896	BP	response to stimulus	2.79e-09	ITGB2,LCK,CD52,TCF7,S100A4,CFP,CALM1,ITGB7,ACP5,ADGRE5,KLF4,IL7R,PSAP,PPP1CC,CNN2,GRAP,CRIP1,CYBA,BMP7,APOBEC3,TNFAIP8L2,CD48,GATA3,PFN1,ANXA6,LSP1,TNFAIP3,ARG1,BTG2,ID2,ZFP36L1,FOS,EVL,LY86,GPR65,DOK2,SUB1,SLA,ST3GAL6,IVNS1ABP,SATB1,H2-OA,AIF1,LTB,LPXN,TNFRSF25,ABLIM1,CD7,SHISA5,IL1RL1,STK17B,ITM2C,ACTR3,PTPRC,IL2RA,ITGA4,CD82,SERP1,SEMA4A,SH2D2A,CAPZB,CCR9,ACTB,KLRG1,KLRK1,KLRB1F,CD69,ARHGDIB,C…	5437	185	123
GO:0048534	BP	hematopoietic or lymphoid organ development	2.93e-09	LCK,TCF7,KLF4,IL7R,CNN2,APOBEC3,GATA3,IKZF3,TNFAIP3,ID2,ZFP36L1,FOS,SATB1,H2-OA,LTB,PTPRC,IL2RA,SEMA4A,LMO4,CCR9,CLEC2I,TYROBP,IL2RG,ETS1,ANXA2,RORA,TESPA1,CCL5,INPP4B,IRF8,BCL11B,CCR2,JUNB,TXK,KLF2,FCER1G,LGALS1	699	185	37
GO:0002520	BP	immune system development	3.78e-09	LCK,TCF7,KLF4,IL7R,CNN2,APOBEC3,GATA3,IKZF3,TNFAIP3,ID2,ZFP36L1,FOS,SATB1,H2-OA,LTB,ICOS,PTPRC,IL2RA,SEMA4A,LMO4,CCR9,CLEC2I,TYROBP,IL2RG,ETS1,ANXA2,RORA,TESPA1,CCL5,INPP4B,IRF8,BCL11B,CCR2,JUNB,TXK,KLF2,FCER1G,LGALS1	742	185	38
GO:0006952	BP	defense response	6.7e-09	ITGB2,LCK,CFP,ACP5,GRAP,CYBA,APOBEC3,TNFAIP8L2,GATA3,LSP1,TNFAIP3,ARG1,EVL,LY86,SLA,AIF1,TNFRSF25,IL1RL1,ACTR3,PTPRC,IL2RA,KLRG1,KLRK1,CORO1A,LAT,CD37,COTL1,ETS1,RORA,GPSM3,CCL5,STAB2,CTSS,IRF8,TNFRSF18,LTB4R1,CXCR6,CCR2,CYSLTR1,TXK,FCER1G,TRBC1,TRBC2	952	185	43
GO:0030097	BP	hemopoiesis	1.83e-08	LCK,TCF7,KLF4,IL7R,CNN2,APOBEC3,GATA3,IKZF3,TNFAIP3,ID2,ZFP36L1,FOS,SATB1,H2-OA,PTPRC,IL2RA,SEMA4A,CCR9,CLEC2I,TYROBP,IL2RG,ETS1,ANXA2,RORA,TESPA1,CCL5,INPP4B,IRF8,BCL11B,CCR2,JUNB,TXK,KLF2,FCER1G,LGALS1	669	185	35
GO:1903037	BP	regulation of leukocyte cell-cell adhesion	3.17e-08	LCK,KLF4,IL7R,TNFAIP8L2,GATA3,ARG1,AIF1,ICOS,PTPRC,IL2RA,ITGA4,CORO1A,ITGAL,IL2RG,THY1,ETS1,TESPA1,CCL5,CCR2,LGALS1	212	185	20
GO:0030155	BP	regulation of cell adhesion	4.07e-08	LCK,KLF4,IL7R,BMP7,TNFAIP8L2,GATA3,TNFAIP3,ARG1,AIF1,LPXN,ICOS,PTPRC,IL2RA,CYTIP,ITGA4,CORO1A,ITGAL,IL2RG,THY1,ETS1,RAC2,TESPA1,CCL5,TNFRSF18,S100A10,CCR2,CFL1,SKAP1,LGALS1	477	185	29
GO:0002696	BP	positive regulation of leukocyte activation	4.71e-08	LCK,IL7R,GATA3,AIF1,ICOS,IL1RL1,PTPRC,IL2RA,KLRK1,CLEC2I,CORO1A,ITGAL,IL2RG,THY1,TESPA1,CCL5,CCR2,FCER1G,LGALS1,TRBC1,TRBC2	242	185	21
GO:0022407	BP	regulation of cell-cell adhesion	8.12e-08	LCK,KLF4,IL7R,BMP7,TNFAIP8L2,GATA3,TNFAIP3,ARG1,AIF1,ICOS,PTPRC,IL2RA,ITGA4,CORO1A,ITGAL,IL2RG,THY1,ETS1,TESPA1,CCL5,CCR2,LGALS1	276	185	22
GO:0030098	BP	lymphocyte differentiation	8.12e-08	LCK,TCF7,IL7R,GATA3,IKZF3,TNFAIP3,ID2,ZFP36L1,SATB1,H2-OA,PTPRC,IL2RA,SEMA4A,CCR9,IL2RG,RORA,TESPA1,BCL11B,CCR2,TXK,FCER1G,LGALS1	276	185	22
GO:0022409	BP	positive regulation of cell-cell adhesion	8.31e-08	LCK,IL7R,BMP7,GATA3,AIF1,ICOS,PTPRC,IL2RA,ITGA4,CORO1A,ITGAL,IL2RG,THY1,ETS1,TESPA1,CCL5,CCR2,LGALS1	175	185	18
GO:1903039	BP	positive regulation of leukocyte cell-cell adhesion	9.64e-08	LCK,IL7R,GATA3,AIF1,ICOS,PTPRC,IL2RA,ITGA4,CORO1A,ITGAL,IL2RG,THY1,ETS1,TESPA1,CCL5,CCR2,LGALS1	154	185	17
GO:0034097	BP	response to cytokine	9.93e-08	TCF7,ACP5,KLF4,IL7R,CYBA,GATA3,ARG1,ZFP36L1,FOS,EVL,ST3GAL6,AIF1,TNFRSF25,IL1RL1,ACTR3,PTPRC,IL2RA,ITGA4,CCR9,CORO1A,IL2RG,ETS1,RORA,CCL5,IRF8,TNFRSF18,CXCR6,CCR2,JUNB,TXK,KLF2,CFL1,FCER1G,IL2RB	673	185	34
GO:0050867	BP	positive regulation of cell activation	1.01e-07	LCK,IL7R,GATA3,AIF1,ICOS,IL1RL1,PTPRC,IL2RA,KLRK1,CLEC2I,CORO1A,ITGAL,IL2RG,THY1,TESPA1,CCL5,CCR2,FCER1G,LGALS1,TRBC1,TRBC2	252	185	21
GO:0045785	BP	positive regulation of cell adhesion	2.96e-07	LCK,IL7R,BMP7,GATA3,AIF1,ICOS,PTPRC,IL2RA,ITGA4,CORO1A,ITGAL,IL2RG,THY1,ETS1,TESPA1,CCL5,TNFRSF18,S100A10,CCR2,CFL1,SKAP1,LGALS1	295	185	22
GO:0051716	BP	cellular response to stimulus	3.85e-07	ITGB2,LCK,TCF7,S100A4,CALM1,ITGB7,ADGRE5,KLF4,IL7R,PSAP,CNN2,GRAP,CRIP1,CYBA,BMP7,CD48,GATA3,PFN1,ANXA6,LSP1,TNFAIP3,ARG1,BTG2,ID2,ZFP36L1,FOS,EVL,LY86,GPR65,DOK2,SUB1,SLA,ST3GAL6,IVNS1ABP,AIF1,LTB,LPXN,TNFRSF25,SHISA5,IL1RL1,STK17B,ITM2C,ACTR3,PTPRC,IL2RA,ITGA4,CD82,SERP1,SEMA4A,SH2D2A,CAPZB,CCR9,ACTB,KLRG1,KLRK1,KLRB1F,CD69,ARHGDIB,CLEC2I,TYROBP,CORO1A,LAT,CD37,ITGAL,IL2RG,THY1,ETS1,RORA,RAC2,U…	4535	185	105
GO:0007166	BP	cell surface receptor signaling pathway	3.93e-07	ITGB2,LCK,TCF7,ITGB7,ADGRE5,KLF4,IL7R,GRAP,BMP7,GATA3,TNFAIP3,ARG1,FOS,LY86,DOK2,SUB1,SLA,LPXN,TNFRSF25,IL1RL1,ITM2C,PTPRC,IL2RA,ITGA4,CD82,SEMA4A,CCR9,KLRG1,KLRK1,CLEC2I,TYROBP,CORO1A,LAT,CD37,ITGAL,IL2RG,THY1,RORA,TESPA1,CCL5,CD53,LAT2,MDFIC,TNFRSF18,AR,CXCR6,CCR2,LGALS3,CYSLTR1,TXK,CFL1,SKAP1,FCER1G,IL2RB,TRBC1,TRBC2	1686	185	56
GO:0007165	BP	signal transduction	7.39e-07	ITGB2,LCK,TCF7,S100A4,CALM1,ITGB7,ADGRE5,KLF4,IL7R,PSAP,GRAP,CRIP1,CYBA,BMP7,CD48,GATA3,ANXA6,LSP1,TNFAIP3,ARG1,ZFP36L1,FOS,LY86,GPR65,DOK2,SUB1,SLA,IVNS1ABP,AIF1,LTB,LPXN,TNFRSF25,SHISA5,IL1RL1,STK17B,ITM2C,PTPRC,IL2RA,ITGA4,CD82,SERP1,SEMA4A,SH2D2A,CAPZB,CCR9,KLRG1,KLRK1,KLRB1F,ARHGDIB,CLEC2I,TYROBP,CORO1A,LAT,CD37,ITGAL,IL2RG,THY1,RORA,RAC2,TESPA1,CCL5,INPP4B,DOCK10,ARHGAP9,CD53,LAT2,ARHGEF1,M…	3436	185	87
GO:0030217	BP	T cell differentiation	1.06e-06	LCK,TCF7,IL7R,GATA3,ZFP36L1,SATB1,H2-OA,PTPRC,IL2RA,SEMA4A,CCR9,IL2RG,RORA,TESPA1,BCL11B,CCR2,TXK,FCER1G	204	185	18
GO:0071345	BP	cellular response to cytokine stimulus	1.19e-06	TCF7,KLF4,IL7R,CYBA,GATA3,ARG1,ZFP36L1,EVL,ST3GAL6,AIF1,TNFRSF25,IL1RL1,ACTR3,PTPRC,IL2RA,ITGA4,CCR9,CORO1A,IL2RG,RORA,CCL5,IRF8,TNFRSF18,CXCR6,CCR2,TXK,KLF2,CFL1,FCER1G,IL2RB	586	185	30
GO:0002250	BP	adaptive immune response	1.77e-06	IL7R,CD48,GATA3,TNFAIP3,ARG1,CD7,IL1RL1,PTPRC,SEMA4A,KLRK1,LAT,RORA,CTSS,LAT2,CCR2,TXK,SKAP1,FCER1G,H2-D1,TRBC1,TRBC2	294	185	21
GO:0051251	BP	positive regulation of lymphocyte activation	2.13e-06	LCK,IL7R,GATA3,AIF1,ICOS,PTPRC,IL2RA,CLEC2I,CORO1A,ITGAL,IL2RG,THY1,TESPA1,CCL5,CCR2,LGALS1,TRBC1,TRBC2	213	185	18
GO:0023052	BP	signaling	2.59e-06	ITGB2,LCK,TCF7,S100A4,CALM1,ITGB7,ADGRE5,KLF4,IL7R,PSAP,GRAP,CRIP1,CYBA,BMP7,CD48,GATA3,ANXA6,LSP1,TNFAIP3,ARG1,ZFP36L1,FOS,LY86,GPR65,DOK2,SUB1,SLA,IVNS1ABP,BIN1,AIF1,LTB,LPXN,TNFRSF25,SHISA5,IL1RL1,STK17B,ITM2C,PTPRC,IL2RA,ITGA4,CD82,SERP1,SEMA4A,SH2D2A,CAPZB,CCR9,KLRG1,KLRK1,KLRB1F,ARHGDIB,CLEC2I,TYROBP,CORO1A,LAT,CD37,ITGAL,IL2RG,THY1,ANXA2,RORA,RAC2,UCP2,TESPA1,CCL5,INPP4B,DOCK10,ARHGAP9,CD5…	3702	185	90
GO:0050870	BP	positive regulation of T cell activation	3.52e-06	LCK,IL7R,GATA3,AIF1,ICOS,PTPRC,IL2RA,CORO1A,ITGAL,IL2RG,THY1,TESPA1,CCL5,CCR2,LGALS1	145	185	15
GO:0050776	BP	regulation of immune response	5.32e-06	LCK,CFP,IL7R,CYBA,CD48,GATA3,TNFAIP3,ARG1,LPXN,IL1RL1,PTPRC,IL2RA,KLRK1,CLEC2I,CD37,THY1,RAC2,TESPA1,LAT2,CCR2,TXK,SKAP1,FCER1G,HCST,H2-D1,TRBC1,TRBC2	513	185	27
GO:0098609	BP	cell-cell adhesion	7.41e-06	ITGB2,LCK,ITGB7,KLF4,IL7R,BMP7,TNFAIP8L2,GATA3,TNFAIP3,ARG1,ZFP36L1,AIF1,ICOS,PTPRC,IL2RA,ITGA4,CORO1A,ITGAL,IL2RG,THY1,ETS1,RAC2,TESPA1,CCL5,CCR2,LGALS1	485	185	26
GO:0040011	BP	locomotion	1.36e-05	ITGB2,LCK,ITGB7,KLF4,CNN2,GRAP,BMP7,GATA3,PFN1,LSP1,ID2,EVL,SLA,AIF1,ABLIM1,ACTR3,PTPRC,ITGA4,SEMA4A,LMO4,CCR9,ACTB,KLRK1,ARHGDIB,CORO1A,THY1,ETS1,RAC2,GPSM3,CCL5,DOCK10,SH3KBP1,TSPO,TNFRSF18,BCL11B,CXCR6,CCR2,TMSB4X,LGALS3,CYSLTR1,CFL1,FCER1G	1164	185	42
GO:0042127	BP	regulation of cell proliferation	1.54e-05	LCK,TCF7,KLF4,IL7R,PPP1CC,CNN2,GRAP,CYBA,BMP7,GATA3,IKZF3,TNFAIP3,ARG1,BTG2,ID2,ZFP36L1,SLA,AIF1,TNFRSF25,IL1RL1,PTPRC,IL2RA,ITGA4,CLEC2I,CORO1A,CD37,ITGAL,ETS1,ANXA2,RAC2,CNOT6L,CCL5,BTG1,TSPO,TNFRSF18,AR,BCL11B,CCR2,LGALS3,JUNB,TXK,IER5	1169	185	42
GO:0007155	BP	cell adhesion	1.63e-05	ITGB2,LCK,ITGB7,KLF4,IL7R,BMP7,TNFAIP8L2,GATA3,TNFAIP3,ARG1,ZFP36L1,EMB,AIF1,LPXN,ICOS,PTPRC,IL2RA,CYTIP,ITGA4,CORO1A,ITGAL,IL2RG,THY1,ETS1,RAC2,TESPA1,CCL5,STAB2,TNFRSF18,S100A10,CCR2,CFL1,SKAP1,LGALS1	818	185	34
GO:0051239	BP	regulation of multicellular organismal process	1.96e-05	ITGB2,LCK,CALM1,ACP5,KLF4,IL7R,PPP1CC,CYBA,BMP7,GATA3,IKZF3,PFN1,ANXA6,TNFAIP3,ARG1,ID2,ZFP36L1,FOS,EVL,H2-OA,BIN1,AIF1,LTB,IL1RL1,ITM2C,ACTR3,PTPRC,IL2RA,SERP1,SEMA4A,KLRK1,ARHGDIB,CLEC2I,TYROBP,IL2RG,RNF128,THY1,ETS1,ANXA2,RORA,GPSM3,TESPA1,CCL5,BTG1,INPP4B,CTSS,IRF8,TSPO,AR,BCL11B,CCR2,CYSLTR1,TXK,KLF2,MAF,CFL1,FCER1G,LGALS1,H2-D1	2030	185	59
GO:0022610	BP	biological adhesion	2.09e-05	ITGB2,LCK,ITGB7,KLF4,IL7R,BMP7,TNFAIP8L2,GATA3,TNFAIP3,ARG1,ZFP36L1,EMB,AIF1,LPXN,ICOS,PTPRC,IL2RA,CYTIP,ITGA4,CORO1A,ITGAL,IL2RG,THY1,ETS1,RAC2,TESPA1,CCL5,STAB2,TNFRSF18,S100A10,CCR2,CFL1,SKAP1,LGALS1	826	185	34
GO:0002429	BP	immune response-activating cell surface receptor signaling pathway	2.16e-05	LCK,GATA3,LPXN,PTPRC,KLRK1,CLEC2I,THY1,TESPA1,LAT2,TXK,SKAP1,FCER1G,TRBC1,TRBC2	141	185	14
GO:0007154	BP	cell communication	2.71e-05	ITGB2,LCK,TCF7,S100A4,CALM1,ITGB7,ADGRE5,KLF4,IL7R,PSAP,GRAP,CRIP1,CYBA,BMP7,CD48,GATA3,ANXA6,LSP1,TNFAIP3,ARG1,ZFP36L1,FOS,LY86,GPR65,DOK2,SUB1,SLA,IVNS1ABP,AIF1,LTB,LPXN,TNFRSF25,SHISA5,IL1RL1,STK17B,ITM2C,PTPRC,IL2RA,ITGA4,CD82,SERP1,SEMA4A,SH2D2A,CAPZB,CCR9,KLRG1,KLRK1,KLRB1F,ARHGDIB,CLEC2I,TYROBP,CORO1A,LAT,CD37,ITGAL,IL2RG,THY1,RORA,RAC2,UCP2,TESPA1,CCL5,INPP4B,DOCK10,ARHGAP9,CD53,LAT2,ARHG…	3740	185	88
GO:1902105	BP	regulation of leukocyte differentiation	3.03e-05	LCK,IL7R,GATA3,IKZF3,ID2,ZFP36L1,FOS,H2-OA,PTPRC,IL2RA,CLEC2I,TYROBP,IL2RG,TESPA1,CCL5,INPP4B,CCR2	223	185	17
GO:0008283	BP	cell proliferation	4.5e-05	LCK,TCF7,KLF4,IL7R,PPP1CC,CNN2,GRAP,CYBA,BMP7,GATA3,IKZF3,TNFAIP3,ARG1,BTG2,ID2,ZFP36L1,SLA,SATB1,AIF1,TNFRSF25,IL1RL1,PTPRC,IL2RA,ITGA4,SH2D2A,CLEC2I,CORO1A,CD37,ITGAL,ETS1,ANXA2,RORA,RAC2,CNOT6L,CCL5,BTG1,TSPO,TNFRSF18,GNG2,AR,BCL11B,CCR2,LGALS3,JUNB,TXK,IER5	1405	185	46
GO:0002768	BP	immune response-regulating cell surface receptor signaling pathway	5.68e-05	LCK,GATA3,LPXN,PTPRC,KLRK1,CLEC2I,THY1,TESPA1,LAT2,TXK,SKAP1,FCER1G,TRBC1,TRBC2	152	185	14
GO:0002252	BP	immune effector process	0.000101	CFP,IL7R,APOBEC3,GATA3,TNFAIP3,ARG1,PTPRC,IL2RA,SEMA4A,KLRK1,TYROBP,CORO1A,LAT,CD37,ITGAL,RORA,RAC2,CCL5,LAT2,CCR2,FCER1G,LGALS1,H2-D1,TRBC1,TRBC2	513	185	25
GO:0051707	BP	response to other organism	0.000107	CD52,ACP5,CYBA,APOBEC3,GATA3,TNFAIP3,ARG1,FOS,LY86,IVNS1ABP,TNFRSF25,PTPRC,IL2RA,KLRK1,CD37,COTL1,CCL5,STAB2,IRF8,TSPO,TNFRSF18,JUNB,CFL1,FCER1G,LY6A,TRBC1,TRBC2,IFI27L2A	631	185	28
GO:0043207	BP	response to external biotic stimulus	0.000111	CD52,ACP5,CYBA,APOBEC3,GATA3,TNFAIP3,ARG1,FOS,LY86,IVNS1ABP,TNFRSF25,PTPRC,IL2RA,KLRK1,CD37,COTL1,CCL5,STAB2,IRF8,TSPO,TNFRSF18,JUNB,CFL1,FCER1G,LY6A,TRBC1,TRBC2,IFI27L2A	632	185	28
GO:0032101	BP	regulation of response to external stimulus	0.000134	ACP5,KLF4,CYBA,APOBEC3,TNFAIP8L2,GATA3,TNFAIP3,ARG1,LY86,AIF1,IL1RL1,IL2RA,KLRK1,CD37,ETS1,ANXA2,RORA,RAC2,GPSM3,CCL5,CTSS,CCR2,TXK,FCER1G	483	185	24
GO:0006954	BP	inflammatory response	0.000162	ITGB2,ACP5,CYBA,TNFAIP8L2,GATA3,TNFAIP3,LY86,AIF1,TNFRSF25,IL1RL1,IL2RA,LAT,ETS1,RORA,GPSM3,CCL5,CTSS,TNFRSF18,LTB4R1,CXCR6,CCR2,CYSLTR1,FCER1G	451	185	23
GO:0016477	BP	cell migration	0.000208	ITGB2,LCK,ITGB7,KLF4,CNN2,GRAP,BMP7,GATA3,PFN1,EVL,SLA,AIF1,ACTR3,PTPRC,ITGA4,SEMA4A,LMO4,KLRK1,ARHGDIB,CORO1A,THY1,ETS1,RAC2,GPSM3,CCL5,DOCK10,SH3KBP1,TSPO,TNFRSF18,BCL11B,CCR2,TMSB4X,LGALS3,CFL1,FCER1G	952	185	35
GO:0042330	BP	taxis	0.000218	BMP7,GATA3,LSP1,ID2,EVL,AIF1,ABLIM1,SEMA4A,CCR9,KLRK1,CORO1A,RAC2,GPSM3,CCL5,BCL11B,CXCR6,CCR2,LGALS3,CYSLTR1,FCER1G	352	185	20
GO:0048518	BP	positive regulation of biological process	0.000269	KLF6,ITGB2,LCK,S100A4,CFP,CALM1,KLF4,IL7R,PSAP,PPP1CC,CNN2,CYBA,BMP7,GATA3,IKZF3,PFN1,TNFAIP3,ARG1,PHLDA1,BTG2,ID2,ZFP36L1,FOS,EVL,LY86,GPR65,SUB1,SLA,BIN1,AIF1,LTB,LPXN,ABLIM1,ICOS,IL1RL1,STK17B,ITM2C,ACTR3,PTPRC,IL2RA,ITGA4,SERP1,SH2D2A,LMO4,KLRK1,CLEC2I,CORO1A,LAT,CD37,ITGAL,IL2RG,THY1,ETS1,ANXA2,RORA,ELOVL5,RAC2,UCP2,CNOT6L,GPSM3,TESPA1,CCL5,BTG1,CTSS,CD53,LAT2,MDFIC,IRF8,TSPO,TNFRSF18,S100A1…	4106	185	91
GO:0050851	BP	antigen receptor-mediated signaling pathway	0.00031	LCK,GATA3,LPXN,PTPRC,CLEC2I,THY1,TESPA1,LAT2,TXK,SKAP1,TRBC1,TRBC2	123	185	12
GO:0009607	BP	response to biotic stimulus	0.000342	CD52,ACP5,CYBA,APOBEC3,GATA3,TNFAIP3,ARG1,FOS,LY86,IVNS1ABP,TNFRSF25,PTPRC,IL2RA,KLRK1,CD37,COTL1,CCL5,STAB2,IRF8,TSPO,TNFRSF18,JUNB,CFL1,FCER1G,LY6A,TRBC1,TRBC2,IFI27L2A	667	185	28
GO:0002757	BP	immune response-activating signal transduction	0.000421	LCK,CYBA,GATA3,TNFAIP3,LPXN,PTPRC,KLRK1,CLEC2I,THY1,TESPA1,LAT2,TXK,SKAP1,FCER1G,TRBC1,TRBC2	236	185	16
GO:0002274	BP	myeloid leukocyte activation	0.000472	CD48,AIF1,IL1RL1,KLRK1,TYROBP,LAT,CD37,RORA,RAC2,CCL5,LAT2,CCR2,FCER1G	153	185	13
GO:0051674	BP	localization of cell	0.000486	ITGB2,LCK,ITGB7,KLF4,CNN2,GRAP,BMP7,GATA3,PFN1,EVL,SLA,AIF1,ACTR3,PTPRC,ITGA4,SEMA4A,LMO4,ACTB,KLRK1,ARHGDIB,CORO1A,THY1,ETS1,RAC2,GPSM3,CCL5,DOCK10,SH3KBP1,TSPO,TNFRSF18,BCL11B,CCR2,TMSB4X,LGALS3,CFL1,FCER1G	1032	185	36
GO:0048870	BP	cell motility	0.000486	ITGB2,LCK,ITGB7,KLF4,CNN2,GRAP,BMP7,GATA3,PFN1,EVL,SLA,AIF1,ACTR3,PTPRC,ITGA4,SEMA4A,LMO4,ACTB,KLRK1,ARHGDIB,CORO1A,THY1,ETS1,RAC2,GPSM3,CCL5,DOCK10,SH3KBP1,TSPO,TNFRSF18,BCL11B,CCR2,TMSB4X,LGALS3,CFL1,FCER1G	1032	185	36
GO:1902107	BP	positive regulation of leukocyte differentiation	0.00057	LCK,IL7R,GATA3,ID2,ZFP36L1,FOS,PTPRC,IL2RA,IL2RG,TESPA1,CCL5,CCR2	130	185	12
GO:0034113	BP	heterotypic cell-cell adhesion	0.000639	ITGB7,KLF4,BMP7,TNFAIP3,PTPRC,ITGA4,THY1	33	185	7
GO:0002253	BP	activation of immune response	0.000644	LCK,CFP,CYBA,GATA3,TNFAIP3,LPXN,PTPRC,KLRK1,CLEC2I,THY1,TESPA1,LAT2,TXK,SKAP1,FCER1G,TRBC1,TRBC2	275	185	17
GO:0050793	BP	regulation of developmental process	0.000693	ITGB2,LCK,KLF4,IL7R,PPP1CC,BMP7,GATA3,IKZF3,TNFAIP3,ID2,ZFP36L1,FOS,H2-OA,BIN1,ITM2C,ACTR3,PTPRC,IL2RA,SERP1,SEMA4A,LMO4,CAPZB,ARHGDIB,CLEC2I,TYROBP,CORO1A,IL2RG,THY1,ETS1,ANXA2,RORA,TESPA1,CCL5,BTG1,INPP4B,CD53,SH3KBP1,TSPO,S100A10,AR,BCL11B,CCR2,ARHGAP15,TMSB4X,CYSLTR1,JUNB,KLF2,MAF,CFL1,LGALS1,H2-D1	1801	185	51
GO:0002366	BP	leukocyte activation involved in immune response	0.000762	GATA3,TNFAIP3,PTPRC,SEMA4A,TYROBP,CORO1A,LAT,ITGAL,RORA,RAC2,LAT2,CCR2,FCER1G,LGALS1	187	185	14
GO:0048584	BP	positive regulation of response to stimulus	0.000776	LCK,S100A4,CFP,CALM1,IL7R,PSAP,CYBA,BMP7,GATA3,TNFAIP3,ARG1,LY86,SLA,AIF1,LPXN,IL1RL1,ITM2C,PTPRC,SH2D2A,KLRK1,CLEC2I,LAT,ITGAL,THY1,ETS1,RAC2,GPSM3,TESPA1,CCL5,CTSS,LAT2,MDFIC,TNFRSF18,AR,CCR2,TXK,CFL1,IER5,SKAP1,FCER1G,HCST,H2-D1,TRBC1,TRBC2	1443	185	44
GO:0045619	BP	regulation of lymphocyte differentiation	0.000795	LCK,IL7R,GATA3,IKZF3,ID2,ZFP36L1,H2-OA,PTPRC,IL2RA,IL2RG,TESPA1,CCR2	134	185	12
GO:0002764	BP	immune response-regulating signaling pathway	0.000872	LCK,CYBA,GATA3,TNFAIP3,LPXN,PTPRC,KLRK1,CLEC2I,THY1,TESPA1,LAT2,TXK,SKAP1,FCER1G,TRBC1,TRBC2	249	185	16
GO:0002263	BP	cell activation involved in immune response	0.000925	GATA3,TNFAIP3,PTPRC,SEMA4A,TYROBP,CORO1A,LAT,ITGAL,RORA,RAC2,LAT2,CCR2,FCER1G,LGALS1	190	185	14
GO:0006935	BP	chemotaxis	0.000937	BMP7,GATA3,LSP1,EVL,AIF1,ABLIM1,SEMA4A,CCR9,KLRK1,CORO1A,RAC2,GPSM3,CCL5,BCL11B,CXCR6,CCR2,LGALS3,CYSLTR1,FCER1G	350	185	19
GO:1903706	BP	regulation of hemopoiesis	0.000953	LCK,IL7R,GATA3,IKZF3,ID2,ZFP36L1,FOS,H2-OA,PTPRC,IL2RA,CLEC2I,TYROBP,IL2RG,ETS1,TESPA1,CCL5,INPP4B,CCR2	316	185	18
GO:0006809	BP	nitric oxide biosynthetic process	0.00104	ITGB2,ACP5,KLF4,AIF1,KLRK1,RORA,TSPO,KLF2	51	185	8
GO:0048522	BP	positive regulation of cellular process	0.00106	KLF6,ITGB2,LCK,S100A4,CALM1,KLF4,IL7R,PSAP,PPP1CC,CYBA,BMP7,GATA3,IKZF3,PFN1,TNFAIP3,ARG1,PHLDA1,BTG2,ID2,ZFP36L1,FOS,EVL,LY86,GPR65,SUB1,SLA,BIN1,AIF1,LTB,ABLIM1,ICOS,IL1RL1,STK17B,ITM2C,ACTR3,PTPRC,IL2RA,ITGA4,SERP1,SH2D2A,LMO4,KLRK1,CLEC2I,CORO1A,LAT,ITGAL,IL2RG,THY1,ETS1,ANXA2,RORA,ELOVL5,RAC2,UCP2,CNOT6L,GPSM3,TESPA1,CCL5,BTG1,CD53,MDFIC,IRF8,TSPO,TNFRSF18,S100A10,AR,BCL11B,CCR2,TMSB4X,LGALS…	3705	185	83
GO:1903708	BP	positive regulation of hemopoiesis	0.00106	LCK,IL7R,GATA3,ID2,ZFP36L1,FOS,PTPRC,IL2RA,IL2RG,ETS1,TESPA1,CCL5,CCR2	164	185	13
GO:0045087	BP	innate immune response	0.0014	LCK,CFP,GRAP,CYBA,APOBEC3,TNFAIP8L2,GATA3,TNFAIP3,ARG1,EVL,LY86,SLA,AIF1,ACTR3,KLRG1,KLRK1,CORO1A,CCL5,IRF8,TXK,FCER1G,TRBC1,TRBC2	509	185	23
GO:0050900	BP	leukocyte migration	0.00143	ITGB2,ITGB7,GATA3,AIF1,ITGA4,KLRK1,CORO1A,THY1,RAC2,GPSM3,CCL5,TNFRSF18,CCR2,LGALS3,FCER1G	227	185	15
GO:0046209	BP	nitric oxide metabolic process	0.00164	ITGB2,ACP5,KLF4,AIF1,KLRK1,RORA,TSPO,KLF2	54	185	8
GO:2000145	BP	regulation of cell motility	0.00176	KLF4,CNN2,BMP7,GATA3,PFN1,EVL,AIF1,ACTR3,PTPRC,ITGA4,SEMA4A,LMO4,KLRK1,ARHGDIB,CORO1A,THY1,ETS1,RAC2,GPSM3,CCL5,DOCK10,TNFRSF18,CCR2,TMSB4X,LGALS3,CFL1	638	185	26
GO:0007229	BP	integrin-mediated signaling pathway	0.00184	ITGB2,ITGB7,ITGA4,TYROBP,LAT,ITGAL,THY1,TXK,FCER1G	74	185	9
GO:0051240	BP	positive regulation of multicellular organismal process	0.00225	ITGB2,LCK,KLF4,IL7R,PPP1CC,CYBA,BMP7,GATA3,PFN1,TNFAIP3,ID2,ZFP36L1,FOS,BIN1,AIF1,LTB,IL1RL1,ACTR3,PTPRC,IL2RA,SERP1,KLRK1,IL2RG,ETS1,ANXA2,RORA,GPSM3,TESPA1,CCL5,BTG1,IRF8,TSPO,AR,CCR2,CYSLTR1,TXK,CFL1,FCER1G	1197	185	38
GO:0030334	BP	regulation of cell migration	0.00257	KLF4,CNN2,BMP7,GATA3,PFN1,EVL,AIF1,ACTR3,PTPRC,ITGA4,SEMA4A,LMO4,KLRK1,ARHGDIB,CORO1A,THY1,ETS1,RAC2,GPSM3,CCL5,DOCK10,TNFRSF18,CCR2,TMSB4X,LGALS3	609	185	25
GO:0065007	BP	biological regulation	0.00281	KLF6,ITGB2,LCK,TCF7,S100A4,CFP,CALM1,CKB,ITGB7,ACP5,ADGRE5,KLF4,IL7R,PSAP,PPP1CC,CNN2,GRAP,CRIP1,CYBA,B4GALNT1,BMP7,APOBEC3,TNFAIP8L2,CD48,GATA3,IKZF3,PFN1,ANXA6,LSP1,TNFAIP3,ARG1,PHLDA1,BTG2,ID2,ZFP36L1,FOS,EVL,LY86,GPR65,DOK2,SUB1,SLA,IVNS1ABP,SATB1,H2-OA,PSMB8,BIN1,AIF1,LTB,LPXN,TNFRSF25,ABLIM1,CD7,LZTFL1,SHISA5,ICOS,IL1RL1,STK17B,ITM2C,ACTR3,PTPRC,IL2RA,CYTIP,ITGA4,CD82,MBNL1,SERP1,SEMA4A,SH2…	7854	185	140
GO:0006950	BP	response to stress	0.00281	ITGB2,LCK,CFP,ACP5,KLF4,PSAP,CNN2,GRAP,CRIP1,CYBA,APOBEC3,TNFAIP8L2,GATA3,LSP1,TNFAIP3,ARG1,BTG2,ID2,ZFP36L1,FOS,EVL,LY86,SLA,AIF1,TNFRSF25,SHISA5,IL1RL1,ACTR3,PTPRC,IL2RA,SERP1,KLRG1,KLRK1,CORO1A,LAT,CD37,COTL1,THY1,ETS1,ANXA2,RORA,UCP2,GPSM3,CCL5,STAB2,BTG1,CTSS,MDFIC,IRF8,TSPO,TNFRSF18,LTB4R1,CXCR6,CCR2,CYSLTR1,TXK,KLF2,CFL1,IER5,FCER1G,LGALS1,TRBC1,TRBC2	2563	185	63
GO:0051270	BP	regulation of cellular component movement	0.00282	KLF4,CNN2,BMP7,GATA3,PFN1,EVL,BIN1,AIF1,ACTR3,PTPRC,ITGA4,SEMA4A,LMO4,KLRK1,ARHGDIB,CORO1A,THY1,ETS1,RAC2,GPSM3,CCL5,DOCK10,TNFRSF18,CCR2,TMSB4X,LGALS3,CFL1	697	185	27
GO:0050789	BP	regulation of biological process	0.00286	KLF6,ITGB2,LCK,TCF7,S100A4,CFP,CALM1,ITGB7,ACP5,ADGRE5,KLF4,IL7R,PSAP,PPP1CC,CNN2,GRAP,CRIP1,CYBA,BMP7,APOBEC3,TNFAIP8L2,CD48,GATA3,IKZF3,PFN1,ANXA6,LSP1,TNFAIP3,ARG1,PHLDA1,BTG2,ID2,ZFP36L1,FOS,EVL,LY86,GPR65,DOK2,SUB1,SLA,IVNS1ABP,SATB1,H2-OA,PSMB8,BIN1,AIF1,LTB,LPXN,TNFRSF25,ABLIM1,LZTFL1,SHISA5,ICOS,IL1RL1,STK17B,ITM2C,ACTR3,PTPRC,IL2RA,CYTIP,ITGA4,CD82,MBNL1,SERP1,SEMA4A,SH2D2A,LMO4,CAPZB,SH…	7460	185	135
GO:2001057	BP	reactive nitrogen species metabolic process	0.00288	ITGB2,ACP5,KLF4,AIF1,KLRK1,RORA,TSPO,KLF2	58	185	8
GO:0042129	BP	regulation of T cell proliferation	0.00295	ARG1,AIF1,PTPRC,IL2RA,CLEC2I,CORO1A,ITGAL,RAC2,CCL5,CCR2,LGALS3	125	185	11
GO:0042098	BP	T cell proliferation	0.00309	ARG1,SATB1,AIF1,PTPRC,IL2RA,CLEC2I,CORO1A,ITGAL,RAC2,CCL5,CCR2,LGALS3	152	185	12
GO:1903409	BP	reactive oxygen species biosynthetic process	0.00359	ITGB2,ACP5,KLF4,CYBA,AIF1,KLRK1,RORA,TSPO,KLF2	80	185	9
GO:0046651	BP	lymphocyte proliferation	0.00366	IL7R,IKZF3,ARG1,SATB1,AIF1,PTPRC,IL2RA,CLEC2I,CORO1A,ITGAL,RAC2,CCL5,CCR2,LGALS3	213	185	14
GO:0050794	BP	regulation of cellular process	0.00368	KLF6,ITGB2,LCK,TCF7,S100A4,CALM1,ITGB7,ACP5,ADGRE5,KLF4,IL7R,PSAP,PPP1CC,CNN2,GRAP,CRIP1,CYBA,BMP7,APOBEC3,TNFAIP8L2,CD48,GATA3,IKZF3,PFN1,ANXA6,LSP1,TNFAIP3,ARG1,PHLDA1,BTG2,ID2,ZFP36L1,FOS,EVL,LY86,GPR65,DOK2,SUB1,SLA,IVNS1ABP,SATB1,H2-OA,BIN1,AIF1,LTB,LPXN,TNFRSF25,ABLIM1,SHISA5,ICOS,IL1RL1,STK17B,ITM2C,ACTR3,PTPRC,IL2RA,ITGA4,CD82,MBNL1,SERP1,SEMA4A,SH2D2A,LMO4,CAPZB,SH3BGRL3,CCR9,ACTB,KLRG1,…	7099	185	130
GO:0045595	BP	regulation of cell differentiation	0.00374	LCK,KLF4,IL7R,PPP1CC,BMP7,GATA3,IKZF3,ID2,ZFP36L1,FOS,H2-OA,BIN1,ITM2C,ACTR3,PTPRC,IL2RA,LMO4,CLEC2I,TYROBP,IL2RG,THY1,ETS1,RORA,TESPA1,CCL5,BTG1,INPP4B,CD53,TSPO,S100A10,AR,BCL11B,CCR2,TMSB4X,JUNB,MAF,CFL1,LGALS1,H2-D1	1272	185	39
GO:0032943	BP	mononuclear cell proliferation	0.00409	IL7R,IKZF3,ARG1,SATB1,AIF1,PTPRC,IL2RA,CLEC2I,CORO1A,ITGAL,RAC2,CCL5,CCR2,LGALS3	215	185	14
GO:0048869	BP	cellular developmental process	0.00446	LCK,TCF7,ITGB7,KLF4,IL7R,PSAP,PPP1CC,GRAP,BMP7,APOBEC3,GATA3,IKZF3,TNFAIP3,BTG2,ID2,ZFP36L1,FOS,EVL,SLA,SATB1,H2-OA,PSMB8,BIN1,ABLIM1,ITM2C,ACTR3,PTPRC,IL2RA,ITGA4,MBNL1,SEMA4A,LMO4,CAPZB,CCR9,ACTB,KLRK1,CLEC2I,TYROBP,CORO1A,IL2RG,THY1,ETS1,ANXA2,RORA,TESPA1,CCL5,BTG1,INPP4B,CD53,SH3KBP1,IRF8,TSPO,S100A10,AR,BCL11B,CCR2,ARHGAP15,TMSB4X,LGALS3,JUNB,TXK,KLF2,MAF,CFL1,FCER1G,LGALS1,H2-D1	2834	185	67
GO:0070661	BP	leukocyte proliferation	0.00509	IL7R,IKZF3,ARG1,SATB1,AIF1,PTPRC,IL2RA,CLEC2I,CORO1A,ITGAL,RAC2,CCL5,CCR2,LGALS3	219	185	14
GO:0002683	BP	negative regulation of immune system process	0.00532	IL7R,TNFAIP8L2,TNFAIP3,ARG1,ID2,ZFP36L1,H2-OA,LPXN,IL1RL1,PTPRC,IL2RA,KLRK1,CLEC2I,CD37,THY1,INPP4B,CCR2,FCER1G	356	185	18
GO:0043900	BP	regulation of multi-organism process	0.00571	CYBA,APOBEC3,PFN1,TNFAIP3,ARG1,LY86,IL2RA,ARHGDIB,CD37,ANXA2,CCL5,MDFIC,IRF8,AR,CFL1,LGALS1	287	185	16
GO:0050670	BP	regulation of lymphocyte proliferation	0.00645	IKZF3,ARG1,AIF1,PTPRC,IL2RA,CLEC2I,CORO1A,ITGAL,RAC2,CCL5,CCR2,LGALS3	163	185	12
GO:0008219	BP	cell death	0.00653	LCK,TCF7,KLF4,IL7R,PSAP,CRIP1,BMP7,TNFAIP8L2,GATA3,IKZF3,ANXA6,LSP1,TNFAIP3,PHLDA1,BTG2,ZFP36L1,FOS,IVNS1ABP,BIN1,AIF1,TNFRSF25,SHISA5,STK17B,ITM2C,PTPRC,IL2RA,ITGA4,KLRK1,CORO1A,ETS1,UCP2,CCL5,BTG1,ARHGEF1,SH3KBP1,TSPO,TNFRSF18,AR,BCL11B,LGALS3,JUNB,FCER1G,LGALS1,IL2RB	1560	185	44
GO:0030154	BP	cell differentiation	0.00666	LCK,TCF7,ITGB7,KLF4,IL7R,PSAP,PPP1CC,GRAP,BMP7,APOBEC3,GATA3,IKZF3,TNFAIP3,BTG2,ID2,ZFP36L1,FOS,EVL,SLA,SATB1,H2-OA,PSMB8,BIN1,ABLIM1,ITM2C,ACTR3,PTPRC,IL2RA,ITGA4,MBNL1,SEMA4A,LMO4,CAPZB,CCR9,ACTB,KLRK1,CLEC2I,TYROBP,IL2RG,THY1,ETS1,ANXA2,RORA,TESPA1,CCL5,BTG1,INPP4B,CD53,IRF8,TSPO,S100A10,AR,BCL11B,CCR2,TMSB4X,LGALS3,JUNB,TXK,KLF2,MAF,CFL1,FCER1G,LGALS1,H2-D1	2686	185	64
GO:0032944	BP	regulation of mononuclear cell proliferation	0.00732	IKZF3,ARG1,AIF1,PTPRC,IL2RA,CLEC2I,CORO1A,ITGAL,RAC2,CCL5,CCR2,LGALS3	165	185	12
GO:0007015	BP	actin filament organization	0.00746	PFN1,EVL,GPR65,BIN1,AIF1,ACTR3,CAPZB,CLEC2I,CORO1A,TPM4,RAC2,S100A10,TMSB4X,CFL1,TMSB10,GM9844	293	185	16
GO:0040012	BP	regulation of locomotion	0.00754	KLF4,CNN2,BMP7,GATA3,PFN1,EVL,AIF1,ACTR3,PTPRC,ITGA4,SEMA4A,LMO4,KLRK1,ARHGDIB,CORO1A,THY1,ETS1,RAC2,GPSM3,CCL5,DOCK10,TNFRSF18,CCR2,TMSB4X,LGALS3,CFL1	690	185	26
GO:0070663	BP	regulation of leukocyte proliferation	0.0078	IKZF3,ARG1,AIF1,PTPRC,IL2RA,CLEC2I,CORO1A,ITGAL,RAC2,CCL5,CCR2,LGALS3	166	185	12
GO:0046632	BP	alpha-beta T cell differentiation	0.00803	TCF7,GATA3,SATB1,SEMA4A,IL2RG,RORA,BCL11B,CCR2,TXK	88	185	9
GO:0050778	BP	positive regulation of immune response	0.00888	LCK,CFP,CYBA,GATA3,TNFAIP3,LPXN,PTPRC,KLRK1,CLEC2I,THY1,TESPA1,LAT2,CCR2,TXK,SKAP1,FCER1G,H2-D1,TRBC1,TRBC2	407	185	19
GO:0045428	BP	regulation of nitric oxide biosynthetic process	0.00924	ITGB2,ACP5,KLF4,AIF1,KLRK1,TSPO,KLF2	48	185	7
GO:0042136	BP	neurotransmitter biosynthetic process	0.00985	ITGB2,ACP5,KLF4,AIF1,KLRK1,RORA,TSPO,KLF2	68	185	8
GO:0031347	BP	regulation of defense response	0.0102	ACP5,CYBA,APOBEC3,TNFAIP8L2,GATA3,TNFAIP3,ARG1,IL1RL1,IL2RA,KLRK1,CD37,ETS1,RORA,GPSM3,CCL5,CTSS,CCR2,TXK,FCER1G	411	185	19
GO:0070887	BP	cellular response to chemical stimulus	0.0114	TCF7,KLF4,IL7R,PSAP,CRIP1,CYBA,BMP7,GATA3,PFN1,TNFAIP3,ARG1,ID2,ZFP36L1,FOS,EVL,LY86,ST3GAL6,AIF1,TNFRSF25,IL1RL1,ACTR3,PTPRC,IL2RA,ITGA4,SERP1,CCR9,ACTB,KLRK1,CD69,CORO1A,IL2RG,ETS1,RORA,RAC2,UCP2,GPSM3,CCL5,CTSS,IRF8,TSPO,TNFRSF18,AR,CXCR6,CCR2,LGALS3,JUNB,TXK,KLF2,CFL1,FCER1G,LGALS1,IL2RB	2032	185	52
GO:0006909	BP	phagocytosis	0.0135	CNN2,CYBA,AIF1,CORO1A,ITGAL,IRF8,CCR2,FCER1G,NCF4,TRBC1,TRBC2	146	185	11
GO:0048583	BP	regulation of response to stimulus	0.0136	LCK,S100A4,CFP,CALM1,ACP5,KLF4,IL7R,PSAP,CYBA,BMP7,APOBEC3,TNFAIP8L2,CD48,GATA3,TNFAIP3,ARG1,LY86,DOK2,SLA,IVNS1ABP,AIF1,LTB,LPXN,IL1RL1,ITM2C,PTPRC,IL2RA,SH2D2A,CAPZB,KLRK1,ARHGDIB,CLEC2I,LAT,CD37,ITGAL,THY1,ETS1,ANXA2,RORA,RAC2,UCP2,GPSM3,TESPA1,CCL5,INPP4B,CTSS,LAT2,ARHGEF1,MDFIC,TNFRSF18,AR,CCR2,LGALS3,TXK,CFL1,IER5,SKAP1,FCER1G,HCST,H2-D1,TRBC1,TRBC2	2623	185	62
GO:2000147	BP	positive regulation of cell motility	0.0142	BMP7,GATA3,PFN1,AIF1,ACTR3,PTPRC,ITGA4,CORO1A,THY1,ETS1,RAC2,GPSM3,CCL5,TNFRSF18,CCR2,TMSB4X,LGALS3,CFL1	382	185	18
GO:1903426	BP	regulation of reactive oxygen species biosynthetic process	0.0152	ITGB2,ACP5,KLF4,CYBA,AIF1,KLRK1,TSPO,KLF2	72	185	8
GO:0006928	BP	movement of cell or subcellular component	0.0157	ITGB2,LCK,ITGB7,KLF4,CNN2,GRAP,BMP7,GATA3,PFN1,EVL,SLA,BIN1,AIF1,ABLIM1,ACTR3,PTPRC,ITGA4,SEMA4A,LMO4,ACTB,KLRK1,ARHGDIB,CORO1A,THY1,ETS1,RAC2,GPSM3,CCL5,DOCK10,SH3KBP1,TSPO,TNFRSF18,BCL11B,CCR2,TMSB4X,LGALS3,CFL1,FCER1G	1298	185	38
GO:0002460	BP	adaptive immune response based on somatic recombination of immune receptors built from immunoglobulin superfamily domains	0.016	IL7R,GATA3,TNFAIP3,ARG1,IL1RL1,PTPRC,SEMA4A,RORA,CCR2,FCER1G,H2-D1,TRBC1,TRBC2	209	185	13
GO:0001817	BP	regulation of cytokine production	0.0162	ACP5,KLF4,CYBA,GATA3,TNFAIP3,ARG1,LTB,IL1RL1,KLRK1,CLEC2I,RNF128,RORA,GPSM3,CCL5,IRF8,TSPO,CCR2,TXK,KLF2,FCER1G	464	185	20
GO:0071310	BP	cellular response to organic substance	0.0162	TCF7,KLF4,IL7R,PSAP,CYBA,BMP7,GATA3,PFN1,TNFAIP3,ARG1,ZFP36L1,FOS,EVL,LY86,ST3GAL6,AIF1,TNFRSF25,IL1RL1,ACTR3,PTPRC,IL2RA,ITGA4,SERP1,CCR9,ACTB,KLRK1,CORO1A,IL2RG,RORA,UCP2,CCL5,CTSS,IRF8,TSPO,TNFRSF18,AR,CXCR6,CCR2,JUNB,TXK,KLF2,CFL1,FCER1G,LGALS1,IL2RB	1669	185	45
GO:0046631	BP	alpha-beta T cell activation	0.0172	TCF7,GATA3,SATB1,PTPRC,SEMA4A,IL2RG,RORA,BCL11B,CCR2,TXK	122	185	10
GO:0042221	BP	response to chemical	0.019	LCK,TCF7,CALM1,ACP5,KLF4,IL7R,PSAP,CRIP1,CYBA,BMP7,GATA3,PFN1,LSP1,TNFAIP3,ARG1,BTG2,ID2,ZFP36L1,FOS,EVL,LY86,ST3GAL6,AIF1,TNFRSF25,ABLIM1,IL1RL1,ACTR3,PTPRC,IL2RA,ITGA4,SERP1,SEMA4A,CCR9,ACTB,KLRK1,CD69,CORO1A,IL2RG,ETS1,ANXA2,RORA,RAC2,UCP2,GPSM3,CCL5,BTG1,CTSS,IRF8,TSPO,TNFRSF18,S100A10,AR,BCL11B,CXCR6,CCR2,LGALS3,CYSLTR1,JUNB,TXK,KLF2,CFL1,FCER1G,LGALS1,IL2RB	2769	185	64
GO:0002687	BP	positive regulation of leukocyte migration	0.0196	AIF1,ITGA4,THY1,RAC2,GPSM3,CCL5,TNFRSF18,CCR2,LGALS3	98	185	9
GO:0045582	BP	positive regulation of T cell differentiation	0.0207	LCK,IL7R,GATA3,PTPRC,IL2RA,IL2RG,TESPA1,CCR2	75	185	8
GO:0006915	BP	apoptotic process	0.0215	LCK,TCF7,KLF4,IL7R,CRIP1,BMP7,TNFAIP8L2,GATA3,IKZF3,ANXA6,LSP1,TNFAIP3,PHLDA1,BTG2,ZFP36L1,IVNS1ABP,BIN1,AIF1,TNFRSF25,SHISA5,STK17B,ITM2C,PTPRC,IL2RA,ITGA4,KLRK1,CORO1A,ETS1,UCP2,CCL5,BTG1,SH3KBP1,TSPO,TNFRSF18,AR,BCL11B,LGALS3,FCER1G,LGALS1,IL2RB	1420	185	40
GO:0009617	BP	response to bacterium	0.0216	CD52,ACP5,CYBA,TNFAIP3,ARG1,FOS,LY86,TNFRSF25,KLRK1,CCL5,STAB2,IRF8,TSPO,TNFRSF18,JUNB,FCER1G,LY6A,TRBC1,TRBC2	433	185	19
GO:0051272	BP	positive regulation of cellular component movement	0.0225	BMP7,GATA3,PFN1,AIF1,ACTR3,PTPRC,ITGA4,CORO1A,THY1,ETS1,RAC2,GPSM3,CCL5,TNFRSF18,CCR2,TMSB4X,LGALS3,CFL1	395	185	18
GO:0051704	BP	multi-organism process	0.0227	SEPT1,CD52,CALM1,ACP5,CYBA,B4GALNT1,APOBEC3,GATA3,PFN1,TNFAIP3,ARG1,FOS,LY86,IVNS1ABP,TNFRSF25,PTPRC,IL2RA,KLRK1,ARHGDIB,CD37,COTL1,ETS1,ANXA2,UCP2,CCL5,STAB2,BTG1,MDFIC,IRF8,TSPO,TNFRSF18,AR,JUNB,CFL1,FCER1G,LGALS1,LY6A,TRBC1,TRBC2,IFI27L2A	1423	185	40
GO:0002443	BP	leukocyte mediated immunity	0.0236	IL7R,GATA3,ARG1,PTPRC,KLRK1,CORO1A,LAT,RAC2,LAT2,CCR2,FCER1G,H2-D1,TRBC1,TRBC2	250	185	14
GO:0001816	BP	cytokine production	0.0263	ACP5,KLF4,CYBA,GATA3,TNFAIP3,ARG1,LTB,IL1RL1,KLRK1,CLEC2I,RNF128,RORA,GPSM3,CCL5,IRF8,TSPO,CCR2,TXK,KLF2,MAF,FCER1G	521	185	21
GO:0010941	BP	regulation of cell death	0.0269	LCK,TCF7,KLF4,IL7R,PSAP,BMP7,TNFAIP8L2,GATA3,IKZF3,TNFAIP3,PHLDA1,BTG2,ZFP36L1,FOS,IVNS1ABP,BIN1,AIF1,TNFRSF25,STK17B,ITM2C,PTPRC,ITGA4,KLRK1,CORO1A,ETS1,UCP2,CCL5,BTG1,ARHGEF1,TSPO,TNFRSF18,AR,BCL11B,LGALS3,JUNB,FCER1G,IL2RB	1277	185	37
GO:0050727	BP	regulation of inflammatory response	0.0291	ACP5,TNFAIP8L2,GATA3,TNFAIP3,IL1RL1,IL2RA,ETS1,RORA,GPSM3,CCL5,CTSS,CCR2,FCER1G	221	185	13
GO:0050852	BP	T cell receptor signaling pathway	0.0305	LCK,GATA3,PTPRC,CLEC2I,THY1,TESPA1,TXK,SKAP1	79	185	8
GO:0002285	BP	lymphocyte activation involved in immune response	0.0323	GATA3,TNFAIP3,PTPRC,SEMA4A,CORO1A,ITGAL,RORA,CCR2,FCER1G,LGALS1	131	185	10
GO:0012501	BP	programmed cell death	0.0326	LCK,TCF7,KLF4,IL7R,CRIP1,BMP7,TNFAIP8L2,GATA3,IKZF3,ANXA6,LSP1,TNFAIP3,PHLDA1,BTG2,ZFP36L1,IVNS1ABP,BIN1,AIF1,TNFRSF25,SHISA5,STK17B,ITM2C,PTPRC,IL2RA,ITGA4,KLRK1,CORO1A,ETS1,UCP2,CCL5,BTG1,SH3KBP1,TSPO,TNFRSF18,AR,BCL11B,LGALS3,FCER1G,LGALS1,IL2RB	1445	185	40
GO:0040017	BP	positive regulation of locomotion	0.0338	BMP7,GATA3,PFN1,AIF1,ACTR3,PTPRC,ITGA4,CORO1A,THY1,ETS1,RAC2,GPSM3,CCL5,TNFRSF18,CCR2,TMSB4X,LGALS3,CFL1	407	185	18
GO:0048872	BP	homeostasis of number of cells	0.0367	IL7R,GATA3,TNFAIP3,ID2,ZFP36L1,CD7,IL2RA,CORO1A,LAT,ETS1,CCR2,KLF2,FCER1G,TCRG-C1	260	185	14
GO:0030316	BP	osteoclast differentiation	0.0368	FOS,CLEC2I,TYROBP,ANXA2,CCL5,INPP4B,JUNB,FCER1G	81	185	8
GO:1904994	BP	regulation of leukocyte adhesion to vascular endothelial cell	0.0372	KLF4,ITGA4,ETS1,CCR2	12	185	4
GO:0019221	BP	cytokine-mediated signaling pathway	0.0373	IL7R,ARG1,TNFRSF25,IL1RL1,PTPRC,IL2RA,CCR9,IL2RG,CCL5,TNFRSF18,CXCR6,CCR2,TXK,FCER1G,IL2RB	296	185	15
GO:0002819	BP	regulation of adaptive immune response	0.0394	IL7R,CD48,GATA3,TNFAIP3,ARG1,IL1RL1,PTPRC,CCR2,FCER1G,H2-D1	134	185	10
GO:0002831	BP	regulation of response to biotic stimulus	0.0402	CYBA,APOBEC3,TNFAIP3,ARG1,LY86,IL2RA,KLRK1,CD37,CCL5	107	185	9
GO:0030335	BP	positive regulation of cell migration	0.0415	BMP7,GATA3,PFN1,AIF1,ACTR3,PTPRC,ITGA4,CORO1A,THY1,ETS1,RAC2,GPSM3,CCL5,TNFRSF18,CCR2,TMSB4X,LGALS3	374	185	17
GO:2000026	BP	regulation of multicellular organismal development	0.0451	ITGB2,LCK,KLF4,IL7R,PPP1CC,BMP7,GATA3,IKZF3,TNFAIP3,ID2,ZFP36L1,FOS,H2-OA,BIN1,ITM2C,ACTR3,PTPRC,IL2RA,SEMA4A,ARHGDIB,CLEC2I,TYROBP,IL2RG,THY1,ETS1,TESPA1,CCL5,BTG1,INPP4B,TSPO,AR,BCL11B,CCR2,CYSLTR1,KLF2,MAF,CFL1,LGALS1,H2-D1	1412	185	39
GO:0032103	BP	positive regulation of response to external stimulus	0.047	CYBA,ARG1,LY86,AIF1,IL1RL1,ETS1,RAC2,GPSM3,CCL5,CTSS,CCR2,FCER1G	198	185	12
GO:0061756	BP	leukocyte adhesion to vascular endothelial cell	0.0473	ITGB7,KLF4,ITGA4,ETS1,CCR2	25	185	5
GO:0045577	BP	regulation of B cell differentiation	0.0473	IKZF3,ID2,ZFP36L1,PTPRC,IL2RG	25	185	5
GO:0038023	MF	signaling receptor activity	8.69e-05	ITGB2,ITGB7,ADGRE5,IL7R,CD48,GPR65,TNFRSF25,IL1RL1,IL2RA,CCR9,KLRK1,KLRB1F,CLEC2I,ITGAL,IL2RG,RORA,TSPO,TNFRSF18,AR,LTB4R1,CXCR6,CCR2,CYSLTR1,FCER1G,IL2RB	509	185	25
GO:0060089	MF	molecular transducer activity	0.000443	ITGB2,ITGB7,ADGRE5,IL7R,CD48,GPR65,TNFRSF25,IL1RL1,IL2RA,CCR9,KLRK1,KLRB1F,CLEC2I,ITGAL,IL2RG,RORA,TSPO,TNFRSF18,AR,LTB4R1,CXCR6,CCR2,CYSLTR1,FCER1G,IL2RB	554	185	25
GO:0003779	MF	actin binding	0.000869	S100A4,CNN2,PFN1,LSP1,EVL,BIN1,AIF1,ABLIM1,ACTR3,CAPZB,CORO1A,TPM4,COTL1,PPP1R18,TMSB4X,CFL1,TMSB10,GM9844	314	185	18
GO:0019976	MF	interleukin-2 binding	0.006	IL2RA,IL2RG,IL2RB	3	185	3
GO:0004896	MF	cytokine receptor activity	0.0123	IL7R,IL1RL1,IL2RA,CCR9,IL2RG,CXCR6,CCR2,IL2RB	70	185	8
GO:0003785	MF	actin monomer binding	0.019	PFN1,CORO1A,TMSB4X,TMSB10,GM9844	21	185	5
GO:0004888	MF	transmembrane signaling receptor activity	0.025	ADGRE5,IL7R,GPR65,TNFRSF25,IL1RL1,IL2RA,CCR9,KLRK1,CLEC2I,ITGAL,IL2RG,TNFRSF18,LTB4R1,CXCR6,CCR2,CYSLTR1,FCER1G,IL2RB	398	185	18
GO:0009986	CC	cell surface	1.28e-10	ITGB2,ITGB7,IL7R,CD48,LY6C2,ICOS,IL1RL1,PTPRC,IL2RA,ITGA4,CCR9,KLRK1,KLRB1F,CD69,CLEC2I,TYROBP,ITGAL,IL2RG,THY1,ANXA2,STAB2,CTSS,CD53,TNFRSF18,CCR2,FCER1G,HCST,LGALS1,IL2RB,H2-D1,LY6A,TRBC1,TRBC2,LY6C1	531	185	34
GO:0009897	CC	external side of plasma membrane	3.3e-10	IL7R,CD48,ICOS,IL1RL1,PTPRC,IL2RA,KLRK1,CD69,CLEC2I,ITGAL,IL2RG,THY1,STAB2,TNFRSF18,CCR2,FCER1G,IL2RB,H2-D1,LY6A,TRBC1,TRBC2,LY6C1	210	185	22
GO:0098552	CC	side of membrane	5.67e-09	LCK,IL7R,GRAP,CD48,SLA,ICOS,IL1RL1,PTPRC,IL2RA,KLRK1,CD69,CLEC2I,ITGAL,IL2RG,THY1,STAB2,TNFRSF18,GNG2,CCR2,TXK,FCER1G,IL2RB,H2-D1,LY6A,TRBC1,TRBC2,LY6C1	379	185	27
GO:0071944	CC	cell periphery	1.56e-08	ITGB2,LCK,CD52,CALM1,ITGB7,IL7R,PPP1CC,GRAP,CYBA,B4GALNT1,CD48,IKZF3,PFN1,ANXA6,LSP1,EMB,GPR65,SLC7A8,SLA,LY6C2,H2-OA,BIN1,AIF1,LTB,LPXN,TNFRSF25,ICOS,IL1RL1,STK17B,ITM2C,PTPRC,IL2RA,CYTIP,ITGA4,CD82,SEMA4A,SH2D2A,CAPZB,CCR9,ACTB,SLC6A13,KLRG1,KLRK1,KLRB1F,CD69,CLEC2I,TYROBP,CORO1A,LAT,CD37,ITGAL,IL2RG,TPM4,THY1,ANXA2,GPSM3,STAB2,CD53,LAT2,ARHGEF1,TNFRSF18,S100A10,GNG2,AR,LTB4R1,CXCR6,CCR2,LGALS3…	2975	185	83
GO:0044459	CC	plasma membrane part	5.85e-08	ITGB2,LCK,CALM1,ITGB7,IL7R,PPP1CC,GRAP,CYBA,CD48,ANXA6,EMB,SLC7A8,SLA,H2-OA,BIN1,AIF1,TNFRSF25,ICOS,IL1RL1,PTPRC,IL2RA,ITGA4,CD82,SLC6A13,KLRK1,CD69,CLEC2I,CORO1A,LAT,CD37,ITGAL,IL2RG,THY1,ANXA2,STAB2,CD53,TNFRSF18,S100A10,GNG2,LTB4R1,CCR2,LGALS3,CYSLTR1,TXK,CFL1,MS4A4B,SKAP1,FCER1G,IL2RB,NCF4,H2-D1,LY6A,TRBC1,TRBC2,LY6C1	1558	185	55
GO:0005886	CC	plasma membrane	5.47e-07	ITGB2,LCK,CD52,CALM1,ITGB7,IL7R,PPP1CC,GRAP,CYBA,B4GALNT1,CD48,IKZF3,ANXA6,LSP1,EMB,GPR65,SLC7A8,SLA,LY6C2,H2-OA,BIN1,AIF1,LTB,LPXN,TNFRSF25,ICOS,IL1RL1,STK17B,ITM2C,PTPRC,IL2RA,ITGA4,CD82,SEMA4A,SH2D2A,CCR9,ACTB,SLC6A13,KLRG1,KLRK1,KLRB1F,CD69,CLEC2I,TYROBP,CORO1A,LAT,CD37,ITGAL,IL2RG,THY1,ANXA2,GPSM3,STAB2,CD53,LAT2,ARHGEF1,TNFRSF18,S100A10,GNG2,AR,LTB4R1,CXCR6,CCR2,LGALS3,CYSLTR1,TXK,CFL1,MS4A…	2885	185	78
GO:0044425	CC	membrane part	4.94e-06	ITGB2,LCK,CD52,CALM1,ITGB7,ADGRE5,IL7R,PPP1CC,GRAP,REEP5,CYBA,B4GALNT1,CD48,ANXA6,EMB,GPR65,SLC7A8,SLA,LY6C2,LY6E,ST3GAL6,H2-OA,BIN1,AIF1,LTB,SEC11C,MS4A4C,MS4A6B,TNFRSF25,CD7,SHISA5,ICOS,IL1RL1,ITM2C,PTPRC,IL2RA,ITGA4,CD82,SERP1,SEMA4A,CCR9,ACTB,SLC6A13,KLRG1,KLRK1,KLRB1F,CD69,CLEC2I,TYROBP,CORO1A,LAT,CD37,ITGAL,IL2RG,RNF128,THY1,ANXA2,ELOVL5,FAM189B,LPCAT2,UCP2,FAAH,TESPA1,SPCS2,STAB2,INPP4B,GI…	4321	185	99
GO:0031224	CC	intrinsic component of membrane	3.02e-05	ITGB2,CD52,CALM1,ITGB7,ADGRE5,IL7R,REEP5,CYBA,B4GALNT1,CD48,EMB,GPR65,SLC7A8,LY6C2,LY6E,ST3GAL6,H2-OA,LTB,SEC11C,MS4A4C,MS4A6B,TNFRSF25,CD7,SHISA5,ICOS,IL1RL1,ITM2C,PTPRC,IL2RA,ITGA4,CD82,SERP1,SEMA4A,CCR9,SLC6A13,KLRG1,KLRK1,KLRB1F,CD69,CLEC2I,TYROBP,LAT,CD37,ITGAL,IL2RG,RNF128,THY1,ELOVL5,FAM189B,LPCAT2,UCP2,FAAH,SPCS2,STAB2,INPP4B,GIMAP3,CD53,LAT2,TSPO,TNFRSF18,S100A10,LTB4R1,SELPLG,CXCR6,CCR2…	3376	185	82
GO:0016020	CC	membrane	4.32e-05	ITGB2,LCK,CD52,CALM1,ITGB7,ADGRE5,IL7R,PPP1CC,GRAP,REEP5,CYBA,B4GALNT1,CD48,IKZF3,ANXA6,LSP1,ARG1,FOS,EMB,GPR65,SLC7A8,SLA,LY6C2,LY6E,ST3GAL6,H2-OA,BIN1,AIF1,LTB,SEC11C,MS4A4C,MS4A6B,LPXN,TNFRSF25,CD7,SHISA5,ICOS,IL1RL1,STK17B,ITM2C,ACTR3,PTPRC,IL2RA,ITGA4,CD82,SERP1,SEMA4A,SH2D2A,CAPZB,CCR9,ACTB,SLC6A13,KLRG1,KLRK1,KLRB1F,CD69,ARHGDIB,CLEC2I,TYROBP,CORO1A,LAT,CD37,ITGAL,IL2RG,RNF128,THY1,ANXA2,E…	5652	185	116
GO:0001772	CC	immunological synapse	0.000315	LCK,CORO1A,LAT,CD37,ITGAL,CD53,LGALS3	30	185	7
GO:0016021	CC	integral component of membrane	0.00145	ITGB2,CALM1,ITGB7,ADGRE5,IL7R,REEP5,CYBA,B4GALNT1,EMB,GPR65,SLC7A8,LY6E,ST3GAL6,H2-OA,LTB,SEC11C,MS4A4C,MS4A6B,TNFRSF25,CD7,SHISA5,ICOS,IL1RL1,ITM2C,PTPRC,IL2RA,ITGA4,CD82,SERP1,SEMA4A,CCR9,SLC6A13,KLRG1,KLRK1,KLRB1F,CD69,CLEC2I,TYROBP,LAT,CD37,ITGAL,IL2RG,RNF128,ELOVL5,FAM189B,LPCAT2,UCP2,FAAH,SPCS2,STAB2,INPP4B,GIMAP3,CD53,LAT2,TSPO,TNFRSF18,S100A10,LTB4R1,SELPLG,CXCR6,CCR2,CYSLTR1,MS4A4B,AB124…	3293	185	76
GO:0031226	CC	intrinsic component of plasma membrane	0.012	ITGB2,CALM1,ITGB7,CYBA,CD48,EMB,SLC7A8,TNFRSF25,ICOS,PTPRC,ITGA4,CD82,SLC6A13,LAT,CD37,ITGAL,THY1,STAB2,CD53,TNFRSF18,LTB4R1,CCR2,CYSLTR1,MS4A4B,FCER1G,NCF4	708	185	26
GO:0005887	CC	integral component of plasma membrane	0.0355	ITGB2,CALM1,ITGB7,CYBA,EMB,SLC7A8,TNFRSF25,ICOS,PTPRC,ITGA4,CD82,SLC6A13,LAT,CD37,ITGAL,STAB2,CD53,TNFRSF18,LTB4R1,CCR2,CYSLTR1,MS4A4B,FCER1G,NCF4	662	185	24
CORUM:719	cor	S100A10-annexin 2 complex	0.0168	ANXA2,S100A10	2	14	2
CORUM:718	cor	TRPV5-S100A10-annexin 2 complex	0.0168	ANXA2,S100A10	2	14	2
HP:0002721	hp	Immunodeficiency	6.91e-05	LCK,ACP5,IL7R,FOS,ICOS,PTPRC,IL2RA,ACTB,CORO1A,IL2RG,RAC2,IRF8,BCL11B	157	39	13
HP:0002716	hp	Lymphadenopathy	0.000779	ACP5,IL7R,CYBA,PSMB8,ICOS,PTPRC,IL2RA,IL2RG,IRF8,NCF4,H2-D1	131	39	11
HP:0001888	hp	Lymphopenia	0.00107	ACP5,IL7R,TNFAIP3,ICOS,PTPRC,IL2RA,CORO1A,IL2RG	61	39	8
HP:0002733	hp	Abnormality of the lymph nodes	0.00142	ACP5,IL7R,CYBA,PSMB8,ICOS,PTPRC,IL2RA,IL2RG,IRF8,NCF4,H2-D1	139	39	11
HP:0005387	hp	Combined immunodeficiency	0.00148	ACP5,IL7R,PTPRC,IL2RG,BCL11B	16	39	5
HP:0010978	hp	Abnormality of immune system physiology	0.00225	ITGB2,LCK,CFP,ACP5,IL7R,PSAP,CYBA,GATA3,TNFAIP3,FOS,PSMB8,ICOS,PTPRC,IL2RA,ACTB,CORO1A,IL2RG,RAC2,TRPS1,IRF8,BCL11B,MAF,IL2RB,NCF4,H2-D1	786	39	25
HP:0005403	hp	Decrease in T cell count	0.00285	ACP5,IL7R,PTPRC,IL2RA,IL2RG	18	39	5
HP:0012647	hp	Abnormal inflammatory response	0.0128	ITGB2,LCK,ACP5,IL7R,CYBA,GATA3,TNFAIP3,FOS,PSMB8,ICOS,PTPRC,IL2RA,IL2RG,IRF8,BCL11B,MAF,IL2RB,NCF4,H2-D1	516	39	19
HP:0012649	hp	Increased inflammatory response	0.0128	ITGB2,LCK,ACP5,IL7R,CYBA,GATA3,TNFAIP3,FOS,PSMB8,ICOS,PTPRC,IL2RA,IL2RG,IRF8,BCL11B,MAF,IL2RB,NCF4,H2-D1	516	39	19
HP:0010987	hp	Abnormality of cellular immune system	0.0229	ITGB2,ACP5,IL7R,CYBA,TNFAIP3,FOS,PSMB8,ICOS,PTPRC,IL2RA,TYROBP,CORO1A,IL2RG,RAC2,NCF4,H2-D1	389	39	16
HP:0001881	hp	Abnormal leukocyte morphology	0.0229	ITGB2,ACP5,IL7R,CYBA,TNFAIP3,FOS,PSMB8,ICOS,PTPRC,IL2RA,TYROBP,CORO1A,IL2RG,RAC2,NCF4,H2-D1	389	39	16
HP:0004430	hp	Severe combined immunodeficiency	0.0275	IL7R,PTPRC,IL2RG,BCL11B	14	39	4
HP:0002960	hp	Autoimmunity	0.0291	LCK,ACP5,IL7R,TNFAIP3,ICOS,IL2RA,IL2RG,IL2RB	94	39	8
HP:0002478	hp	Progressive spastic quadriplegia	0.0461	ACP5,PSAP,ARG1	6	39	3
KEGG:04650	keg	Natural killer cell mediated cytotoxicity	3.55e-05	ITGB2,LCK,CD48,KLRK1,TYROBP,LAT,ITGAL,RAC2,FCER1G,HCST,H2-D1	80	104	11
KEGG:04658	keg	Th1 and Th2 cell differentiation	0.00184	LCK,GATA3,FOS,H2-OA,IL2RA,LAT,IL2RG,MAF,IL2RB	78	104	9
KEGG:04060	keg	Cytokine-cytokine receptor interaction	0.00208	IL7R,BMP7,LTB,TNFRSF25,IL1RL1,IL2RA,CCR9,IL2RG,CCL5,TNFRSF18,CXCR6,CCR2,IL2RB	167	104	13
KEGG:04670	keg	Leukocyte transendothelial migration	0.00405	ITGB2,CYBA,ITGA4,ACTB,ITGAL,THY1,RAC2,TXK,NCF4	86	104	9
KEGG:04659	keg	Th17 cell differentiation	0.00582	LCK,GATA3,FOS,H2-OA,IL2RA,LAT,IL2RG,RORA,IL2RB	90	104	9
KEGG:04514	keg	Cell adhesion molecules (CAMs)	0.0155	ITGB2,ITGB7,H2-OA,ICOS,PTPRC,ITGA4,ITGAL,SELPLG,H2-D1	102	104	9
KEGG:05323	keg	Rheumatoid arthritis	0.0181	ITGB2,ACP5,FOS,H2-OA,LTB,ITGAL,CCL5	62	104	7
KEGG:05340	keg	Primary immunodeficiency	0.0202	LCK,IL7R,ICOS,PTPRC,IL2RG	29	104	5
KEGG:04672	keg	Intestinal immune network for IgA production	0.0379	ITGB7,H2-OA,ICOS,ITGA4,CCR9	33	104	5
KEGG:05416	keg	Viral myocarditis	0.0461	ITGB2,H2-OA,ACTB,ITGAL,RAC2,H2-D1	52	104	6
KEGG:04810	keg	Regulation of actin cytoskeleton	0.0486	ITGB2,ITGB7,PPP1CC,PFN1,ITGA4,ACTB,ITGAL,RAC2,ARHGEF1,TMSB4X,CFL1	171	104	11
REAC:R-MMU-168256	rea	Immune System	0.000284	ITGB2,LCK,CFP,ITGB7,ADGRE5,IL7R,PSAP,CYBA,TNFAIP3,ARG1,FOS,LY86,H2-OA,PSMB8,LTB,TNFRSF25,ICOS,IL1RL1,ACTR3,IL2RA,ITGA4,CAPZB,ACTB,KLRK1,TYROBP,LAT,ITGAL,IL2RG,COTL1,ANXA2,CTSS,ARHGAP9,CD53,LAT2,SH3KBP1,TNFRSF18,CCR2,LGALS3,TXK,FCER1G,HCST,IL2RB,NCF4,H2-D1	1329	110	44
REAC:R-MMU-168249	rea	Innate Immune System	0.0031	ITGB2,LCK,CFP,ADGRE5,PSAP,CYBA,TNFAIP3,ARG1,FOS,LY86,PSMB8,ACTR3,ACTB,KLRK1,TYROBP,LAT,ITGAL,COTL1,ANXA2,CTSS,ARHGAP9,CD53,LAT2,CCR2,LGALS3,TXK,FCER1G,NCF4,H2-D1	763	110	29
REAC:R-MMU-9020558	rea	Interleukin-2 signaling	0.00853	LCK,IL2RA,IL2RG,IL2RB	12	110	4
REAC:R-MMU-109582	rea	Hemostasis	0.0157	ITGB2,LCK,PSAP,CD48,GATA3,DOK2,SLC7A8,ITGA4,CAPZB,LAT,ITGAL,ANXA2,RAC2,DOCK10,S100A10,GNG2,SELPLG,TMSB4X,FCER1G	424	110	19
REAC:R-MMU-198933	rea	Immunoregulatory interactions between a Lymphoid and a non-Lymphoid cell	0.0292	ITGB2,ITGB7,ITGA4,KLRK1,ITGAL,HCST,H2-D1	67	110	7
REAC:R-MMU-202733	rea	Cell surface interactions at the vascular wall	0.0436	ITGB2,CD48,DOK2,SLC7A8,ITGA4,ITGAL,SELPLG,FCER1G	95	110	8
TF:M00658	tf	Factor: PU.1; motif: WGAGGAAG	0.000161	LCK,SEPT1,CD52,S100A4,ITGB7,CNN2,BMP7,CD48,PFN1,ANXA6,LSP1,BTG2,ID2,EVL,SLA,LY6C2,LY6E,IVNS1ABP,SATB1,H2-OA,PSMB8,TNFRSF25,CD7,ICOS,CYTIP,RBMS1,ITGA4,SH3BGRL3,ACTB,AHCYL2,CD69,TYROBP,CORO1A,CD37,ITGAL,IL2RG,XLR4C,TKTL1,THY1,ELOVL5,UCP2,PPP1R18,CNOT6L,GPSM3,TESPA1,CCL5,BTG1,INPP4B,DOCK10,GIMAP3,LIMD2,LAT2,SH3KBP1,TNFRSF18,S100A10,GNG2,AR,LTB4R1,SELPLG,BCL11B,TMSB4X,ANKRD44,CYSLTR1,GIMAP4,IER5,SKAP…	3112	182	74
TF:M00658_0	tf	Factor: PU.1; motif: WGAGGAAG; match class: 0	0.000161	LCK,SEPT1,CD52,S100A4,ITGB7,CNN2,BMP7,CD48,PFN1,ANXA6,LSP1,BTG2,ID2,EVL,SLA,LY6C2,LY6E,IVNS1ABP,SATB1,H2-OA,PSMB8,TNFRSF25,CD7,ICOS,CYTIP,RBMS1,ITGA4,SH3BGRL3,ACTB,AHCYL2,CD69,TYROBP,CORO1A,CD37,ITGAL,IL2RG,XLR4C,TKTL1,THY1,ELOVL5,UCP2,PPP1R18,CNOT6L,GPSM3,TESPA1,CCL5,BTG1,INPP4B,DOCK10,GIMAP3,LIMD2,LAT2,SH3KBP1,TNFRSF18,S100A10,GNG2,AR,LTB4R1,SELPLG,BCL11B,TMSB4X,ANKRD44,CYSLTR1,GIMAP4,IER5,SKAP…	3112	182	74
TF:M09710	tf	Factor: PU.1; motif: ARAAAGRGGAAGTGNN	0.00481	ITGB2,S100A4,CFP,ITGB7,IL7R,GRAP,REEP5,BMP7,CD48,ANXA6,TNFAIP3,DOK2,LY6E,IVNS1ABP,H2-OA,AIF1,LPXN,IL2RA,ITGA4,SH2D2A,KLRK1,CD69,ARHGDIB,TYROBP,CD37,LPCAT2,UCP2,GPSM3,TESPA1,DOCK10,CTSS,TRPS1,ARHGAP9,CD53,LAT2,GNG2,HS3ST1,ANKRD44,CYSLTR1,TXK,CFL1,FCER1G,IL2RB,NCF4,H2-D1,BC035044	1708	182	46
TF:M09710_0	tf	Factor: PU.1; motif: ARAAAGRGGAAGTGNN; match class: 0	0.00481	ITGB2,S100A4,CFP,ITGB7,IL7R,GRAP,REEP5,BMP7,CD48,ANXA6,TNFAIP3,DOK2,LY6E,IVNS1ABP,H2-OA,AIF1,LPXN,IL2RA,ITGA4,SH2D2A,KLRK1,CD69,ARHGDIB,TYROBP,CD37,LPCAT2,UCP2,GPSM3,TESPA1,DOCK10,CTSS,TRPS1,ARHGAP9,CD53,LAT2,GNG2,HS3ST1,ANKRD44,CYSLTR1,TXK,CFL1,FCER1G,IL2RB,NCF4,H2-D1,BC035044	1708	182	46
TF:M00971	tf	Factor: Ets; motif: ACTTCCTS	0.00969	ITGB2,SEPT1,S100A4,ITGB7,ACP5,CYBA,BMP7,BTG2,SLA,LY6C2,LY6E,SATB1,SEC11C,MS4A6B,LPXN,ICOS,ITGA4,SH3BGRL3,CD69,TYROBP,CD37,ITGAL,TPM4,LPCAT2,RAC2,GPSM3,CCL5,DOCK10,CTSS,CD53,LAT2,TNFRSF18,GNG2,LTB4R1,LGALS3,HS3ST1,ANKRD44,CYSLTR1,AB124611,FCER1G,HCST,NCF4,LY6A,LY6C1,BC035044	1697	182	45
TF:M00971_0	tf	Factor: Ets; motif: ACTTCCTS; match class: 0	0.00969	ITGB2,SEPT1,S100A4,ITGB7,ACP5,CYBA,BMP7,BTG2,SLA,LY6C2,LY6E,SATB1,SEC11C,MS4A6B,LPXN,ICOS,ITGA4,SH3BGRL3,CD69,TYROBP,CD37,ITGAL,TPM4,LPCAT2,RAC2,GPSM3,CCL5,DOCK10,CTSS,CD53,LAT2,TNFRSF18,GNG2,LTB4R1,LGALS3,HS3ST1,ANKRD44,CYSLTR1,AB124611,FCER1G,HCST,NCF4,LY6A,LY6C1,BC035044	1697	182	45
TF:M00339	tf	Factor: c-Ets-1; motif: RCAGGAAGTGNNTNS	0.0387	ITGB2,LCK,SEPT1,S100A4,ITGB7,ACP5,IL7R,PSAP,CNN2,CRIP1,CYBA,BMP7,APOBEC3,TNFAIP8L2,PFN1,ARG1,BTG2,DHRS7,FOS,DOK2,SLA,LY6C2,LY6E,IVNS1ABP,SATB1,H2-OA,BIN1,AIF1,LTB,SEC11C,MS4A6B,LPXN,TNFRSF25,ABLIM1,LZTFL1,ICOS,ACTR3,PTPRC,IL2RA,ITGA4,CD82,SEMA4A,SH2D2A,SH3BGRL3,CCR9,KLRG1,ARHGDIB,CLEC2I,TYROBP,CORO1A,CD37,ITGAL,IL2RG,XLR4C,RNF128,TPM4,ELOVL5,FAM189B,LPCAT2,RAC2,FAAH,GPSM3,CCL5,DOCK10,CTSS,ARHGAP9…	4920	182	94
TF:M00339_0	tf	Factor: c-Ets-1; motif: RCAGGAAGTGNNTNS; match class: 0	0.0387	ITGB2,LCK,SEPT1,S100A4,ITGB7,ACP5,IL7R,PSAP,CNN2,CRIP1,CYBA,BMP7,APOBEC3,TNFAIP8L2,PFN1,ARG1,BTG2,DHRS7,FOS,DOK2,SLA,LY6C2,LY6E,IVNS1ABP,SATB1,H2-OA,BIN1,AIF1,LTB,SEC11C,MS4A6B,LPXN,TNFRSF25,ABLIM1,LZTFL1,ICOS,ACTR3,PTPRC,IL2RA,ITGA4,CD82,SEMA4A,SH2D2A,SH3BGRL3,CCR9,KLRG1,ARHGDIB,CLEC2I,TYROBP,CORO1A,CD37,ITGAL,IL2RG,XLR4C,RNF128,TPM4,ELOVL5,FAM189B,LPCAT2,RAC2,FAAH,GPSM3,CCL5,DOCK10,CTSS,ARHGAP9…	4920	182	94

## Sheet: pMk
term.id	domain	term.name	p.value	intersection	term.size	query.size	overlap.size
GO:0034641	BP	cellular nitrogen compound metabolic process	7.49e-10	COX5A,ATP5F1,HNRNPD,NHP2,CCT3,SNRPD1,TGFB1,MCM2,SLBP,AQP1,HDGF,HNRNPA2B1,MCM5,DDX39,MEF2C,ATP5G1,SRM,DYNLL1,EWSR1,RPA3,CACYBP,HMGB3,FLI1,ATP5E,BIRC5,PFN1,C1QBP,YWHAH,MDH2,DDX39B,LIMS1,TMPO,SNRPF,HNRNPAB,SUMO2,GALK1,TOP2A,EIF2S1,ERH,HSP90AA1,TMEM14C,MRPL36,PPIF,RNASEH2B,DNAJC15,BOP1,RFC2,SRSF7,UQCC2,BIN1,RBFA,DPF2,EIF1AD,BANF1,PDCD4,EIF3A,PA2G4,ATP5B,PRIM1,CCT8,TYMS,HSPD1,NOP58,NCL,DTYMK,MCM6,NUCK…	4859	224	135
GO:0006725	BP	cellular aromatic compound metabolic process	1.68e-09	COX5A,ATP5F1,HNRNPD,NHP2,CCT3,SNRPD1,TGFB1,MCM2,SLBP,AQP1,HDGF,HNRNPA2B1,MCM5,DDX39,MEF2C,ATP5G1,DYNLL1,EWSR1,RPA3,CACYBP,HMGB3,FLI1,ATP5E,BIRC5,PFN1,C1QBP,YWHAH,MDH2,DDX39B,LIMS1,TMPO,SNRPF,HNRNPAB,SUMO2,GALK1,TOP2A,ERH,HSP90AA1,TMEM14C,PPIF,RNASEH2B,DNAJC15,BOP1,RFC2,SRSF7,UQCC2,RBFA,DPF2,BANF1,PDCD4,PA2G4,ATP5B,PRIM1,CCT8,TYMS,HSPD1,NOP58,NCL,DTYMK,MCM6,NUCKS1,GFI1B,ZEB2,DUT,SNRPB,NOP56,GNAS,C…	4408	224	126
GO:0046483	BP	heterocycle metabolic process	2.99e-09	COX5A,ATP5F1,HNRNPD,NHP2,CCT3,SNRPD1,TGFB1,MCM2,SLBP,AQP1,HDGF,HNRNPA2B1,MCM5,DDX39,MEF2C,ATP5G1,DYNLL1,EWSR1,RPA3,CACYBP,HMGB3,FLI1,ATP5E,BIRC5,PFN1,C1QBP,YWHAH,MDH2,DDX39B,LIMS1,TMPO,SNRPF,HNRNPAB,SUMO2,GALK1,TOP2A,ERH,HSP90AA1,TMEM14C,PPIF,RNASEH2B,DNAJC15,BOP1,RFC2,SRSF7,UQCC2,RBFA,DPF2,BANF1,PDCD4,PA2G4,ATP5B,PRIM1,CCT8,TYMS,HSPD1,NOP58,NCL,DTYMK,MCM6,NUCKS1,GFI1B,ZEB2,DUT,SNRPB,NOP56,GNAS,C…	4386	224	125
GO:0009141	BP	nucleoside triphosphate metabolic process	3.18e-09	COX5A,ATP5F1,TGFB1,ATP5G1,ATP5E,GALK1,PPIF,DNAJC15,UQCC2,ATP5B,TYMS,DTYMK,DUT,AK2,RAN,MIF,ATP5H,NME1,ADK,DCTPP1,ATPIF1,ATP5G2,LDHA,CYCS	234	224	24
GO:0006139	BP	nucleobase-containing compound metabolic process	4.35e-09	COX5A,ATP5F1,HNRNPD,NHP2,CCT3,SNRPD1,TGFB1,MCM2,SLBP,AQP1,HDGF,HNRNPA2B1,MCM5,DDX39,MEF2C,ATP5G1,DYNLL1,EWSR1,RPA3,CACYBP,HMGB3,FLI1,ATP5E,BIRC5,PFN1,C1QBP,YWHAH,MDH2,DDX39B,LIMS1,TMPO,SNRPF,HNRNPAB,SUMO2,GALK1,TOP2A,ERH,HSP90AA1,PPIF,RNASEH2B,DNAJC15,BOP1,RFC2,SRSF7,UQCC2,RBFA,DPF2,BANF1,PDCD4,PA2G4,ATP5B,PRIM1,CCT8,TYMS,HSPD1,NOP58,NCL,DTYMK,MCM6,NUCKS1,GFI1B,ZEB2,DUT,SNRPB,NOP56,GNAS,CKS1B,TXN…	4299	224	123
GO:1901360	BP	organic cyclic compound metabolic process	1.12e-08	COX5A,ATP5F1,HNRNPD,NHP2,CCT3,SNRPD1,TGFB1,MCM2,SLBP,AQP1,HDGF,HNRNPA2B1,MCM5,DDX39,MEF2C,ATP5G1,DYNLL1,EWSR1,RPA3,CACYBP,HMGB3,FLI1,ATP5E,BIRC5,PFN1,C1QBP,YWHAH,MDH2,DDX39B,LIMS1,TMPO,SNRPF,HNRNPAB,SUMO2,GALK1,TOP2A,ERH,HSP90AA1,TMEM14C,PPIF,RNASEH2B,DNAJC15,BOP1,RFC2,SRSF7,UQCC2,RBFA,DPF2,BANF1,PDCD4,PA2G4,ATP5B,PRIM1,CCT8,TYMS,HSPD1,NOP58,NCL,DTYMK,MCM6,NUCKS1,GFI1B,ZEB2,DUT,SNRPB,NOP56,GNAS,C…	4515	224	126
GO:0044237	BP	cellular metabolic process	5.53e-07	COX5A,ATP5F1,HNRNPD,NHP2,LGALS9,CALM1,CCT3,UNC119,SNRPD1,TGFB1,MCM2,PRKAR2B,DUSP3,ETFB,SLBP,AQP1,HDGF,HNRNPA2B1,MCM5,DDX39,MEF2C,ATP5G1,SRM,DYNLL1,EWSR1,RPA3,CACYBP,COX6C,HMGB3,FLI1,ATP5E,BIRC5,PFN1,C1QBP,YWHAH,MDH2,DDX39B,LIMS1,TMPO,SNRPF,HSP90B1,PLEK,SUMO3,HNRNPAB,SUMO2,GALK1,TOP2A,EIF2S1,ERH,HSP90AA1,TMEM14C,MRPL36,PPIF,RNASEH2B,DNAJC15,UCHL3,SLA,BOP1,SDF2L1,RFC2,SRSF7,UQCC2,BIN1,RBFA,LMNB1,DP…	7619	224	173
GO:0006807	BP	nitrogen compound metabolic process	1.02e-06	COX5A,ATP5F1,HNRNPD,NHP2,LGALS9,CALM1,CCT3,UNC119,SNRPD1,TGFB1,MCM2,PRKAR2B,DUSP3,SLBP,AQP1,HDGF,HNRNPA2B1,MCM5,DDX39,MEF2C,ATP5G1,SRM,DYNLL1,EWSR1,RPA3,CACYBP,HMGB3,FLI1,ATP5E,BIRC5,PFN1,C1QBP,YWHAH,MDH2,DDX39B,LIMS1,TMPO,SNRPF,HSP90B1,SUMO3,HNRNPAB,SUMO2,GALK1,TOP2A,EIF2S1,ERH,HSP90AA1,TMEM14C,MRPL36,PPIF,RNASEH2B,DNAJC15,UCHL3,SLA,BOP1,SDF2L1,RFC2,SRSF7,UQCC2,BIN1,RBFA,LMNB1,DPF2,EIF1AD,BANF1,…	7199	224	166
GO:0009144	BP	purine nucleoside triphosphate metabolic process	1.52e-06	COX5A,ATP5F1,TGFB1,ATP5G1,ATP5E,GALK1,PPIF,DNAJC15,UQCC2,ATP5B,AK2,RAN,MIF,ATP5H,NME1,ADK,ATPIF1,ATP5G2,LDHA,CYCS	215	224	20
GO:0009123	BP	nucleoside monophosphate metabolic process	2.16e-06	COX5A,ATP5F1,TGFB1,ATP5G1,ATP5E,GALK1,PPIF,DNAJC15,UQCC2,ATP5B,TYMS,DTYMK,DUT,AK2,MIF,ATP5H,ADK,ATPIF1,ATP5G2,LDHA,CYCS	243	224	21
GO:0009205	BP	purine ribonucleoside triphosphate metabolic process	5.67e-06	COX5A,ATP5F1,TGFB1,ATP5G1,ATP5E,GALK1,PPIF,DNAJC15,UQCC2,ATP5B,AK2,RAN,MIF,ATP5H,NME1,ATPIF1,ATP5G2,LDHA,CYCS	208	224	19
GO:0009117	BP	nucleotide metabolic process	8.69e-06	COX5A,ATP5F1,TGFB1,AQP1,ATP5G1,ATP5E,MDH2,GALK1,ERH,PPIF,RNASEH2B,DNAJC15,UQCC2,ATP5B,TYMS,DTYMK,DUT,AK2,RAN,MIF,ATP5H,NME1,ADK,DCTPP1,ATPIF1,ATP5G2,LDHA,CYCS	458	224	28
GO:0009199	BP	ribonucleoside triphosphate metabolic process	9.86e-06	COX5A,ATP5F1,TGFB1,ATP5G1,ATP5E,GALK1,PPIF,DNAJC15,UQCC2,ATP5B,AK2,RAN,MIF,ATP5H,NME1,ATPIF1,ATP5G2,LDHA,CYCS	215	224	19
GO:0048522	BP	positive regulation of cellular process	1.06e-05	HNRNPD,LGALS9,CALM1,CCT3,UNC119,TGFB1,DUSP3,AQP1,HDGF,HNRNPA2B1,MEF2C,KIF5B,DYNLL1,CACYBP,FLI1,SLC25A5,BIRC5,PFN1,C1QBP,YWHAH,DDX39B,LIMS1,PLEK,SUMO3,HNRNPAB,SUMO2,TOP2A,EIF2S1,ERH,HSP90AA1,F2RL2,PPIF,RNASEH2B,UCHL3,SLA,RFC2,UQCC2,BIN1,RAB27B,LMNB1,FERMT3,PDCD4,PA2G4,ATP5B,CCT8,HSPD1,NCL,SERPINE2,NUCKS1,GFI1B,HSPA5,ZEB2,GNAS,FABP5,IL12A,CKS1B,ANP32B,TXN1,YBX1,PPBP,PF4,UNG,EZH2,CCT7,LAT,GATA1,RBM3…	3705	224	103
GO:0006753	BP	nucleoside phosphate metabolic process	1.1e-05	COX5A,ATP5F1,TGFB1,AQP1,ATP5G1,ATP5E,MDH2,GALK1,ERH,PPIF,RNASEH2B,DNAJC15,UQCC2,ATP5B,TYMS,DTYMK,DUT,AK2,RAN,MIF,ATP5H,NME1,ADK,DCTPP1,ATPIF1,ATP5G2,LDHA,CYCS	463	224	28
GO:0044238	BP	primary metabolic process	1.22e-05	COX5A,ATP5F1,HNRNPD,NHP2,LGALS9,CALM1,CCT3,UNC119,SNRPD1,TGFB1,MCM2,PRKAR2B,DUSP3,ETFB,SLBP,AQP1,HDGF,HNRNPA2B1,MCM5,DDX39,MEF2C,ATP5G1,DYNLL1,EWSR1,RPA3,CACYBP,HMGB3,FLI1,ATP5E,BIRC5,PFN1,C1QBP,YWHAH,MDH2,DDX39B,LIMS1,TMPO,SNRPF,HSP90B1,PLEK,SUMO3,HNRNPAB,SUMO2,GALK1,TOP2A,EIF2S1,ERH,HSP90AA1,MRPL36,PPIF,RNASEH2B,DNAJC15,UCHL3,SLA,BOP1,SDF2L1,RFC2,SRSF7,UQCC2,BIN1,RBFA,LMNB1,DPF2,EIF1AD,BANF1,PD…	7513	224	168
GO:0006259	BP	DNA metabolic process	1.97e-05	HNRNPD,CCT3,TGFB1,MCM2,SLBP,HNRNPA2B1,MCM5,RPA3,CACYBP,PFN1,DDX39B,TOP2A,HSP90AA1,RFC2,BANF1,PRIM1,CCT8,HSPD1,MCM6,NUCKS1,GNAS,NASP,UNG,EZH2,MCM7,CCT7,DKC1,TIPIN,NME1,MCM3,DCTPP1,H2AFX,HMGB2,LIG1,ARRB2,TAOK3	740	224	36
GO:0071704	BP	organic substance metabolic process	2.56e-05	COX5A,ATP5F1,HNRNPD,NHP2,LGALS9,CALM1,CCT3,UNC119,SNRPD1,TGFB1,MCM2,PRKAR2B,DUSP3,ETFB,SLBP,AQP1,HDGF,HNRNPA2B1,MCM5,DDX39,MEF2C,ATP5G1,SRM,DYNLL1,EWSR1,RPA3,CACYBP,HMGB3,FLI1,ATP5E,BIRC5,PFN1,C1QBP,YWHAH,MDH2,DDX39B,LIMS1,TMPO,SNRPF,HSP90B1,PLEK,SUMO3,HNRNPAB,SUMO2,GALK1,TOP2A,EIF2S1,ERH,HSP90AA1,TMEM14C,MRPL36,PPIF,RNASEH2B,DNAJC15,UCHL3,SLA,BOP1,SDF2L1,RFC2,SRSF7,UQCC2,BIN1,RBFA,LMNB1,DPF2,EIF…	7769	224	171
GO:0046034	BP	ATP metabolic process	3.76e-05	COX5A,ATP5F1,TGFB1,ATP5G1,ATP5E,GALK1,PPIF,DNAJC15,UQCC2,ATP5B,AK2,MIF,ATP5H,ATPIF1,ATP5G2,LDHA,CYCS	185	224	17
GO:0065009	BP	regulation of molecular function	4.64e-05	HNRNPD,LGALS9,CALM1,UNC119,TGFB1,MCM2,PRKAR2B,DUSP3,AQP1,HDGF,HNRNPA2B1,MEF2C,KIF5B,DYNLL1,ANP32E,BIRC5,PFN1,YWHAH,LIMS1,HSP90B1,PLEK,SUMO3,EIF2S1,HSP90AA1,DNAJC9,PPIF,RFC2,BIN1,PDCD4,HSPD1,SERPINE2,RGS18,NUCKS1,RABGAP1L,RSU1,HSPA5,ZEB2,DUT,GNAS,IL12A,CKS1B,ANP32B,TXN1,PF4,RAN,EZH2,LAT,RGS10,GATA1,DKC1,MIF,RPS27L,MAP4K1,NME1,HIGD1A,S100A1,F2R,PBX1,ATPIF1,HMGB2,CFL1,PPP1R14B,BCL2,DTNBP1,ARRB2,ADGR…	2172	224	70
GO:1901576	BP	organic substance biosynthetic process	5.39e-05	ATP5F1,HNRNPD,NHP2,CCT3,TGFB1,MCM2,SLBP,AQP1,HDGF,HNRNPA2B1,MCM5,MEF2C,ATP5G1,SRM,DYNLL1,EWSR1,RPA3,CACYBP,HMGB3,FLI1,ATP5E,BIRC5,PFN1,C1QBP,YWHAH,DDX39B,LIMS1,TMPO,PLEK,HNRNPAB,SUMO2,GALK1,TOP2A,EIF2S1,ERH,HSP90AA1,TMEM14C,MRPL36,SDF2L1,RFC2,UQCC2,DPF2,EIF1AD,PDCD4,EIF3A,PA2G4,ATP5B,PRIM1,CCT8,TYMS,NCL,DTYMK,MCM6,NUCKS1,GFI1B,ZEB2,DUT,GNAS,FABP5,CKS1B,NANS,TXN1,YBX1,NASP,AK2,MRPL20,PF4,EZH2,MCM7…	4400	224	114
GO:0009058	BP	biosynthetic process	5.42e-05	ATP5F1,HNRNPD,NHP2,CCT3,TGFB1,MCM2,SLBP,AQP1,HDGF,HNRNPA2B1,MCM5,MEF2C,ATP5G1,SRM,DYNLL1,EWSR1,RPA3,CACYBP,HMGB3,FLI1,ATP5E,BIRC5,PFN1,C1QBP,YWHAH,DDX39B,LIMS1,TMPO,PLEK,HNRNPAB,SUMO2,GALK1,TOP2A,EIF2S1,ERH,HSP90AA1,TMEM14C,MRPL36,SDF2L1,RFC2,UQCC2,DPF2,EIF1AD,PDCD4,EIF3A,PA2G4,ATP5B,PRIM1,CCT8,TYMS,HSPD1,NCL,DTYMK,MCM6,NUCKS1,GFI1B,ZEB2,DUT,GNAS,FABP5,CKS1B,NANS,TXN1,YBX1,NASP,AK2,MRPL20,PF4,EZH…	4455	224	115
GO:0009126	BP	purine nucleoside monophosphate metabolic process	6.95e-05	COX5A,ATP5F1,TGFB1,ATP5G1,ATP5E,GALK1,PPIF,DNAJC15,UQCC2,ATP5B,AK2,MIF,ATP5H,ADK,ATPIF1,ATP5G2,LDHA,CYCS	217	224	18
GO:0009167	BP	purine ribonucleoside monophosphate metabolic process	6.95e-05	COX5A,ATP5F1,TGFB1,ATP5G1,ATP5E,GALK1,PPIF,DNAJC15,UQCC2,ATP5B,AK2,MIF,ATP5H,ADK,ATPIF1,ATP5G2,LDHA,CYCS	217	224	18
GO:0007596	BP	blood coagulation	9.05e-05	PLEK,F2RL2,FERMT3,SERPINE2,GNAS,PF4,GP9,CD9,GATA1,ITGA2B,F2R,GP1BB,DTNBP1	109	224	13
GO:0050817	BP	coagulation	0.000101	PLEK,F2RL2,FERMT3,SERPINE2,GNAS,PF4,GP9,CD9,GATA1,ITGA2B,F2R,GP1BB,DTNBP1	110	224	13
GO:0044249	BP	cellular biosynthetic process	0.000109	ATP5F1,HNRNPD,NHP2,CCT3,TGFB1,MCM2,SLBP,AQP1,HDGF,HNRNPA2B1,MCM5,MEF2C,ATP5G1,SRM,DYNLL1,EWSR1,RPA3,CACYBP,HMGB3,FLI1,ATP5E,BIRC5,PFN1,C1QBP,YWHAH,DDX39B,LIMS1,TMPO,PLEK,HNRNPAB,SUMO2,GALK1,TOP2A,EIF2S1,ERH,HSP90AA1,TMEM14C,MRPL36,SDF2L1,RFC2,UQCC2,DPF2,EIF1AD,PDCD4,EIF3A,PA2G4,ATP5B,PRIM1,CCT8,TYMS,NCL,DTYMK,MCM6,NUCKS1,GFI1B,ZEB2,DUT,GNAS,FABP5,CKS1B,TXN1,YBX1,NASP,AK2,MRPL20,PF4,EZH2,MCM7,CCT7…	4341	224	112
GO:0007599	BP	hemostasis	0.000113	PLEK,F2RL2,FERMT3,SERPINE2,GNAS,PF4,GP9,CD9,GATA1,ITGA2B,F2R,GP1BB,DTNBP1	111	224	13
GO:0055086	BP	nucleobase-containing small molecule metabolic process	0.000125	COX5A,ATP5F1,TGFB1,AQP1,ATP5G1,ATP5E,MDH2,GALK1,ERH,PPIF,RNASEH2B,DNAJC15,UQCC2,ATP5B,TYMS,DTYMK,DUT,AK2,RAN,MIF,ATP5H,NME1,ADK,DCTPP1,ATPIF1,ATP5G2,LDHA,CYCS	518	224	28
GO:0009161	BP	ribonucleoside monophosphate metabolic process	0.000149	COX5A,ATP5F1,TGFB1,ATP5G1,ATP5E,GALK1,PPIF,DNAJC15,UQCC2,ATP5B,AK2,MIF,ATP5H,ADK,ATPIF1,ATP5G2,LDHA,CYCS	228	224	18
GO:2000573	BP	positive regulation of DNA biosynthetic process	0.000196	HNRNPD,CCT3,HNRNPA2B1,DDX39B,HSP90AA1,RFC2,CCT8,CCT7,DKC1,ARRB2	62	224	10
GO:0008152	BP	metabolic process	0.00023	COX5A,ATP5F1,HNRNPD,NHP2,LGALS9,CALM1,CCT3,UNC119,SNRPD1,TGFB1,MCM2,PRKAR2B,DUSP3,ETFB,SLBP,AQP1,HDGF,HNRNPA2B1,MCM5,DDX39,MEF2C,ATP5G1,SRM,DYNLL1,EWSR1,RPA3,CACYBP,COX6C,HMGB3,FLI1,ATP5E,BIRC5,PFN1,C1QBP,YWHAH,MDH2,DDX39B,LIMS1,TMPO,SNRPF,HSP90B1,PLEK,SUMO3,HNRNPAB,SUMO2,GALK1,TOP2A,EIF2S1,ERH,HSP90AA1,TMEM14C,MRPL36,PPIF,RNASEH2B,DNAJC15,UCHL3,SLA,BOP1,SDF2L1,RFC2,SRSF7,UQCC2,BIN1,RBFA,LMNB1,DP…	8146	224	174
GO:0022613	BP	ribonucleoprotein complex biogenesis	0.000306	NHP2,SNRPD1,C1QBP,DDX39B,SNRPF,EIF2S1,HSP90AA1,BOP1,RBFA,EIF3A,PA2G4,NOP58,NCL,SNRPB,NOP56,MRPL20,RAN,DKC1,LSM6,NUDT21,RPS27L,FBL,LYAR	381	224	23
GO:0009259	BP	ribonucleotide metabolic process	0.00032	COX5A,ATP5F1,TGFB1,AQP1,ATP5G1,ATP5E,GALK1,PPIF,RNASEH2B,DNAJC15,UQCC2,ATP5B,AK2,RAN,MIF,ATP5H,NME1,ADK,ATPIF1,ATP5G2,LDHA,CYCS	352	224	22
GO:0009142	BP	nucleoside triphosphate biosynthetic process	0.000351	ATP5F1,TGFB1,ATP5G1,ATP5E,GALK1,ATP5B,TYMS,DTYMK,MIF,ATP5H,NME1,ADK,ATP5G2	122	224	13
GO:0048518	BP	positive regulation of biological process	0.000371	HNRNPD,LGALS9,CALM1,CCT3,UNC119,TGFB1,DUSP3,AQP1,HDGF,HNRNPA2B1,MEF2C,KIF5B,DYNLL1,CACYBP,FLI1,SLC25A5,BIRC5,PFN1,C1QBP,YWHAH,DDX39B,LIMS1,PLEK,SUMO3,HNRNPAB,SUMO2,TOP2A,EIF2S1,ERH,HSP90AA1,F2RL2,PPIF,RNASEH2B,UCHL3,SLA,RFC2,UQCC2,BIN1,RAB27B,LMNB1,FERMT3,PDCD4,PA2G4,ATP5B,CCT8,HSPD1,NCL,SERPINE2,NUCKS1,RSU1,GFI1B,HSPA5,ZEB2,GNAS,FABP5,IL12A,CKS1B,ANP32B,TXN1,YBX1,PPBP,PF4,UNG,EZH2,CCT7,YBX3,LAT,…	4106	224	106
GO:0010941	BP	regulation of cell death	0.000498	TGFB1,AQP1,MEF2C,CACYBP,ANP32E,SLC25A5,BIRC5,C1QBP,YWHAH,HSP90B1,TOP2A,EIF2S1,PPIF,SDF2L1,BIN1,PDCD4,PA2G4,HSPD1,NCL,HSPA5,IL12A,ANP32B,TXN1,YBX1,PF4,UNG,YBX3,GATA1,MIF,SERBP1,RPS27L,MAP4K1,NME1,HIGD1A,F2R,ATPIF1,HMGB2,SET,BCL2,DTNBP1,ARRB2,TAOK3,LDHA,CYCS,SIVA1,RUNX3,EIF5A	1277	224	47
GO:0042981	BP	regulation of apoptotic process	0.0005	TGFB1,AQP1,MEF2C,ANP32E,SLC25A5,BIRC5,C1QBP,YWHAH,HSP90B1,TOP2A,EIF2S1,PPIF,SDF2L1,BIN1,PDCD4,PA2G4,HSPD1,NCL,HSPA5,IL12A,ANP32B,YBX1,PF4,UNG,YBX3,GATA1,MIF,SERBP1,RPS27L,MAP4K1,NME1,HIGD1A,F2R,ATPIF1,HMGB2,SET,BCL2,ARRB2,TAOK3,LDHA,CYCS,SIVA1,RUNX3,EIF5A	1154	224	44
GO:0019693	BP	ribose phosphate metabolic process	0.000574	COX5A,ATP5F1,TGFB1,AQP1,ATP5G1,ATP5E,GALK1,PPIF,RNASEH2B,DNAJC15,UQCC2,ATP5B,AK2,RAN,MIF,ATP5H,NME1,ADK,ATPIF1,ATP5G2,LDHA,CYCS	364	224	22
GO:0006796	BP	phosphate-containing compound metabolic process	0.000639	COX5A,ATP5F1,LGALS9,CALM1,UNC119,TGFB1,PRKAR2B,DUSP3,AQP1,MEF2C,ATP5G1,DYNLL1,ATP5E,BIRC5,MDH2,HSP90B1,PLEK,GALK1,EIF2S1,ERH,HSP90AA1,PPIF,RNASEH2B,DNAJC15,SLA,UQCC2,LMNB1,PDCD4,EIF3A,ATP5B,TYMS,DTYMK,ZEB2,DUT,GNAS,FABP5,IL12A,CKS1B,TXN1,AK2,PPM1G,RAN,EZH2,MCM7,LAT,NDUFAB1,GATA1,MIF,ATP5H,G6PC3,MAP4K1,NME1,HIGD1A,ADK,CDK6,DCTPP1,F2R,RAP1B,ATPIF1,CFL1,PPP1R14B,BCL2,DTNBP1,ARRB2,TAOK3,CKS2,ATP5G2,L…	2317	224	70
GO:0009150	BP	purine ribonucleotide metabolic process	0.00073	COX5A,ATP5F1,TGFB1,AQP1,ATP5G1,ATP5E,GALK1,PPIF,DNAJC15,UQCC2,ATP5B,AK2,RAN,MIF,ATP5H,NME1,ADK,ATPIF1,ATP5G2,LDHA,CYCS	339	224	21
GO:0043067	BP	regulation of programmed cell death	0.000737	TGFB1,AQP1,MEF2C,ANP32E,SLC25A5,BIRC5,C1QBP,YWHAH,HSP90B1,TOP2A,EIF2S1,PPIF,SDF2L1,BIN1,PDCD4,PA2G4,HSPD1,NCL,HSPA5,IL12A,ANP32B,YBX1,PF4,UNG,YBX3,GATA1,MIF,SERBP1,RPS27L,MAP4K1,NME1,HIGD1A,F2R,ATPIF1,HMGB2,SET,BCL2,ARRB2,TAOK3,LDHA,CYCS,SIVA1,RUNX3,EIF5A	1170	224	44
GO:0006793	BP	phosphorus metabolic process	0.000837	COX5A,ATP5F1,LGALS9,CALM1,UNC119,TGFB1,PRKAR2B,DUSP3,AQP1,MEF2C,ATP5G1,DYNLL1,ATP5E,BIRC5,MDH2,HSP90B1,PLEK,GALK1,EIF2S1,ERH,HSP90AA1,PPIF,RNASEH2B,DNAJC15,SLA,UQCC2,LMNB1,PDCD4,EIF3A,ATP5B,TYMS,DTYMK,ZEB2,DUT,GNAS,FABP5,IL12A,CKS1B,TXN1,AK2,PPM1G,RAN,EZH2,MCM7,LAT,NDUFAB1,GATA1,MIF,ATP5H,G6PC3,MAP4K1,NME1,HIGD1A,ADK,CDK6,DCTPP1,F2R,RAP1B,ATPIF1,CFL1,PPP1R14B,BCL2,DTNBP1,ARRB2,TAOK3,CKS2,ATP5G2,L…	2333	224	70
GO:0044271	BP	cellular nitrogen compound biosynthetic process	0.000865	ATP5F1,HNRNPD,NHP2,CCT3,TGFB1,AQP1,HDGF,HNRNPA2B1,MEF2C,ATP5G1,SRM,DYNLL1,EWSR1,HMGB3,FLI1,ATP5E,BIRC5,PFN1,C1QBP,YWHAH,DDX39B,LIMS1,TMPO,HNRNPAB,SUMO2,GALK1,TOP2A,EIF2S1,ERH,HSP90AA1,TMEM14C,MRPL36,RFC2,UQCC2,DPF2,EIF1AD,PDCD4,EIF3A,PA2G4,ATP5B,PRIM1,CCT8,TYMS,NCL,DTYMK,NUCKS1,GFI1B,ZEB2,DUT,GNAS,CKS1B,TXN1,YBX1,AK2,MRPL20,PF4,EZH2,CCT7,YBX3,GATA1,RBM3,HMGN5,DKC1,HMBS,MIF,ATP5H,ELF1,RPS27L,NME1,…	3637	224	96
GO:0009200	BP	deoxyribonucleoside triphosphate metabolic process	0.000876	TYMS,DTYMK,DUT,AK2,ADK,DCTPP1	18	224	6
GO:0008219	BP	cell death	0.0009	TGFB1,MCM2,AQP1,MEF2C,DYNLL1,CACYBP,ANP32E,SLC25A5,BIRC5,C1QBP,YWHAH,HSP90B1,TOP2A,EIF2S1,HSP90AA1,PPIF,SDF2L1,BIN1,DPF2,PDCD4,PA2G4,HSPD1,NCL,HSPA5,IL12A,ANP32B,TXN1,YBX1,PF4,UNG,YBX3,GATA1,MIF,SERBP1,RPS27L,MAP4K1,NME1,HIGD1A,F2R,TMEM123,ATPIF1,HMGB2,SET,CDCA7,BCL2,DTNBP1,ARRB2,TAOK3,LDHA,CYCS,SIVA1,RUNX3,EIF5A	1560	224	53
GO:0009124	BP	nucleoside monophosphate biosynthetic process	0.00126	ATP5F1,TGFB1,ATP5G1,ATP5E,GALK1,ATP5B,TYMS,DUT,AK2,MIF,ATP5H,ADK,ATP5G2	136	224	13
GO:0009987	BP	cellular process	0.00133	COX5A,ATP5F1,HNRNPD,NHP2,LGALS9,CALM1,CCT3,UNC119,SNRPD1,TGFB1,MCM2,PRKAR2B,DUSP3,ETFB,SLBP,AQP1,HDGF,HNRNPA2B1,MCM5,DDX39,MEF2C,ATP5G1,SRM,KIF5B,DYNLL1,EWSR1,RPA3,CACYBP,COX6C,HMGB3,ANP32E,FLI1,ATP5E,SLC25A5,BIRC5,PFN1,C1QBP,YWHAH,MDH2,DDX39B,LIMS1,TMPO,SNRPF,HSP90B1,PLEK,SUMO3,NUDCD2,HNRNPAB,BZW2,SUMO2,GALK1,TOP2A,EIF2S1,ERH,HSP90AA1,TMEM14C,MRPL36,F2RL2,PPIF,RNASEH2B,DNAJC15,UCHL3,FYB,SLA,BOP1…	10560	224	205
GO:0006163	BP	purine nucleotide metabolic process	0.00136	COX5A,ATP5F1,TGFB1,AQP1,ATP5G1,ATP5E,GALK1,PPIF,DNAJC15,UQCC2,ATP5B,AK2,RAN,MIF,ATP5H,NME1,ADK,ATPIF1,ATP5G2,LDHA,CYCS	352	224	21
GO:0043085	BP	positive regulation of catalytic activity	0.00153	HNRNPD,LGALS9,CALM1,UNC119,TGFB1,HNRNPA2B1,MEF2C,DYNLL1,PFN1,LIMS1,PLEK,HSP90AA1,DNAJC9,RFC2,BIN1,HSPD1,RGS18,RABGAP1L,RSU1,ZEB2,GNAS,CKS1B,ANP32B,EZH2,LAT,RGS10,DKC1,MIF,RPS27L,MAP4K1,HIGD1A,S100A1,F2R,HMGB2,BCL2,ARRB2,TAOK3,CKS2,CYCS	998	224	39
GO:1902600	BP	proton transmembrane transport	0.00158	COX5A,ATP5F1,ATP5G1,COX6C,ATP5E,PPIF,ATP5B,COX7B,ATP5H,COX6A1,ATP5G2	96	224	11
GO:0009394	BP	2'-deoxyribonucleotide metabolic process	0.00178	TYMS,DTYMK,DUT,AK2,ADK,DCTPP1	20	224	6
GO:0015985	BP	energy coupled proton transport, down electrochemical gradient	0.00178	ATP5F1,ATP5G1,ATP5E,ATP5B,ATP5H,ATP5G2	20	224	6
GO:0015986	BP	ATP synthesis coupled proton transport	0.00178	ATP5F1,ATP5G1,ATP5E,ATP5B,ATP5H,ATP5G2	20	224	6
GO:0006915	BP	apoptotic process	0.00179	TGFB1,MCM2,AQP1,MEF2C,DYNLL1,ANP32E,SLC25A5,BIRC5,C1QBP,YWHAH,HSP90B1,TOP2A,EIF2S1,HSP90AA1,PPIF,SDF2L1,BIN1,DPF2,PDCD4,PA2G4,HSPD1,NCL,HSPA5,IL12A,ANP32B,YBX1,PF4,UNG,YBX3,GATA1,MIF,SERBP1,RPS27L,MAP4K1,NME1,HIGD1A,F2R,ATPIF1,HMGB2,SET,CDCA7,BCL2,ARRB2,TAOK3,LDHA,CYCS,SIVA1,RUNX3,EIF5A	1420	224	49
GO:0015672	BP	monovalent inorganic cation transport	0.00179	COX5A,ATP5F1,TGFB1,AQP1,ATP5G1,KIF5B,COX6C,ATP5E,YWHAH,PPIF,BIN1,ATP5B,SERPINE2,GNAS,COX7B,MIF,ATP5H,COX6A1,ATP5G2	298	224	19
GO:1901293	BP	nucleoside phosphate biosynthetic process	0.00186	ATP5F1,TGFB1,AQP1,ATP5G1,ATP5E,GALK1,ERH,ATP5B,TYMS,DTYMK,DUT,AK2,MIF,ATP5H,NME1,ADK,ATP5G2	242	224	17
GO:0009165	BP	nucleotide biosynthetic process	0.00186	ATP5F1,TGFB1,AQP1,ATP5G1,ATP5E,GALK1,ERH,ATP5B,TYMS,DTYMK,DUT,AK2,MIF,ATP5H,NME1,ADK,ATP5G2	242	224	17
GO:0019637	BP	organophosphate metabolic process	0.00194	COX5A,ATP5F1,TGFB1,AQP1,ATP5G1,ATP5E,MDH2,PLEK,GALK1,ERH,PPIF,RNASEH2B,DNAJC15,UQCC2,ATP5B,TYMS,DTYMK,DUT,FABP5,AK2,RAN,NDUFAB1,MIF,ATP5H,G6PC3,NME1,ADK,DCTPP1,ATPIF1,ATP5G2,LDHA,CYCS	737	224	32
GO:0090304	BP	nucleic acid metabolic process	0.002	HNRNPD,NHP2,CCT3,SNRPD1,TGFB1,MCM2,SLBP,HDGF,HNRNPA2B1,MCM5,DDX39,MEF2C,DYNLL1,EWSR1,RPA3,CACYBP,HMGB3,FLI1,BIRC5,PFN1,C1QBP,YWHAH,DDX39B,LIMS1,TMPO,SNRPF,HNRNPAB,SUMO2,TOP2A,HSP90AA1,RNASEH2B,BOP1,RFC2,SRSF7,RBFA,DPF2,BANF1,PDCD4,PA2G4,PRIM1,CCT8,HSPD1,NOP58,NCL,MCM6,NUCKS1,GFI1B,ZEB2,SNRPB,NOP56,GNAS,CKS1B,TXN1,YBX1,NASP,PF4,UNG,EZH2,MCM7,CCT7,YBX3,SNRPA1,GATA1,RBM3,HMGN5,DKC1,LSM6,NUDT21,TIPIN…	3858	224	99
GO:0030168	BP	platelet activation	0.00227	PLEK,FERMT3,SERPINE2,GNAS,PF4,CD9,GATA1,ITGA2B,F2R	62	224	9
GO:1901700	BP	response to oxygen-containing compound	0.00238	HNRNPD,LGALS9,TGFB1,AQP1,MEF2C,ATP5G1,KIF5B,DYNLL1,CACYBP,BIRC5,HSP90B1,HSP90AA1,PPIF,UCHL3,PDCD4,TYMS,HSPD1,NCL,NUCKS1,HSPA5,GNAS,IL12A,TXN1,YBX1,NASP,PPBP,PF4,EZH2,CD9,RGS10,MIF,SRSF2,MAP4K1,NME1,H2AFZ,F2R,LAMTOR4,RAP1B,HMGB2,CFL1,BCL2,LDHA,SRSF3	1179	224	43
GO:0051173	BP	positive regulation of nitrogen compound metabolic process	0.00278	HNRNPD,LGALS9,CALM1,CCT3,UNC119,TGFB1,HDGF,HNRNPA2B1,MEF2C,CACYBP,FLI1,PFN1,YWHAH,DDX39B,SUMO3,HNRNPAB,SUMO2,TOP2A,HSP90AA1,RFC2,UQCC2,LMNB1,CCT8,HSPD1,NCL,NUCKS1,GFI1B,HSPA5,ZEB2,GNAS,IL12A,CKS1B,ANP32B,TXN1,YBX1,PF4,UNG,EZH2,CCT7,LAT,GATA1,RBM3,DKC1,NUDT21,MIF,ELF1,RPS27L,MAP4K1,H2AFZ,HIGD1A,MRPL12,F2R,TMSB4X,PBX1,RAP1B,ATPIF1,HMGB2,CFL1,BCL2,DTNBP1,ARRB2,TAOK3,CKS2,CYCS,CHCHD2,RUNX3,EIF5A	2263	224	67
GO:0012501	BP	programmed cell death	0.003	TGFB1,MCM2,AQP1,MEF2C,DYNLL1,ANP32E,SLC25A5,BIRC5,C1QBP,YWHAH,HSP90B1,TOP2A,EIF2S1,HSP90AA1,PPIF,SDF2L1,BIN1,DPF2,PDCD4,PA2G4,HSPD1,NCL,HSPA5,IL12A,ANP32B,YBX1,PF4,UNG,YBX3,GATA1,MIF,SERBP1,RPS27L,MAP4K1,NME1,HIGD1A,F2R,ATPIF1,HMGB2,SET,CDCA7,BCL2,ARRB2,TAOK3,LDHA,CYCS,SIVA1,RUNX3,EIF5A	1445	224	49
GO:0009211	BP	pyrimidine deoxyribonucleoside triphosphate metabolic process	0.003	TYMS,DTYMK,DUT,DCTPP1	6	224	4
GO:0010604	BP	positive regulation of macromolecule metabolic process	0.00302	HNRNPD,LGALS9,CALM1,CCT3,UNC119,TGFB1,HDGF,HNRNPA2B1,MEF2C,CACYBP,FLI1,PFN1,YWHAH,DDX39B,LIMS1,SUMO3,HNRNPAB,SUMO2,TOP2A,HSP90AA1,RFC2,UQCC2,LMNB1,CCT8,HSPD1,NCL,NUCKS1,GFI1B,HSPA5,ZEB2,GNAS,IL12A,CKS1B,ANP32B,TXN1,YBX1,PF4,UNG,EZH2,CCT7,LAT,GATA1,RBM3,DKC1,NUDT21,MIF,ELF1,RPS27L,MAP4K1,H2AFZ,HIGD1A,MRPL12,CDK6,F2R,TMSB4X,PBX1,RAP1B,ATPIF1,HMGB2,CFL1,BCL2,DTNBP1,ARRB2,TAOK3,CKS2,CYCS,CHCHD2,RUNX3…	2364	224	69
GO:0044093	BP	positive regulation of molecular function	0.00304	HNRNPD,LGALS9,CALM1,UNC119,TGFB1,HNRNPA2B1,MEF2C,KIF5B,DYNLL1,PFN1,LIMS1,PLEK,EIF2S1,HSP90AA1,DNAJC9,RFC2,BIN1,HSPD1,RGS18,RABGAP1L,RSU1,ZEB2,GNAS,CKS1B,ANP32B,TXN1,RAN,EZH2,LAT,RGS10,DKC1,MIF,RPS27L,MAP4K1,NME1,HIGD1A,S100A1,F2R,HMGB2,CFL1,BCL2,ARRB2,TAOK3,CKS2,CYCS	1274	224	45
GO:0019692	BP	deoxyribose phosphate metabolic process	0.00333	TYMS,DTYMK,DUT,AK2,ADK,DCTPP1	22	224	6
GO:0070527	BP	platelet aggregation	0.00334	PLEK,FERMT3,SERPINE2,GNAS,CD9,GATA1,ITGA2B	34	224	7
GO:0072521	BP	purine-containing compound metabolic process	0.00396	COX5A,ATP5F1,TGFB1,AQP1,ATP5G1,ATP5E,GALK1,PPIF,DNAJC15,UQCC2,ATP5B,AK2,RAN,MIF,ATP5H,NME1,ADK,ATPIF1,ATP5G2,LDHA,CYCS	376	224	21
GO:0019222	BP	regulation of metabolic process	0.00415	HNRNPD,LGALS9,CALM1,CCT3,UNC119,TGFB1,PRKAR2B,DUSP3,AQP1,HDGF,HNRNPA2B1,DDX39,MEF2C,DYNLL1,EWSR1,CACYBP,HMGB3,FLI1,BIRC5,PFN1,C1QBP,YWHAH,DDX39B,LIMS1,TMPO,HSP90B1,PLEK,SUMO3,HNRNPAB,SUMO2,TOP2A,EIF2S1,HSP90AA1,TMEM14C,PPIF,RNASEH2B,DNAJC15,RFC2,SRSF7,UQCC2,BIN1,LMNB1,DPF2,PDCD4,EIF3A,PA2G4,CCT8,TYMS,HSPD1,NCL,SERPINE2,NUCKS1,GFI1B,HSPA5,ZEB2,GNAS,FABP5,IL12A,CKS1B,ANP32B,TXN1,YBX1,PF4,UNG,EZH2,M…	4680	224	113
GO:0050790	BP	regulation of catalytic activity	0.00441	HNRNPD,LGALS9,CALM1,UNC119,TGFB1,MCM2,PRKAR2B,DUSP3,AQP1,HNRNPA2B1,MEF2C,DYNLL1,ANP32E,BIRC5,PFN1,LIMS1,HSP90B1,PLEK,HSP90AA1,DNAJC9,PPIF,RFC2,BIN1,PDCD4,HSPD1,SERPINE2,RGS18,RABGAP1L,RSU1,ZEB2,GNAS,CKS1B,ANP32B,EZH2,LAT,RGS10,DKC1,MIF,RPS27L,MAP4K1,HIGD1A,S100A1,F2R,ATPIF1,HMGB2,PPP1R14B,BCL2,DTNBP1,ARRB2,TAOK3,CKS2,CYCS	1597	224	52
GO:0009145	BP	purine nucleoside triphosphate biosynthetic process	0.00473	ATP5F1,TGFB1,ATP5G1,ATP5E,GALK1,ATP5B,MIF,ATP5H,NME1,ADK,ATP5G2	107	224	11
GO:0051171	BP	regulation of nitrogen compound metabolic process	0.0048	HNRNPD,LGALS9,CALM1,CCT3,UNC119,TGFB1,PRKAR2B,DUSP3,AQP1,HDGF,HNRNPA2B1,MEF2C,DYNLL1,EWSR1,CACYBP,HMGB3,FLI1,BIRC5,PFN1,C1QBP,YWHAH,DDX39B,LIMS1,TMPO,HSP90B1,SUMO3,HNRNPAB,SUMO2,TOP2A,EIF2S1,HSP90AA1,TMEM14C,PPIF,DNAJC15,RFC2,SRSF7,UQCC2,BIN1,LMNB1,DPF2,PDCD4,EIF3A,PA2G4,CCT8,TYMS,HSPD1,NCL,SERPINE2,NUCKS1,GFI1B,HSPA5,ZEB2,GNAS,IL12A,CKS1B,ANP32B,TXN1,YBX1,PF4,UNG,EZH2,CCT7,YBX3,LAT,GATA1,RBM3,HM…	4251	224	105
GO:0043170	BP	macromolecule metabolic process	0.00528	HNRNPD,NHP2,LGALS9,CALM1,CCT3,UNC119,SNRPD1,TGFB1,MCM2,PRKAR2B,DUSP3,SLBP,AQP1,HDGF,HNRNPA2B1,MCM5,DDX39,MEF2C,DYNLL1,EWSR1,RPA3,CACYBP,HMGB3,FLI1,BIRC5,PFN1,C1QBP,YWHAH,MDH2,DDX39B,LIMS1,TMPO,SNRPF,HSP90B1,SUMO3,HNRNPAB,SUMO2,TOP2A,EIF2S1,HSP90AA1,MRPL36,PPIF,RNASEH2B,UCHL3,SLA,BOP1,SDF2L1,RFC2,SRSF7,UQCC2,BIN1,RBFA,LMNB1,DPF2,EIF1AD,BANF1,PDCD4,EIF3A,PA2G4,PRIM1,CCT8,TYMS,HSPD1,NOP58,NCL,SERPIN…	6751	224	148
GO:0031325	BP	positive regulation of cellular metabolic process	0.00531	HNRNPD,LGALS9,CALM1,CCT3,UNC119,TGFB1,HDGF,HNRNPA2B1,MEF2C,CACYBP,FLI1,PFN1,YWHAH,DDX39B,PLEK,SUMO3,HNRNPAB,SUMO2,TOP2A,HSP90AA1,RFC2,UQCC2,LMNB1,CCT8,HSPD1,NCL,NUCKS1,GFI1B,HSPA5,ZEB2,GNAS,IL12A,CKS1B,ANP32B,TXN1,YBX1,PF4,UNG,EZH2,CCT7,LAT,GATA1,RBM3,DKC1,NUDT21,MIF,ELF1,RPS27L,MAP4K1,H2AFZ,HIGD1A,MRPL12,F2R,TMSB4X,PBX1,RAP1B,ATPIF1,HMGB2,CFL1,BCL2,DTNBP1,ARRB2,TAOK3,CKS2,CYCS,CHCHD2,RUNX3,EIF5A	2352	224	68
GO:0009262	BP	deoxyribonucleotide metabolic process	0.00583	TYMS,DTYMK,DUT,AK2,ADK,DCTPP1	24	224	6
GO:0050878	BP	regulation of body fluid levels	0.00617	AQP1,PLEK,F2RL2,FERMT3,SERPINE2,GNAS,PF4,GP9,CD9,GATA1,ITGA2B,NME1,F2R,GP1BB,DTNBP1	208	224	15
GO:0031323	BP	regulation of cellular metabolic process	0.00659	HNRNPD,LGALS9,CALM1,CCT3,UNC119,TGFB1,PRKAR2B,DUSP3,AQP1,HDGF,HNRNPA2B1,MEF2C,DYNLL1,EWSR1,CACYBP,HMGB3,FLI1,BIRC5,PFN1,C1QBP,YWHAH,DDX39B,LIMS1,TMPO,HSP90B1,PLEK,SUMO3,HNRNPAB,SUMO2,TOP2A,EIF2S1,HSP90AA1,TMEM14C,PPIF,DNAJC15,RFC2,SRSF7,UQCC2,BIN1,LMNB1,DPF2,PDCD4,EIF3A,PA2G4,CCT8,TYMS,HSPD1,NCL,SERPINE2,NUCKS1,GFI1B,HSPA5,ZEB2,GNAS,FABP5,IL12A,CKS1B,ANP32B,TXN1,YBX1,PF4,UNG,EZH2,MCM7,CCT7,YBX3,L…	4442	224	108
GO:0006950	BP	response to stress	0.00677	HNRNPD,LGALS9,TGFB1,DUSP3,AQP1,DDX39,MEF2C,KIF5B,RPA3,HMGB3,C1QBP,DDX39B,HSP90B1,PLEK,TOP2A,EIF2S1,HSP90AA1,F2RL2,PPIF,RNASEH2B,DNAJC15,SLA,SDF2L1,RFC2,LMNB1,FERMT3,PDCD4,HSPD1,SERPINE2,NUCKS1,HSPA5,ZEB2,GNAS,IL12A,TXN1,PPBP,PF4,UNG,EZH2,MCM7,GP9,YBX3,CD9,LAT,GATA1,RBM3,COTL1,TIPIN,MIF,ITGA2B,RPS27L,MAP4K1,HIGD1A,CDK6,DCTPP1,F2R,H2AFX,GP1BB,SEC61B,ATPIF1,HMGB2,CFL1,LIG1,PPP1R14B,BCL2,DTNBP1,ARRB2…	2563	224	72
GO:0009893	BP	positive regulation of metabolic process	0.00709	HNRNPD,LGALS9,CALM1,CCT3,UNC119,TGFB1,HDGF,HNRNPA2B1,MEF2C,CACYBP,FLI1,PFN1,YWHAH,DDX39B,LIMS1,PLEK,SUMO3,HNRNPAB,SUMO2,TOP2A,HSP90AA1,RFC2,UQCC2,LMNB1,CCT8,HSPD1,NCL,NUCKS1,GFI1B,HSPA5,ZEB2,GNAS,IL12A,CKS1B,ANP32B,TXN1,YBX1,PF4,UNG,EZH2,CCT7,LAT,GATA1,RBM3,DKC1,NUDT21,MIF,ELF1,RPS27L,MAP4K1,H2AFZ,HIGD1A,MRPL12,CDK6,S100A1,F2R,TMSB4X,PBX1,RAP1B,ATPIF1,HMGB2,CFL1,BCL2,DTNBP1,ARRB2,TAOK3,CKS2,CYCS,…	2517	224	71
GO:0080090	BP	regulation of primary metabolic process	0.00724	HNRNPD,LGALS9,CALM1,CCT3,UNC119,TGFB1,PRKAR2B,DUSP3,AQP1,HDGF,HNRNPA2B1,MEF2C,DYNLL1,EWSR1,CACYBP,HMGB3,FLI1,BIRC5,PFN1,C1QBP,YWHAH,DDX39B,LIMS1,TMPO,HSP90B1,PLEK,SUMO3,HNRNPAB,SUMO2,TOP2A,EIF2S1,HSP90AA1,PPIF,DNAJC15,RFC2,SRSF7,UQCC2,BIN1,LMNB1,DPF2,PDCD4,EIF3A,PA2G4,CCT8,TYMS,HSPD1,NCL,SERPINE2,NUCKS1,GFI1B,HSPA5,ZEB2,GNAS,FABP5,IL12A,CKS1B,ANP32B,TXN1,YBX1,PF4,UNG,EZH2,CCT7,YBX3,LAT,GATA1,RBM3…	4340	224	106
GO:0060255	BP	regulation of macromolecule metabolic process	0.00734	HNRNPD,LGALS9,CALM1,CCT3,UNC119,TGFB1,PRKAR2B,DUSP3,AQP1,HDGF,HNRNPA2B1,DDX39,MEF2C,DYNLL1,EWSR1,CACYBP,HMGB3,FLI1,BIRC5,PFN1,C1QBP,YWHAH,DDX39B,LIMS1,TMPO,HSP90B1,SUMO3,HNRNPAB,SUMO2,TOP2A,EIF2S1,HSP90AA1,RNASEH2B,RFC2,SRSF7,UQCC2,BIN1,LMNB1,DPF2,PDCD4,EIF3A,PA2G4,CCT8,TYMS,HSPD1,NCL,SERPINE2,NUCKS1,GFI1B,HSPA5,ZEB2,GNAS,IL12A,CKS1B,ANP32B,TXN1,YBX1,PF4,UNG,EZH2,CCT7,YBX3,LAT,GATA1,RBM3,HMGN5,DK…	4396	224	107
GO:0019438	BP	aromatic compound biosynthetic process	0.00861	ATP5F1,HNRNPD,CCT3,TGFB1,AQP1,HDGF,HNRNPA2B1,MEF2C,ATP5G1,DYNLL1,EWSR1,HMGB3,FLI1,ATP5E,BIRC5,PFN1,C1QBP,YWHAH,DDX39B,LIMS1,TMPO,HNRNPAB,SUMO2,GALK1,TOP2A,ERH,HSP90AA1,TMEM14C,RFC2,DPF2,PDCD4,PA2G4,ATP5B,PRIM1,CCT8,TYMS,NCL,DTYMK,NUCKS1,GFI1B,ZEB2,DUT,GNAS,CKS1B,TXN1,YBX1,AK2,PF4,EZH2,CCT7,YBX3,GATA1,HMGN5,DKC1,HMBS,MIF,ATP5H,ELF1,NME1,H2AFZ,ADK,MRPL12,CDK6,DCTPP1,S100A1,F2R,TMSB4X,H2AFX,PBX1,ATP…	3133	224	83
GO:0018130	BP	heterocycle biosynthetic process	0.00873	ATP5F1,HNRNPD,CCT3,TGFB1,AQP1,HDGF,HNRNPA2B1,MEF2C,ATP5G1,DYNLL1,EWSR1,HMGB3,FLI1,ATP5E,BIRC5,PFN1,C1QBP,YWHAH,DDX39B,LIMS1,TMPO,HNRNPAB,SUMO2,GALK1,TOP2A,ERH,HSP90AA1,TMEM14C,RFC2,DPF2,PDCD4,PA2G4,ATP5B,PRIM1,CCT8,TYMS,NCL,DTYMK,NUCKS1,GFI1B,ZEB2,DUT,GNAS,CKS1B,TXN1,YBX1,AK2,PF4,EZH2,CCT7,YBX3,GATA1,HMGN5,DKC1,HMBS,MIF,ATP5H,ELF1,NME1,H2AFZ,ADK,MRPL12,CDK6,DCTPP1,S100A1,F2R,TMSB4X,H2AFX,PBX1,ATP…	3134	224	83
GO:0010033	BP	response to organic substance	0.00913	HNRNPD,LGALS9,TGFB1,MCM2,PRKAR2B,AQP1,HNRNPA2B1,MEF2C,ATP5G1,SRM,KIF5B,DYNLL1,CACYBP,SLC25A5,BIRC5,PFN1,YWHAH,LIMS1,HSP90B1,HSP90AA1,UCHL3,SDF2L1,SRSF7,PDCD4,TYMS,HSPD1,NCL,DTYMK,NUCKS1,HSPA5,GNAS,IL12A,YBX1,NASP,PPBP,PF4,RAN,EZH2,MCM7,YBX3,CD9,RGS10,GATA1,RBM3,MIF,SRSF2,MAP4K1,NME1,H2AFZ,F2R,LAMTOR4,RAP1B,SEC61B,HMGB2,CFL1,BCL2,ARRB2,ACTG1,LDHA,RUNX3,SRSF3,HSPE1,EIF5A	2147	224	63
GO:2000278	BP	regulation of DNA biosynthetic process	0.00935	HNRNPD,CCT3,HNRNPA2B1,DDX39B,HSP90AA1,RFC2,CCT8,CCT7,DKC1,ARRB2	93	224	10
GO:0051054	BP	positive regulation of DNA metabolic process	0.00987	HNRNPD,CCT3,TGFB1,HNRNPA2B1,CACYBP,PFN1,DDX39B,HSP90AA1,RFC2,CCT8,UNG,CCT7,DKC1,ARRB2	189	224	14
GO:0044260	BP	cellular macromolecule metabolic process	0.0102	HNRNPD,NHP2,LGALS9,CALM1,CCT3,UNC119,TGFB1,MCM2,PRKAR2B,DUSP3,SLBP,AQP1,HDGF,HNRNPA2B1,MCM5,MEF2C,DYNLL1,EWSR1,RPA3,CACYBP,HMGB3,FLI1,BIRC5,PFN1,C1QBP,YWHAH,MDH2,DDX39B,LIMS1,TMPO,HSP90B1,SUMO3,HNRNPAB,SUMO2,TOP2A,EIF2S1,HSP90AA1,MRPL36,PPIF,RNASEH2B,UCHL3,SLA,SDF2L1,RFC2,UQCC2,BIN1,LMNB1,DPF2,EIF1AD,BANF1,PDCD4,EIF3A,PA2G4,PRIM1,CCT8,TYMS,HSPD1,NCL,SERPINE2,MCM6,NUCKS1,GFI1B,HSPA5,ZEB2,SNRPB,GNA…	5967	224	134
GO:1901135	BP	carbohydrate derivative metabolic process	0.0115	COX5A,ATP5F1,TGFB1,AQP1,ATP5G1,ATP5E,GALK1,PPIF,RNASEH2B,DNAJC15,SDF2L1,UQCC2,ATP5B,TYMS,DTYMK,DUT,AK2,RAN,RPN1,NDUFAB1,GATA1,MIF,ATP5H,G6PC3,NME1,ADK,DCTPP1,ATPIF1,BCL2,ATP5G2,LDHA,CYCS	801	224	32
GO:0009127	BP	purine nucleoside monophosphate biosynthetic process	0.0124	ATP5F1,TGFB1,ATP5G1,ATP5E,GALK1,ATP5B,AK2,MIF,ATP5H,ADK,ATP5G2	118	224	11
GO:0009168	BP	purine ribonucleoside monophosphate biosynthetic process	0.0124	ATP5F1,TGFB1,ATP5G1,ATP5E,GALK1,ATP5B,AK2,MIF,ATP5H,ADK,ATP5G2	118	224	11
GO:0046385	BP	deoxyribose phosphate biosynthetic process	0.0136	TYMS,DTYMK,DUT,ADK	8	224	4
GO:0009265	BP	2'-deoxyribonucleotide biosynthetic process	0.0136	TYMS,DTYMK,DUT,ADK	8	224	4
GO:0009152	BP	purine ribonucleotide biosynthetic process	0.0166	ATP5F1,TGFB1,AQP1,ATP5G1,ATP5E,GALK1,ATP5B,AK2,MIF,ATP5H,NME1,ADK,ATP5G2	171	224	13
GO:0008283	BP	cell proliferation	0.0178	LGALS9,TGFB1,AQP1,MEF2C,RPA3,SLC25A5,BIRC5,DDX39B,RNASEH2B,SLA,BOP1,PDCD4,HSPD1,SERPINE2,ZEB2,GNAS,IL12A,CKS1B,ANP32B,YBX1,NASP,PPBP,PF4,EZH2,MCM7,CD9,GATA1,DKC1,TIPIN,MIF,MAP4K1,NME1,ADK,CDK6,F2R,PBX1,RAP1B,ATPIF1,HMGB2,CDCA7,BCL2,H3F3A,CKS2,RUNX3,EIF5A,HIST1H2AP	1405	224	46
GO:0032270	BP	positive regulation of cellular protein metabolic process	0.0183	HNRNPD,LGALS9,CALM1,UNC119,TGFB1,MEF2C,DDX39B,SUMO3,SUMO2,HSP90AA1,UQCC2,LMNB1,HSPD1,GFI1B,HSPA5,ZEB2,GNAS,IL12A,CKS1B,ANP32B,TXN1,EZH2,LAT,GATA1,RBM3,MIF,RPS27L,MAP4K1,HIGD1A,F2R,RAP1B,ATPIF1,CFL1,BCL2,DTNBP1,ARRB2,TAOK3,CKS2,CYCS,EIF5A	1147	224	40
GO:0042060	BP	wound healing	0.0209	TGFB1,AQP1,PLEK,F2RL2,FERMT3,SERPINE2,GNAS,PF4,EZH2,GP9,CD9,GATA1,ITGA2B,F2R,GP1BB,DTNBP1	259	224	16
GO:0048872	BP	homeostasis of number of cells	0.022	TGFB1,MEF2C,TMEM14C,GFI1B,EZH2,LAT,GATA1,CCNB2,MIF,CDK6,F2R,ATPIF1,HMGB2,BCL2,SIVA1,LYAR	260	224	16
GO:1901362	BP	organic cyclic compound biosynthetic process	0.0227	ATP5F1,HNRNPD,CCT3,TGFB1,AQP1,HDGF,HNRNPA2B1,MEF2C,ATP5G1,DYNLL1,EWSR1,HMGB3,FLI1,ATP5E,BIRC5,PFN1,C1QBP,YWHAH,DDX39B,LIMS1,TMPO,HNRNPAB,SUMO2,GALK1,TOP2A,ERH,HSP90AA1,TMEM14C,RFC2,DPF2,PDCD4,PA2G4,ATP5B,PRIM1,CCT8,TYMS,NCL,DTYMK,NUCKS1,GFI1B,ZEB2,DUT,GNAS,CKS1B,TXN1,YBX1,AK2,PF4,EZH2,CCT7,YBX3,GATA1,HMGN5,DKC1,HMBS,MIF,ATP5H,ELF1,NME1,H2AFZ,ADK,MRPL12,CDK6,DCTPP1,S100A1,F2R,TMSB4X,H2AFX,PBX1,ATP…	3208	224	83
GO:0009219	BP	pyrimidine deoxyribonucleotide metabolic process	0.0242	TYMS,DTYMK,DUT,DCTPP1	9	224	4
GO:1904851	BP	positive regulation of establishment of protein localization to telomere	0.0242	CCT3,CCT8,CCT7,DKC1	9	224	4
GO:0006164	BP	purine nucleotide biosynthetic process	0.029	ATP5F1,TGFB1,AQP1,ATP5G1,ATP5E,GALK1,ATP5B,AK2,MIF,ATP5H,NME1,ADK,ATP5G2	180	224	13
GO:0048523	BP	negative regulation of cellular process	0.0294	HNRNPD,LGALS9,CALM1,UNC119,TGFB1,MCM2,PRKAR2B,DUSP3,AQP1,HDGF,HNRNPA2B1,MEF2C,DYNLL1,CACYBP,HMGB3,SLC25A5,BIRC5,PFN1,C1QBP,YWHAH,DDX39B,LIMS1,HSP90B1,PLEK,HNRNPAB,SUMO2,TOP2A,EIF2S1,PPIF,RNASEH2B,DNAJC15,SRSF7,BIN1,PDCD4,EIF3A,PA2G4,ATP5B,TYMS,HSPD1,NCL,SERPINE2,RGS18,GFI1B,HSPA5,ZEB2,IL12A,ANP32B,TXN1,YBX1,PPM1G,PF4,UNG,EZH2,YBX3,CD9,RGS10,GATA1,DKC1,TIPIN,MIF,ELF1,RPS27L,NME1,H2AFZ,HIGD1A,CDK6,…	3385	224	86
GO:0009156	BP	ribonucleoside monophosphate biosynthetic process	0.0294	ATP5F1,TGFB1,ATP5G1,ATP5E,GALK1,ATP5B,AK2,MIF,ATP5H,ADK,ATP5G2	129	224	11
GO:0009206	BP	purine ribonucleoside triphosphate biosynthetic process	0.0305	ATP5F1,TGFB1,ATP5G1,ATP5E,GALK1,ATP5B,MIF,ATP5H,NME1,ATP5G2	106	224	10
GO:0034654	BP	nucleobase-containing compound biosynthetic process	0.0311	ATP5F1,HNRNPD,CCT3,TGFB1,AQP1,HDGF,HNRNPA2B1,MEF2C,ATP5G1,DYNLL1,EWSR1,HMGB3,FLI1,ATP5E,BIRC5,PFN1,C1QBP,YWHAH,DDX39B,LIMS1,TMPO,HNRNPAB,SUMO2,GALK1,TOP2A,ERH,HSP90AA1,RFC2,DPF2,PDCD4,PA2G4,ATP5B,PRIM1,CCT8,TYMS,NCL,DTYMK,NUCKS1,GFI1B,ZEB2,DUT,GNAS,CKS1B,TXN1,YBX1,AK2,PF4,EZH2,CCT7,YBX3,GATA1,HMGN5,DKC1,MIF,ATP5H,ELF1,NME1,H2AFZ,ADK,MRPL12,CDK6,DCTPP1,S100A1,F2R,TMSB4X,H2AFX,PBX1,HMGB2,SET,CDCA7,…	3078	224	80
GO:0090407	BP	organophosphate biosynthetic process	0.0319	ATP5F1,TGFB1,AQP1,ATP5G1,ATP5E,PLEK,GALK1,ERH,ATP5B,TYMS,DTYMK,DUT,FABP5,AK2,NDUFAB1,MIF,ATP5H,NME1,ADK,ATP5G2	396	224	20
GO:0006396	BP	RNA processing	0.0332	NHP2,SNRPD1,TGFB1,SLBP,HNRNPA2B1,DDX39,C1QBP,DDX39B,SNRPF,BOP1,SRSF7,RBFA,PA2G4,NOP58,NCL,SNRPB,NOP56,YBX1,SNRPA1,RBM3,DKC1,LSM6,NUDT21,SRSF2,CPSF2,HNRNPF,FBL,LYAR,SRSF3	725	224	29
GO:0048519	BP	negative regulation of biological process	0.0346	HNRNPD,LGALS9,CALM1,UNC119,TGFB1,MCM2,PRKAR2B,DUSP3,AQP1,HDGF,HNRNPA2B1,MEF2C,DYNLL1,CACYBP,HMGB3,SLC25A5,BIRC5,PFN1,C1QBP,YWHAH,DDX39B,LIMS1,HSP90B1,PLEK,HNRNPAB,SUMO2,TOP2A,EIF2S1,PPIF,RNASEH2B,DNAJC15,SRSF7,BIN1,BANF1,PDCD4,EIF3A,PA2G4,ATP5B,TYMS,HSPD1,NCL,SERPINE2,RGS18,GFI1B,HSPA5,ZEB2,GNAS,FABP5,IL12A,ANP32B,TXN1,YBX1,PPM1G,PF4,UNG,EZH2,YBX3,CD9,RGS10,GATA1,RBM3,DKC1,LSM6,TIPIN,MIF,ELF1,RPS…	3716	224	92
GO:0009260	BP	ribonucleotide biosynthetic process	0.0347	ATP5F1,TGFB1,AQP1,ATP5G1,ATP5E,GALK1,ATP5B,AK2,MIF,ATP5H,NME1,ADK,ATP5G2	183	224	13
GO:0006260	BP	DNA replication	0.0351	MCM2,SLBP,MCM5,RPA3,CACYBP,RFC2,PRIM1,MCM6,NUCKS1,NASP,MCM7,TIPIN,MCM3,LIG1	211	224	14
GO:0007049	BP	cell cycle	0.0364	CALM1,UNC119,TGFB1,MCM2,DUSP3,SLBP,RPA3,BIRC5,YWHAH,DDX39B,TOP2A,ERH,RNASEH2B,BOP1,BIN1,LMNB1,MCM6,RABGAP1L,IL12A,CKS1B,ANP32B,NASP,CDCA8,PPM1G,RAN,EZH2,MCM7,CCNB2,TIPIN,MIF,SRSF2,RPS27L,MAP4K1,CDK6,MCM3,H2AFX,PBX1,CFL1,BCL2,TAOK3,CKS2,RUNX3,SPC24	1311	224	43
GO:0017144	BP	drug metabolic process	0.0381	COX5A,ATP5F1,TGFB1,ATP5G1,DYNLL1,ATP5E,MDH2,GALK1,HSP90AA1,PPIF,DNAJC15,UQCC2,ATP5B,TYMS,AK2,MIF,ATP5H,ADK,ATPIF1,ATP5G2,LDHA,CYCS	470	224	22
GO:0070203	BP	regulation of establishment of protein localization to telomere	0.0398	CCT3,CCT8,CCT7,DKC1	10	224	4
GO:1902074	BP	response to salt	0.0398	HNRNPD,TGFB1,LMNB1,HSPA5	10	224	4
GO:0046390	BP	ribose phosphate biosynthetic process	0.0413	ATP5F1,TGFB1,AQP1,ATP5G1,ATP5E,GALK1,ATP5B,AK2,MIF,ATP5H,NME1,ADK,ATP5G2	186	224	13
GO:0072522	BP	purine-containing compound biosynthetic process	0.0413	ATP5F1,TGFB1,AQP1,ATP5G1,ATP5E,GALK1,ATP5B,AK2,MIF,ATP5H,NME1,ADK,ATP5G2	186	224	13
GO:0009611	BP	response to wounding	0.0419	TGFB1,AQP1,PLEK,F2RL2,FERMT3,SERPINE2,GNAS,PF4,EZH2,GP9,CD9,GATA1,MIF,ITGA2B,F2R,GP1BB,BCL2,DTNBP1	337	224	18
GO:0006261	BP	DNA-dependent DNA replication	0.0458	MCM2,SLBP,MCM5,RFC2,PRIM1,MCM6,NUCKS1,MCM7,TIPIN,MCM3	111	224	10
GO:0042254	BP	ribosome biogenesis	0.0495	NHP2,C1QBP,BOP1,RBFA,PA2G4,NOP58,NCL,NOP56,MRPL20,RAN,DKC1,LSM6,RPS27L,FBL,LYAR	247	224	15
GO:0009201	BP	ribonucleoside triphosphate biosynthetic process	0.0496	ATP5F1,TGFB1,ATP5G1,ATP5E,GALK1,ATP5B,MIF,ATP5H,NME1,ATP5G2	112	224	10
GO:0051147	BP	regulation of muscle cell differentiation	0.0496	TGFB1,MEF2C,DDX39B,PDCD4,YBX1,EZH2,TMSB4X,BCL2,ARRB2,EIF5A	112	224	10
GO:0003723	MF	RNA binding	7.58e-06	HNRNPD,NHP2,SNRPD1,SLBP,HNRNPA2B1,EWSR1,HMGB3,DDX39B,SNRPF,HSP90B1,HNRNPAB,EIF2S1,HSP90AA1,SRSF7,EIF1AD,PDCD4,EIF3A,PA2G4,TYMS,HSPD1,NOP58,NCL,SNRPB,NOP56,YBX1,MRPL20,RAN,EZH2,YBX3,SNRPA1,RBM3,DKC1,LSM6,NUDT21,SRSF2,SERBP1,CPSF2,HNRNPF,FBL,MRPL18,EIF4A1,SRSF3,EIF5A	964	224	43
GO:0019899	MF	enzyme binding	1.51e-05	HNRNPD,LGALS9,CALM1,TGFB1,MCM2,PRKAR2B,DUSP3,HNRNPA2B1,MEF2C,KIF5B,DYNLL1,CACYBP,SLC25A5,BIRC5,PFN1,C1QBP,YWHAH,LIMS1,HSP90B1,PLEK,SUMO3,SUMO2,TOP2A,HSP90AA1,SDF2L1,RFC2,CUTA,BIN1,LMNB1,BANF1,EIF3A,PA2G4,HSPD1,NOP58,NCL,RABGAP1L,HSPA5,NOP56,CKS1B,ANP32B,TXN1,YBX1,LAT,NUDT21,COTL1,MIF,SRSF2,NME1,S100A1,FBL,H2AFX,LAMTOR4,SEC61B,ATPIF1,CFL1,BCL2,NAP1L1,ARRB2,CKS2,ACTG1,LDHA,CYCS,RUNX3,SRSF3,HIST1H2AP	1891	224	65
GO:0046933	MF	proton-transporting ATP synthase activity, rotational mechanism	4.74e-05	ATP5F1,ATP5G1,ATP5E,ATP5B,ATP5H,ATP5G2	12	224	6
GO:0005515	MF	protein binding	7.07e-05	HNRNPD,ICAM4,NHP2,LGALS9,CALM1,CCT3,UNC119,SNRPD1,TGFB1,MCM2,PRKAR2B,DUSP3,AQP1,HDGF,HNRNPA2B1,DDX39,MEF2C,SRM,KIF5B,DYNLL1,EWSR1,CACYBP,ANP32E,SLC25A5,BIRC5,PFN1,C1QBP,YWHAH,MDH2,DDX39B,LIMS1,TMPO,SNRPF,HSP90B1,PLEK,SUMO3,NUDCD2,HNRNPAB,SUMO2,GALK1,TOP2A,EIF2S1,HSP90AA1,DNAJC9,PPIF,DNAJC15,UCHL3,FYB,SLA,BOP1,SDF2L1,RFC2,SRSF7,CUTA,BIN1,RAB27B,LMNB1,BANF1,FERMT3,PDCD4,EIF3A,PA2G4,ATP5B,PRIM1,CCT8…	6262	224	146
GO:0003676	MF	nucleic acid binding	7.21e-05	HNRNPD,NHP2,SNRPD1,MCM2,SLBP,HDGF,HNRNPA2B1,MCM5,DDX39,MEF2C,EWSR1,RPA3,HMGB3,FLI1,DDX39B,TMPO,SNRPF,HSP90B1,HNRNPAB,TOP2A,EIF2S1,ERH,HSP90AA1,RFC2,SRSF7,DPF2,EIF1AD,BANF1,PDCD4,EIF3A,PA2G4,PRIM1,TYMS,HSPD1,NOP58,NCL,MCM6,NUCKS1,GFI1B,ZEB2,SNRPB,NOP56,YBX1,MRPL20,RAN,UNG,EZH2,MCM7,YBX3,SNRPA1,GATA1,RBM3,HMGN5,DKC1,LSM6,NUDT21,TIPIN,SRSF2,SERBP1,ELF1,RPS27L,NME1,H2AFZ,CPSF2,MCM3,HNRNPF,FBL,H2AFX,P…	2765	224	82
GO:1901363	MF	heterocyclic compound binding	0.00132	HNRNPD,NHP2,CCT3,SNRPD1,MCM2,PRKAR2B,ETFB,SLBP,HDGF,HNRNPA2B1,MCM5,DDX39,MEF2C,KIF5B,EWSR1,RPA3,HMGB3,FLI1,PFN1,DDX39B,TMPO,SNRPF,HSP90B1,HNRNPAB,GALK1,TOP2A,EIF2S1,ERH,HSP90AA1,RFC2,SRSF7,RAB27B,DPF2,EIF1AD,BANF1,PDCD4,EIF3A,PA2G4,ATP5B,PRIM1,CCT8,TYMS,HSPD1,NOP58,NCL,DTYMK,MCM6,NUCKS1,GFI1B,HSPA5,ZEB2,DUT,SNRPB,NOP56,GNAS,YBX1,AK2,MRPL20,RAN,UNG,EZH2,MCM7,CCT7,TUBA8,YBX3,SNRPA1,GATA1,RBM3,HMGN5…	4311	224	108
GO:0097159	MF	organic cyclic compound binding	0.00213	HNRNPD,NHP2,CCT3,SNRPD1,MCM2,PRKAR2B,ETFB,SLBP,HDGF,HNRNPA2B1,MCM5,DDX39,MEF2C,KIF5B,EWSR1,RPA3,HMGB3,FLI1,PFN1,DDX39B,TMPO,SNRPF,HSP90B1,HNRNPAB,GALK1,TOP2A,EIF2S1,ERH,HSP90AA1,RFC2,SRSF7,RAB27B,DPF2,EIF1AD,BANF1,PDCD4,EIF3A,PA2G4,ATP5B,PRIM1,CCT8,TYMS,HSPD1,NOP58,NCL,DTYMK,MCM6,NUCKS1,GFI1B,HSPA5,ZEB2,DUT,SNRPB,NOP56,GNAS,YBX1,AK2,MRPL20,RAN,UNG,EZH2,MCM7,CCT7,TUBA8,YBX3,SNRPA1,GATA1,RBM3,HMGN5…	4349	224	108
GO:0015078	MF	proton transmembrane transporter activity	0.0023	COX5A,ATP5F1,ATP5G1,COX6C,ATP5E,ATP5B,COX7B,ATP5H,COX6A1,ATP5G2	80	224	10
GO:0043021	MF	ribonucleoprotein complex binding	0.0043	SNRPD1,EIF2S1,BOP1,HSPA5,SNRPB,UNG,EZH2,YBX3,RBM3,NME1,SEC61B,EIF5A	128	224	12
GO:0044769	MF	ATPase activity, coupled to transmembrane movement of ions, rotational mechanism	0.00757	ATP5F1,ATP5G1,ATP5E,ATP5B,ATP5H,ATP5G2	25	224	6
GO:0051082	MF	unfolded protein binding	0.00822	CCT3,HSP90B1,NUDCD2,HSP90AA1,CCT8,HSPD1,HSPA5,CCT7,HSPE1	72	224	9
GO:0003697	MF	single-stranded DNA binding	0.00935	HNRNPA2B1,RPA3,PRIM1,NCL,MCM6,NUCKS1,YBX1,MCM7,YBX3,NME1	93	224	10
GO:0044877	MF	protein-containing complex binding	0.0493	ICAM4,SNRPD1,DDX39B,EIF2S1,FYB,BOP1,BIN1,FERMT3,HSPD1,NOP58,HSPA5,SNRPB,GNAS,NASP,RAN,UNG,EZH2,YBX3,CD9,RBM3,HMGN5,MIF,ITGA2B,NME1,H2AFZ,FBL,F2R,RAP1B,SEC61B,CFL1,ARRB2,H3F3A,EIF5A	901	224	33
GO:0070013	CC	intracellular organelle lumen	4.13e-10	ATP5F1,HNRNPD,NHP2,MCM2,DUSP3,ETFB,SLBP,HDGF,HNRNPA2B1,MCM5,DDX39,MEF2C,EWSR1,RPA3,CACYBP,ANP32E,FLI1,SLC25A5,BIRC5,C1QBP,MDH2,DDX39B,HSP90B1,SUMO3,HNRNPAB,SUMO2,TOP2A,MRPL36,DNAJC9,PPIF,RNASEH2B,BOP1,SDF2L1,SRSF7,UQCC2,LMNB1,DPF2,BANF1,EIF3A,PA2G4,ATP5B,PRIM1,CCT8,TYMS,HSPD1,NOP58,NCL,PTMA,DTYMK,MCM6,CSRP1,NUCKS1,GFI1B,HSPA5,ZEB2,DUT,SNRPB,NOP56,IL12A,ANP32B,NASP,AK2,CDCA8,MRPL20,PPM1G,RAN,UNG,E…	3551	224	111
GO:0031974	CC	membrane-enclosed lumen	4.48e-10	ATP5F1,HNRNPD,NHP2,MCM2,DUSP3,ETFB,SLBP,HDGF,HNRNPA2B1,MCM5,DDX39,MEF2C,EWSR1,RPA3,CACYBP,ANP32E,FLI1,SLC25A5,BIRC5,C1QBP,MDH2,DDX39B,HSP90B1,SUMO3,HNRNPAB,SUMO2,TOP2A,MRPL36,DNAJC9,PPIF,RNASEH2B,BOP1,SDF2L1,SRSF7,UQCC2,LMNB1,DPF2,BANF1,EIF3A,PA2G4,ATP5B,PRIM1,CCT8,TYMS,HSPD1,NOP58,NCL,PTMA,DTYMK,MCM6,CSRP1,NUCKS1,GFI1B,HSPA5,ZEB2,DUT,SNRPB,NOP56,IL12A,ANP32B,NASP,AK2,CDCA8,MRPL20,PPM1G,RAN,UNG,E…	3555	224	111
GO:0043233	CC	organelle lumen	4.48e-10	ATP5F1,HNRNPD,NHP2,MCM2,DUSP3,ETFB,SLBP,HDGF,HNRNPA2B1,MCM5,DDX39,MEF2C,EWSR1,RPA3,CACYBP,ANP32E,FLI1,SLC25A5,BIRC5,C1QBP,MDH2,DDX39B,HSP90B1,SUMO3,HNRNPAB,SUMO2,TOP2A,MRPL36,DNAJC9,PPIF,RNASEH2B,BOP1,SDF2L1,SRSF7,UQCC2,LMNB1,DPF2,BANF1,EIF3A,PA2G4,ATP5B,PRIM1,CCT8,TYMS,HSPD1,NOP58,NCL,PTMA,DTYMK,MCM6,CSRP1,NUCKS1,GFI1B,HSPA5,ZEB2,DUT,SNRPB,NOP56,IL12A,ANP32B,NASP,AK2,CDCA8,MRPL20,PPM1G,RAN,UNG,E…	3555	224	111
GO:0005634	CC	nucleus	2.63e-09	ATP5F1,HNRNPD,NHP2,LGALS9,CALM1,SNRPD1,TGFB1,MCM2,DUSP3,SLBP,AQP1,HDGF,HNRNPA2B1,MCM5,DDX39,MEF2C,DYNLL1,EWSR1,RPA3,CACYBP,HMGB3,ANP32E,FLI1,BIRC5,PFN1,C1QBP,DDX39B,TMPO,SNRPF,SUMO3,HNRNPAB,SUMO2,TOP2A,EIF2S1,HSP90AA1,MRPL36,DNAJC9,RNASEH2B,UCHL3,FYB,BOP1,RFC2,SRSF7,UQCC2,BIN1,LMNB1,DPF2,EIF1AD,BANF1,PDCD4,EIF3A,PA2G4,PRIM1,CCT8,TYMS,HSPD1,NOP58,NCL,PTMA,MCM6,CSRP1,NUCKS1,RABGAP1L,GFI1B,HSPA5,ZEB…	5273	224	141
GO:0043227	CC	membrane-bounded organelle	2.71e-09	COX5A,ATP5F1,HNRNPD,NHP2,LGALS9,CALM1,SNRPD1,TGFB1,MCM2,PRKAR2B,DUSP3,ETFB,SLBP,AQP1,HDGF,HNRNPA2B1,MCM5,DDX39,MEF2C,ATP5G1,KIF5B,DYNLL1,EWSR1,RPA3,CACYBP,COX6C,HMGB3,ANP32E,FLI1,ATP5E,SLC25A5,BIRC5,PFN1,C1QBP,MDH2,DDX39B,TMPO,SNRPF,HSP90B1,SUMO3,HNRNPAB,SUMO2,TOP2A,EIF2S1,HSP90AA1,2010107E04RIK,TMEM14C,MRPL36,DNAJC9,PPIF,RNASEH2B,DNAJC15,UCHL3,FYB,SLA,BOP1,SDF2L1,RFC2,SRSF7,UQCC2,BIN1,RAB27B,RBF…	8317	224	188
GO:0044422	CC	organelle part	7.59e-09	COX5A,ATP5F1,HNRNPD,NHP2,CALM1,CCT3,UNC119,SNRPD1,MCM2,PRKAR2B,DUSP3,ETFB,SLBP,AQP1,HDGF,HNRNPA2B1,MCM5,DDX39,MEF2C,ATP5G1,KIF5B,DYNLL1,EWSR1,RPA3,CACYBP,COX6C,ANP32E,FLI1,ATP5E,SLC25A5,BIRC5,C1QBP,MDH2,DDX39B,TMPO,SNRPF,HSP90B1,SUMO3,NUDCD2,HNRNPAB,SUMO2,TOP2A,HSP90AA1,2010107E04RIK,TMEM14C,MRPL36,DNAJC9,PPIF,RNASEH2B,DNAJC15,BOP1,SDF2L1,RFC2,SRSF7,UQCC2,BIN1,RAB27B,LMNB1,DPF2,BANF1,FERMT3,EIF3A…	6611	224	162
GO:0044429	CC	mitochondrial part	1.38e-08	COX5A,ATP5F1,CALM1,PRKAR2B,ETFB,ATP5G1,COX6C,ATP5E,SLC25A5,C1QBP,MDH2,2010107E04RIK,TMEM14C,MRPL36,PPIF,DNAJC15,UQCC2,ATP5B,TYMS,HSPD1,DTYMK,AK2,MRPL20,NDUFAB1,COX7B,ATP5H,NME1,HIGD1A,MRPL12,MRPS28,COX6A1,MINOS1,COX6B2,NRGN,ATPIF1,CFL1,BCL2,MRPL18,ATP5G2,CYCS,CHCHD2,HSPE1,TOMM5	790	224	43
GO:0032991	CC	protein-containing complex	1.46e-08	COX5A,ATP5F1,HNRNPD,NHP2,CALM1,CCT3,SNRPD1,MCM2,PRKAR2B,ETFB,SLBP,HDGF,HNRNPA2B1,MCM5,DDX39,MEF2C,ATP5G1,KIF5B,DYNLL1,RPA3,CACYBP,ANP32E,ATP5E,SLC25A5,BIRC5,DDX39B,LIMS1,SNRPF,HSP90B1,NUDCD2,HNRNPAB,TOP2A,EIF2S1,ERH,HSP90AA1,2010107E04RIK,MRPL36,F2RL2,PPIF,RNASEH2B,BOP1,SDF2L1,RFC2,BIN1,FERMT3,EIF3A,PA2G4,ATP5B,PRIM1,CCT8,HSPD1,NOP58,NCL,MCM6,GFI1B,HSPA5,SNRPB,NOP56,GNAS,IL12A,CKS1B,YBX1,NASP,CDC…	4100	224	118
GO:0043231	CC	intracellular membrane-bounded organelle	2.14e-08	COX5A,ATP5F1,HNRNPD,NHP2,LGALS9,CALM1,SNRPD1,TGFB1,MCM2,PRKAR2B,DUSP3,ETFB,SLBP,AQP1,HDGF,HNRNPA2B1,MCM5,DDX39,MEF2C,ATP5G1,DYNLL1,EWSR1,RPA3,CACYBP,COX6C,HMGB3,ANP32E,FLI1,ATP5E,SLC25A5,BIRC5,PFN1,C1QBP,MDH2,DDX39B,TMPO,SNRPF,HSP90B1,SUMO3,HNRNPAB,SUMO2,TOP2A,EIF2S1,HSP90AA1,2010107E04RIK,TMEM14C,MRPL36,DNAJC9,PPIF,RNASEH2B,DNAJC15,UCHL3,FYB,BOP1,SDF2L1,RFC2,SRSF7,UQCC2,BIN1,RAB27B,RBFA,LMNB1,DP…	7877	224	180
GO:0005753	CC	mitochondrial proton-transporting ATP synthase complex	3.46e-08	ATP5F1,ATP5G1,ATP5E,2010107E04RIK,PPIF,ATP5B,ATP5H,ATPIF1,ATP5G2	20	224	9
GO:0044446	CC	intracellular organelle part	3.76e-08	COX5A,ATP5F1,HNRNPD,NHP2,CALM1,CCT3,UNC119,SNRPD1,MCM2,PRKAR2B,DUSP3,ETFB,SLBP,AQP1,HDGF,HNRNPA2B1,MCM5,DDX39,MEF2C,ATP5G1,KIF5B,DYNLL1,EWSR1,RPA3,CACYBP,COX6C,ANP32E,FLI1,ATP5E,SLC25A5,BIRC5,C1QBP,MDH2,DDX39B,TMPO,SNRPF,HSP90B1,SUMO3,NUDCD2,HNRNPAB,SUMO2,TOP2A,2010107E04RIK,TMEM14C,MRPL36,DNAJC9,PPIF,RNASEH2B,DNAJC15,BOP1,SDF2L1,RFC2,SRSF7,UQCC2,BIN1,RAB27B,LMNB1,DPF2,BANF1,FERMT3,EIF3A,PA2G4,AT…	6462	224	158
GO:0045259	CC	proton-transporting ATP synthase complex	5.98e-08	ATP5F1,ATP5G1,ATP5E,2010107E04RIK,PPIF,ATP5B,ATP5H,ATPIF1,ATP5G2	21	224	9
GO:0044424	CC	intracellular part	7.79e-08	COX5A,ATP5F1,HNRNPD,ICAM4,NHP2,LGALS9,CALM1,CCT3,UNC119,SNRPD1,TGFB1,MCM2,PRKAR2B,DUSP3,ETFB,SLBP,AQP1,HDGF,HNRNPA2B1,MCM5,DDX39,MEF2C,ATP5G1,KIF5B,DYNLL1,EWSR1,RPA3,CACYBP,COX6C,HMGB3,ANP32E,FLI1,ATP5E,SLC25A5,BIRC5,PFN1,C1QBP,YWHAH,MDH2,DDX39B,LIMS1,TMPO,SNRPF,HSP90B1,PLEK,SUMO3,NUDCD2,HNRNPAB,BZW2,SUMO2,GALK1,TOP2A,EIF2S1,ERH,HSP90AA1,2010107E04RIK,TMEM14C,MRPL36,DNAJC9,PPIF,RNASEH2B,DNAJC15,U…	10139	224	208
GO:0005740	CC	mitochondrial envelope	8.38e-08	COX5A,ATP5F1,CALM1,PRKAR2B,ATP5G1,COX6C,ATP5E,SLC25A5,MDH2,2010107E04RIK,TMEM14C,PPIF,DNAJC15,UQCC2,ATP5B,TYMS,HSPD1,DTYMK,AK2,NDUFAB1,COX7B,ATP5H,NME1,HIGD1A,COX6A1,MINOS1,COX6B2,NRGN,ATPIF1,CFL1,BCL2,ATP5G2,CYCS,CHCHD2,TOMM5	575	224	35
GO:0043226	CC	organelle	2.72e-07	COX5A,ATP5F1,HNRNPD,NHP2,LGALS9,CALM1,CCT3,UNC119,SNRPD1,TGFB1,MCM2,PRKAR2B,DUSP3,ETFB,SLBP,AQP1,HDGF,HNRNPA2B1,MCM5,DDX39,MEF2C,ATP5G1,KIF5B,DYNLL1,EWSR1,RPA3,CACYBP,COX6C,HMGB3,ANP32E,FLI1,ATP5E,SLC25A5,BIRC5,PFN1,C1QBP,MDH2,DDX39B,TMPO,SNRPF,HSP90B1,SUMO3,NUDCD2,HNRNPAB,SUMO2,TOP2A,EIF2S1,HSP90AA1,2010107E04RIK,TMEM14C,MRPL36,DNAJC9,PPIF,RNASEH2B,DNAJC15,UCHL3,FYB,SLA,BOP1,SDF2L1,RFC2,SRSF7,UQ…	9148	224	195
GO:0043229	CC	intracellular organelle	3.21e-07	COX5A,ATP5F1,HNRNPD,NHP2,LGALS9,CALM1,CCT3,UNC119,SNRPD1,TGFB1,MCM2,PRKAR2B,DUSP3,ETFB,SLBP,AQP1,HDGF,HNRNPA2B1,MCM5,DDX39,MEF2C,ATP5G1,KIF5B,DYNLL1,EWSR1,RPA3,CACYBP,COX6C,HMGB3,ANP32E,FLI1,ATP5E,SLC25A5,BIRC5,PFN1,C1QBP,MDH2,DDX39B,TMPO,SNRPF,HSP90B1,SUMO3,NUDCD2,HNRNPAB,SUMO2,TOP2A,EIF2S1,HSP90AA1,2010107E04RIK,TMEM14C,MRPL36,DNAJC9,PPIF,RNASEH2B,DNAJC15,UCHL3,FYB,SLA,BOP1,SDF2L1,RFC2,SRSF7,UQ…	9006	224	193
GO:0019866	CC	organelle inner membrane	5.71e-07	COX5A,ATP5F1,PRKAR2B,ATP5G1,COX6C,ATP5E,SLC25A5,MDH2,TMPO,2010107E04RIK,TMEM14C,PPIF,DNAJC15,UQCC2,LMNB1,ATP5B,TYMS,HSPD1,AK2,NDUFAB1,COX7B,ATP5H,HIGD1A,COX6A1,MINOS1,COX6B2,ATPIF1,ATP5G2	406	224	28
GO:0031966	CC	mitochondrial membrane	8.35e-07	COX5A,ATP5F1,CALM1,PRKAR2B,ATP5G1,COX6C,ATP5E,SLC25A5,MDH2,2010107E04RIK,TMEM14C,PPIF,DNAJC15,UQCC2,ATP5B,TYMS,HSPD1,AK2,NDUFAB1,COX7B,ATP5H,NME1,HIGD1A,COX6A1,MINOS1,COX6B2,NRGN,ATPIF1,CFL1,BCL2,ATP5G2,TOMM5	531	224	32
GO:0044428	CC	nuclear part	9.29e-07	ATP5F1,HNRNPD,NHP2,SNRPD1,MCM2,DUSP3,SLBP,AQP1,HDGF,HNRNPA2B1,MCM5,DDX39,MEF2C,DYNLL1,EWSR1,RPA3,CACYBP,ANP32E,FLI1,BIRC5,DDX39B,TMPO,SNRPF,SUMO3,HNRNPAB,SUMO2,TOP2A,MRPL36,DNAJC9,RNASEH2B,BOP1,SRSF7,UQCC2,BIN1,LMNB1,DPF2,BANF1,EIF3A,PA2G4,PRIM1,CCT8,TYMS,HSPD1,NOP58,NCL,PTMA,MCM6,CSRP1,NUCKS1,GFI1B,HSPA5,ZEB2,DUT,SNRPB,NOP56,ANP32B,YBX1,NASP,CDCA8,PPM1G,RAN,UNG,EZH2,MCM7,SNRPA1,LAT,NDUFAB1,RBM3,…	3506	224	102
GO:0005743	CC	mitochondrial inner membrane	1.18e-06	COX5A,ATP5F1,PRKAR2B,ATP5G1,COX6C,ATP5E,SLC25A5,MDH2,2010107E04RIK,TMEM14C,PPIF,DNAJC15,UQCC2,ATP5B,TYMS,HSPD1,AK2,NDUFAB1,COX7B,ATP5H,HIGD1A,COX6A1,MINOS1,COX6B2,ATPIF1,ATP5G2	363	224	26
GO:0031975	CC	envelope	1.29e-06	COX5A,ATP5F1,CALM1,PRKAR2B,AQP1,ATP5G1,CACYBP,COX6C,ATP5E,SLC25A5,MDH2,TMPO,2010107E04RIK,TMEM14C,PPIF,DNAJC15,UQCC2,BIN1,LMNB1,BANF1,ATP5B,TYMS,HSPD1,DTYMK,YBX1,AK2,RAN,NDUFAB1,COX7B,ATP5H,NME1,HIGD1A,COX6A1,MINOS1,COX6B2,NRGN,ATPIF1,CFL1,BCL2,ATP5G2,CYCS,CHCHD2,TOMM5,EIF5A	946	224	44
GO:0031967	CC	organelle envelope	1.29e-06	COX5A,ATP5F1,CALM1,PRKAR2B,AQP1,ATP5G1,CACYBP,COX6C,ATP5E,SLC25A5,MDH2,TMPO,2010107E04RIK,TMEM14C,PPIF,DNAJC15,UQCC2,BIN1,LMNB1,BANF1,ATP5B,TYMS,HSPD1,DTYMK,YBX1,AK2,RAN,NDUFAB1,COX7B,ATP5H,NME1,HIGD1A,COX6A1,MINOS1,COX6B2,NRGN,ATPIF1,CFL1,BCL2,ATP5G2,CYCS,CHCHD2,TOMM5,EIF5A	946	224	44
GO:0005737	CC	cytoplasm	4.78e-06	COX5A,ATP5F1,HNRNPD,ICAM4,LGALS9,CALM1,CCT3,UNC119,SNRPD1,TGFB1,MCM2,PRKAR2B,DUSP3,ETFB,SLBP,AQP1,HDGF,HNRNPA2B1,DDX39,MEF2C,ATP5G1,KIF5B,DYNLL1,EWSR1,CACYBP,COX6C,HMGB3,ANP32E,FLI1,ATP5E,SLC25A5,BIRC5,PFN1,C1QBP,YWHAH,MDH2,DDX39B,LIMS1,TMPO,SNRPF,HSP90B1,PLEK,SUMO3,NUDCD2,HNRNPAB,BZW2,GALK1,TOP2A,EIF2S1,ERH,HSP90AA1,2010107E04RIK,TMEM14C,MRPL36,DNAJC9,PPIF,DNAJC15,UCHL3,FYB,SLA,SDF2L1,SRSF7,UQCC…	8185	224	179
GO:0098798	CC	mitochondrial protein complex	8.4e-06	COX5A,ATP5F1,ETFB,ATP5G1,ATP5E,2010107E04RIK,MRPL36,PPIF,ATP5B,MRPL20,NDUFAB1,ATP5H,MRPL12,MRPS28,COX6A1,MINOS1,ATPIF1,MRPL18,ATP5G2,TOMM5	237	224	20
GO:0043209	CC	myelin sheath	1.77e-05	COX5A,ATP5F1,CALM1,CCT3,SLC25A5,MDH2,HSP90AA1,ATP5B,HSPD1,HSPA5,MIF,ATP5H,NME1,BCL2,ACTG1,CYCS,PPIA	176	224	17
GO:0005622	CC	intracellular	2.04e-05	COX5A,ATP5F1,HNRNPD,ICAM4,NHP2,LGALS9,CALM1,CCT3,UNC119,SNRPD1,TGFB1,MCM2,PRKAR2B,DUSP3,ETFB,SLBP,AQP1,HDGF,HNRNPA2B1,MCM5,DDX39,MEF2C,ATP5G1,KIF5B,DYNLL1,EWSR1,RPA3,CACYBP,COX6C,HMGB3,ANP32E,FLI1,ATP5E,SLC25A5,BIRC5,PFN1,C1QBP,YWHAH,MDH2,DDX39B,LIMS1,TMPO,SNRPF,HSP90B1,PLEK,SUMO3,NUDCD2,HNRNPAB,BZW2,SUMO2,GALK1,TOP2A,EIF2S1,ERH,HSP90AA1,2010107E04RIK,TMEM14C,MRPL36,DNAJC9,PPIF,RNASEH2B,DNAJC15,U…	10507	224	208
GO:0031981	CC	nuclear lumen	2.05e-05	ATP5F1,HNRNPD,NHP2,MCM2,DUSP3,SLBP,HDGF,HNRNPA2B1,MCM5,DDX39,MEF2C,EWSR1,RPA3,CACYBP,ANP32E,FLI1,BIRC5,DDX39B,SUMO3,HNRNPAB,SUMO2,TOP2A,MRPL36,DNAJC9,RNASEH2B,BOP1,SRSF7,UQCC2,LMNB1,DPF2,BANF1,EIF3A,PA2G4,PRIM1,CCT8,TYMS,NOP58,NCL,PTMA,MCM6,CSRP1,NUCKS1,GFI1B,ZEB2,DUT,SNRPB,NOP56,ANP32B,NASP,CDCA8,PPM1G,RAN,UNG,EZH2,MCM7,SNRPA1,NDUFAB1,RBM3,HMGN5,DKC1,LSM6,NUDT21,FAM96A,TIPIN,MIF,SRSF2,ATP5H,H2AF…	3134	224	91
GO:0016469	CC	proton-transporting two-sector ATPase complex	5.32e-05	ATP5F1,ATP5G1,ATP5E,2010107E04RIK,PPIF,ATP5B,ATP5H,ATPIF1,ATP5G2	41	224	9
GO:0005732	CC	small nucleolar ribonucleoprotein complex	5.89e-05	NHP2,SNRPF,NOP58,NOP56,DKC1,LSM6,FBL	20	224	7
GO:0044455	CC	mitochondrial membrane part	0.00012	COX5A,ATP5F1,ATP5G1,ATP5E,2010107E04RIK,PPIF,ATP5B,HSPD1,NDUFAB1,COX7B,ATP5H,COX6A1,MINOS1,COX6B2,ATPIF1,ATP5G2,TOMM5	200	224	17
GO:0098800	CC	inner mitochondrial membrane protein complex	0.000261	COX5A,ATP5F1,ATP5G1,ATP5E,2010107E04RIK,PPIF,ATP5B,NDUFAB1,ATP5H,COX6A1,MINOS1,ATPIF1,ATP5G2	119	224	13
GO:0005739	CC	mitochondrion	0.00055	COX5A,ATP5F1,CALM1,PRKAR2B,ETFB,ATP5G1,DYNLL1,COX6C,ATP5E,SLC25A5,C1QBP,MDH2,2010107E04RIK,TMEM14C,MRPL36,PPIF,DNAJC15,UQCC2,RBFA,ATP5B,TYMS,HSPD1,DTYMK,HSPA5,DUT,TXN1,AK2,MRPL20,UNG,CCT7,NDUFAB1,COX7B,ATP5H,NME1,HIGD1A,MRPL12,MRPS28,COX6A1,MINOS1,COX6B2,NRGN,ATPIF1,CFL1,BCL2,MRPL18,ATP5G2,LDHA,CYCS,SIVA1,CHCHD2,HSPE1,TOMM5	1493	224	52
GO:0044464	CC	cell part	0.000759	COX5A,ATP5F1,HNRNPD,ICAM4,NHP2,LGALS9,CALM1,CCT3,UNC119,SNRPD1,TGFB1,MCM2,PRKAR2B,DUSP3,ETFB,SLBP,AQP1,HDGF,HNRNPA2B1,MCM5,DDX39,MEF2C,ATP5G1,KIF5B,DYNLL1,EWSR1,RPA3,CACYBP,COX6C,HMGB3,ANP32E,FLI1,ATP5E,SLC25A5,BIRC5,PFN1,C1QBP,YWHAH,MDH2,DDX39B,LIMS1,TMPO,SNRPF,HSP90B1,PLEK,SUMO3,NUDCD2,HNRNPAB,BZW2,SUMO2,GALK1,TOP2A,EIF2S1,ERH,HSP90AA1,2010107E04RIK,TMEM14C,MRPL36,F2RL2,DNAJC9,PPIF,RNASEH2B,DNA…	11299	224	214
GO:0005623	CC	cell	0.000954	COX5A,ATP5F1,HNRNPD,ICAM4,NHP2,LGALS9,CALM1,CCT3,UNC119,SNRPD1,TGFB1,MCM2,PRKAR2B,DUSP3,ETFB,SLBP,AQP1,HDGF,HNRNPA2B1,MCM5,DDX39,MEF2C,ATP5G1,KIF5B,DYNLL1,EWSR1,RPA3,CACYBP,COX6C,HMGB3,ANP32E,FLI1,ATP5E,SLC25A5,BIRC5,PFN1,C1QBP,YWHAH,MDH2,DDX39B,LIMS1,TMPO,SNRPF,HSP90B1,PLEK,SUMO3,NUDCD2,HNRNPAB,BZW2,SUMO2,GALK1,TOP2A,EIF2S1,ERH,HSP90AA1,2010107E04RIK,TMEM14C,MRPL36,F2RL2,DNAJC9,PPIF,RNASEH2B,DNA…	11315	224	214
GO:0042555	CC	MCM complex	0.00144	MCM2,MCM5,MCM6,MCM7,MCM3	11	224	5
GO:0043228	CC	non-membrane-bounded organelle	0.00152	NHP2,CALM1,CCT3,UNC119,MCM2,PRKAR2B,SLBP,HNRNPA2B1,DDX39,MEF2C,KIF5B,DYNLL1,EWSR1,RPA3,HMGB3,ANP32E,SLC25A5,BIRC5,PFN1,DDX39B,TMPO,NUDCD2,TOP2A,EIF2S1,MRPL36,FYB,BOP1,RFC2,UQCC2,BIN1,LMNB1,DPF2,BANF1,FERMT3,EIF3A,PA2G4,ATP5B,PRIM1,CCT8,TYMS,NOP58,NCL,CSRP1,NUCKS1,ZEB2,NOP56,ANP32B,YBX1,NASP,CDCA8,MRPL20,RAN,EZH2,CCT7,TUBA8,RBM3,HMGN5,DKC1,LSM6,NUDT21,COTL1,HMBS,CCNB2,TIPIN,RPS27L,NME1,H2AFZ,MRPL1…	3314	224	89
GO:0043232	CC	intracellular non-membrane-bounded organelle	0.00152	NHP2,CALM1,CCT3,UNC119,MCM2,PRKAR2B,SLBP,HNRNPA2B1,DDX39,MEF2C,KIF5B,DYNLL1,EWSR1,RPA3,HMGB3,ANP32E,SLC25A5,BIRC5,PFN1,DDX39B,TMPO,NUDCD2,TOP2A,EIF2S1,MRPL36,FYB,BOP1,RFC2,UQCC2,BIN1,LMNB1,DPF2,BANF1,FERMT3,EIF3A,PA2G4,ATP5B,PRIM1,CCT8,TYMS,NOP58,NCL,CSRP1,NUCKS1,ZEB2,NOP56,ANP32B,YBX1,NASP,CDCA8,MRPL20,RAN,EZH2,CCT7,TUBA8,RBM3,HMGN5,DKC1,LSM6,NUDT21,COTL1,HMBS,CCNB2,TIPIN,RPS27L,NME1,H2AFZ,MRPL1…	3314	224	89
GO:1990904	CC	ribonucleoprotein complex	0.00424	HNRNPD,NHP2,SNRPD1,SLBP,HNRNPA2B1,DDX39,DDX39B,SNRPF,HNRNPAB,TOP2A,EIF2S1,MRPL36,BOP1,EIF3A,PA2G4,NOP58,NCL,SNRPB,NOP56,YBX1,MRPL20,SNRPA1,RBM3,DKC1,LSM6,SRSF2,RPS27L,MRPL12,MRPS28,HNRNPF,FBL,MRPL18	764	224	32
GO:0005654	CC	nucleoplasm	0.00609	ATP5F1,HNRNPD,NHP2,MCM2,DUSP3,HDGF,HNRNPA2B1,MCM5,DDX39,MEF2C,RPA3,CACYBP,FLI1,DDX39B,SUMO3,HNRNPAB,SUMO2,TOP2A,MRPL36,DNAJC9,RNASEH2B,BOP1,SRSF7,UQCC2,LMNB1,DPF2,BANF1,CCT8,NOP58,NCL,PTMA,MCM6,CSRP1,DUT,SNRPB,NOP56,NASP,PPM1G,RAN,UNG,EZH2,MCM7,SNRPA1,NDUFAB1,RBM3,HMGN5,DKC1,NUDT21,FAM96A,MIF,SRSF2,ATP5H,HIGD1A,ADK,CDK6,CPSF2,MCM3,HNRNPF,FBL,H2AFX,PBX1,SET,CDCA7,LIG1,BCL2,H3F3A,SIVA1,PSMB3,RUNX3,…	2458	224	70
GO:0044444	CC	cytoplasmic part	0.0274	COX5A,ATP5F1,HNRNPD,LGALS9,CALM1,CCT3,SNRPD1,TGFB1,PRKAR2B,DUSP3,ETFB,SLBP,AQP1,HNRNPA2B1,MEF2C,ATP5G1,KIF5B,DYNLL1,CACYBP,COX6C,ANP32E,FLI1,ATP5E,SLC25A5,BIRC5,PFN1,C1QBP,YWHAH,MDH2,LIMS1,TMPO,SNRPF,HSP90B1,TOP2A,EIF2S1,ERH,HSP90AA1,2010107E04RIK,TMEM14C,MRPL36,DNAJC9,PPIF,DNAJC15,UCHL3,FYB,SLA,SDF2L1,UQCC2,BIN1,RAB27B,RBFA,DPF2,BANF1,PDCD4,EIF3A,ATP5B,CCT8,TYMS,HSPD1,NOP58,NCL,PTMA,SERPINE2,DTY…	6542	224	142
CORUM:122	cor	MCM complex	0.000524	MCM2,MCM6,MCM7,MCM3	5	40	4
CORUM:2184	cor	Gata1-Gfi1b complex	0.0498	GFI1B,GATA1	2	40	2
HP:0000421	hp	Epistaxis	0.00215	FYB,FERMT3,GFI1B,GP9,GATA1,ITGA2B,GP1BB,DTNBP1	46	56	8
HP:0011876	hp	Abnormal platelet volume	0.0184	FYB,GP9,GATA1,ITGA2B,GP1BB	18	56	5
HP:0003010	hp	Prolonged bleeding time	0.0494	GFI1B,GNAS,GP9,GATA1,ITGA2B,GP1BB	35	56	6
KEGG:03030	keg	DNA replication	8.49e-07	MCM2,MCM5,RPA3,RNASEH2B,RFC2,PRIM1,MCM6,MCM7,MCM3,LIG1	34	138	10
KEGG:05012	keg	Parkinson disease	8.06e-05	COX5A,ATP5F1,ATP5G1,COX6C,ATP5E,SLC25A5,PPIF,ATP5B,NDUFAB1,COX7B,ATP5H,COX6A1,COX6B2,ATP5G2,CYCS	126	138	15
KEGG:05016	keg	Huntington disease	0.00233	COX5A,ATP5F1,ATP5G1,COX6C,ATP5E,SLC25A5,PPIF,ATP5B,NDUFAB1,COX7B,ATP5H,COX6A1,COX6B2,ATP5G2,CYCS	165	138	15
KEGG:00190	keg	Oxidative phosphorylation	0.00476	COX5A,ATP5F1,ATP5G1,COX6C,ATP5E,ATP5B,NDUFAB1,COX7B,ATP5H,COX6A1,COX6B2,ATP5G2	117	138	12
KEGG:05010	keg	Alzheimer disease	0.00506	COX5A,ATP5F1,CALM1,ATP5G1,COX6C,ATP5E,ATP5B,NDUFAB1,COX7B,ATP5H,COX6A1,COX6B2,ATP5G2,CYCS	156	138	14
REAC:R-MMU-140877	rea	Formation of Fibrin Clot (Clotting Cascade)	8.5e-05	C1QBP,SERPINE2,PF4,GP9,GP5,F2R,GP1BB	23	140	7
REAC:R-MMU-73856	rea	RNA Polymerase II Transcription Termination	0.000243	SLBP,DDX39,DDX39B,SNRPF,SRSF7,SNRPB,NUDT21,SRSF2,CPSF2,SRSF3	65	140	10
REAC:R-MMU-109688	rea	Cleavage of Growing Transcript in the Termination Region	0.000243	SLBP,DDX39,DDX39B,SNRPF,SRSF7,SNRPB,NUDT21,SRSF2,CPSF2,SRSF3	65	140	10
REAC:R-MMU-76002	rea	Platelet activation, signaling and aggregation	0.000903	TGFB1,PLEK,F2RL2,RAB27B,FERMT3,PPBP,PF4,GP9,CD9,LAT,ITGA2B,GP5,F2R,TMSB4X,GP1BB,ARRB2	196	140	16
REAC:R-MMU-68962	rea	Activation of the pre-replicative complex	0.000995	MCM2,MCM5,RPA3,PRIM1,MCM6,MCM7,MCM3	32	140	7
REAC:R-MMU-140837	rea	Intrinsic Pathway of Fibrin Clot Formation	0.00191	C1QBP,SERPINE2,GP9,GP5,GP1BB	14	140	5
REAC:R-MMU-109582	rea	Hemostasis	0.00208	TGFB1,PRKAR2B,KIF5B,C1QBP,PLEK,F2RL2,RAB27B,FERMT3,SERPINE2,GNAS,PPBP,PF4,GP9,CD9,LAT,GATA1,MIF,ITGA2B,GP5,F2R,TMSB4X,GP1BB,ARRB2,H3F3A	424	140	24
REAC:R-MMU-72163	rea	mRNA Splicing - Major Pathway	0.00215	HNRNPD,SNRPD1,HNRNPA2B1,SNRPF,SRSF7,SNRPB,YBX1,SNRPA1,LSM6,NUDT21,SRSF2,CPSF2,HNRNPF,SRSF3	163	140	14
REAC:R-MMU-176187	rea	Activation of ATR in response to replication stress	0.0023	MCM2,MCM5,RPA3,RFC2,MCM6,MCM7,MCM3	36	140	7
REAC:R-MMU-1640170	rea	Cell Cycle	0.00307	MCM2,PRKAR2B,MCM5,DYNLL1,RPA3,BIRC5,YWHAH,TMPO,HSP90AA1,RFC2,LMNB1,PRIM1,MCM6,CKS1B,CDCA8,MCM7,PSMD8,DKC1,CCNB2,H2AFZ,CDK6,MCM3,H2AFX,LIG1,H3F3A,SPC24,HIST1H2AP	525	140	27
REAC:R-MMU-69278	rea	Cell Cycle, Mitotic	0.0036	MCM2,PRKAR2B,MCM5,DYNLL1,RPA3,BIRC5,TMPO,HSP90AA1,RFC2,LMNB1,PRIM1,MCM6,CKS1B,CDCA8,MCM7,PSMD8,CCNB2,H2AFZ,CDK6,MCM3,H2AFX,LIG1,H3F3A,SPC24,HIST1H2AP	468	140	25
REAC:R-MMU-72172	rea	mRNA Splicing	0.00375	HNRNPD,SNRPD1,HNRNPA2B1,SNRPF,SRSF7,SNRPB,YBX1,SNRPA1,LSM6,NUDT21,SRSF2,CPSF2,HNRNPF,SRSF3	171	140	14
REAC:R-MMU-8949613	rea	Cristae formation	0.00403	ATP5F1,ATP5E,ATP5B,ATP5H,ATP5G2	16	140	5
REAC:R-MMU-163210	rea	Formation of ATP by chemiosmotic coupling	0.00403	ATP5F1,ATP5E,ATP5B,ATP5H,ATP5G2	16	140	5
REAC:R-MMU-72203	rea	Processing of Capped Intron-Containing Pre-mRNA	0.00447	HNRNPD,SNRPD1,HNRNPA2B1,DDX39,DDX39B,SNRPF,SRSF7,SNRPB,YBX1,SNRPA1,LSM6,NUDT21,SRSF2,CPSF2,HNRNPF,SRSF3	222	140	16
REAC:R-MMU-499943	rea	Interconversion of nucleotide di- and triphosphates	0.00583	TYMS,DTYMK,DUT,TXN1,AK2,NME1	28	140	6
REAC:R-MMU-8953854	rea	Metabolism of RNA	0.0137	HNRNPD,SNRPD1,SLBP,HNRNPA2B1,DDX39,DDX39B,SNRPF,BOP1,SRSF7,NOP58,NCL,SNRPB,NOP56,YBX1,SNRPA1,PSMD8,LSM6,NUDT21,SRSF2,RPS27L,CPSF2,HNRNPF,FBL,SRSF3	475	140	24
REAC:R-MMU-114608	rea	Platelet degranulation	0.0333	TGFB1,PLEK,RAB27B,FERMT3,PPBP,PF4,CD9,ITGA2B,TMSB4X	91	140	9
REAC:R-MMU-1592230	rea	Mitochondrial biogenesis	0.0342	ATP5F1,ATP5E,ATP5B,ATP5H,ATP5G2	24	140	5
REAC:R-MMU-69239	rea	Synthesis of DNA	0.0412	MCM2,MCM5,RPA3,RFC2,PRIM1,MCM6,MCM7,PSMD8,MCM3,LIG1	115	140	10
REAC:R-MMU-76005	rea	Response to elevated platelet cytosolic Ca2+	0.0464	TGFB1,PLEK,RAB27B,FERMT3,PPBP,PF4,CD9,ITGA2B,TMSB4X	95	140	9
TF:M00920_1	tf	Factor: E2F; motif: NKCGCGCSAAAN; match class: 1	1.9e-10	TGFB1,MCM2,SLBP,HNRNPA2B1,MCM5,EWSR1,RPA3,ANP32E,FLI1,DDX39B,TMPO,SUMO3,HNRNPAB,SUMO2,ERH,DNAJC15,EIF1AD,BANF1,NCL,PTMA,DTYMK,MCM6,NUCKS1,NOP56,GNAS,NASP,PPM1G,UNG,EZH2,MCM7,CCT7,YBX3,NDUFAB1,RBM3,HMGN5,TIPIN,MANF,SERBP1,H2AFZ,ADK,CPSF2,MCM3,SAMD14,TMSB4X,H2AFX,RAP1B,HMGB2,LIG1,MRPL18,SIVA1,LYAR,EIF5A,HIST1H2AP	1037	225	53
TF:M00919_1	tf	Factor: E2F; motif: NCSCGCSAAAN; match class: 1	9.75e-10	TGFB1,MCM2,SLBP,HNRNPA2B1,MCM5,EWSR1,RPA3,FLI1,DDX39B,TMPO,SUMO3,HNRNPAB,SUMO2,SDF2L1,EIF1AD,BANF1,NCL,PTMA,DTYMK,MCM6,NUCKS1,NOP56,GNAS,NASP,PPM1G,UNG,EZH2,MCM7,CCT7,NDUFAB1,RBM3,HMGN5,TIPIN,MANF,SERBP1,H2AFZ,ADK,CPSF2,MCM3,SAMD14,H2AFX,RAP1B,HMGB2,LIG1,MRPL18,SIVA1,LYAR,EIF5A,HIST1H2AP	940	225	49
TF:M00431_1	tf	Factor: E2F-1; motif: TTTSGCGS; match class: 1	1.04e-09	COX5A,HNRNPD,TGFB1,MCM2,HNRNPA2B1,MCM5,EWSR1,ANP32E,FLI1,TMPO,NUDCD2,HNRNPAB,SUMO2,ERH,MRPL36,DNAJC9,DNAJC15,SRSF7,LMNB1,EIF1AD,BANF1,NCL,PTMA,MCM6,NUCKS1,GFI1B,SNRPB,NOP56,GNAS,FABP5,NASP,AK2,PPM1G,UNG,EZH2,MCM7,CCT7,RGS10,NDUFAB1,HMGN5,TIPIN,SERBP1,H2AFZ,MCM3,FBL,SAMD14,TMSB4X,H2AFX,RAP1B,HMGB2,CDCA7,LIG1,MRPL18,ARRB2,SIVA1,LYAR,SRSF3,EIF5A,HIST1H2AP	1303	225	59
TF:M00939_1	tf	Factor: E2F; motif: TTTSGCGSG; match class: 1	1.82e-09	TGFB1,MCM2,SLBP,HNRNPA2B1,MCM5,EWSR1,RPA3,FLI1,DDX39B,TMPO,SUMO3,HNRNPAB,SUMO2,SDF2L1,EIF1AD,BANF1,NCL,PTMA,DTYMK,MCM6,NUCKS1,SNRPB,NOP56,GNAS,NASP,PPM1G,UNG,EZH2,MCM7,CCT7,NDUFAB1,RBM3,HMGN5,TIPIN,MANF,SERBP1,H2AFZ,ADK,CPSF2,MCM3,SAMD14,TMSB4X,H2AFX,RAP1B,HMGB2,LIG1,MRPL18,SIVA1,LYAR,EIF5A,HIST1H2AP	1026	225	51
TF:M00918_1	tf	Factor: E2F; motif: TTTSGCGSG; match class: 1	1.36e-06	MCM2,HNRNPA2B1,MCM5,KIF5B,EWSR1,RPA3,FLI1,TMPO,SUMO3,NUDCD2,HNRNPAB,EIF1AD,BANF1,NCL,MCM6,NUCKS1,NASP,UNG,EZH2,MCM7,CCT7,YBX3,RGS10,NDUFAB1,TIPIN,SERBP1,H2AFZ,MCM3,H2AFX,MINOS1,HMGB2,LIG1,MRPL18,H3F3A,SIVA1,LYAR,ABRACL,EIF5A,HIST1H2AP	784	225	39
TF:M00516_1	tf	Factor: E2F-1; motif: TTTSGCGCGMNR; match class: 1	4.18e-06	MCM2,HNRNPA2B1,MCM5,KIF5B,EWSR1,RPA3,ANP32E,FLI1,TMPO,SUMO3,NUDCD2,HNRNPAB,ERH,DNAJC15,EIF1AD,BANF1,NCL,PTMA,DTYMK,MCM6,NUCKS1,SNRPB,NOP56,GNAS,FABP5,NASP,PPM1G,UNG,EZH2,MCM7,CCT7,YBX3,NDUFAB1,HMGN5,TIPIN,MANF,SERBP1,H2AFZ,CPSF2,MCM3,SAMD14,TMSB4X,H2AFX,HMGB2,LIG1,MRPL18,H3F3A,SIVA1,LYAR,PSMB3,ABRACL,EIF5A,HIST1H2AP	1350	225	53
TF:M00918	tf	Factor: E2F; motif: TTTSGCGSG	5.48e-06	COX5A,CCT3,MCM2,HNRNPA2B1,MCM5,KIF5B,DYNLL1,EWSR1,RPA3,CACYBP,HMGB3,ANP32E,FLI1,PFN1,C1QBP,YWHAH,DDX39B,TMPO,SUMO3,NUDCD2,HNRNPAB,SUMO2,ERH,HSP90AA1,MRPL36,F2RL2,FYB,SDF2L1,SRSF7,BIN1,RAB27B,LMNB1,DPF2,EIF1AD,BANF1,EIF3A,ATP5B,TYMS,NCL,PTMA,SERPINE2,MCM6,NUCKS1,RABGAP1L,GFI1B,SNRPB,NOP56,GNAS,FABP5,CKS1B,ANP32B,YBX1,NASP,PPM1G,RAN,UNG,EZH2,MCM7,CCT7,YBX3,CD9,RGS10,NDUFAB1,RBM3,COX7B,HMGN5,LSM6,NU…	3702	225	103
TF:M00918_0	tf	Factor: E2F; motif: TTTSGCGSG; match class: 0	5.48e-06	COX5A,CCT3,MCM2,HNRNPA2B1,MCM5,KIF5B,DYNLL1,EWSR1,RPA3,CACYBP,HMGB3,ANP32E,FLI1,PFN1,C1QBP,YWHAH,DDX39B,TMPO,SUMO3,NUDCD2,HNRNPAB,SUMO2,ERH,HSP90AA1,MRPL36,F2RL2,FYB,SDF2L1,SRSF7,BIN1,RAB27B,LMNB1,DPF2,EIF1AD,BANF1,EIF3A,ATP5B,TYMS,NCL,PTMA,SERPINE2,MCM6,NUCKS1,RABGAP1L,GFI1B,SNRPB,NOP56,GNAS,FABP5,CKS1B,ANP32B,YBX1,NASP,PPM1G,RAN,UNG,EZH2,MCM7,CCT7,YBX3,CD9,RGS10,NDUFAB1,RBM3,COX7B,HMGN5,LSM6,NU…	3702	225	103
TF:M00919	tf	Factor: E2F; motif: NCSCGCSAAAN	7.01e-06	COX5A,CCT3,TGFB1,MCM2,SLBP,HDGF,HNRNPA2B1,MCM5,KIF5B,DYNLL1,EWSR1,RPA3,CACYBP,ANP32E,FLI1,ATP5E,PFN1,C1QBP,DDX39B,TMPO,HSP90B1,SUMO3,NUDCD2,HNRNPAB,SUMO2,GALK1,ERH,HSP90AA1,MRPL36,F2RL2,DNAJC9,RNASEH2B,DNAJC15,FYB,SDF2L1,SRSF7,BIN1,RAB27B,LMNB1,DPF2,EIF1AD,BANF1,EIF3A,ATP5B,PRIM1,TYMS,NCL,PTMA,SERPINE2,DTYMK,MCM6,NUCKS1,RABGAP1L,GFI1B,SNRPB,NOP56,GNAS,FABP5,ANP32B,YBX1,NASP,MRPL20,PPM1G,UNG,EZH2,…	4034	225	109
TF:M00919_0	tf	Factor: E2F; motif: NCSCGCSAAAN; match class: 0	7.01e-06	COX5A,CCT3,TGFB1,MCM2,SLBP,HDGF,HNRNPA2B1,MCM5,KIF5B,DYNLL1,EWSR1,RPA3,CACYBP,ANP32E,FLI1,ATP5E,PFN1,C1QBP,DDX39B,TMPO,HSP90B1,SUMO3,NUDCD2,HNRNPAB,SUMO2,GALK1,ERH,HSP90AA1,MRPL36,F2RL2,DNAJC9,RNASEH2B,DNAJC15,FYB,SDF2L1,SRSF7,BIN1,RAB27B,LMNB1,DPF2,EIF1AD,BANF1,EIF3A,ATP5B,PRIM1,TYMS,NCL,PTMA,SERPINE2,DTYMK,MCM6,NUCKS1,RABGAP1L,GFI1B,SNRPB,NOP56,GNAS,FABP5,ANP32B,YBX1,NASP,MRPL20,PPM1G,UNG,EZH2,…	4034	225	109
TF:M00055	tf	Factor: N-Myc; motif: NNCCACGTGNNN	1.37e-05	ATP5F1,HNRNPD,LGALS9,CCT3,TGFB1,MCM2,PRKAR2B,ETFB,HDGF,ATP5G1,SRM,KIF5B,EWSR1,C1QBP,LIMS1,HSP90B1,SUMO3,NUDCD2,BZW2,GALK1,HSP90AA1,MRPL36,PPIF,RNASEH2B,CUTA,LMNB1,EIF1AD,BANF1,PDCD4,EIF3A,PA2G4,TYMS,HSPD1,NOP58,NCL,SERPINE2,DTYMK,MCM6,RSU1,ZEB2,DUT,NOP56,FABP5,ANP32B,YBX1,AK2,CDCA8,MRPL20,RAN,UNG,CCT7,RPN1,YBX3,LAT,RBM3,DKC1,COTL1,TIPIN,MANF,MIF,SRSF2,G6PC3,MAP4K1,NME1,H2AFZ,ADK,CDK6,DCTPP1,FBL,L…	3095	225	90
TF:M00055_0	tf	Factor: N-Myc; motif: NNCCACGTGNNN; match class: 0	1.37e-05	ATP5F1,HNRNPD,LGALS9,CCT3,TGFB1,MCM2,PRKAR2B,ETFB,HDGF,ATP5G1,SRM,KIF5B,EWSR1,C1QBP,LIMS1,HSP90B1,SUMO3,NUDCD2,BZW2,GALK1,HSP90AA1,MRPL36,PPIF,RNASEH2B,CUTA,LMNB1,EIF1AD,BANF1,PDCD4,EIF3A,PA2G4,TYMS,HSPD1,NOP58,NCL,SERPINE2,DTYMK,MCM6,RSU1,ZEB2,DUT,NOP56,FABP5,ANP32B,YBX1,AK2,CDCA8,MRPL20,RAN,UNG,CCT7,RPN1,YBX3,LAT,RBM3,DKC1,COTL1,TIPIN,MANF,MIF,SRSF2,G6PC3,MAP4K1,NME1,H2AFZ,ADK,CDK6,DCTPP1,FBL,L…	3095	225	90
TF:M09695	tf	Factor: Mxi1; motif: NCACGTGGSNGNNNN	2.22e-05	ATP5F1,HNRNPD,LGALS9,CCT3,TGFB1,PRKAR2B,HDGF,ATP5G1,SRM,KIF5B,EWSR1,C1QBP,SUMO3,NUDCD2,GALK1,HSP90AA1,MRPL36,PPIF,SDF2L1,CUTA,UQCC2,LMNB1,EIF1AD,BANF1,PA2G4,TYMS,HSPD1,NOP58,NCL,SERPINE2,DTYMK,MCM6,RSU1,ZEB2,NOP56,FABP5,ANP32B,YBX1,AK2,MRPL20,RAN,UNG,RPN1,RBM3,DKC1,COTL1,MANF,MIF,SRSF2,G6PC3,MAP4K1,NME1,H2AFZ,ADK,CDK6,DCTPP1,ATPIF1,SET,CDCA7,PPP1R14B,MRPL18,NAP1L1,ARRB2,H3F3A,ACTG1,LDHA,SIVA1,LYA…	2301	225	73
TF:M09695_0	tf	Factor: Mxi1; motif: NCACGTGGSNGNNNN; match class: 0	2.22e-05	ATP5F1,HNRNPD,LGALS9,CCT3,TGFB1,PRKAR2B,HDGF,ATP5G1,SRM,KIF5B,EWSR1,C1QBP,SUMO3,NUDCD2,GALK1,HSP90AA1,MRPL36,PPIF,SDF2L1,CUTA,UQCC2,LMNB1,EIF1AD,BANF1,PA2G4,TYMS,HSPD1,NOP58,NCL,SERPINE2,DTYMK,MCM6,RSU1,ZEB2,NOP56,FABP5,ANP32B,YBX1,AK2,MRPL20,RAN,UNG,RPN1,RBM3,DKC1,COTL1,MANF,MIF,SRSF2,G6PC3,MAP4K1,NME1,H2AFZ,ADK,CDK6,DCTPP1,ATPIF1,SET,CDCA7,PPP1R14B,MRPL18,NAP1L1,ARRB2,H3F3A,ACTG1,LDHA,SIVA1,LYA…	2301	225	73
TF:M08875_1	tf	Factor: E2F; motif: NNTTTCGCGCN; match class: 1	3.07e-05	HNRNPD,MCM2,HNRNPA2B1,MCM5,EWSR1,CACYBP,ANP32E,FLI1,TMPO,SUMO3,NUDCD2,ERH,PPIF,DNAJC15,LMNB1,TYMS,NCL,PTMA,MCM6,GFI1B,SNRPB,NOP56,ANP32B,NASP,AK2,MCM7,NUDT21,SERBP1,H2AFZ,MCM3,FBL,SAMD14,TMSB4X,H2AFX,GP1BB,CDCA7,LIG1,PPP1R14B,MRPL18,ATP5G2,SIVA1,SRSF3	989	225	42
TF:M00920	tf	Factor: E2F; motif: NKCGCGCSAAAN	5.88e-05	COX5A,CCT3,TGFB1,MCM2,SLBP,HDGF,HNRNPA2B1,MCM5,KIF5B,DYNLL1,EWSR1,RPA3,CACYBP,HMGB3,ANP32E,FLI1,ATP5E,PFN1,C1QBP,DDX39B,TMPO,SNRPF,HSP90B1,SUMO3,NUDCD2,HNRNPAB,SUMO2,GALK1,ERH,MRPL36,F2RL2,DNAJC9,RNASEH2B,DNAJC15,FYB,SDF2L1,SRSF7,BIN1,RAB27B,LMNB1,DPF2,EIF1AD,BANF1,EIF3A,ATP5B,PRIM1,TYMS,NCL,PTMA,SERPINE2,DTYMK,MCM6,NUCKS1,RABGAP1L,GFI1B,SNRPB,NOP56,GNAS,FABP5,ANP32B,YBX1,NASP,PPM1G,UNG,EZH2,MCM7…	4233	225	110
TF:M00920_0	tf	Factor: E2F; motif: NKCGCGCSAAAN; match class: 0	5.88e-05	COX5A,CCT3,TGFB1,MCM2,SLBP,HDGF,HNRNPA2B1,MCM5,KIF5B,DYNLL1,EWSR1,RPA3,CACYBP,HMGB3,ANP32E,FLI1,ATP5E,PFN1,C1QBP,DDX39B,TMPO,SNRPF,HSP90B1,SUMO3,NUDCD2,HNRNPAB,SUMO2,GALK1,ERH,MRPL36,F2RL2,DNAJC9,RNASEH2B,DNAJC15,FYB,SDF2L1,SRSF7,BIN1,RAB27B,LMNB1,DPF2,EIF1AD,BANF1,EIF3A,ATP5B,PRIM1,TYMS,NCL,PTMA,SERPINE2,DTYMK,MCM6,NUCKS1,RABGAP1L,GFI1B,SNRPB,NOP56,GNAS,FABP5,ANP32B,YBX1,NASP,PPM1G,UNG,EZH2,MCM7…	4233	225	110
TF:M00939	tf	Factor: E2F; motif: TTTSGCGSG	6.58e-05	COX5A,CCT3,TGFB1,MCM2,SLBP,HDGF,HNRNPA2B1,MCM5,KIF5B,DYNLL1,EWSR1,RPA3,CACYBP,ANP32E,FLI1,ATP5E,PFN1,C1QBP,DDX39B,TMPO,HSP90B1,SUMO3,NUDCD2,HNRNPAB,SUMO2,GALK1,ERH,HSP90AA1,MRPL36,F2RL2,DNAJC9,RNASEH2B,DNAJC15,FYB,SDF2L1,SRSF7,BIN1,RAB27B,LMNB1,DPF2,EIF1AD,BANF1,EIF3A,ATP5B,PRIM1,TYMS,NCL,PTMA,SERPINE2,DTYMK,MCM6,NUCKS1,RABGAP1L,GFI1B,SNRPB,NOP56,GNAS,FABP5,CKS1B,ANP32B,YBX1,NASP,MRPL20,PPM1G,UNG…	4241	225	110
TF:M00939_0	tf	Factor: E2F; motif: TTTSGCGSG; match class: 0	6.58e-05	COX5A,CCT3,TGFB1,MCM2,SLBP,HDGF,HNRNPA2B1,MCM5,KIF5B,DYNLL1,EWSR1,RPA3,CACYBP,ANP32E,FLI1,ATP5E,PFN1,C1QBP,DDX39B,TMPO,HSP90B1,SUMO3,NUDCD2,HNRNPAB,SUMO2,GALK1,ERH,HSP90AA1,MRPL36,F2RL2,DNAJC9,RNASEH2B,DNAJC15,FYB,SDF2L1,SRSF7,BIN1,RAB27B,LMNB1,DPF2,EIF1AD,BANF1,EIF3A,ATP5B,PRIM1,TYMS,NCL,PTMA,SERPINE2,DTYMK,MCM6,NUCKS1,RABGAP1L,GFI1B,SNRPB,NOP56,GNAS,FABP5,CKS1B,ANP32B,YBX1,NASP,MRPL20,PPM1G,UNG…	4241	225	110
TF:M00430_1	tf	Factor: E2F-1; motif: NTTSGCGG; match class: 1	7.87e-05	COX5A,CCT3,TGFB1,SLBP,HDGF,HNRNPA2B1,MCM5,RPA3,HMGB3,FLI1,DDX39B,TMPO,SUMO2,ERH,MRPL36,DNAJC9,RNASEH2B,BOP1,SDF2L1,BIN1,RBFA,EIF1AD,BANF1,ATP5B,MCM6,NUCKS1,SNRPB,NOP56,GNAS,TXN1,YBX1,NASP,MRPL20,UNG,EZH2,CCT7,YBX3,RGS10,RBM3,HMGN5,FAM96A,TIPIN,ADK,COX6A1,FBL,SAMD14,RAP1B,HMGB2,CDCA7,LIG1,H3F3A,ACTG1,SIVA1,LYAR	1513	225	54
TF:M08874	tf	Factor: E2F1; motif: NNNNNGCGSSAAAN	0.000126	COX5A,HNRNPD,NHP2,CCT3,SNRPD1,TGFB1,MCM2,SLBP,HNRNPA2B1,MCM5,MEF2C,KIF5B,EWSR1,RPA3,CACYBP,COX6C,ANP32E,FLI1,SLC25A5,C1QBP,DDX39B,TMPO,SNRPF,HSP90B1,SUMO3,NUDCD2,BZW2,TOP2A,ERH,2010107E04RIK,TMEM14C,MRPL36,DNAJC9,PPIF,RNASEH2B,DNAJC15,FYB,SDF2L1,SRSF7,LMNB1,EIF1AD,BANF1,PDCD4,EIF3A,TYMS,HSPD1,NOP58,NCL,PTMA,MCM6,NUCKS1,GFI1B,DUT,SNRPB,NOP56,GNAS,FABP5,ANP32B,TXN1,NASP,AK2,MRPL20,PPM1G,RAN,UNG,EZH…	4618	225	116
TF:M08874_0	tf	Factor: E2F1; motif: NNNNNGCGSSAAAN; match class: 0	0.000126	COX5A,HNRNPD,NHP2,CCT3,SNRPD1,TGFB1,MCM2,SLBP,HNRNPA2B1,MCM5,MEF2C,KIF5B,EWSR1,RPA3,CACYBP,COX6C,ANP32E,FLI1,SLC25A5,C1QBP,DDX39B,TMPO,SNRPF,HSP90B1,SUMO3,NUDCD2,BZW2,TOP2A,ERH,2010107E04RIK,TMEM14C,MRPL36,DNAJC9,PPIF,RNASEH2B,DNAJC15,FYB,SDF2L1,SRSF7,LMNB1,EIF1AD,BANF1,PDCD4,EIF3A,TYMS,HSPD1,NOP58,NCL,PTMA,MCM6,NUCKS1,GFI1B,DUT,SNRPB,NOP56,GNAS,FABP5,ANP32B,TXN1,NASP,AK2,MRPL20,PPM1G,RAN,UNG,EZH…	4618	225	116
TF:M00050	tf	Factor: E2F; motif: TTTSGCGC	0.000134	COX5A,HNRNPD,NHP2,CCT3,SNRPD1,TGFB1,MCM2,SLBP,HDGF,HNRNPA2B1,MCM5,MEF2C,KIF5B,DYNLL1,EWSR1,RPA3,CACYBP,COX6C,HMGB3,ANP32E,FLI1,SLC25A5,PFN1,C1QBP,YWHAH,TMPO,HSP90B1,SUMO3,NUDCD2,TOP2A,EIF2S1,ERH,MRPL36,F2RL2,DNAJC9,RNASEH2B,FYB,SDF2L1,SRSF7,CUTA,BIN1,LMNB1,EIF1AD,BANF1,PDCD4,ATP5B,TYMS,HSPD1,NOP58,NCL,PTMA,MCM6,NUCKS1,GFI1B,SNRPB,NOP56,GNAS,FABP5,CKS1B,ANP32B,TXN1,YBX1,NASP,AK2,CDCA8,RAN,UNG,EZH2…	4678	225	117
TF:M00050_0	tf	Factor: E2F; motif: TTTSGCGC; match class: 0	0.000134	COX5A,HNRNPD,NHP2,CCT3,SNRPD1,TGFB1,MCM2,SLBP,HDGF,HNRNPA2B1,MCM5,MEF2C,KIF5B,DYNLL1,EWSR1,RPA3,CACYBP,COX6C,HMGB3,ANP32E,FLI1,SLC25A5,PFN1,C1QBP,YWHAH,TMPO,HSP90B1,SUMO3,NUDCD2,TOP2A,EIF2S1,ERH,MRPL36,F2RL2,DNAJC9,RNASEH2B,FYB,SDF2L1,SRSF7,CUTA,BIN1,LMNB1,EIF1AD,BANF1,PDCD4,ATP5B,TYMS,HSPD1,NOP58,NCL,PTMA,MCM6,NUCKS1,GFI1B,SNRPB,NOP56,GNAS,FABP5,CKS1B,ANP32B,TXN1,YBX1,NASP,AK2,CDCA8,RAN,UNG,EZH2…	4678	225	117
TF:M00050_1	tf	Factor: E2F; motif: TTTSGCGC; match class: 1	0.000662	MCM2,HNRNPA2B1,MCM5,KIF5B,EWSR1,COX6C,FLI1,TMPO,SUMO3,NUDCD2,TOP2A,MRPL36,EIF1AD,BANF1,TYMS,HSPD1,MCM6,NUCKS1,GFI1B,SNRPB,NOP56,GNAS,FABP5,CKS1B,TXN1,NASP,AK2,UNG,MCM7,GATA1,H2AFZ,MCM3,FBL,SAMD14,TMSB4X,HMGB2,CDCA7,LIG1,MRPL18,EIF4A1,SIVA1,SRSF3,HSPE1,ABRACL	1186	225	44
TF:M07250_1	tf	Factor: E2F-1; motif: NNNSSCGCSAANN; match class: 1	0.000774	COX5A,HNRNPD,CCT3,TGFB1,MCM2,PRKAR2B,SLBP,HDGF,HNRNPA2B1,MCM5,EWSR1,RPA3,CACYBP,HMGB3,ANP32E,FLI1,BIRC5,C1QBP,DDX39B,TMPO,SUMO3,NUDCD2,HNRNPAB,SUMO2,ERH,MRPL36,DNAJC9,RNASEH2B,DNAJC15,FYB,SDF2L1,SRSF7,BIN1,LMNB1,EIF1AD,BANF1,EIF3A,PA2G4,NCL,PTMA,SERPINE2,DTYMK,MCM6,NUCKS1,SNRPB,NOP56,GNAS,FABP5,ANP32B,NASP,MRPL20,PPM1G,UNG,EZH2,MCM7,CCT7,YBX3,CD9,RGS10,NDUFAB1,RBM3,HMGN5,TIPIN,SRSF2,SERBP1,H2AFZ,…	3410	225	91
TF:M09697	tf	Factor: c-Myc; motif: NNNASCACRTGG	0.000806	LGALS9,CCT3,TGFB1,PRKAR2B,DUSP3,ETFB,HDGF,ATP5G1,SRM,NUDCD2,GALK1,HSP90AA1,EIF1AD,BANF1,PDCD4,EIF3A,PA2G4,HSPD1,NOP58,NCL,RSU1,ZEB2,DUT,NOP56,ANP32B,YBX1,CDCA8,MRPL20,UNG,CCT7,RPN1,PSMD8,COX7B,DKC1,HMBS,TIPIN,MANF,MIF,SRSF2,G6PC3,MAP4K1,NME1,ADK,CDK6,DCTPP1,ATPIF1,SET,CDCA7,PPP1R14B,MRPL18,NAP1L1,EIF4A1,ARRB2,H3F3A,TAOK3,LYAR,PSMB3,PPIA,HSPE1,TOMM5,EIF5A	1940	225	61
TF:M09697_0	tf	Factor: c-Myc; motif: NNNASCACRTGG; match class: 0	0.000806	LGALS9,CCT3,TGFB1,PRKAR2B,DUSP3,ETFB,HDGF,ATP5G1,SRM,NUDCD2,GALK1,HSP90AA1,EIF1AD,BANF1,PDCD4,EIF3A,PA2G4,HSPD1,NOP58,NCL,RSU1,ZEB2,DUT,NOP56,ANP32B,YBX1,CDCA8,MRPL20,UNG,CCT7,RPN1,PSMD8,COX7B,DKC1,HMBS,TIPIN,MANF,MIF,SRSF2,G6PC3,MAP4K1,NME1,ADK,CDK6,DCTPP1,ATPIF1,SET,CDCA7,PPP1R14B,MRPL18,NAP1L1,EIF4A1,ARRB2,H3F3A,TAOK3,LYAR,PSMB3,PPIA,HSPE1,TOMM5,EIF5A	1940	225	61
TF:M00217	tf	Factor: USF; motif: NCACGTGN	0.0016	ATP5F1,HNRNPD,LGALS9,CCT3,TGFB1,MCM2,PRKAR2B,ETFB,HDGF,ATP5G1,SRM,KIF5B,EWSR1,SNRPF,SUMO3,NUDCD2,GALK1,HSP90AA1,MRPL36,PPIF,CUTA,LMNB1,EIF1AD,BANF1,PDCD4,EIF3A,PA2G4,TYMS,HSPD1,NOP58,NCL,SERPINE2,DTYMK,MCM6,RSU1,ZEB2,DUT,NOP56,FABP5,ANP32B,YBX1,AK2,CDCA8,MRPL20,RAN,UNG,CCT7,RPN1,YBX3,RBM3,DKC1,COTL1,MANF,MIF,SRSF2,G6PC3,MAP4K1,NME1,H2AFZ,ADK,CDK6,DCTPP1,FBL,ATPIF1,SET,CDCA7,PPP1R14B,MRPL18,NAP1L1…	3000	225	82
TF:M00217_0	tf	Factor: USF; motif: NCACGTGN; match class: 0	0.0016	ATP5F1,HNRNPD,LGALS9,CCT3,TGFB1,MCM2,PRKAR2B,ETFB,HDGF,ATP5G1,SRM,KIF5B,EWSR1,SNRPF,SUMO3,NUDCD2,GALK1,HSP90AA1,MRPL36,PPIF,CUTA,LMNB1,EIF1AD,BANF1,PDCD4,EIF3A,PA2G4,TYMS,HSPD1,NOP58,NCL,SERPINE2,DTYMK,MCM6,RSU1,ZEB2,DUT,NOP56,FABP5,ANP32B,YBX1,AK2,CDCA8,MRPL20,RAN,UNG,CCT7,RPN1,YBX3,RBM3,DKC1,COTL1,MANF,MIF,SRSF2,G6PC3,MAP4K1,NME1,H2AFZ,ADK,CDK6,DCTPP1,FBL,ATPIF1,SET,CDCA7,PPP1R14B,MRPL18,NAP1L1…	3000	225	82
TF:M00431	tf	Factor: E2F-1; motif: TTTSGCGS	0.00224	COX5A,HNRNPD,CCT3,SNRPD1,TGFB1,MCM2,PRKAR2B,SLBP,HDGF,HNRNPA2B1,MCM5,KIF5B,DYNLL1,EWSR1,RPA3,CACYBP,HMGB3,ANP32E,FLI1,ATP5E,TMPO,HSP90B1,NUDCD2,HNRNPAB,SUMO2,GALK1,TOP2A,ERH,MRPL36,DNAJC9,PPIF,RNASEH2B,DNAJC15,FYB,SDF2L1,SRSF7,BIN1,RAB27B,LMNB1,EIF1AD,BANF1,EIF3A,ATP5B,TYMS,NOP58,NCL,PTMA,SERPINE2,DTYMK,MCM6,NUCKS1,RABGAP1L,GFI1B,ZEB2,SNRPB,NOP56,GNAS,FABP5,ANP32B,YBX1,NASP,AK2,PPM1G,RAN,UNG,EZH2…	4735	225	114
TF:M00431_0	tf	Factor: E2F-1; motif: TTTSGCGS; match class: 0	0.00224	COX5A,HNRNPD,CCT3,SNRPD1,TGFB1,MCM2,PRKAR2B,SLBP,HDGF,HNRNPA2B1,MCM5,KIF5B,DYNLL1,EWSR1,RPA3,CACYBP,HMGB3,ANP32E,FLI1,ATP5E,TMPO,HSP90B1,NUDCD2,HNRNPAB,SUMO2,GALK1,TOP2A,ERH,MRPL36,DNAJC9,PPIF,RNASEH2B,DNAJC15,FYB,SDF2L1,SRSF7,BIN1,RAB27B,LMNB1,EIF1AD,BANF1,EIF3A,ATP5B,TYMS,NOP58,NCL,PTMA,SERPINE2,DTYMK,MCM6,NUCKS1,RABGAP1L,GFI1B,ZEB2,SNRPB,NOP56,GNAS,FABP5,ANP32B,YBX1,NASP,AK2,PPM1G,RAN,UNG,EZH2…	4735	225	114
TF:M00055_1	tf	Factor: N-Myc; motif: NNCCACGTGNNN; match class: 1	0.00232	CCT3,ETFB,HDGF,ATP5G1,SRM,EWSR1,GALK1,CUTA,LMNB1,PA2G4,HSPD1,NCL,NOP56,ANP32B,YBX1,AK2,CDCA8,MRPL20,RPN1,YBX3,DKC1,MANF,MIF,G6PC3,NME1,ADK,CDK6,DCTPP1,SET,CDCA7,PPP1R14B,NAP1L1,ARRB2,ACTG1,LDHA,SIVA1,HSPE1,SPC24,TOMM5,EIF5A	1075	225	40
TF:M08875	tf	Factor: E2F; motif: NNTTTCGCGCN	0.0029	COX5A,HNRNPD,CCT3,SNRPD1,TGFB1,MCM2,PRKAR2B,HNRNPA2B1,MCM5,DDX39,SRM,EWSR1,CACYBP,COX6C,ANP32E,FLI1,SLC25A5,TMPO,SNRPF,HSP90B1,SUMO3,NUDCD2,HNRNPAB,BZW2,SUMO2,TOP2A,ERH,2010107E04RIK,TMEM14C,MRPL36,DNAJC9,PPIF,RNASEH2B,DNAJC15,SRSF7,CUTA,LMNB1,EIF1AD,BANF1,EIF3A,TYMS,NOP58,NCL,PTMA,MCM6,NUCKS1,GFI1B,SNRPB,NOP56,GNAS,FABP5,ANP32B,YBX1,NASP,AK2,PPM1G,RAN,UNG,EZH2,MCM7,CCT7,YBX3,SNRPA1,RGS10,NDUFAB1…	4149	225	103
TF:M08875_0	tf	Factor: E2F; motif: NNTTTCGCGCN; match class: 0	0.0029	COX5A,HNRNPD,CCT3,SNRPD1,TGFB1,MCM2,PRKAR2B,HNRNPA2B1,MCM5,DDX39,SRM,EWSR1,CACYBP,COX6C,ANP32E,FLI1,SLC25A5,TMPO,SNRPF,HSP90B1,SUMO3,NUDCD2,HNRNPAB,BZW2,SUMO2,TOP2A,ERH,2010107E04RIK,TMEM14C,MRPL36,DNAJC9,PPIF,RNASEH2B,DNAJC15,SRSF7,CUTA,LMNB1,EIF1AD,BANF1,EIF3A,TYMS,NOP58,NCL,PTMA,MCM6,NUCKS1,GFI1B,SNRPB,NOP56,GNAS,FABP5,ANP32B,YBX1,NASP,AK2,PPM1G,RAN,UNG,EZH2,MCM7,CCT7,YBX3,SNRPA1,RGS10,NDUFAB1…	4149	225	103
TF:M08874_1	tf	Factor: E2F1; motif: NNNNNGCGSSAAAN; match class: 1	0.00316	HNRNPD,MCM2,SLBP,HNRNPA2B1,MCM5,EWSR1,CACYBP,COX6C,FLI1,TMPO,SUMO3,NUDCD2,TOP2A,PPIF,LMNB1,TYMS,HSPD1,NCL,PTMA,MCM6,GFI1B,SNRPB,NOP56,GNAS,ANP32B,NASP,AK2,RAN,EZH2,MCM7,NUDT21,TIPIN,H2AFZ,MCM3,SAMD14,TMSB4X,HMGB2,CDCA7,NAP1L1,EIF4A1,ATP5G2,SIVA1,SRSF3,HSPE1	1256	225	44
TF:M00799_1	tf	Factor: Myc; motif: CACGTGS; match class: 1	0.00345	CCT3,TGFB1,HDGF,ATP5G1,SRM,EWSR1,NUDCD2,BZW2,GALK1,HSP90AA1,SDF2L1,CUTA,UQCC2,LMNB1,PDCD4,PA2G4,CCT8,HSPD1,NCL,SERPINE2,RSU1,ZEB2,NOP56,FABP5,ANP32B,YBX1,AK2,CDCA8,MRPL20,RAN,CCT7,RPN1,YBX3,DKC1,MANF,MIF,SRSF2,G6PC3,NME1,H2AFZ,ADK,CDK6,DCTPP1,FBL,SET,CDCA7,PPP1R14B,MRPL18,NAP1L1,ARRB2,H3F3A,ACTG1,LDHA,SIVA1,LYAR,PPIA,HSPE1,TOMM5	1884	225	58
TF:M00516	tf	Factor: E2F-1; motif: TTTSGCGCGMNR	0.00372	COX5A,CCT3,TGFB1,MCM2,PRKAR2B,SLBP,HDGF,HNRNPA2B1,MCM5,KIF5B,DYNLL1,EWSR1,RPA3,CACYBP,HMGB3,ANP32E,FLI1,PFN1,C1QBP,TMPO,SNRPF,SUMO3,NUDCD2,HNRNPAB,EIF2S1,ERH,MRPL36,F2RL2,PPIF,RNASEH2B,DNAJC15,FYB,SDF2L1,SRSF7,BIN1,RAB27B,LMNB1,EIF1AD,BANF1,EIF3A,ATP5B,PRIM1,TYMS,NCL,PTMA,SERPINE2,DTYMK,MCM6,NUCKS1,RABGAP1L,GFI1B,SNRPB,NOP56,GNAS,FABP5,CKS1B,ANP32B,YBX1,NASP,AK2,PPM1G,UNG,EZH2,MCM7,CCT7,YBX3,CD9,…	4666	225	112
TF:M00516_0	tf	Factor: E2F-1; motif: TTTSGCGCGMNR; match class: 0	0.00372	COX5A,CCT3,TGFB1,MCM2,PRKAR2B,SLBP,HDGF,HNRNPA2B1,MCM5,KIF5B,DYNLL1,EWSR1,RPA3,CACYBP,HMGB3,ANP32E,FLI1,PFN1,C1QBP,TMPO,SNRPF,SUMO3,NUDCD2,HNRNPAB,EIF2S1,ERH,MRPL36,F2RL2,PPIF,RNASEH2B,DNAJC15,FYB,SDF2L1,SRSF7,BIN1,RAB27B,LMNB1,EIF1AD,BANF1,EIF3A,ATP5B,PRIM1,TYMS,NCL,PTMA,SERPINE2,DTYMK,MCM6,NUCKS1,RABGAP1L,GFI1B,SNRPB,NOP56,GNAS,FABP5,CKS1B,ANP32B,YBX1,NASP,AK2,PPM1G,UNG,EZH2,MCM7,CCT7,YBX3,CD9,…	4666	225	112
TF:M00428_1	tf	Factor: E2F-1; motif: NKTSSCGC; match class: 1	0.00587	MCM2,HNRNPA2B1,MCM5,DYNLL1,EWSR1,RPA3,CACYBP,COX6C,ANP32E,FLI1,DDX39B,SUMO3,HNRNPAB,GALK1,ERH,DNAJC15,SRSF7,LMNB1,EIF1AD,BANF1,EIF3A,PA2G4,NCL,PTMA,MCM6,NUCKS1,SNRPB,NOP56,GNAS,FABP5,ANP32B,YBX1,NASP,PPM1G,UNG,EZH2,MCM7,CCT7,RGS10,NDUFAB1,RBM3,COTL1,TIPIN,MANF,SRSF2,SERBP1,H2AFZ,ADK,MRPS28,CPSF2,MCM3,S100A1,FBL,SAMD14,TMSB4X,H2AFX,RAP1B,LIG1,MRPL18,ACTG1,SIVA1,LYAR,PSMB3,SRSF3,PPIA,SPC24,EIF5A,HI…	2393	225	68
TF:M09695_1	tf	Factor: Mxi1; motif: NCACGTGGSNGNNNN; match class: 1	0.00846	CCT3,TGFB1,ATP5G1,SRM,GALK1,CUTA,LMNB1,PA2G4,HSPD1,NCL,NOP56,YBX1,MRPL20,RPN1,MANF,G6PC3,NME1,H2AFZ,ADK,CDK6,DCTPP1,SET,CDCA7,PPP1R14B,ACTG1,LDHA,HSPE1,TOMM5,EIF5A	691	225	29
TF:M00428	tf	Factor: E2F-1; motif: NKTSSCGC	0.0117	COX5A,HNRNPD,NHP2,CCT3,UNC119,SNRPD1,TGFB1,MCM2,PRKAR2B,DUSP3,HNRNPA2B1,MCM5,DDX39,ATP5G1,SRM,KIF5B,DYNLL1,EWSR1,RPA3,CACYBP,COX6C,ANP32E,FLI1,ATP5E,PFN1,C1QBP,YWHAH,MDH2,DDX39B,TMPO,SUMO3,NUDCD2,HNRNPAB,SUMO2,GALK1,TOP2A,ERH,TMEM14C,MRPL36,PPIF,RNASEH2B,DNAJC15,UCHL3,FYB,BOP1,SRSF7,BIN1,RAB27B,RBFA,LMNB1,EIF1AD,BANF1,FERMT3,EIF3A,PA2G4,TYMS,NCL,PTMA,SERPINE2,DTYMK,MCM6,NUCKS1,RABGAP1L,GFI1B,ZEB2…	6280	225	138
TF:M00428_0	tf	Factor: E2F-1; motif: NKTSSCGC; match class: 0	0.0117	COX5A,HNRNPD,NHP2,CCT3,UNC119,SNRPD1,TGFB1,MCM2,PRKAR2B,DUSP3,HNRNPA2B1,MCM5,DDX39,ATP5G1,SRM,KIF5B,DYNLL1,EWSR1,RPA3,CACYBP,COX6C,ANP32E,FLI1,ATP5E,PFN1,C1QBP,YWHAH,MDH2,DDX39B,TMPO,SUMO3,NUDCD2,HNRNPAB,SUMO2,GALK1,TOP2A,ERH,TMEM14C,MRPL36,PPIF,RNASEH2B,DNAJC15,UCHL3,FYB,BOP1,SRSF7,BIN1,RAB27B,RBFA,LMNB1,EIF1AD,BANF1,FERMT3,EIF3A,PA2G4,TYMS,NCL,PTMA,SERPINE2,DTYMK,MCM6,NUCKS1,RABGAP1L,GFI1B,ZEB2…	6280	225	138
TF:M00217_1	tf	Factor: USF; motif: NCACGTGN; match class: 1	0.0131	CCT3,HDGF,ATP5G1,SRM,EWSR1,GALK1,CUTA,LMNB1,NCL,ZEB2,NOP56,YBX1,AK2,CDCA8,MRPL20,RPN1,YBX3,DKC1,MANF,MIF,G6PC3,NME1,H2AFZ,ADK,CDK6,DCTPP1,SET,CDCA7,PPP1R14B,ARRB2,ACTG1,LDHA,SIVA1,TOMM5	904	225	34
TF:M03867_1	tf	Factor: c-Myc; motif: CACGTGGC; match class: 1	0.0152	COX5A,HNRNPD,CCT3,MCM2,HDGF,ATP5G1,SRM,KIF5B,EWSR1,MDH2,SUMO3,GALK1,MRPL36,UCHL3,CUTA,LMNB1,EIF1AD,BANF1,TYMS,HSPD1,NCL,SERPINE2,DTYMK,NOP56,ANP32B,YBX1,AK2,CDCA8,MRPL20,RAN,UNG,RPN1,YBX3,RBM3,DKC1,COTL1,MANF,MIF,G6PC3,NME1,H2AFZ,ADK,CDK6,DCTPP1,FBL,SET,CDCA7,PPP1R14B,ARRB2,H3F3A,ACTG1,LDHA,SIVA1,HSPE1,ABRACL,TOMM5,EIF5A	1927	225	57
TF:M08869	tf	Factor: CLOCKBMAL; motif: NNNWCACGTGGN	0.0154	ATP5F1,HNRNPD,LGALS9,MCM2,PRKAR2B,HDGF,ATP5G1,SRM,KIF5B,SUMO3,MRPL36,PPIF,CUTA,LMNB1,EIF1AD,BANF1,EIF3A,TYMS,HSPD1,DTYMK,MCM6,ZEB2,YBX1,RAN,UNG,CCT7,YBX3,RBM3,COTL1,SRSF2,MAP4K1,NME1,H2AFZ,DCTPP1,ATPIF1,SET,NAP1L1,ACTG1,LDHA,LYAR,PSMB3,PPIA,HSPE1,SPC24,ABRACL,EIF5A	1423	225	46
TF:M08869_0	tf	Factor: CLOCKBMAL; motif: NNNWCACGTGGN; match class: 0	0.0154	ATP5F1,HNRNPD,LGALS9,MCM2,PRKAR2B,HDGF,ATP5G1,SRM,KIF5B,SUMO3,MRPL36,PPIF,CUTA,LMNB1,EIF1AD,BANF1,EIF3A,TYMS,HSPD1,DTYMK,MCM6,ZEB2,YBX1,RAN,UNG,CCT7,YBX3,RBM3,COTL1,SRSF2,MAP4K1,NME1,H2AFZ,DCTPP1,ATPIF1,SET,NAP1L1,ACTG1,LDHA,LYAR,PSMB3,PPIA,HSPE1,SPC24,ABRACL,EIF5A	1423	225	46
TF:M07601_1	tf	Factor: C-Myc; motif: NGCCACGTGNN; match class: 1	0.0161	HNRNPD,CCT3,TGFB1,MCM2,PRKAR2B,ETFB,HDGF,DDX39,ATP5G1,SRM,KIF5B,EWSR1,DDX39B,HSP90B1,SUMO3,NUDCD2,BZW2,GALK1,HSP90AA1,MRPL36,PPIF,RNASEH2B,SDF2L1,CUTA,UQCC2,LMNB1,EIF1AD,BANF1,EIF3A,PA2G4,CCT8,TYMS,HSPD1,NOP58,NCL,DTYMK,MCM6,ZEB2,DUT,NOP56,ANP32B,YBX1,AK2,CDCA8,MRPL20,RAN,UNG,RPN1,YBX3,LAT,RBM3,DKC1,COTL1,MANF,MIF,G6PC3,MAP4K1,NME1,H2AFZ,ADK,CDK6,DCTPP1,FBL,LAMTOR4,ATPIF1,SET,CDCA7,PPP1R14B,DTNBP…	3172	225	82
TF:M00322	tf	Factor: c-Myc:Max; motif: GCCAYGYGSN	0.0179	COX5A,HNRNPD,ICAM4,NHP2,CALM1,CCT3,UNC119,TGFB1,PRKAR2B,ETFB,SLBP,HDGF,ATP5G1,SRM,DYNLL1,EWSR1,HMGB3,ANP32E,ATP5E,SLC25A5,PFN1,DDX39B,SUMO3,NUDCD2,HNRNPAB,BZW2,SUMO2,GALK1,ERH,HSP90AA1,TMEM14C,MRPL36,PPIF,RNASEH2B,SLA,BOP1,CUTA,UQCC2,RAB27B,LMNB1,DPF2,EIF1AD,BANF1,PDCD4,EIF3A,PA2G4,CCT8,TYMS,HSPD1,NOP58,NCL,PTMA,SERPINE2,MCM6,NUCKS1,RABGAP1L,RSU1,HSPA5,ZEB2,SNRPB,NOP56,FABP5,ANP32B,TXN1,YBX1,NASP…	5493	225	124
TF:M00322_0	tf	Factor: c-Myc:Max; motif: GCCAYGYGSN; match class: 0	0.0179	COX5A,HNRNPD,ICAM4,NHP2,CALM1,CCT3,UNC119,TGFB1,PRKAR2B,ETFB,SLBP,HDGF,ATP5G1,SRM,DYNLL1,EWSR1,HMGB3,ANP32E,ATP5E,SLC25A5,PFN1,DDX39B,SUMO3,NUDCD2,HNRNPAB,BZW2,SUMO2,GALK1,ERH,HSP90AA1,TMEM14C,MRPL36,PPIF,RNASEH2B,SLA,BOP1,CUTA,UQCC2,RAB27B,LMNB1,DPF2,EIF1AD,BANF1,PDCD4,EIF3A,PA2G4,CCT8,TYMS,HSPD1,NOP58,NCL,PTMA,SERPINE2,MCM6,NUCKS1,RABGAP1L,RSU1,HSPA5,ZEB2,SNRPB,NOP56,FABP5,ANP32B,TXN1,YBX1,NASP…	5493	225	124
TF:M02250	tf	Factor: Myc; motif: NGCACGTGGN	0.0191	TGFB1,HDGF,SRM,NUDCD2,GALK1,PDCD4,PA2G4,NCL,SERPINE2,RSU1,ZEB2,FABP5,ANP32B,YBX1,CCT7,MANF,MIF,SRSF2,G6PC3,ADK,FBL,SET,CDCA7,PPP1R14B,MRPL18,H3F3A,LYAR,PPIA,TOMM5	721	225	29
TF:M02250_0	tf	Factor: Myc; motif: NGCACGTGGN; match class: 0	0.0191	TGFB1,HDGF,SRM,NUDCD2,GALK1,PDCD4,PA2G4,NCL,SERPINE2,RSU1,ZEB2,FABP5,ANP32B,YBX1,CCT7,MANF,MIF,SRSF2,G6PC3,ADK,FBL,SET,CDCA7,PPP1R14B,MRPL18,H3F3A,LYAR,PPIA,TOMM5	721	225	29
TF:M00024_1	tf	Factor: E2F-1; motif: TWSGCGCGAAAAYKR; match class: 1	0.0202	ATP5F1,MCM2,SLBP,MCM5,EWSR1,ANP32E,LIMS1,TMPO,HSP90B1,SUMO3,EIF2S1,RNASEH2B,CUTA,PA2G4,PRIM1,TYMS,HSPD1,MCM6,GFI1B,NOP56,GNAS,NASP,AK2,UNG,MCM7,RGS10,GATA1,HMGN5,NUDT21,HMBS,TIPIN,G6PC3,SERBP1,NME1,MCM3,DCTPP1,TMSB4X,H2AFX,LAMTOR4,ATPIF1,HMGB2,BCL2,NAP1L1,EIF4A1,H3F3A,SIVA1,HSPE1,HIST1H2AP	1528	225	48
TF:M03860	tf	Factor: USF2; motif: NNNCCACGTGACN	0.0274	COX5A,ATP5F1,HNRNPD,LGALS9,CCT3,TGFB1,MCM2,PRKAR2B,HDGF,DDX39,ATP5G1,SRM,KIF5B,EWSR1,DDX39B,SUMO3,NUDCD2,GALK1,HSP90AA1,MRPL36,PPIF,RNASEH2B,CUTA,LMNB1,PDCD4,EIF3A,TYMS,HSPD1,NOP58,NCL,DTYMK,MCM6,ZEB2,NOP56,YBX1,CDCA8,MRPL20,RAN,UNG,RPN1,YBX3,SNRPA1,RBM3,DKC1,COTL1,MANF,SRSF2,G6PC3,MAP4K1,NME1,H2AFZ,ADK,DCTPP1,S100A1,FBL,CKAP2L,LAMTOR4,ATPIF1,SET,PPP1R14B,DTNBP1,NAP1L1,EIF4A1,ARRB2,H3F3A,ACTG1,SI…	2752	225	73
TF:M03860_0	tf	Factor: USF2; motif: NNNCCACGTGACN; match class: 0	0.0274	COX5A,ATP5F1,HNRNPD,LGALS9,CCT3,TGFB1,MCM2,PRKAR2B,HDGF,DDX39,ATP5G1,SRM,KIF5B,EWSR1,DDX39B,SUMO3,NUDCD2,GALK1,HSP90AA1,MRPL36,PPIF,RNASEH2B,CUTA,LMNB1,PDCD4,EIF3A,TYMS,HSPD1,NOP58,NCL,DTYMK,MCM6,ZEB2,NOP56,YBX1,CDCA8,MRPL20,RAN,UNG,RPN1,YBX3,SNRPA1,RBM3,DKC1,COTL1,MANF,SRSF2,G6PC3,MAP4K1,NME1,H2AFZ,ADK,DCTPP1,S100A1,FBL,CKAP2L,LAMTOR4,ATPIF1,SET,PPP1R14B,DTNBP1,NAP1L1,EIF4A1,ARRB2,H3F3A,ACTG1,SI…	2752	225	73
TF:M03867	tf	Factor: c-Myc; motif: CACGTGGC	0.0275	COX5A,ATP5F1,HNRNPD,LGALS9,CCT3,TGFB1,MCM2,PRKAR2B,DUSP3,ETFB,HDGF,MCM5,DDX39,ATP5G1,SRM,KIF5B,DYNLL1,EWSR1,ANP32E,MDH2,DDX39B,PLEK,SUMO3,NUDCD2,BZW2,GALK1,HSP90AA1,MRPL36,PPIF,RNASEH2B,UCHL3,FYB,CUTA,RBFA,LMNB1,EIF1AD,BANF1,FERMT3,PDCD4,EIF3A,PA2G4,TYMS,HSPD1,NOP58,NCL,SERPINE2,DTYMK,MCM6,NUCKS1,RSU1,ZEB2,DUT,NOP56,GNAS,FABP5,ANP32B,YBX1,AK2,CDCA8,MRPL20,RAN,UNG,CCT7,RPN1,TUBA8,YBX3,CD9,SNRPA1,R…	5188	225	118
TF:M03867_0	tf	Factor: c-Myc; motif: CACGTGGC; match class: 0	0.0275	COX5A,ATP5F1,HNRNPD,LGALS9,CCT3,TGFB1,MCM2,PRKAR2B,DUSP3,ETFB,HDGF,MCM5,DDX39,ATP5G1,SRM,KIF5B,DYNLL1,EWSR1,ANP32E,MDH2,DDX39B,PLEK,SUMO3,NUDCD2,BZW2,GALK1,HSP90AA1,MRPL36,PPIF,RNASEH2B,UCHL3,FYB,CUTA,RBFA,LMNB1,EIF1AD,BANF1,FERMT3,PDCD4,EIF3A,PA2G4,TYMS,HSPD1,NOP58,NCL,SERPINE2,DTYMK,MCM6,NUCKS1,RSU1,ZEB2,DUT,NOP56,GNAS,FABP5,ANP32B,YBX1,AK2,CDCA8,MRPL20,RAN,UNG,CCT7,RPN1,TUBA8,YBX3,CD9,SNRPA1,R…	5188	225	118
TF:M08868_1	tf	Factor: ARNTLIKE; motif: NNNSCACGTG; match class: 1	0.0339	HNRNPD,CCT3,TGFB1,HDGF,ATP5G1,SRM,EWSR1,C1QBP,HSP90B1,NUDCD2,BZW2,GALK1,HSP90AA1,SDF2L1,CUTA,UQCC2,LMNB1,PA2G4,CCT8,HSPD1,NCL,SERPINE2,RSU1,ZEB2,NOP56,FABP5,ANP32B,YBX1,CDCA8,MRPL20,RAN,RPN1,YBX3,DKC1,COTL1,MANF,MIF,SRSF2,G6PC3,NME1,H2AFZ,ADK,CDK6,DCTPP1,SET,CDCA7,PPP1R14B,MRPL18,NAP1L1,H3F3A,ACTG1,LDHA,SIVA1,LYAR,PPIA,HSPE1,TOMM5,EIF5A	2027	225	58
TF:M07380_1	tf	Factor: E2F-4; motif: NTTTCSCGCC; match class: 1	0.0406	COX5A,HNRNPD,UNC119,SNRPD1,TGFB1,MCM2,PRKAR2B,SLBP,HDGF,HNRNPA2B1,MCM5,DDX39,SRM,KIF5B,DYNLL1,EWSR1,RPA3,CACYBP,COX6C,HMGB3,ANP32E,FLI1,BIRC5,PFN1,YWHAH,MDH2,DDX39B,TMPO,SUMO3,HNRNPAB,BZW2,SUMO2,ERH,TMEM14C,DNAJC9,RNASEH2B,SRSF7,BIN1,RAB27B,LMNB1,DPF2,EIF1AD,BANF1,EIF3A,PA2G4,TYMS,HSPD1,NOP58,PTMA,SERPINE2,MCM6,RABGAP1L,DUT,SNRPB,NOP56,GNAS,CKS1B,ANP32B,TXN1,YBX1,NASP,AK2,PPM1G,RAN,UNG,EZH2,MCM7,…	4435	225	104
TF:M07384	tf	Factor: HIF-1alpha; motif: NCACGTNN	0.0419	TGFB1,HDGF,SRM,NUDCD2,GALK1,HSP90AA1,PDCD4,PA2G4,NCL,SERPINE2,RSU1,ZEB2,FABP5,ANP32B,YBX1,CCT7,MANF,MIF,SRSF2,G6PC3,ADK,FBL,SET,CDCA7,PPP1R14B,MRPL18,NAP1L1,H3F3A,LYAR,PPIA,TOMM5	832	225	31
TF:M07384_0	tf	Factor: HIF-1alpha; motif: NCACGTNN; match class: 0	0.0419	TGFB1,HDGF,SRM,NUDCD2,GALK1,HSP90AA1,PDCD4,PA2G4,NCL,SERPINE2,RSU1,ZEB2,FABP5,ANP32B,YBX1,CCT7,MANF,MIF,SRSF2,G6PC3,ADK,FBL,SET,CDCA7,PPP1R14B,MRPL18,NAP1L1,H3F3A,LYAR,PPIA,TOMM5	832	225	31
TF:M01154_1	tf	Factor: c-Myc; motif: KACCACGTGSYY; match class: 1	0.0474	ATP5F1,HNRNPD,CCT3,TGFB1,MCM2,PRKAR2B,ETFB,HDGF,ATP5G1,SRM,EWSR1,DDX39B,SUMO3,NUDCD2,BZW2,GALK1,HSP90AA1,PPIF,SDF2L1,CUTA,LMNB1,EIF1AD,BANF1,PDCD4,EIF3A,PA2G4,NOP58,NCL,MCM6,RSU1,ZEB2,DUT,NOP56,FABP5,ANP32B,YBX1,AK2,CDCA8,MRPL20,RAN,UNG,CCT7,RPN1,YBX3,DKC1,MANF,MIF,SRSF2,G6PC3,MAP4K1,NME1,H2AFZ,ADK,CDK6,DCTPP1,FBL,SET,CDCA7,PPP1R14B,MRPL18,NAP1L1,ARRB2,H3F3A,ACTG1,LDHA,SIVA1,LYAR,PSMB3,PPIA,SPC24…	2744	225	72

## Sheet: div
term.id	domain	term.name	p.value	intersection	term.size	query.size	overlap.size
GO:0007049	BP	cell cycle	1.44e-59	CDC45,UBE2C,TUBB5,SPAG5,DBF4,KIF20A,PPP1CC,SLBP,SPC25,TPR,CDC20,GMNN,CDK4,NCAPH2,RPA3,NCAPG,H2AFY,BIRC5,YWHAH,CALM3,DDX39B,UBB,FBXO5,CDK1,FZR1,SKA2,AURKB,TOP2A,VRK1,ERH,TRIP13,RNASEH2B,SKA3,PBK,ESCO2,HAUS4,RAD21,NDE1,MIS18A,RACGAP1,POC1A,CDCA3,PKMYT1,CENPQ,NDC80,LMNB1,INCENP,FEN1,CDCA5,KIF20B,SMC3,CEP55,PSMD13,TERF1,CENPF,NUF2,SAPCD2,KIF18A,NUSAP1,RAD51,CDC25B,KNSTRN,PCNA,BUB1,TPX2,MAPRE1,AURKA,F…	1311	318	145
GO:0000278	BP	mitotic cell cycle	1.07e-55	CDC45,UBE2C,SPAG5,DBF4,KIF20A,SPC25,TPR,CDC20,CDK4,NCAPH2,RPA3,NCAPG,H2AFY,BIRC5,YWHAH,CALM3,FBXO5,CDK1,SKA2,AURKB,TOP2A,TRIP13,RNASEH2B,SKA3,PBK,RAD21,NDE1,RACGAP1,POC1A,NDC80,LMNB1,INCENP,CDCA5,KIF20B,SMC3,CEP55,TERF1,CENPF,SAPCD2,KIF18A,NUSAP1,RAD51,CDC25B,KNSTRN,PCNA,BUB1,TPX2,AURKA,ECT2,CCNA2,GPSM2,CKS1B,SMC2,ANP32B,CDKN2C,KIF2C,NASP,STMN1,CDCA8,RPA2,MIIP,CENPA,CENPC1,RAN,CIT,EZH2,MAD2L1,ANA…	673	318	106
GO:0051301	BP	cell division	2.18e-55	CDC45,UBE2C,SPAG5,KIF20A,PPP1CC,SPC25,TPR,CDC20,CDK4,BIRC5,CALM3,FBXO5,CDK1,FZR1,SKA2,AURKB,TOP2A,VRK1,SKA3,HAUS4,RAD21,NDE1,MIS18A,RACGAP1,CDCA3,NDC80,INCENP,CDCA5,KIF20B,SMC3,CEP55,TERF1,NUF2,SAPCD2,NUSAP1,CDC25B,KNSTRN,TPX2,MAPRE1,AURKA,FAM83D,ECT2,CCNA2,GPSM2,CKS1B,PMF1,SMC2,KIF2C,STMN1,CDCA8,CENPA,CENPC1,RAN,ANAPC5,CIT,PTN,MAD2L1,ANAPC15,PLK1,CCNB2,KIF23,TIPIN,REEP4,ASPM,KIF4,SMC4,NCAPH,NUP3…	463	318	91
GO:1903047	BP	mitotic cell cycle process	1.26e-54	CDC45,UBE2C,SPAG5,DBF4,KIF20A,SPC25,TPR,CDC20,CDK4,NCAPH2,NCAPG,H2AFY,BIRC5,YWHAH,CALM3,FBXO5,CDK1,AURKB,TOP2A,TRIP13,RNASEH2B,RAD21,NDE1,RACGAP1,POC1A,NDC80,LMNB1,INCENP,CDCA5,KIF20B,SMC3,CEP55,TERF1,CENPF,SAPCD2,KIF18A,NUSAP1,RAD51,KNSTRN,PCNA,BUB1,TPX2,AURKA,ECT2,CCNA2,GPSM2,CKS1B,SMC2,ANP32B,CDKN2C,KIF2C,NASP,STMN1,CDCA8,RPA2,MIIP,CENPA,CENPC1,RAN,CIT,EZH2,MAD2L1,ANAPC15,KIF22,PLK1,MKI67,CEP5…	526	318	95
GO:0022402	BP	cell cycle process	5.34e-54	CDC45,UBE2C,TUBB5,SPAG5,DBF4,KIF20A,SLBP,SPC25,TPR,CDC20,GMNN,CDK4,NCAPH2,NCAPG,H2AFY,BIRC5,YWHAH,CALM3,UBB,FBXO5,CDK1,FZR1,AURKB,TOP2A,TRIP13,RNASEH2B,HAUS4,RAD21,NDE1,RACGAP1,POC1A,CENPQ,NDC80,LMNB1,INCENP,FEN1,CDCA5,KIF20B,SMC3,CEP55,PSMD13,TERF1,CENPF,NUF2,SAPCD2,KIF18A,NUSAP1,RAD51,CDC25B,KNSTRN,PCNA,BUB1,TPX2,AURKA,FAM83D,ECT2,CCNA2,GPSM2,CKS1B,SMC2,ANP32B,CDKN2C,KIF2C,NASP,STMN1,CDCA8,RPA2…	849	318	115
GO:0007059	BP	chromosome segregation	7.31e-54	UBE2C,SPAG5,SPC25,CTCF,TPR,CDC20,NCAPH2,NCAPG,H2AFY,SLC25A5,BIRC5,SKA2,SMC6,AURKB,TOP2A,TRIP13,SKA3,ESCO2,RAD21,NDE1,MIS18A,RACGAP1,CENPQ,NDC80,INCENP,FEN1,CDCA5,SMC3,TERF1,CENPF,NUF2,KIF18A,NUSAP1,KNSTRN,BUB1,FAM83D,ECT2,PMF1,SMC2,KIF2C,CDCA8,CENPC1,RAN,MAD2L1,ANAPC15,KIF22,PLK1,MKI67,CENPN,CEP57,KIF23,KIF4,SMC4,NCAPH,NCAPD3,NUP37,SKA1,NCAPD2,TTK,EME1,BUB1B,SMC1A,CCNB1,CENPH,CENPE,ANKLE1,CDCA2,B…	260	318	72
GO:0000280	BP	nuclear division	4.89e-38	UBE2C,SPAG5,TPR,CDC20,NCAPH2,NCAPG,H2AFY,BIRC5,YWHAH,UBB,FBXO5,FZR1,AURKB,TOP2A,TRIP13,RAD21,NDE1,RACGAP1,NDC80,CDCA5,KIF20B,SMC3,PSMD13,TERF1,KIF18A,NUSAP1,RAD51,CDC25B,KNSTRN,BUB1,TPX2,AURKA,SMC2,KIF2C,CDCA8,CENPC1,RAN,MAD2L1,ANAPC15,KIF22,PLK1,MKI67,CEP57,KIF23,MND1,ASPM,KIF4,SMC4,NCAPH,NCAPD3,NCAPD2,TTK,EME1,BUB1B,SMC1A,CCNB1,CENPE,ANKLE1,UBE2S,CKS2,BUB3,PSRC1,KIFC1,NUP62	317	318	64
GO:0098813	BP	nuclear chromosome segregation	5.26e-38	UBE2C,SPAG5,TPR,CDC20,NCAPH2,NCAPG,H2AFY,BIRC5,AURKB,TOP2A,TRIP13,RAD21,RACGAP1,CENPQ,NDC80,FEN1,CDCA5,SMC3,TERF1,CENPF,NUF2,KIF18A,NUSAP1,KNSTRN,BUB1,FAM83D,ECT2,SMC2,KIF2C,CDCA8,CENPC1,RAN,MAD2L1,ANAPC15,KIF22,PLK1,CEP57,KIF23,KIF4,SMC4,NCAPH,NCAPD3,NCAPD2,TTK,EME1,BUB1B,SMC1A,CCNB1,CENPE,ANKLE1,BUB3,PSRC1,KIFC1,NUP62	205	318	54
GO:0051276	BP	chromosome organization	1.02e-37	CDC45,UBE2C,SPAG5,PIH1D1,BRD8,DNMT1,HNRNPA2B1,ASF1B,CTCF,TPR,CDC20,NCAPH2,ELOF1,HMGB3,ANP32E,NCAPG,H2AFY,BIRC5,CDK1,SMC6,0610010K14RIK,AURKB,TOP2A,VRK1,HSP90AA1,DEK,CENPP,TRIP13,CENPK,RAD21,ENY2,MIS18A,RACGAP1,SMCHD1,NDC80,FEN1,CDCA5,SMC3,TERF1,PTMA,NUCKS1,KIF18A,NUSAP1,RAD51,KNSTRN,PCNA,BUB1,AURKA,CCNA2,SMC2,ANP32B,KIF2C,NASP,HP1BP3,CDCA8,RPA2,CENPA,CENPC1,RAN,EZH2,MCM7,MAD2L1,ANAPC15,KIF22,PLK1…	921	318	101
GO:0000819	BP	sister chromatid segregation	2.21e-36	UBE2C,SPAG5,TPR,CDC20,NCAPH2,NCAPG,H2AFY,BIRC5,AURKB,TOP2A,TRIP13,RAD21,RACGAP1,NDC80,FEN1,CDCA5,SMC3,TERF1,KIF18A,NUSAP1,KNSTRN,BUB1,SMC2,KIF2C,CDCA8,CENPC1,RAN,MAD2L1,ANAPC15,KIF22,PLK1,CEP57,KIF23,KIF4,SMC4,NCAPH,NCAPD3,NCAPD2,TTK,BUB1B,SMC1A,CCNB1,CENPE,BUB3,PSRC1,KIFC1,NUP62	151	318	47
GO:0000070	BP	mitotic sister chromatid segregation	7.52e-36	UBE2C,SPAG5,TPR,CDC20,NCAPH2,NCAPG,H2AFY,BIRC5,AURKB,TRIP13,RAD21,RACGAP1,NDC80,CDCA5,TERF1,KIF18A,NUSAP1,KNSTRN,BUB1,SMC2,KIF2C,CDCA8,CENPC1,RAN,MAD2L1,ANAPC15,KIF22,PLK1,CEP57,KIF23,KIF4,SMC4,NCAPH,NCAPD3,NCAPD2,TTK,BUB1B,SMC1A,CCNB1,CENPE,BUB3,PSRC1,KIFC1,NUP62	129	318	44
GO:0140014	BP	mitotic nuclear division	1.35e-35	UBE2C,SPAG5,TPR,CDC20,NCAPH2,NCAPG,H2AFY,BIRC5,YWHAH,FBXO5,AURKB,TRIP13,RAD21,NDE1,RACGAP1,NDC80,CDCA5,KIF20B,SMC3,TERF1,KIF18A,NUSAP1,KNSTRN,BUB1,TPX2,AURKA,SMC2,KIF2C,CDCA8,CENPC1,RAN,MAD2L1,ANAPC15,KIF22,PLK1,MKI67,CEP57,KIF23,KIF4,SMC4,NCAPH,NCAPD3,NCAPD2,TTK,BUB1B,SMC1A,CCNB1,CENPE,UBE2S,BUB3,PSRC1,KIFC1,NUP62	215	318	53
GO:0048285	BP	organelle fission	1.46e-34	UBE2C,SPAG5,TPR,CDC20,NCAPH2,NCAPG,H2AFY,BIRC5,YWHAH,UBB,FBXO5,FZR1,AURKB,TOP2A,TRIP13,RAD21,NDE1,RACGAP1,NDC80,CDCA5,KIF20B,SMC3,PSMD13,TERF1,KIF18A,NUSAP1,RAD51,CDC25B,KNSTRN,BUB1,TPX2,AURKA,SMC2,KIF2C,CDCA8,CENPC1,RAN,MAD2L1,ANAPC15,KIF22,PLK1,MKI67,CEP57,KIF23,MND1,ASPM,KIF4,SMC4,NCAPH,NCAPD3,NCAPD2,TTK,EME1,BUB1B,SMC1A,CCNB1,CENPE,ANKLE1,UBE2S,CKS2,BUB3,PSRC1,KIFC1,NUP62	359	318	64
GO:0010564	BP	regulation of cell cycle process	2.35e-29	CDC45,UBE2C,SPAG5,DBF4,KIF20A,TPR,CDC20,CDK4,H2AFY,BIRC5,YWHAH,CALM3,FBXO5,CDK1,FZR1,AURKB,TRIP13,RNASEH2B,RAD21,RACGAP1,POC1A,NDC80,LMNB1,FEN1,CDCA5,KIF20B,SMC3,TERF1,CENPF,NUSAP1,CDC25B,KNSTRN,BUB1,TPX2,AURKA,FAM83D,ECT2,GPSM2,ANP32B,RPA2,MIIP,CIT,EZH2,MAD2L1,ANAPC15,PLK1,MKI67,KIF23,TIPIN,CALM2,TTK,PRC1,BUB1B,CDK6,SMC1A,CCNB1,CLSPN,CDC25C,CENPE,RHNO1,BUB3,PSRC1,CCNF,KIFC1,CDKN2D,NUP62	467	318	66
GO:0006996	BP	organelle organization	3.31e-25	CDC45,UBE2C,TUBB5,SPAG5,PIH1D1,BRD8,KIF20A,DNMT1,HNRNPA2B1,SPC25,ASF1B,CTCF,TPR,CDC20,NCAPH2,DYNLL1,ELOF1,HMGB3,ANP32E,NCAPG,H2AFY,SLC25A5,BIRC5,YWHAH,CALM3,UBB,FBXO5,CDK1,HSP90B1,FZR1,SKA2,SMC6,0610010K14RIK,AURKB,TOP2A,VRK1,HSP90AA1,DEK,CENPP,TRIP13,CENPK,SKA3,DIAPH3,HAUS4,RAD21,ENY2,NDE1,MIS18A,TUBA1B,RACGAP1,POC1A,SMCHD1,NDC80,FEN1,CDCA5,KIF20B,SMC3,NDUFB8,PSMD13,TERF1,TUBA4A,PTMA,CSRP1,NUCKS…	2832	318	156
GO:0051726	BP	regulation of cell cycle	6.53e-24	CDC45,UBE2C,SPAG5,DBF4,KIF20A,TPR,CDC20,GMNN,CDK4,RPA3,H2AFY,BIRC5,YWHAH,CALM3,DDX39B,FBXO5,CDK1,FZR1,AURKB,TOP2A,TRIP13,RNASEH2B,RAD21,RACGAP1,POC1A,NDC80,LMNB1,FEN1,CDCA5,KIF20B,SMC3,TERF1,CENPF,NUSAP1,CDC25B,KNSTRN,BUB1,TPX2,AURKA,FAM83D,ECT2,CCNA2,GPSM2,CKS1B,ANP32B,CDKN2C,RPA2,MIIP,CIT,EZH2,MAD2L1,ANAPC15,PLK1,MKI67,KIF23,TIPIN,ASPM,CALM2,CDKN3,TTK,PRC1,EME1,BUB1B,CDK6,SMC1A,CCNB1,CLSPN,CDC2…	809	318	78
GO:0044770	BP	cell cycle phase transition	2.48e-22	CDC45,UBE2C,DBF4,SLBP,TPR,CDK4,H2AFY,BIRC5,CALM3,CDK1,FZR1,AURKB,TRIP13,RNASEH2B,RAD21,NDC80,LMNB1,CDCA5,TERF1,CENPF,CDC25B,BUB1,FAM83D,CCNA2,CKS1B,ANP32B,CDKN2C,NASP,RPA2,MIIP,CIT,EZH2,MAD2L1,ANAPC15,PLK1,TIPIN,CALM2,CDKN3,TTK,BUB1B,CDK6,CCNB1,CLSPN,CDC25C,CENPE,UBE2S,CKS2,BUB3,CDKN2D	322	318	49
GO:0071103	BP	DNA conformation change	5.93e-19	CDC45,HNRNPA2B1,ASF1B,CTCF,TPR,NCAPH2,HMGB3,ANP32E,NCAPG,H2AFY,CDK1,TOP2A,CENPP,MIS18A,CDCA5,NUSAP1,RAD51,SMC2,ANP32B,NASP,HP1BP3,CENPA,MCM7,SMC4,NCAPH,NCAPD3,NCAPD2,CCNB1,H1FX,HIST1H1E,HMGB2,HIST1H1B,NAP1L1,HIST1H4I,H3F3A,HMGB1,H1F0	203	318	37
GO:0051983	BP	regulation of chromosome segregation	7.68e-19	UBE2C,SPAG5,TPR,H2AFY,BIRC5,SMC6,TRIP13,RAD21,RACGAP1,NDC80,FEN1,CDCA5,TERF1,KNSTRN,BUB1,ECT2,KIF2C,MAD2L1,ANAPC15,PLK1,MKI67,TTK,BUB1B,CCNB1,CENPE,BUB3	84	318	26
GO:0007346	BP	regulation of mitotic cell cycle	1.59e-18	CDC45,UBE2C,DBF4,TPR,CDK4,RPA3,H2AFY,BIRC5,YWHAH,FBXO5,CDK1,AURKB,TOP2A,TRIP13,RNASEH2B,RAD21,NDC80,LMNB1,CDCA5,KIF20B,SMC3,TERF1,CENPF,NUSAP1,CDC25B,BUB1,TPX2,GPSM2,CKS1B,ANP32B,RPA2,MIIP,EZH2,MAD2L1,ANAPC15,PLK1,MKI67,TIPIN,TTK,EME1,BUB1B,CDK6,SMC1A,CCNB1,CLSPN,CENPE,CKS2,HMGB1,BUB3,PSRC1,NUP62	425	318	51
GO:0007017	BP	microtubule-based process	1.81e-18	TUBB5,SPAG5,KIF20A,SPC25,TPR,CDC20,DYNLL1,BIRC5,UBB,FBXO5,CDK1,SKA2,AURKB,SKA3,HAUS4,NDE1,TUBA1B,RACGAP1,POC1A,NDC80,KIF20B,SMC3,TERF1,TUBA4A,SAPCD2,SSNA1,KIF18A,NUSAP1,KNSTRN,TPX2,MAPRE1,AURKA,GPSM2,KIF2C,STMN1,CENPA,KIF22,PLK1,VBP1,CEP57,KIF23,ASPM,KIF4,SKA1,TUBB4B,KIF15,CKAP2,PRC1,CKAP5,SMC1A,CCNB1,TUBA1C,CENPE,PSRC1,CCNF,GAS2L3,AUNIP,KIFC1,DYNLT1F,NUP62	594	318	60
GO:0044772	BP	mitotic cell cycle phase transition	1.81e-18	CDC45,UBE2C,DBF4,TPR,CDK4,BIRC5,CALM3,CDK1,AURKB,TRIP13,RNASEH2B,RAD21,NDC80,LMNB1,CDCA5,TERF1,CENPF,BUB1,CCNA2,CKS1B,ANP32B,CDKN2C,NASP,RPA2,MIIP,CIT,EZH2,MAD2L1,ANAPC15,PLK1,CALM2,CDKN3,TTK,BUB1B,CDK6,CCNB1,CLSPN,CDC25C,CENPE,UBE2S,CKS2,BUB3,CDKN2D	295	318	43
GO:0000226	BP	microtubule cytoskeleton organization	8.27e-18	TUBB5,SPAG5,KIF20A,SPC25,TPR,CDC20,BIRC5,FBXO5,CDK1,SKA2,AURKB,SKA3,HAUS4,NDE1,TUBA1B,RACGAP1,POC1A,NDC80,SMC3,TERF1,SAPCD2,KIF18A,NUSAP1,KNSTRN,TPX2,MAPRE1,AURKA,GPSM2,KIF2C,STMN1,CENPA,PLK1,CEP57,KIF23,ASPM,KIF4,SKA1,CKAP2,PRC1,CKAP5,SMC1A,CCNB1,CENPE,PSRC1,CCNF,GAS2L3,AUNIP,KIFC1,DYNLT1F,NUP62	423	318	50
GO:0006259	BP	DNA metabolic process	1.08e-17	CDC45,DBF4,DNMT1,SLBP,HNRNPA2B1,CTCF,GMNN,RDM1,RPA3,DDX39B,CDK1,FZR1,SMC6,RRM2,AURKB,TOP2A,HSP90AA1,DEK,TRIP13,ESCO2,RAD21,RFC4,MIS18A,SMCHD1,FAM111A,FEN1,CDCA5,BANF1,SMC3,PRIM1,TK1,TERF1,UBE2T,NUCKS1,SSRP1,RAD51,PCNA,SMC2,USP1,NASP,RPA2,RFC5,EZH2,MCM7,RAD51AP1,KIF22,NSMCE1,RRM1,NONO,TIPIN,MND1,SMC4,EME1,NEIL3,HMGN1,SMC1A,CLSPN,SWI5,ANKLE1,RHNO1,H2AFX,HMGB2,LIG1,HMGB1,AUNIP,CDKN2D	740	318	66
GO:0006323	BP	DNA packaging	1.99e-17	ASF1B,CTCF,TPR,NCAPH2,ANP32E,NCAPG,H2AFY,CDK1,TOP2A,CENPP,MIS18A,CDCA5,NUSAP1,SMC2,ANP32B,NASP,HP1BP3,CENPA,SMC4,NCAPH,NCAPD3,NCAPD2,CCNB1,H1FX,HIST1H1E,HIST1H1B,NAP1L1,HIST1H4I,H3F3A,HMGB1,H1F0	147	318	31
GO:0007051	BP	spindle organization	2.2e-17	TUBB5,SPAG5,SPC25,TPR,CDC20,BIRC5,FBXO5,AURKB,HAUS4,RACGAP1,POC1A,NDC80,SMC3,KNSTRN,TPX2,AURKA,GPSM2,STMN1,PLK1,KIF23,ASPM,KIF4,CKAP5,SMC1A,CCNB1,CENPE,PSRC1,AUNIP,KIFC1,NUP62	136	318	30
GO:1901987	BP	regulation of cell cycle phase transition	8.33e-17	CDC45,UBE2C,DBF4,TPR,CDK4,H2AFY,BIRC5,CDK1,FZR1,AURKB,TRIP13,RNASEH2B,RAD21,NDC80,LMNB1,CDCA5,TERF1,CENPF,CDC25B,BUB1,FAM83D,ANP32B,RPA2,MIIP,EZH2,MAD2L1,ANAPC15,PLK1,TTK,BUB1B,CDK6,CCNB1,CLSPN,CDC25C,CENPE,BUB3,CDKN2D	233	318	37
GO:1902850	BP	microtubule cytoskeleton organization involved in mitosis	1.35e-16	SPC25,TPR,CDC20,BIRC5,AURKB,NDE1,RACGAP1,POC1A,NDC80,SMC3,SAPCD2,NUSAP1,TPX2,AURKA,GPSM2,STMN1,CENPA,PLK1,KIF23,KIF4,SMC1A,CCNB1,CENPE,PSRC1,KIFC1,DYNLT1F,NUP62	111	318	27
GO:0090068	BP	positive regulation of cell cycle process	4.29e-16	CDC45,UBE2C,SPAG5,DBF4,TPR,CDK4,H2AFY,BIRC5,FBXO5,CDK1,AURKB,RAD21,RACGAP1,POC1A,NDC80,LMNB1,FEN1,CDCA5,KIF20B,TERF1,NUSAP1,CDC25B,FAM83D,ECT2,GPSM2,ANP32B,CIT,MAD2L1,KIF23,CCNB1,CDC25C,RHNO1,NUP62	188	318	33
GO:0051321	BP	meiotic cell cycle	1.77e-15	CDC20,NCAPH2,UBB,FBXO5,CDK1,FZR1,TOP2A,TRIP13,SMC3,PSMD13,TERF1,KIF18A,RAD51,CDC25B,AURKA,SMC2,CENPC1,PLK1,MKI67,MNS1,MND1,ASPM,SMC4,NCAPH,TTK,EME1,BUB1B,SMC1A,ANKLE1,H2AFX,CKS2,BUB3	183	318	32
GO:0045787	BP	positive regulation of cell cycle	5.15e-15	CDC45,UBE2C,SPAG5,DBF4,TPR,CDK4,H2AFY,BIRC5,DDX39B,FBXO5,CDK1,AURKB,RAD21,RACGAP1,POC1A,NDC80,LMNB1,FEN1,CDCA5,KIF20B,TERF1,NUSAP1,CDC25B,FAM83D,ECT2,GPSM2,CKS1B,ANP32B,CIT,MAD2L1,KIF23,CCNB1,CDC25C,RHNO1,CKS2,HMGB1,PSRC1,NUP62	278	318	38
GO:0016043	BP	cellular component organization	5.61e-15	CDC45,UBE2C,TUBB5,SPAG5,SNRPD1,PIH1D1,BRD8,KIF20A,DNMT1,HNRNPA2B1,SPC25,ASF1B,CTCF,TPR,CDC20,GMNN,CDK4,LSM2,NCAPH2,DYNLL1,ELOF1,HMGB3,ANP32E,NCAPG,H2AFY,SLC25A5,BIRC5,YWHAH,CALM3,DDX39B,UBB,FBXO5,CDK1,HSP90B1,FZR1,SKA2,SMC6,RRM2,0610010K14RIK,AURKB,TOP2A,VRK1,HSP90AA1,DEK,CENPP,TRIP13,CENPK,SKA3,DIAPH3,HAUS4,RAD21,ENY2,NDE1,MIS18A,TUBA1B,RACGAP1,POC1A,SMCHD1,NDC80,FEN1,CDCA5,KIF20B,SMC3,NDUFB8,PR…	4353	318	179
GO:0051783	BP	regulation of nuclear division	2.93e-14	UBE2C,TPR,CDC20,H2AFY,BIRC5,YWHAH,FBXO5,FZR1,TRIP13,RAD21,NDC80,CDCA5,KIF20B,SMC3,TERF1,NUSAP1,BUB1,MAD2L1,ANAPC15,PLK1,MKI67,TTK,BUB1B,SMC1A,CCNB1,CENPE,BUB3,NUP62	147	318	28
GO:0071840	BP	cellular component organization or biogenesis	4.34e-14	CDC45,UBE2C,TUBB5,SPAG5,SNRPD1,PIH1D1,BRD8,KIF20A,DNMT1,HNRNPA2B1,SPC25,ASF1B,CTCF,TPR,CDC20,GMNN,CDK4,LSM2,NCAPH2,DYNLL1,ELOF1,HMGB3,ANP32E,NCAPG,H2AFY,SLC25A5,BIRC5,YWHAH,CALM3,DDX39B,UBB,FBXO5,CDK1,HSP90B1,FZR1,SKA2,SMC6,RRM2,0610010K14RIK,AURKB,TOP2A,VRK1,HSP90AA1,DEK,CENPP,TRIP13,CENPK,SKA3,DIAPH3,HAUS4,RAD21,ENY2,NDE1,MIS18A,TUBA1B,RACGAP1,POC1A,SMCHD1,NDC80,FEN1,CDCA5,KIF20B,SMC3,NDUFB8,PR…	4508	318	181
GO:0007088	BP	regulation of mitotic nuclear division	5.62e-14	UBE2C,TPR,H2AFY,BIRC5,YWHAH,FBXO5,TRIP13,RAD21,NDC80,CDCA5,KIF20B,SMC3,TERF1,NUSAP1,BUB1,MAD2L1,ANAPC15,PLK1,MKI67,TTK,BUB1B,SMC1A,CCNB1,CENPE,BUB3,NUP62	126	318	26
GO:0050000	BP	chromosome localization	1.32e-13	SPAG5,BIRC5,NDE1,CENPQ,NDC80,CDCA5,TERF1,CENPF,KIF18A,FAM83D,KIF2C,CDCA8,CENPC1,KIF22,CCNB1,CENPE,ANKLE1,PSRC1,KIFC1,NUP62	67	318	20
GO:0051303	BP	establishment of chromosome localization	1.32e-13	SPAG5,BIRC5,NDE1,CENPQ,NDC80,CDCA5,TERF1,CENPF,KIF18A,FAM83D,KIF2C,CDCA8,CENPC1,KIF22,CCNB1,CENPE,ANKLE1,PSRC1,KIFC1,NUP62	67	318	20
GO:0007052	BP	mitotic spindle organization	3e-13	SPC25,TPR,CDC20,BIRC5,AURKB,RACGAP1,POC1A,NDC80,SMC3,TPX2,AURKA,GPSM2,STMN1,PLK1,KIF23,KIF4,SMC1A,CCNB1,CENPE,PSRC1,KIFC1,NUP62	89	318	22
GO:0140013	BP	meiotic nuclear division	5.24e-13	CDC20,NCAPH2,UBB,FBXO5,FZR1,TOP2A,TRIP13,PSMD13,TERF1,KIF18A,RAD51,CDC25B,AURKA,SMC2,CENPC1,PLK1,MND1,ASPM,SMC4,NCAPH,TTK,EME1,BUB1B,ANKLE1,CKS2	125	318	25
GO:0010948	BP	negative regulation of cell cycle process	6.16e-13	TPR,CDK4,H2AFY,BIRC5,FBXO5,CDK1,FZR1,AURKB,TRIP13,RAD21,NDC80,SMC3,TERF1,BUB1,RPA2,MIIP,EZH2,MAD2L1,ANAPC15,PLK1,TTK,BUB1B,SMC1A,CCNB1,CLSPN,BUB3,CCNF,KIFC1,CDKN2D	178	318	29
GO:0051304	BP	chromosome separation	6.39e-13	UBE2C,TPR,NCAPH2,BIRC5,TOP2A,TRIP13,RAD21,NDC80,TERF1,BUB1,MAD2L1,ANAPC15,PLK1,NCAPH,TTK,EME1,BUB1B,CCNB1,CENPE,BUB3	72	318	20
GO:0006281	BP	DNA repair	1e-12	CDC45,RDM1,RPA3,CDK1,FZR1,SMC6,DEK,TRIP13,ESCO2,RAD21,RFC4,SMCHD1,FEN1,CDCA5,SMC3,UBE2T,NUCKS1,SSRP1,RAD51,PCNA,SMC2,USP1,RPA2,RFC5,RAD51AP1,KIF22,NSMCE1,NONO,MND1,SMC4,EME1,NEIL3,HMGN1,SMC1A,CLSPN,SWI5,RHNO1,H2AFX,LIG1,HMGB1,AUNIP,CDKN2D	397	318	42
GO:1901990	BP	regulation of mitotic cell cycle phase transition	1.11e-12	CDC45,UBE2C,DBF4,TPR,CDK4,BIRC5,CDK1,AURKB,TRIP13,RNASEH2B,RAD21,NDC80,LMNB1,CDCA5,TERF1,CENPF,BUB1,ANP32B,RPA2,MIIP,EZH2,MAD2L1,ANAPC15,PLK1,TTK,BUB1B,CDK6,CCNB1,CLSPN,CENPE,BUB3	211	318	31
GO:0033045	BP	regulation of sister chromatid segregation	1.75e-12	UBE2C,TPR,H2AFY,BIRC5,TRIP13,RAD21,NDC80,FEN1,CDCA5,TERF1,BUB1,MAD2L1,ANAPC15,PLK1,TTK,BUB1B,CCNB1,CENPE,BUB3	66	318	19
GO:1903046	BP	meiotic cell cycle process	2.04e-12	CDC20,NCAPH2,UBB,FBXO5,FZR1,TOP2A,TRIP13,PSMD13,TERF1,KIF18A,RAD51,CDC25B,AURKA,SMC2,CENPC1,PLK1,MND1,ASPM,SMC4,NCAPH,TTK,EME1,BUB1B,ANKLE1,CKS2	132	318	25
GO:0045786	BP	negative regulation of cell cycle	3.91e-12	TPR,GMNN,CDK4,H2AFY,BIRC5,DDX39B,FBXO5,CDK1,FZR1,AURKB,TOP2A,TRIP13,RNASEH2B,RAD21,NDC80,SMC3,TERF1,BUB1,CDKN2C,RPA2,MIIP,EZH2,MAD2L1,ANAPC15,PLK1,TIPIN,CDKN3,TTK,EME1,BUB1B,CDK6,SMC1A,CCNB1,CLSPN,RHNO1,BUB3,CCNF,KIFC1,CDKN2D	356	318	39
GO:0051306	BP	mitotic sister chromatid separation	5.64e-12	UBE2C,TPR,NCAPH2,BIRC5,TRIP13,RAD21,NDC80,TERF1,BUB1,MAD2L1,ANAPC15,PLK1,TTK,BUB1B,CCNB1,CENPE,BUB3	52	318	17
GO:0006974	BP	cellular response to DNA damage stimulus	7.24e-12	CDC45,DDX39,CRIP1,RDM1,RPA3,DDX39B,CDK1,FZR1,SMC6,TOP2A,DEK,TRIP13,RNASEH2B,ESCO2,RAD21,RFC4,SMCHD1,FEN1,CDCA5,SMC3,UBE2T,NUCKS1,SSRP1,RAD51,PCNA,SMC2,USP1,RPA2,RFC5,MCM7,RAD51AP1,KIF22,NSMCE1,PLK1,NONO,TIPIN,MND1,SMC4,CDKN3,EME1,NEIL3,HMGN1,SMC1A,CLSPN,SWI5,ANKLE1,RHNO1,H2AFX,LIG1,HMGB1,AUNIP,CDKN2D	628	318	52
GO:0030261	BP	chromosome condensation	8.12e-12	NCAPH2,NCAPG,CDK1,TOP2A,CDCA5,NUSAP1,SMC2,SMC4,NCAPH,NCAPD3,NCAPD2,CCNB1,H3F3A	25	318	13
GO:0071824	BP	protein-DNA complex subunit organization	9.93e-12	CDC45,PIH1D1,ASF1B,CTCF,GMNN,ANP32E,H2AFY,CENPP,CENPK,MIS18A,TERF1,PTMA,RAD51,ANP32B,NASP,HP1BP3,CENPA,CENPC1,CENPN,SWI5,H1FX,CENPH,HIST1H1E,HIST1H1B,NAP1L1,HIST1H4I,H3F3A,CENPW,H1F0	197	318	29
GO:0065004	BP	protein-DNA complex assembly	1.83e-11	CDC45,PIH1D1,ASF1B,GMNN,ANP32E,H2AFY,CENPP,CENPK,MIS18A,TERF1,RAD51,ANP32B,NASP,HP1BP3,CENPA,CENPC1,CENPN,SWI5,H1FX,CENPH,HIST1H1E,HIST1H1B,NAP1L1,HIST1H4I,H3F3A,CENPW,H1F0	172	318	27
GO:1902099	BP	regulation of metaphase/anaphase transition of cell cycle	1.86e-11	UBE2C,TPR,BIRC5,TRIP13,RAD21,NDC80,TERF1,BUB1,MAD2L1,ANAPC15,PLK1,TTK,BUB1B,CCNB1,CENPE,BUB3	47	318	16
GO:0030071	BP	regulation of mitotic metaphase/anaphase transition	1.86e-11	UBE2C,TPR,BIRC5,TRIP13,RAD21,NDC80,TERF1,BUB1,MAD2L1,ANAPC15,PLK1,TTK,BUB1B,CCNB1,CENPE,BUB3	47	318	16
GO:0044784	BP	metaphase/anaphase transition of cell cycle	2.73e-11	UBE2C,TPR,BIRC5,TRIP13,RAD21,NDC80,TERF1,BUB1,MAD2L1,ANAPC15,PLK1,TTK,BUB1B,CCNB1,CENPE,BUB3	48	318	16
GO:0007091	BP	metaphase/anaphase transition of mitotic cell cycle	2.73e-11	UBE2C,TPR,BIRC5,TRIP13,RAD21,NDC80,TERF1,BUB1,MAD2L1,ANAPC15,PLK1,TTK,BUB1B,CCNB1,CENPE,BUB3	48	318	16
GO:0033047	BP	regulation of mitotic sister chromatid segregation	3.22e-11	UBE2C,TPR,H2AFY,BIRC5,TRIP13,RAD21,NDC80,TERF1,BUB1,MAD2L1,ANAPC15,PLK1,TTK,BUB1B,CCNB1,CENPE,BUB3	57	318	17
GO:0000281	BP	mitotic cytokinesis	3.96e-11	KIF20A,BIRC5,RACGAP1,INCENP,KIF20B,CEP55,NUSAP1,ECT2,STMN1,CENPA,CIT,PLK1,KIF23,KIF4,CKAP2,NUP62	49	318	16
GO:0010965	BP	regulation of mitotic sister chromatid separation	3.96e-11	UBE2C,TPR,BIRC5,TRIP13,RAD21,NDC80,TERF1,BUB1,MAD2L1,ANAPC15,PLK1,TTK,BUB1B,CCNB1,CENPE,BUB3	49	318	16
GO:0061640	BP	cytoskeleton-dependent cytokinesis	4.46e-11	KIF20A,BIRC5,AURKB,RACGAP1,INCENP,KIF20B,CEP55,NUSAP1,ECT2,STMN1,CENPA,CIT,PLK1,KIF23,KIF4,CKAP2,NUP62	58	318	17
GO:0000910	BP	cytokinesis	5.36e-11	KIF20A,BIRC5,CALM3,AURKB,RACGAP1,INCENP,KIF20B,CEP55,NUSAP1,CDC25B,AURKA,ECT2,STMN1,CENPA,CIT,PLK1,KIF23,KIF4,CALM2,CKAP2,PRC1,NUP62	112	318	22
GO:1901988	BP	negative regulation of cell cycle phase transition	5.91e-11	TPR,H2AFY,BIRC5,CDK1,FZR1,AURKB,TRIP13,RAD21,NDC80,TERF1,BUB1,RPA2,MIIP,EZH2,MAD2L1,ANAPC15,PLK1,TTK,BUB1B,CCNB1,CLSPN,BUB3,CDKN2D	125	318	23
GO:1902100	BP	negative regulation of metaphase/anaphase transition of cell cycle	6.83e-11	TPR,BIRC5,TRIP13,RAD21,NDC80,TERF1,BUB1,MAD2L1,ANAPC15,PLK1,TTK,BUB1B,CCNB1,BUB3	35	318	14
GO:0045841	BP	negative regulation of mitotic metaphase/anaphase transition	6.83e-11	TPR,BIRC5,TRIP13,RAD21,NDC80,TERF1,BUB1,MAD2L1,ANAPC15,PLK1,TTK,BUB1B,CCNB1,BUB3	35	318	14
GO:0031577	BP	spindle checkpoint	1.09e-10	TPR,BIRC5,AURKB,TRIP13,NDC80,TERF1,BUB1,MAD2L1,ANAPC15,PLK1,TTK,BUB1B,CCNB1,BUB3	36	318	14
GO:1905819	BP	negative regulation of chromosome separation	1.09e-10	TPR,BIRC5,TRIP13,RAD21,NDC80,TERF1,BUB1,MAD2L1,ANAPC15,PLK1,TTK,BUB1B,CCNB1,BUB3	36	318	14
GO:2000816	BP	negative regulation of mitotic sister chromatid separation	1.09e-10	TPR,BIRC5,TRIP13,RAD21,NDC80,TERF1,BUB1,MAD2L1,ANAPC15,PLK1,TTK,BUB1B,CCNB1,BUB3	36	318	14
GO:0051310	BP	metaphase plate congression	1.15e-10	SPAG5,CENPQ,NDC80,CDCA5,CENPF,KIF18A,FAM83D,KIF2C,CDCA8,CENPC1,KIF22,CCNB1,CENPE,PSRC1,KIFC1,NUP62	52	318	16
GO:1905818	BP	regulation of chromosome separation	1.61e-10	UBE2C,TPR,BIRC5,TRIP13,RAD21,NDC80,TERF1,BUB1,MAD2L1,ANAPC15,PLK1,TTK,BUB1B,CCNB1,CENPE,BUB3	53	318	16
GO:0051225	BP	spindle assembly	1.8e-10	TUBB5,SPAG5,TPR,CDC20,BIRC5,FBXO5,AURKB,HAUS4,RACGAP1,SMC3,TPX2,AURKA,GPSM2,PLK1,KIF23,ASPM,KIF4,SMC1A,KIFC1	83	318	19
GO:0044839	BP	cell cycle G2/M phase transition	3.22e-10	CDK4,H2AFY,BIRC5,CALM3,CDK1,FZR1,AURKB,RNASEH2B,RAD21,LMNB1,CENPF,CDC25B,CCNA2,MIIP,CIT,PLK1,CALM2,CDK6,CCNB1,CLSPN,CDC25C	109	318	21
GO:0033048	BP	negative regulation of mitotic sister chromatid segregation	4.08e-10	TPR,BIRC5,TRIP13,RAD21,NDC80,TERF1,BUB1,MAD2L1,ANAPC15,PLK1,TTK,BUB1B,CCNB1,BUB3	39	318	14
GO:0051985	BP	negative regulation of chromosome segregation	6.14e-10	TPR,BIRC5,TRIP13,RAD21,NDC80,TERF1,BUB1,MAD2L1,ANAPC15,PLK1,TTK,BUB1B,CCNB1,BUB3	40	318	14
GO:0033046	BP	negative regulation of sister chromatid segregation	6.14e-10	TPR,BIRC5,TRIP13,RAD21,NDC80,TERF1,BUB1,MAD2L1,ANAPC15,PLK1,TTK,BUB1B,CCNB1,BUB3	40	318	14
GO:0000075	BP	cell cycle checkpoint	6.32e-10	TPR,BIRC5,DDX39B,CDK1,FZR1,AURKB,TOP2A,TRIP13,RNASEH2B,NDC80,TERF1,BUB1,RPA2,MAD2L1,ANAPC15,PLK1,TIPIN,TTK,EME1,BUB1B,CCNB1,CLSPN,RHNO1,BUB3	153	318	24
GO:0071173	BP	spindle assembly checkpoint	1.19e-09	TPR,BIRC5,TRIP13,NDC80,TERF1,BUB1,MAD2L1,ANAPC15,PLK1,TTK,BUB1B,CCNB1,BUB3	34	318	13
GO:0071174	BP	mitotic spindle checkpoint	1.19e-09	TPR,BIRC5,TRIP13,NDC80,TERF1,BUB1,MAD2L1,ANAPC15,PLK1,TTK,BUB1B,CCNB1,BUB3	34	318	13
GO:0007094	BP	mitotic spindle assembly checkpoint	1.19e-09	TPR,BIRC5,TRIP13,NDC80,TERF1,BUB1,MAD2L1,ANAPC15,PLK1,TTK,BUB1B,CCNB1,BUB3	34	318	13
GO:0034502	BP	protein localization to chromosome	2.89e-09	PIH1D1,CTCF,H2AFY,CDK1,AURKB,ESCO2,RAD21,CENPQ,NDC80,CDCA5,TERF1,RPA2,CENPA,EZH2,PLK1,TTK,BUB1B	73	318	17
GO:0006260	BP	DNA replication	2.98e-09	CDC45,DBF4,SLBP,GMNN,RPA3,CDK1,RRM2,ESCO2,RFC4,FAM111A,FEN1,SMC3,PRIM1,TERF1,NUCKS1,SSRP1,RAD51,PCNA,NASP,RPA2,RFC5,MCM7,RRM1,TIPIN,EME1,SMC1A,LIG1	211	318	27
GO:0007093	BP	mitotic cell cycle checkpoint	4.73e-09	TPR,BIRC5,CDK1,AURKB,TOP2A,TRIP13,NDC80,TERF1,BUB1,RPA2,MAD2L1,ANAPC15,PLK1,TIPIN,TTK,EME1,BUB1B,CCNB1,CLSPN,BUB3	111	318	20
GO:0051784	BP	negative regulation of nuclear division	5.31e-09	TPR,BIRC5,FBXO5,TRIP13,RAD21,NDC80,TERF1,BUB1,MAD2L1,ANAPC15,PLK1,TTK,BUB1B,CCNB1,BUB3	55	318	15
GO:1901991	BP	negative regulation of mitotic cell cycle phase transition	6.7e-09	TPR,BIRC5,CDK1,AURKB,TRIP13,RAD21,NDC80,TERF1,BUB1,RPA2,MIIP,EZH2,MAD2L1,ANAPC15,PLK1,TTK,BUB1B,CCNB1,CLSPN,BUB3	113	318	20
GO:0045839	BP	negative regulation of mitotic nuclear division	1.07e-08	TPR,BIRC5,TRIP13,RAD21,NDC80,TERF1,BUB1,MAD2L1,ANAPC15,PLK1,TTK,BUB1B,CCNB1,BUB3	48	318	14
GO:0007010	BP	cytoskeleton organization	1.55e-08	TUBB5,SPAG5,KIF20A,SPC25,TPR,CDC20,BIRC5,YWHAH,FBXO5,CDK1,HSP90B1,SKA2,AURKB,SKA3,DIAPH3,HAUS4,NDE1,TUBA1B,RACGAP1,POC1A,NDC80,SMC3,TERF1,TUBA4A,CSRP1,VIM,SAPCD2,KIF18A,NUSAP1,KNSTRN,TPX2,MAPRE1,AURKA,GPSM2,KIF2C,STMN1,CENPA,RAN,CIT,PLK1,CEP57,KIF23,ASPM,KIF4,SKA1,TUBB4B,CKAP2,PRC1,CKAP5,SMC1A,CCNB1,TUBA1C,CENPE,PSRC1,CCNF,GAS2L3,AUNIP,KIFC1,DYNLT1F,NUP62	967	318	60
GO:0008608	BP	attachment of spindle microtubules to kinetochore	2.13e-08	SPAG5,RACGAP1,NDC80,NUF2,KNSTRN,ECT2,KIF2C,CENPC1,CCNB1,CENPE,BUB3	26	318	11
GO:0000086	BP	G2/M transition of mitotic cell cycle	2.61e-08	CDK4,BIRC5,CALM3,CDK1,AURKB,RNASEH2B,RAD21,LMNB1,CENPF,CCNA2,MIIP,CIT,PLK1,CALM2,CDK6,CCNB1,CLSPN,CDC25C	95	318	18
GO:0045931	BP	positive regulation of mitotic cell cycle	4e-08	CDC45,UBE2C,DBF4,TPR,CDK4,H2AFY,BIRC5,CDK1,NDC80,LMNB1,CDCA5,KIF20B,TERF1,NUSAP1,CDC25B,ANP32B,MAD2L1,CCNB1,HMGB1,NUP62	124	318	20
GO:0051383	BP	kinetochore organization	6.98e-08	CENPK,NDC80,SMC2,CENPA,CENPC1,CENPN,SMC4,CENPH,CENPW	16	318	9
GO:2001251	BP	negative regulation of chromosome organization	9.98e-08	PIH1D1,DNMT1,TPR,H2AFY,BIRC5,TOP2A,TRIP13,RAD21,NDC80,TERF1,BUB1,MAD2L1,ANAPC15,PLK1,TTK,BUB1B,CCNB1,H3F3A,BUB3	116	318	19
GO:0031497	BP	chromatin assembly	1.17e-07	ASF1B,CTCF,TPR,ANP32E,H2AFY,CENPP,MIS18A,ANP32B,NASP,HP1BP3,CENPA,H1FX,HIST1H1E,HIST1H1B,NAP1L1,HIST1H4I,H3F3A,HMGB1,H1F0	117	318	19
GO:0045930	BP	negative regulation of mitotic cell cycle	1.58e-07	TPR,BIRC5,CDK1,AURKB,TOP2A,TRIP13,RAD21,NDC80,TERF1,BUB1,RPA2,MIIP,EZH2,MAD2L1,ANAPC15,PLK1,TIPIN,TTK,EME1,BUB1B,CCNB1,CLSPN,BUB3	180	318	23
GO:0007080	BP	mitotic metaphase plate congression	1.92e-07	NDC80,CDCA5,KIF18A,KIF2C,CDCA8,CENPC1,KIF22,CCNB1,CENPE,PSRC1,KIFC1,NUP62	39	318	12
GO:0007076	BP	mitotic chromosome condensation	3.52e-07	NCAPG,CDCA5,NUSAP1,SMC2,SMC4,NCAPH,NCAPD3,NCAPD2	13	318	8
GO:1902749	BP	regulation of cell cycle G2/M phase transition	3.55e-07	CDK4,H2AFY,CDK1,FZR1,AURKB,RNASEH2B,RAD21,LMNB1,CENPF,CDC25B,MIIP,PLK1,CDK6,CCNB1,CLSPN,CDC25C	84	318	16
GO:0033044	BP	regulation of chromosome organization	5.27e-07	CDC45,UBE2C,PIH1D1,DNMT1,HNRNPA2B1,CTCF,TPR,H2AFY,BIRC5,AURKB,TOP2A,TRIP13,RAD21,NDC80,FEN1,CDCA5,TERF1,BUB1,MAD2L1,ANAPC15,PLK1,MKI67,TTK,BUB1B,CCNB1,CENPE,H3F3A,BUB3	282	318	28
GO:0006325	BP	chromatin organization	5.5e-07	CDC45,PIH1D1,BRD8,DNMT1,ASF1B,CTCF,TPR,ELOF1,ANP32E,H2AFY,CDK1,0610010K14RIK,AURKB,VRK1,DEK,CENPP,ENY2,MIS18A,PTMA,NUCKS1,AURKA,CCNA2,ANP32B,NASP,HP1BP3,CENPA,EZH2,MKI67,HMGN5,H2AFZ,HMGN1,H2AFV,CCNB1,PBRM1,H1FX,H2AFX,HIST1H1E,HIST1H1B,NAP1L1,HIST1H4I,H3F3A,HMGB1,H1F0	612	318	43
GO:0009987	BP	cellular process	7.09e-07	CDC45,COX5A,ATP5F1,ILF2,LGALS9,UBE2C,TUBB5,SPAG5,DBF4,SNRPD1,HMGN2,PIH1D1,BRD8,KIF20A,DNMT1,PPP1CC,SLBP,HDGF,HNRNPA2B1,SPC25,ASF1B,DDX39,CTCF,TPR,CRIP1,CDC20,GMNN,CDK4,LSM2,NCAPH2,DYNLL1,CBX5,APOBEC3,RDM1,RPA3,ELOF1,HMGB3,ANP32E,NCAPG,H2AFY,SLC25A5,BIRC5,CBX1,YWHAH,CALM3,DDX39B,UBB,FBXO5,CDK1,TMPO,HSP90B1,FZR1,HINT1,HNRNPAB,SKA2,SMC6,RRM2,SUMO2,0610010K14RIK,AURKB,TOP2A,VRK1,ERH,HSP90AA1,DEK,CENP…	10560	318	293
GO:0032465	BP	regulation of cytokinesis	1.17e-06	KIF20A,CALM3,AURKB,RACGAP1,KIF20B,CDC25B,AURKA,ECT2,CIT,PLK1,KIF23,CALM2,PRC1,NUP62	66	318	14
GO:0051656	BP	establishment of organelle localization	1.28e-06	SPAG5,BIRC5,CALM3,UBB,NDE1,CENPQ,NDC80,CDCA5,TERF1,CENPF,SAPCD2,KIF18A,NUSAP1,FAM83D,GPSM2,KIF2C,CDCA8,CENPA,CENPC1,RAN,KIF22,KIF23,CCNB1,CENPE,ANKLE1,PSRC1,KIFC1,DYNLT1F,NUP62	313	318	29
GO:0033043	BP	regulation of organelle organization	1.33e-06	CDC45,UBE2C,SPAG5,PIH1D1,DNMT1,HNRNPA2B1,CTCF,TPR,CDC20,DYNLL1,H2AFY,SLC25A5,BIRC5,YWHAH,FBXO5,FZR1,SKA2,AURKB,TOP2A,TRIP13,SKA3,RAD21,POC1A,NDC80,FEN1,CDCA5,KIF20B,SMC3,TERF1,KIF18A,NUSAP1,BUB1,TPX2,MAPRE1,GPSM2,STMN1,CIT,MAD2L1,ANAPC15,PLK1,MKI67,MNS1,SKA1,CKAP2,TTK,BUB1B,SMC1A,CCNB1,CENPE,H3F3A,SIVA1,BUB3,PSRC1,CCNF,KIFC1,NUP62	968	318	56
GO:0007143	BP	female meiotic nuclear division	1.47e-06	NCAPH2,UBB,FBXO5,TOP2A,TRIP13,CDC25B,AURKA,PLK1,NCAPH,TTK	28	318	10
GO:0034508	BP	centromere complex assembly	1.61e-06	CENPP,CENPK,MIS18A,CENPA,CENPC1,CENPN,CENPH,H3F3A,CENPW	21	318	9
GO:0006333	BP	chromatin assembly or disassembly	1.92e-06	ASF1B,CTCF,TPR,ANP32E,H2AFY,CENPP,MIS18A,ANP32B,NASP,HP1BP3,CENPA,H1FX,HIST1H1E,HIST1H1B,NAP1L1,HIST1H4I,H3F3A,HMGB1,H1F0	137	318	19
GO:0034728	BP	nucleosome organization	1.96e-06	ASF1B,CTCF,ANP32E,H2AFY,CENPP,MIS18A,PTMA,ANP32B,NASP,HP1BP3,CENPA,H1FX,HIST1H1E,HIST1H1B,NAP1L1,HIST1H4I,H3F3A,H1F0	122	318	18
GO:0007127	BP	meiosis I	2.08e-06	UBB,FBXO5,TOP2A,TRIP13,PSMD13,TERF1,RAD51,CDC25B,AURKA,CENPC1,PLK1,MND1,EME1,ANKLE1,CKS2	81	318	15
GO:0061982	BP	meiosis I cell cycle process	2.49e-06	UBB,FBXO5,TOP2A,TRIP13,PSMD13,TERF1,RAD51,CDC25B,AURKA,CENPC1,PLK1,MND1,EME1,ANKLE1,CKS2	82	318	15
GO:0022414	BP	reproductive process	3.08e-06	LGALS9,CDC20,NCAPH2,DYNLL1,UBB,FBXO5,CDK1,FZR1,TOP2A,TRIP13,DIAPH3,RACGAP1,POC1A,SMC3,PRDX4,PSMD13,TERF1,KIF18A,RAD51,CDC25B,AURKA,SMC2,MAGOH,NASP,CENPC1,RAN,PTN,CD9,PLK1,RRM1,MKI67,CEP57,MNS1,C330027C09RIK,MND1,ASPM,SMC4,NCAPH,TTK,EME1,BUB1B,SMC1A,CCNB1,PBRM1,CDC25C,ANKLE1,H2AFX,HMGB2,H2-Q7,H3F3A,CKS2,BUB3,CCNF,NUP62	935	318	54
GO:0070507	BP	regulation of microtubule cytoskeleton organization	3.14e-06	SPAG5,TPR,SKA2,SKA3,POC1A,SMC3,TERF1,KIF18A,TPX2,MAPRE1,GPSM2,STMN1,PLK1,SKA1,CKAP2,SMC1A,PSRC1,CCNF,KIFC1,NUP62	157	318	20
GO:0000003	BP	reproduction	3.2e-06	LGALS9,CDC20,NCAPH2,DYNLL1,UBB,FBXO5,CDK1,FZR1,TOP2A,TRIP13,DIAPH3,RACGAP1,POC1A,SMC3,PRDX4,PSMD13,TERF1,KIF18A,RAD51,CDC25B,AURKA,SMC2,MAGOH,NASP,CENPC1,RAN,PTN,CD9,PLK1,RRM1,MKI67,CEP57,MNS1,C330027C09RIK,MND1,ASPM,SMC4,NCAPH,TTK,EME1,BUB1B,SMC1A,CCNB1,PBRM1,CDC25C,ANKLE1,H2AFX,HMGB2,H2-Q7,H3F3A,CKS2,BUB3,CCNF,NUP62	936	318	54
GO:0006334	BP	nucleosome assembly	3.89e-06	ASF1B,ANP32E,H2AFY,CENPP,MIS18A,ANP32B,NASP,HP1BP3,CENPA,H1FX,HIST1H1E,HIST1H1B,NAP1L1,HIST1H4I,H3F3A,H1F0	98	318	16
GO:0090307	BP	mitotic spindle assembly	9.73e-06	TPR,CDC20,BIRC5,AURKB,RACGAP1,SMC3,TPX2,PLK1,KIF23,KIF4,SMC1A,KIFC1	53	318	12
GO:0045132	BP	meiotic chromosome segregation	1.08e-05	NCAPH2,TOP2A,TRIP13,TERF1,SMC2,CENPC1,PLK1,SMC4,NCAPH,TTK,EME1,BUB1B,ANKLE1	65	318	13
GO:1901989	BP	positive regulation of cell cycle phase transition	2.34e-05	CDC45,UBE2C,DBF4,CDK4,BIRC5,CDK1,LMNB1,CDCA5,CDC25B,FAM83D,ANP32B,CCNB1,CDC25C	69	318	13
GO:0071459	BP	protein localization to chromosome, centromeric region	2.98e-05	CTCF,CDK1,AURKB,CENPQ,NDC80,CENPA,TTK,BUB1B	20	318	8
GO:0051302	BP	regulation of cell division	3.29e-05	KIF20A,CALM3,AURKB,RACGAP1,KIF20B,CDC25B,AURKA,ECT2,CIT,PTN,PLK1,KIF23,ASPM,CALM2,PRC1,NUP62	113	318	16
GO:0006310	BP	DNA recombination	4.09e-05	CDC45,RDM1,RPA3,SMC6,TOP2A,TRIP13,NUCKS1,RAD51,RPA2,RAD51AP1,NONO,MND1,EME1,SWI5,ANKLE1,RHNO1,H2AFX,HMGB2,LIG1,HMGB1,AUNIP	200	318	21
GO:0051640	BP	organelle localization	4.6e-05	SPAG5,BIRC5,CALM3,UBB,NDE1,CENPQ,NDC80,CDCA5,TERF1,CENPF,SAPCD2,KIF18A,NUSAP1,AURKA,FAM83D,GPSM2,KIF2C,CDCA8,CENPA,CENPC1,RAN,KIF22,KIF23,ASPM,CCNB1,CENPE,ANKLE1,PSRC1,KIFC1,DYNLT1F,NUP62	411	318	31
GO:0032886	BP	regulation of microtubule-based process	5.07e-05	SPAG5,TPR,SKA2,SKA3,POC1A,SMC3,TERF1,KIF18A,TPX2,MAPRE1,GPSM2,STMN1,PLK1,SKA1,CKAP2,SMC1A,PSRC1,CCNF,KIFC1,NUP62	184	318	20
GO:0033554	BP	cellular response to stress	6.8e-05	CDC45,DDX39,TPR,CRIP1,RDM1,RPA3,DDX39B,CDK1,HSP90B1,FZR1,SMC6,TOP2A,DEK,TRIP13,RNASEH2B,PBK,ESCO2,RAD21,RFC4,SMCHD1,LMNB1,FEN1,CDCA5,SMC3,UBE2T,NUCKS1,SSRP1,RAD51,PCNA,ECT2,CCNA2,SMC2,TXN1,USP1,HP1BP3,RPA2,RFC5,EZH2,MCM7,PTN,RAD51AP1,KIF22,NSMCE1,PLK1,NONO,TIPIN,MND1,SMC4,MELK,CDKN3,EME1,DAP,NEIL3,CDK6,HMGN1,SMC1A,CCNB1,CLSPN,SWI5,ANKLE1,RHNO1,H2AFX,COMMD1,LIG1,HMGB1,AUNIP,CDKN2D	1408	318	67
GO:0090304	BP	nucleic acid metabolic process	6.82e-05	CDC45,ILF2,DBF4,SNRPD1,HMGN2,PIH1D1,BRD8,DNMT1,SLBP,HDGF,HNRNPA2B1,ASF1B,DDX39,CTCF,TPR,GMNN,LSM2,DYNLL1,CBX5,RDM1,RPA3,ELOF1,HMGB3,H2AFY,BIRC5,CBX1,YWHAH,DDX39B,CDK1,TMPO,FZR1,HINT1,HNRNPAB,SMC6,RRM2,SUMO2,AURKB,TOP2A,HSP90AA1,DEK,MXD3,TRIP13,CENPK,RNASEH2B,ESCO2,RAD21,ENY2,RFC4,MIS18A,PPIL1,SMCHD1,SRSF7,FAM111A,FEN1,CDCA5,BANF1,RNASEH2C,SMC3,ALYREF,PRIM1,TK1,TERF1,UBE2T,NUCKS1,CENPF,VIM,SSRP1,R…	3858	318	138
GO:0006139	BP	nucleobase-containing compound metabolic process	9.9e-05	CDC45,COX5A,ATP5F1,ILF2,DBF4,SNRPD1,HMGN2,PIH1D1,BRD8,DNMT1,SLBP,HDGF,HNRNPA2B1,ASF1B,DDX39,CTCF,TPR,GMNN,LSM2,DYNLL1,CBX5,RDM1,RPA3,ELOF1,HMGB3,H2AFY,BIRC5,CBX1,YWHAH,DDX39B,CDK1,TMPO,FZR1,HINT1,HNRNPAB,SMC6,RRM2,SUMO2,AURKB,TOP2A,ERH,HSP90AA1,DEK,MXD3,TRIP13,CENPK,RNASEH2B,ESCO2,RAD21,ENY2,RFC4,MIS18A,PPIL1,SMCHD1,SRSF7,FAM111A,FEN1,CDCA5,BANF1,RNASEH2C,SMC3,ALYREF,NDUFB8,PRIM1,TK1,TYMS,TERF1,D…	4299	318	149
GO:0010639	BP	negative regulation of organelle organization	0.000104	PIH1D1,DNMT1,TPR,H2AFY,SLC25A5,BIRC5,FBXO5,TOP2A,TRIP13,RAD21,NDC80,TERF1,BUB1,MAPRE1,STMN1,MAD2L1,ANAPC15,PLK1,CKAP2,TTK,BUB1B,CCNB1,H3F3A,BUB3,CCNF,KIFC1	313	318	26
GO:0051236	BP	establishment of RNA localization	0.000148	SLBP,HNRNPA2B1,DDX39,TPR,DDX39B,ENY2,SRSF7,ALYREF,TERF1,MAGOH,RAN,NUP37,NXT1,HNRNPA1,MRPL18,SRSF3,NUP62	142	318	17
GO:0006261	BP	DNA-dependent DNA replication	0.000182	CDC45,SLBP,GMNN,RFC4,FEN1,SMC3,PRIM1,NUCKS1,RAD51,PCNA,RFC5,MCM7,TIPIN,EME1,SMC1A	111	318	15
GO:0034622	BP	cellular protein-containing complex assembly	0.000208	CDC45,UBE2C,SNRPD1,PIH1D1,ASF1B,GMNN,LSM2,ANP32E,H2AFY,DDX39B,FBXO5,HSP90AA1,CENPP,CENPK,NDE1,MIS18A,NDUFB8,PSMD13,TERF1,RAD51,SNRPB,MAPRE1,ANP32B,PSIP1,NASP,HP1BP3,STMN1,CENPA,CENPC1,VBP1,NUDT21,CENPN,LSM3,SWI5,H1FX,CENPH,HIST1H1E,HIST1H1B,NAP1L1,HIST1H4I,H3F3A,UBE2S,PSRC1,CENPW,SNRPE,H1F0	828	318	46
GO:0006403	BP	RNA localization	0.00021	PIH1D1,SLBP,HNRNPA2B1,DDX39,TPR,DDX39B,ENY2,SRSF7,ALYREF,TERF1,MAGOH,RAN,NUP37,NXT1,HNRNPA1,MRPL18,SRSF3,NUP62	163	318	18
GO:0090224	BP	regulation of spindle organization	0.000219	SPAG5,TPR,SMC3,TPX2,GPSM2,PLK1,SMC1A,PSRC1,NUP62	34	318	9
GO:0032467	BP	positive regulation of cytokinesis	0.00023	AURKB,RACGAP1,KIF20B,CDC25B,ECT2,CIT,KIF23,NUP62	25	318	8
GO:0007062	BP	sister chromatid cohesion	0.000312	CDC20,H2AFY,RAD21,FEN1,CDCA5,SMC3,BUB1,KIF22,BUB1B,SMC1A	46	318	10
GO:0046483	BP	heterocycle metabolic process	0.000408	CDC45,COX5A,ATP5F1,ILF2,DBF4,SNRPD1,HMGN2,PIH1D1,BRD8,DNMT1,SLBP,HDGF,HNRNPA2B1,ASF1B,DDX39,CTCF,TPR,GMNN,LSM2,DYNLL1,CBX5,RDM1,RPA3,ELOF1,HMGB3,H2AFY,BIRC5,CBX1,YWHAH,DDX39B,CDK1,TMPO,FZR1,HINT1,HNRNPAB,SMC6,RRM2,SUMO2,AURKB,TOP2A,ERH,HSP90AA1,DEK,MXD3,TRIP13,CENPK,RNASEH2B,ESCO2,RAD21,ENY2,RFC4,MIS18A,PPIL1,SMCHD1,SRSF7,FAM111A,FEN1,CDCA5,BANF1,RNASEH2C,SMC3,ALYREF,NDUFB8,PRIM1,TK1,TYMS,TERF1,D…	4386	318	149
GO:0051382	BP	kinetochore assembly	0.000453	CENPK,CENPA,CENPC1,CENPN,CENPH,CENPW	12	318	6
GO:0051028	BP	mRNA transport	0.000469	SLBP,HNRNPA2B1,DDX39,TPR,DDX39B,ENY2,SRSF7,ALYREF,MAGOH,NUP37,NXT1,HNRNPA1,SRSF3,NUP62	103	318	14
GO:0007144	BP	female meiosis I	0.000476	UBB,FBXO5,TRIP13,CDC25B,AURKA	7	318	5
GO:0016321	BP	female meiosis chromosome segregation	0.000476	NCAPH2,TOP2A,PLK1,NCAPH,TTK	7	318	5
GO:0006725	BP	cellular aromatic compound metabolic process	0.000577	CDC45,COX5A,ATP5F1,ILF2,DBF4,SNRPD1,HMGN2,PIH1D1,BRD8,DNMT1,SLBP,HDGF,HNRNPA2B1,ASF1B,DDX39,CTCF,TPR,GMNN,LSM2,DYNLL1,CBX5,RDM1,RPA3,ELOF1,HMGB3,H2AFY,BIRC5,CBX1,YWHAH,DDX39B,CDK1,TMPO,FZR1,HINT1,HNRNPAB,SMC6,RRM2,SUMO2,AURKB,TOP2A,ERH,HSP90AA1,DEK,MXD3,TRIP13,CENPK,RNASEH2B,ESCO2,RAD21,ENY2,RFC4,MIS18A,PPIL1,SMCHD1,SRSF7,FAM111A,FEN1,CDCA5,BANF1,RNASEH2C,SMC3,ALYREF,NDUFB8,PRIM1,TK1,TYMS,TERF1,D…	4408	318	149
GO:0050657	BP	nucleic acid transport	0.000641	SLBP,HNRNPA2B1,DDX39,TPR,DDX39B,ENY2,SRSF7,ALYREF,MAGOH,RAN,NUP37,NXT1,HNRNPA1,MRPL18,SRSF3,NUP62	139	318	16
GO:0050658	BP	RNA transport	0.000641	SLBP,HNRNPA2B1,DDX39,TPR,DDX39B,ENY2,SRSF7,ALYREF,MAGOH,RAN,NUP37,NXT1,HNRNPA1,MRPL18,SRSF3,NUP62	139	318	16
GO:0006302	BP	double-strand break repair	0.000741	CDC45,RPA3,SMC6,DEK,TRIP13,ESCO2,RAD21,SMCHD1,CDCA5,NUCKS1,RAD51,RPA2,RAD51AP1,MND1,EME1,SWI5,H2AFX,AUNIP	177	318	18
GO:0071168	BP	protein localization to chromatin	0.00077	PIH1D1,H2AFY,ESCO2,RAD21,CDCA5,EZH2,PLK1	20	318	7
GO:0007292	BP	female gamete generation	0.000856	NCAPH2,UBB,FBXO5,TOP2A,TRIP13,CDC25B,AURKA,MAGOH,PLK1,ASPM,NCAPH,TTK,CCNB1,H3F3A	108	318	14
GO:0010032	BP	meiotic chromosome condensation	0.000999	NCAPH2,SMC2,SMC4,NCAPH	4	318	4
GO:0051653	BP	spindle localization	0.00101	SPAG5,NDE1,NDC80,SAPCD2,NUSAP1,GPSM2,CENPA,ASPM,DYNLT1F	40	318	9
GO:0043486	BP	histone exchange	0.00141	ANP32E,CENPP,MIS18A,PTMA,ANP32B,NASP	14	318	6
GO:0060236	BP	regulation of mitotic spindle organization	0.00148	TPR,SMC3,TPX2,GPSM2,PLK1,SMC1A,PSRC1,NUP62	31	318	8
[truncated: 406 more rows]

## Sheet: rep
term.id	domain	term.name	p.value	intersection	term.size	query.size	overlap.size
[truncated: 450 more rows]

## Sheet: diff
term.id	domain	term.name	p.value	intersection	term.size	query.size	overlap.size
GO:0002376	BP	immune system process	0.0165	CD34,VIM,CD27,CORO1A,CMTM7,PTPRE,FLT3,CTLA2A,SOX4	1690	14	9
GO:0051126	BP	negative regulation of actin nucleation	0.0183	CORO1A,GMFG	5	14	2
GO:0045321	BP	leukocyte activation	0.0373	CD27,CORO1A,CMTM7,PTPRE,CTLA2A,SOX4	616	14	6

[truncated: 6 more sheets: np4, np3, ifn, np2, np1, tgf]
