# Supplementary material for: Single-cell RNA-seq reveals a concomitant delay in differentiation and cell cycle of aged hematopoietic stem cells
Source: BMC Biol. 2021 Feb 1;19:19. doi: 10.1186/s12915-021-00955-z (PMC7851934; doi:10.1186/s12915-021-00955-z)
Supplement: Supplementary file 5 — Additional file 5: Table S4. [file 12915_2021_955_MOESM5_ESM.xlsx]

## Sheet: Read me
Supplementary Table 4: Cluster characteristics
Sheet		Information
S4a_signatures		Cluster marker enrichments in published signatures: hypergeometric test p value
S4b_metrics		Cluster metrics : nb of cells; proportion of cells; median nUMI; median proportion mitochondrial RNA
S4c_subtypes		Proportion of HSPC subtypes predicted per cluster
S4d_phases		Proportion of cell cycle phases per cluster
S4e_ages_samples		Proportion of young and aged cells per cluster in all samples together and per batch (phyper, p value of hypergeometric test of enrichment of the two age categories of the group

## Sheet: S4a_signatures
Supplementary Table 4: Cluster characteristics
Supplementary Table 4a: Cluster marker enrichments in published signatures (hypergeometric test p value)
References:
Chambers SM, Cell Stem Cell 2007, 1(5): 578-591.
Wu JQ, PLoS Genet 2012, 8(3): e1002565.
Venezia TA, PLoS Biol 2004, 2(10): e301.
Ting SB, Blood 2012, 119(11): 2510-2522.
Rodriguez-Fraticelli AE, Nature 2018, 553(7687): 212- 216.
Cluster name	HSC chambers	B cells Chambers	NK cells Chambers	T cells, naive Chambers	Monocytes Chambers	Granulocytes Chambers	Nuc. erythrocytes Chambers	Differenciated cells Chambers	Lymphoid Chambers	Myeloid Chambers	Mm HSC Runx1 Wu	Mm HSC Tcf7 Wu	Mm LT HSC Venezia	Mm Proliferation Venezia	Mm Quiescence Venezia	Mm Adult HSC UP Venezia	Polarity factors Ting	Novel HSC regul polar Ting	HSC aging Svendsen	MGA MEP	C1 Rodriguez Fraticelli	C2 Rodriguez Fraticelli	C3 Rodriguez Fraticelli	Mk Rodriguez Fraticelli	Er Rodriguez Fraticelli	Ba Rodriguez Fraticelli	Neu Rodriguez Fraticelli	Mo1 Rodriguez Fraticelli	Mo2 Rodriguez Fraticelli	preDC Rodriguez Fraticelli	preB Rodriguez Fraticelli	preT Rodriguez Fraticelli
pMast	0.994224	0.315952	0.729052	1	0.107125	0.178949	0.636432	0.463542	1	0.000790558	1.26353e-28	5.5263e-16	0.431268	3.51218e-10	0.000152826	0.000211547	0.470666	1	7.89051e-05	0.521091	1	1	0.598245	0.000226011	0.113647	1.17087e-124	1.73506e-50	1.43944e-43	2.19072e-19	8.21173e-19	1.64429e-11	2.78606e-11
pNeu	0.996349	0.589791	1	1	0.409594	1	1	0.380929	1	0.0083035	6.93134e-12	3.92795e-06	1	2.16093e-56	0.853307	0.765412	0.708997	1	0.0111182	0.00499036	1	1	2.48023e-07	0.684165	0.726988	7.01602e-20	4.00862e-42	6.35958e-17	3.04115e-06	4.51243e-06	0.0618791	0.167205
pEr	0.733605	0.551147	0.595015	1	0.720411	1	0.000112022	0.350197	1	0.87747	0.260391	0.242682	1	1.63523e-32	0.162969	0.195254	0.670343	1	0.0351472	1.38209e-17	1	1	0.000187656	2.33469e-08	1.47543e-39	0.000116931	0.0121616	0.32788	0.49427	0.487309	0.654855	0.858417
pL2	1	0.000146117	1	1	1	0.292924	1	0.13536	1	0.507516	0.0553608	0.561742	1	0.758276	0.798806	0.16158	1	1	0.064972	1	1	1	1	1	0.00584424	1.56259e-05	1.41453e-06	2.14786e-09	4.21036e-08	6.29208e-11	3.18683e-66	0.000503211
pL1	1	0.38667	0.00213704	7.77596e-05	0.0419948	1	0.903928	0.00213767	0.010975	0.363058	5.06943e-15	7.23765e-08	0.465785	0.118034	0.00275683	0.00272178	1	1	1.93836e-05	1	0.868155	1	0.957377	0.371997	0.152787	6.30988e-26	5.17333e-08	2.95018e-33	8.22414e-27	1.98423e-31	8.12199e-13	1.22e-69
pMk	0.890095	0.451826	0.145157	1	1	0.177481	0.066134	1	1	0.793097	0.0873786	0.0295912	1	4.7986e-34	0.786675	0.568593	0.565164	1	0.00661322	1.29258e-10	0.917225	1	7.14569e-06	1.82998e-27	9.36627e-06	0.0529855	0.039941	0.922742	0.937453	0.986044	0.96632	0.769395
div	1	0.582331	1	1	1	1	3.14941e-08	1	1	1	0.898982	0.830209	1	2.24837e-38	0.996326	0.997739	0.0312519	0.000203951	0.71714	7.30888e-09	1	1	3.5815e-22	0.673376	0.976046	0.997575	0.531122	0.999643	1	1	0.997932	1
rep	0.979413	0.460171	1	1	0.624996	1	0.947891	1	1	0.801251	0.689907	0.344492	1	6.35677e-51	0.998944	0.990688	0.207222	1	0.449679	4.43543e-11	1	1	1.61534e-66	0.807469	1	0.92423	0.00487125	0.976285	1	1	0.970946	1
diff	0.21173	1	1	1	1	1	1	1	1	1	0.0327491	1.55748e-09	1	1	0.00741129	0.091841	1	1	0.018458	1	1	8.71219e-06	1	1	1	1	0.384092	1	1	1	1	1
np4	1	1	1	1	1	1	1	1	1	1	0.0337189	0.0176967	1	1	0.645266	0.00819463	1	1	1	0.62467	1	1	1	1	0.32869	0.474349	0.697706	0.670485	1	0.484471	1	1
np3	0.119142	1	1	1	1	1	1	1	1	1	1	1	1	0.185619	1	0.0286546	1	1	0.00525227	1	5.9141e-05	1	1	1	1	1	1	1	0.0886857	0.133351	0.245651	1
ifn	1	0.197164	1	1	1	1	0.280224	0.111464	1	1	0.0864899	0.213286	1.12161e-08	0.178945	7.16647e-07	8.5886e-11	1	1	0.00775938	1	3.2974e-06	1	1	1	0.608823	0.780118	1	0.00413561	0.000505802	0.0001534	0.00311444	0.0994333
np2	0.020152	1	1	1	1	1	1	1	1	1	0.512525	0.640885	0.000226613	0.613467	0.0032878	0.00819463	1	1	1.63504e-15	1	2.84914e-17	1	1	0.00192722	0.0593947	1	0.697706	0.0229547	6.24996e-05	0.484471	0.135339	1
np1	0.160079	1	1	1	1	1	1	1	1	1	0.0180403	0.0346684	1	0.0302689	0.264977	0.052601	1	1	3.21993e-09	1	3.48498e-06	1	1	1	0.00587538	1	0.299086	0.040104	0.00680038	0.178654	0.0534919	0.0653581
tgf	0.000660039	1	1	1	0.0559519	1	0.928356	1	1	0.763453	2.09904e-07	6.04299e-09	1.46959e-09	0.975338	1.11971e-15	1.66638e-30	1	1	4.41286e-18	0.996916	6.88914e-23	1	1	0.0153921	0.203398	0.00137298	0.917581	0.002021	3.25492e-08	0.0920127	0.00370102	0.010718

## Sheet: S4b_metrics
Supplementary Table 4: Cluster characteristics
Supplementary Table 4b: Cluster metrics
Cluster name	number of cells	proportion of cells	median nUMI	median proportion mitochondrial RNA
pMast	196	0.0131411	7147	0.0220462
pNeu	297	0.0199128	10552	0.0271813
pEr	484	0.0324506	7099	0.0221642
pL2	37	0.00248072	5693	0.0157327
pL1	122	0.00817968	6173	0.0264348
pMk	302	0.0202481	9094.5	0.0240926
div	727	0.0487429	11756	0.0259607
rep	1760	0.118002	9179	0.0270024
diff	2582	0.173114	6003	0.0302764
np4	1386	0.0929266	5198	0.0326752
np3	2257	0.151324	5093	0.03273
ifn	452	0.0303051	5799	0.0316711
np2	2283	0.153067	5285	0.0339838
np1	1359	0.0911163	6865	0.0309484
tgf	671	0.0449883	6578	0.0334225

## Sheet: S4c_subtypes
Supplementary Table 4: Cluster characteristics
Supplementary Table 4c: Proportion of HSPC subtypes per cluster
Cluster name	LTHSC	STHSC	MPP2	MPP3
pMast	0	0	0.352041	0.647959
pNeu	0	0	0.023569	0.976431
pEr	0.0144628	0.0165289	0.752066	0.216942
pL2	0.027027	0.189189	0.162162	0.621622
pL1	0.139344	0.311475	0.278689	0.270492
pMk	0.443709	0.0298013	0.490066	0.0364238
div	0.445667	0.204952	0.169188	0.180193
rep	0.435227	0.247727	0.116477	0.200568
diff	0.419055	0.422153	0.0174284	0.141363
np4	0.622655	0.263348	0.0505051	0.0634921
np3	0.743022	0.214444	0.0150642	0.0274701
ifn	0.769912	0.19469	0.0199115	0.0154867
np2	0.852387	0.13053	0.00832238	0.0087604
np1	0.888889	0.0868286	0.0139809	0.0103017
tgf	0.888227	0.0938897	0.00298063	0.0149031

## Sheet: S4d_phases
Supplementary Table 3: Cluster characteristics
Supplementary Table 4: Cluster characteristics
Supplementary Table 4d: Proportion of cell cycle phases per cluster
Cluster name	G1/G0	S	G2/M
pMast	0.841837	0.0204082	0.137755
pNeu	0.855219	0.0505051	0.0942761
pEr	0.830579	0.0557851	0.113636
pL2	0.972973	0	0.027027
pL1	0.909836	0.00819672	0.0819672
pMk	0.827815	0.0463576	0.125828
div	0.0357634	0.169188	0.795048
rep	0.969318	0.0176136	0.0130682
diff	0.991867	0.000774593	0.00735864
np4	0.953824	0.00721501	0.038961
np3	0.883031	0.0686752	0.0482942
ifn	1	0	0
np2	0.999562	0.00043802	0
np1	0.998528	0	0.00147167
tgf	0.99851	0	0.00149031

## Sheet: S4e_ages_samples
Supplementary Table 4: Cluster characteristics
Supplementary Table 4e: Proportion of young and aged cells per cluster in all samples together and per batch (phyper, p value of hypergeometric test of enrichment of the main age category (young /aged) of the group)
Analysis in all samples together						Analysis in batch A					Analysis in batch B
Cluster	num_cells	enrich	phyper	Young	Old	num_cells_A	enrich_A	phyper_A	Young_A	Old_A	num_cells_B	enrich_B	phyper_B	Young_B	Old_B
primed	1438	Young	5.10184e-22	0.61822	0.38178	966	Young	2.15268e-06	0.677019	0.322981	472	Young	6.49965e-12	0.497881	0.502119
non primed	13477	Aged	5.10184e-22	0.485568	0.514432	7551	Aged	2.15268e-06	0.600583	0.399417	5926	Aged	6.49965e-12	0.339015	0.660985
pMast	196	Young	7.38651e-11	0.72449	0.27551	133	Young	1.49257e-05	0.781955	0.218045	63	Young	3.5305e-05	0.603175	0.396825
pNeu	297	Young	2.42366e-09	0.666667	0.333333	215	Young	0.00158572	0.706977	0.293023	82	Young	7.24672e-05	0.560976	0.439024
pEr	484	Young	1.6377e-11	0.646694	0.353306	346	Young	0.00248496	0.682081	0.317919	138	Young	3.99092e-07	0.557971	0.442029
pL2	37	Aged	2.19704e-05	0.162162	0.837838	24	Aged	1.11259e-05	0.166667	0.833333	13	Aged	0.111913	0.153846	0.846154
pL1	122	Young	0.0062217	0.614754	0.385246	73	Aged	0.168917	0.547945	0.452055	49	Young	2.14127e-07	0.714286	0.285714
pMk	302	Young	0.321117	0.513245	0.486755	175	Young	0.0431109	0.674286	0.325714	127	Aged	0.0916479	0.291339	0.708661
div	727	Young	2.25338e-07	0.590096	0.409904	396	Young	1.15178e-12	0.772727	0.227273	331	Young	0.223626	0.371601	0.628399
rep	1760	Young	6.72058e-35	0.635227	0.364773	1009	Young	3.20368e-23	0.748266	0.251734	751	Young	1.18769e-15	0.483356	0.516644
diff	2582	Young	4.51337e-24	0.588304	0.411696	1435	Young	3.82784e-15	0.699652	0.300348	1147	Young	1.94751e-14	0.448997	0.551003
np4	1386	Young	0.0729694	0.517316	0.482684	1020	Aged	0.0865748	0.589216	0.410784	366	Aged	0.0896	0.31694	0.68306
np3	2257	Aged	0.0763498	0.484271	0.515729	1099	Young	0.0931173	0.627843	0.372157	1158	Aged	0.429257	0.348014	0.651986
ifn	452	Aged	7.32808e-08	0.376106	0.623894	224	Aged	6.27197e-05	0.482143	0.517857	228	Aged	0.00606545	0.27193	0.72807
np2	2283	Aged	4.50864e-22	0.406045	0.593955	1157	Aged	0.000715832	0.566119	0.433881	1126	Aged	3.21157e-18	0.241563	0.758437
np1	1359	Aged	4.25357e-37	0.335541	0.664459	640	Aged	6.14708e-12	0.48125	0.51875	719	Aged	2.13453e-19	0.205841	0.794159
tgf	671	Aged	8.04043e-73	0.171386	0.828614	571	Aged	1.29494e-100	0.189142	0.810858	100	Aged	3.30401e-11	0.07	0.93
all cells	14915			0.498357	0.501643	8517			0.609252	0.390748	6398			0.350735	0.649265
