# Supplementary material for: Single-cell RNA-seq reveals a concomitant delay in differentiation and cell cycle of aged hematopoietic stem cells
Source: BMC Biol. 2021 Feb 1;19:19. doi: 10.1186/s12915-021-00955-z (PMC7851934; doi:10.1186/s12915-021-00955-z)
Supplement: Supplementary file 6 — Additional file 6: Table S5. [file 12915_2021_955_MOESM6_ESM.xlsx]

## Sheet: aging markers
Supplementary Table 5: Differentially expressed gene analysis results between HSPCs from old versus young BM
Wilcoxon Rank sum tests were performed on the log-normalized data between all young versus all aged cells in batch A and B separately. Only genes expressed in at least 10% of either young or aged cells in both batches were tested. The two p-values for each gene were combined using the Tipett’s method (minimum_p_pval column). Genes presenting an opposite variation between the 2 batches were filter…
Gene	Group	minimump_p_val	max_pval	min_avg_logFC	A_p_val	A_avg_logFC	A_pct.1	A_pct.2	B_p_val	B_avg_logFC	B_pct.1	B_pct.2
Plac8	down in Aged vs Young	2.01734e-257	4.54401e-223	-0.887447	1.00867e-257	-0.887447	0.378	0.706	4.54401e-223	-1.08312	0.316	0.653
Prss34	down in Aged vs Young	1.23916e-32	3.28736e-18	-0.652627	3.28736e-18	-0.652627	0.306	0.408	6.19581e-33	-0.704229	0.078	0.176
Cd34	down in Aged vs Young	7.06051e-226	9.92023e-201	-0.580742	9.92023e-201	-0.580742	0.392	0.678	3.53025e-226	-0.714781	0.299	0.64
Mcpt8	down in Aged vs Young	1.19913e-28	6.02524e-11	-0.567047	6.02524e-11	-0.567047	0.322	0.399	5.99567e-29	-0.774793	0.079	0.169
Lgals1	down in Aged vs Young	5.5387e-150	1.52216e-134	-0.545685	1.52216e-134	-0.545685	0.263	0.531	2.76935e-150	-0.653408	0.212	0.5
Vim	down in Aged vs Young	1.81405e-223	7.98011e-142	-0.480671	9.07027e-224	-0.575721	0.483	0.769	7.98011e-142	-0.480671	0.553	0.775
Ltb	down in Aged vs Young	4.06739e-72	1.85229e-37	-0.429635	2.03369e-72	-0.431782	0.551	0.715	1.85229e-37	-0.429635	0.603	0.69
Fcer1g	down in Aged vs Young	1.95331e-101	5.34858e-98	-0.405718	5.34858e-98	-0.405718	0.281	0.508	9.76655e-102	-0.532342	0.262	0.504
Hmgb2	down in Aged vs Young	2.97831e-100	2.81275e-65	-0.400321	2.81275e-65	-0.400321	0.735	0.829	1.48916e-100	-0.408786	0.678	0.832
Nkg7	down in Aged vs Young	7.96655e-90	4.63297e-89	-0.386176	3.98328e-90	-0.386176	0.218	0.429	4.63297e-89	-0.535807	0.222	0.437
Cd52	down in Aged vs Young	5.37076e-180	1.94895e-114	-0.368368	1.94895e-114	-0.368368	0.106	0.325	2.68538e-180	-0.587467	0.058	0.327
Cd37	down in Aged vs Young	1.48011e-124	3.45022e-119	-0.345043	7.40054e-125	-0.345043	0.173	0.422	3.45022e-119	-0.400098	0.172	0.423
Ebi3	down in Aged vs Young	1.3193e-125	1.67439e-114	-0.344195	1.67439e-114	-0.344195	0.121	0.341	6.59652e-126	-0.417389	0.12	0.361
Lsp1	down in Aged vs Young	5.72156e-101	1.87119e-79	-0.337196	2.86078e-101	-0.337196	0.364	0.6	1.87119e-79	-0.35708	0.43	0.631
S100a10	down in Aged vs Young	1.903e-142	5.99696e-70	-0.320256	9.51501e-143	-0.368597	0.666	0.845	5.99696e-70	-0.320256	0.798	0.852
Phgdh	down in Aged vs Young	1.10703e-141	1.53309e-70	-0.317032	5.53513e-142	-0.380502	0.595	0.794	1.53309e-70	-0.317032	0.692	0.783
Ucp2	down in Aged vs Young	1.10499e-91	9.24079e-72	-0.316874	5.52497e-92	-0.316874	0.462	0.665	9.24079e-72	-0.318196	0.556	0.705
Stmn1	down in Aged vs Young	9.93875e-145	7.69359e-74	-0.315084	4.96938e-145	-0.484729	0.919	0.962	7.69359e-74	-0.315084	0.947	0.963
Serpinb1a	down in Aged vs Young	2.49265e-101	2.98283e-81	-0.312305	2.98283e-81	-0.312305	0.282	0.491	1.24632e-101	-0.465635	0.314	0.546
Ramp1	down in Aged vs Young	3.00421e-211	5.04056e-79	-0.309061	1.5021e-211	-0.466683	0.719	0.885	5.04056e-79	-0.309061	0.828	0.884
Rpl23a	down in Aged vs Young	2.29384e-205	1.96468e-73	-0.304619	1.14692e-205	-0.335149	0.929	0.977	1.96468e-73	-0.304619	0.668	0.781
Tyrobp	down in Aged vs Young	7.31155e-72	2.58549e-48	-0.301789	2.58549e-48	-0.301789	0.097	0.221	3.65578e-72	-0.407321	0.055	0.198
Rplp2	down in Aged vs Young	0	0	-0.297688	0	-0.297688	0.998	1	0	-0.308135	0.999	1
Lst1	down in Aged vs Young	5.30762e-195	6.69774e-53	-0.28202	6.69774e-53	-0.28202	0.434	0.6	2.65381e-195	-0.681857	0.455	0.75
Gmfg	down in Aged vs Young	2.25929e-216	3.66117e-54	-0.279653	1.12965e-216	-0.503786	0.667	0.86	3.66117e-54	-0.279653	0.784	0.844
Sh3bgrl3	down in Aged vs Young	7.6929e-145	4.51177e-66	-0.276694	3.84645e-145	-0.336588	0.863	0.943	4.51177e-66	-0.276694	0.921	0.94
Mgst1	down in Aged vs Young	2.14165e-85	6.10754e-75	-0.269088	1.07083e-85	-0.269088	0.095	0.272	6.10754e-75	-0.292479	0.097	0.265
Sox4	down in Aged vs Young	1.32571e-153	6.73831e-38	-0.265523	6.62855e-154	-0.5767	0.599	0.797	6.73831e-38	-0.265523	0.336	0.466
Cmtm7	down in Aged vs Young	4.87891e-155	5.45943e-78	-0.257451	2.43946e-155	-0.348513	0.874	0.952	5.45943e-78	-0.257451	0.952	0.96
Gm5111	down in Aged vs Young	7.33127e-69	9.52455e-64	-0.253391	9.52455e-64	-0.253391	0.169	0.335	3.66564e-69	-0.350299	0.229	0.414
Arhgap30	down in Aged vs Young	1.7846e-94	2.34015e-68	-0.252201	8.92301e-95	-0.270454	0.13	0.334	2.34015e-68	-0.252201	0.124	0.298
Cd48	down in Aged vs Young	1.1736e-117	3.22623e-69	-0.250286	3.22623e-69	-0.250286	0.085	0.237	5.86802e-118	-0.35891	0.039	0.224
Ptpn7	down in Aged vs Young	7.27844e-102	3.06666e-46	-0.24314	3.63922e-102	-0.313775	0.279	0.516	3.06666e-46	-0.24314	0.236	0.388
Anxa6	down in Aged vs Young	3.80022e-88	2.94858e-75	-0.242643	1.90011e-88	-0.243977	0.092	0.271	2.94858e-75	-0.242643	0.069	0.225
Coro1a	down in Aged vs Young	3.81679e-197	3.93487e-58	-0.242558	1.9084e-197	-0.416986	0.819	0.923	3.93487e-58	-0.242558	0.9	0.93
Rnase6	down in Aged vs Young	1.1001e-99	7.37882e-86	-0.241107	7.37882e-86	-0.241107	0.082	0.254	5.50051e-100	-0.296671	0.086	0.284
mt-Nd2	down in Aged vs Young	0	1.43533e-55	-0.2314	0	-0.491185	0.791	0.941	1.43533e-55	-0.2314	0.934	0.958
Rfc2	down in Aged vs Young	1.54429e-65	1.64516e-35	-0.224592	7.72144e-66	-0.275884	0.534	0.684	1.64516e-35	-0.224592	0.621	0.702
Cotl1	down in Aged vs Young	2.57434e-62	1.83926e-31	-0.22342	1.28717e-62	-0.239962	0.285	0.472	1.83926e-31	-0.22342	0.356	0.475
Arhgdib	down in Aged vs Young	1.55228e-166	2.80037e-75	-0.218838	2.80037e-75	-0.218838	0.897	0.952	7.7614e-167	-0.417058	0.917	0.966
Syce2	down in Aged vs Young	8.39735e-86	2.49113e-25	-0.215587	4.19867e-86	-0.313335	0.258	0.467	2.49113e-25	-0.215587	0.358	0.462
Mcm6	down in Aged vs Young	4.48161e-37	7.64505e-25	-0.212419	2.2408e-37	-0.212419	0.386	0.512	7.64505e-25	-0.238909	0.332	0.431
H3f3a	down in Aged vs Young	4.22929e-203	2.80728e-92	-0.211362	2.11464e-203	-0.295485	0.986	0.996	2.80728e-92	-0.211362	0.995	0.996
Serpina3g	down in Aged vs Young	2.71917e-48	1.27106e-13	-0.21073	1.35959e-48	-0.315669	0.627	0.748	1.27106e-13	-0.21073	0.72	0.73
Mcm7	down in Aged vs Young	1.27231e-33	3.56711e-32	-0.207427	6.36155e-34	-0.207427	0.308	0.433	3.56711e-32	-0.258137	0.326	0.442
Gm2a	down in Aged vs Young	1.13241e-68	6.49168e-41	-0.206842	6.49168e-41	-0.206842	0.351	0.505	5.66205e-69	-0.352215	0.284	0.473
Cks2	down in Aged vs Young	7.09098e-54	1.58872e-22	-0.206671	3.54549e-54	-0.319731	0.4	0.561	1.58872e-22	-0.206671	0.359	0.465
Tubb5	down in Aged vs Young	4.46467e-31	6.15608e-20	-0.203107	2.23234e-31	-0.256039	0.903	0.948	6.15608e-20	-0.203107	0.916	0.919
Lat2	down in Aged vs Young	4.51854e-51	2.55014e-50	-0.202728	2.55014e-50	-0.202728	0.088	0.212	2.25927e-51	-0.216424	0.066	0.189
Mcm3	down in Aged vs Young	6.07046e-33	1.16784e-23	-0.200086	3.03523e-33	-0.200086	0.315	0.438	1.16784e-23	-0.223268	0.295	0.392
Ctla2a	down in Aged vs Young	2.33515e-107	1.20094e-48	-0.199702	1.20094e-48	-0.199702	0.846	0.883	1.16757e-107	-0.374273	0.885	0.923
Ptma	down in Aged vs Young	1.01896e-120	1.06045e-118	-0.195968	1.06045e-118	-0.195968	0.999	1	5.09481e-121	-0.2516	1	1
2700094K13Rik	down in Aged vs Young	2.82777e-76	3.2123e-26	-0.195608	1.41389e-76	-0.292229	0.537	0.699	3.2123e-26	-0.195608	0.639	0.701
Ndufa4	down in Aged vs Young	6.51479e-157	8.49701e-42	-0.191913	3.25739e-157	-0.348238	0.91	0.961	8.49701e-42	-0.191913	0.981	0.971
Bin1	down in Aged vs Young	7.77871e-54	6.00827e-43	-0.191888	3.88935e-54	-0.191888	0.118	0.261	6.00827e-43	-0.195651	0.113	0.241
Gm26917	down in Aged vs Young	2.93131e-264	2.39359e-21	-0.188383	1.46565e-264	-0.516432	0.439	0.771	2.39359e-21	-0.188383	0.54	0.611
Ikzf2	down in Aged vs Young	3.31477e-48	1.86932e-36	-0.188377	1.86932e-36	-0.188377	0.273	0.41	1.65738e-48	-0.274345	0.246	0.402
Cks1b	down in Aged vs Young	1.27643e-75	2.90674e-16	-0.187978	6.38213e-76	-0.369521	0.307	0.496	2.90674e-16	-0.187978	0.352	0.435
Ms4a6c	down in Aged vs Young	2.48214e-70	1.38048e-46	-0.184619	1.38048e-46	-0.184619	0.109	0.236	1.24107e-70	-0.263802	0.1	0.266
Tipin	down in Aged vs Young	9.3617e-34	2.52585e-24	-0.184537	4.68085e-34	-0.184537	0.293	0.421	2.52585e-24	-0.208647	0.325	0.432
Anxa2	down in Aged vs Young	9.80228e-46	9.13069e-37	-0.182875	4.90114e-46	-0.182875	0.122	0.252	9.13069e-37	-0.213271	0.136	0.258
Ccl9	down in Aged vs Young	3.22543e-18	1.15732e-12	-0.181604	1.15732e-12	-0.181604	0.097	0.15	1.61272e-18	-0.229394	0.063	0.127
Rpl9	down in Aged vs Young	3.94484e-86	2.65534e-26	-0.180437	1.97242e-86	-0.216024	0.934	0.973	2.65534e-26	-0.180437	0.693	0.76
Cyba	down in Aged vs Young	1.62258e-41	3.20894e-21	-0.179918	8.11292e-42	-0.186084	0.681	0.796	3.20894e-21	-0.179918	0.802	0.832
Cdk6	down in Aged vs Young	1.19481e-21	3.14675e-06	-0.179733	5.97403e-22	-0.199923	0.422	0.522	3.14675e-06	-0.179733	0.468	0.49
Socs2	down in Aged vs Young	1.0916e-116	8.41348e-32	-0.179114	8.41348e-32	-0.179114	0.127	0.228	5.45799e-117	-0.361141	0.056	0.249
Tmsb10	down in Aged vs Young	0	9.40917e-66	-0.178531	9.40917e-66	-0.178531	0.838	0.927	0	-0.906019	0.84	0.963
Lig1	down in Aged vs Young	2.87808e-37	1.66024e-16	-0.175044	1.43904e-37	-0.206975	0.172	0.295	1.66024e-16	-0.175044	0.204	0.288
Arhgap15	down in Aged vs Young	1.66506e-53	3.21887e-40	-0.170058	3.21887e-40	-0.170058	0.276	0.431	8.32528e-54	-0.237909	0.154	0.312
Fkbp3	down in Aged vs Young	2.21861e-86	8.16755e-27	-0.169415	1.10931e-86	-0.263395	0.724	0.85	8.16755e-27	-0.169415	0.865	0.881
Snrpf	down in Aged vs Young	1.72352e-48	5.21476e-39	-0.167725	8.61761e-49	-0.167725	0.88	0.931	5.21476e-39	-0.178359	0.942	0.946
Cbx1	down in Aged vs Young	7.84205e-36	2.3542e-20	-0.167579	3.92103e-36	-0.181033	0.538	0.672	2.3542e-20	-0.167579	0.672	0.717
Taldo1	down in Aged vs Young	6.56445e-44	7.13727e-21	-0.167029	3.28223e-44	-0.210424	0.673	0.781	7.13727e-21	-0.167029	0.795	0.803
Tkt	down in Aged vs Young	4.23488e-98	1.17627e-26	-0.165691	2.11744e-98	-0.283482	0.755	0.866	1.17627e-26	-0.165691	0.805	0.822
Ppia	down in Aged vs Young	1.24587e-196	5.61099e-62	-0.16538	6.22934e-197	-0.268789	0.999	1	5.61099e-62	-0.16538	0.999	1
Anp32a	down in Aged vs Young	3.38549e-39	3.15968e-33	-0.164188	1.69275e-39	-0.164188	0.724	0.825	3.15968e-33	-0.174101	0.851	0.882
Mcm5	down in Aged vs Young	5.94127e-36	7.52256e-22	-0.163075	2.97063e-36	-0.173157	0.183	0.308	7.52256e-22	-0.163075	0.172	0.269
Sec61b	down in Aged vs Young	2.22122e-73	2.21518e-26	-0.159356	1.11061e-73	-0.235732	0.799	0.887	2.21518e-26	-0.159356	0.931	0.934
Mpo	down in Aged vs Young	3.06116e-90	6.80478e-06	-0.158707	6.80478e-06	-0.158707	0.293	0.337	1.53058e-90	-0.543182	0.045	0.205
Spi1	down in Aged vs Young	1.962e-79	7.31108e-16	-0.158336	9.81002e-80	-0.28025	0.389	0.597	7.31108e-16	-0.158336	0.477	0.546
Selplg	down in Aged vs Young	3.06585e-40	1.82494e-29	-0.157163	1.82494e-29	-0.157163	0.401	0.53	1.53293e-40	-0.257804	0.439	0.563
Parvg	down in Aged vs Young	4.34748e-35	1.40314e-30	-0.156814	2.17374e-35	-0.156814	0.239	0.373	1.40314e-30	-0.187004	0.223	0.344
Cpa3	down in Aged vs Young	1.85463e-20	3.20374e-06	-0.156768	3.20374e-06	-0.156768	0.112	0.148	9.27313e-21	-0.294337	0.043	0.102
Gimap1	down in Aged vs Young	2.5899e-30	9.86051e-21	-0.156127	9.86051e-21	-0.156127	0.732	0.807	1.29495e-30	-0.217946	0.841	0.875
Emb	down in Aged vs Young	1.00859e-27	6.82092e-24	-0.156058	6.82092e-24	-0.156058	0.38	0.49	5.04297e-28	-0.245344	0.37	0.471
Slc29a1	down in Aged vs Young	1.85539e-40	1.62748e-24	-0.15557	9.27694e-41	-0.15557	0.152	0.279	1.62748e-24	-0.166786	0.178	0.28
Npm3	down in Aged vs Young	3.02772e-63	7.15724e-23	-0.155062	1.51386e-63	-0.234596	0.595	0.75	7.15724e-23	-0.155062	0.75	0.775
B9d2	down in Aged vs Young	5.88962e-30	1.4212e-19	-0.153709	2.94481e-30	-0.153709	0.266	0.39	1.4212e-19	-0.172078	0.339	0.427
BC035044	down in Aged vs Young	6.57923e-69	3.14831e-40	-0.153018	3.14831e-40	-0.153018	0.037	0.121	3.28961e-69	-0.174869	0.016	0.117
Snrpe	down in Aged vs Young	3.88052e-171	1.23244e-29	-0.152089	1.94026e-171	-0.352094	0.798	0.92	1.23244e-29	-0.152089	0.917	0.932
Rhoh	down in Aged vs Young	1.16363e-31	5.71137e-16	-0.150136	5.81813e-32	-0.164888	0.331	0.463	5.71137e-16	-0.150136	0.414	0.49
Nasp	down in Aged vs Young	1.64217e-33	2.16825e-14	-0.150039	8.21084e-34	-0.157926	0.182	0.299	2.16825e-14	-0.150039	0.225	0.302
Ifi27	down in Aged vs Young	4.04629e-16	1.10344e-10	-0.147949	2.02314e-16	-0.147949	0.358	0.445	1.10344e-10	-0.187733	0.483	0.528
Top2a	down in Aged vs Young	1.67701e-51	3.77879e-10	-0.147001	8.38504e-52	-0.317536	0.12	0.254	3.77879e-10	-0.147001	0.149	0.21
Nrm	down in Aged vs Young	7.51168e-73	2.96577e-19	-0.146541	3.75584e-73	-0.25601	0.163	0.342	2.96577e-19	-0.146541	0.215	0.311
Sms	down in Aged vs Young	3.89908e-30	4.25981e-27	-0.146484	1.94954e-30	-0.146484	0.289	0.417	4.25981e-27	-0.188604	0.342	0.459
2810417H13Rik	down in Aged vs Young	4.01156e-19	8.70768e-05	-0.145815	2.00578e-19	-0.206847	0.115	0.188	8.70768e-05	-0.145815	0.109	0.141
Runx3	down in Aged vs Young	7.78806e-43	1.28786e-24	-0.145276	3.89403e-43	-0.158915	0.122	0.246	1.28786e-24	-0.145276	0.128	0.222
Sept1	down in Aged vs Young	4.57984e-25	4.5143e-17	-0.144528	2.28992e-25	-0.144528	0.453	0.569	4.5143e-17	-0.174757	0.578	0.635
Cnrip1	down in Aged vs Young	3.22096e-36	3.26227e-17	-0.142746	1.61048e-36	-0.180459	0.154	0.273	3.26227e-17	-0.142746	0.166	0.248
Rgs19	down in Aged vs Young	1.10588e-23	4.09794e-20	-0.141582	5.52939e-24	-0.141582	0.349	0.465	4.09794e-20	-0.166198	0.369	0.46
Sept6	down in Aged vs Young	6.21548e-28	1.63156e-25	-0.141155	3.10774e-28	-0.141155	0.363	0.492	1.63156e-25	-0.196334	0.402	0.508
Sec11c	down in Aged vs Young	2.83899e-73	6.39608e-14	-0.141139	1.4195e-73	-0.249559	0.536	0.714	6.39608e-14	-0.141139	0.677	0.716
Cd47	down in Aged vs Young	6.71315e-34	3.69398e-30	-0.140646	3.35657e-34	-0.140646	0.881	0.935	3.69398e-30	-0.179014	0.815	0.849
Trf	down in Aged vs Young	2.39168e-32	2.10634e-32	-0.140529	2.10634e-32	-0.140529	0.13	0.236	1.19584e-32	-0.178024	0.122	0.231
Il15	down in Aged vs Young	5.21981e-60	3.67248e-28	-0.139909	3.67248e-28	-0.139909	0.152	0.254	2.60991e-60	-0.248131	0.131	0.292
Ncf4	down in Aged vs Young	3.19336e-54	2.73849e-50	-0.139341	1.59668e-54	-0.139341	0.037	0.142	2.73849e-50	-0.151467	0.043	0.148
Cwc15	down in Aged vs Young	2.2117e-24	6.21677e-17	-0.137385	1.10585e-24	-0.137385	0.483	0.598	6.21677e-17	-0.146696	0.535	0.604
Tnfaip8l2	down in Aged vs Young	3.29565e-46	2.3161e-26	-0.137121	1.64783e-46	-0.14725	0.056	0.161	2.3161e-26	-0.137121	0.076	0.16
Idh2	down in Aged vs Young	1.53312e-67	1.31886e-14	-0.136298	7.66558e-68	-0.26025	0.551	0.699	1.31886e-14	-0.136298	0.68	0.701
Rbp1	down in Aged vs Young	2.52894e-55	7.69839e-07	-0.135497	1.26447e-55	-0.257886	0.528	0.665	7.69839e-07	-0.135497	0.684	0.685
Nme4	down in Aged vs Young	2.50175e-23	1.21573e-13	-0.134178	1.25088e-23	-0.134178	0.39	0.507	1.21573e-13	-0.135956	0.506	0.561
4930523C07Rik	down in Aged vs Young	3.43235e-35	1.13297e-19	-0.133808	1.71617e-35	-0.133808	0.101	0.205	1.13297e-19	-0.139301	0.125	0.206
Pgam1	down in Aged vs Young	2.25394e-18	3.85022e-14	-0.132862	1.12697e-18	-0.132862	0.605	0.685	3.85022e-14	-0.135739	0.683	0.707
Phf14	down in Aged vs Young	1.51377e-35	7.60263e-13	-0.132607	7.56887e-36	-0.154044	0.236	0.373	7.60263e-13	-0.132607	0.226	0.297
Dtnbp1	down in Aged vs Young	5.31952e-54	8.55554e-11	-0.131869	2.65976e-54	-0.225214	0.361	0.527	8.55554e-11	-0.131869	0.361	0.418
Ostf1	down in Aged vs Young	9.22104e-23	5.72837e-12	-0.131033	4.61052e-23	-0.137623	0.516	0.627	5.72837e-12	-0.131033	0.605	0.642
Gmnn	down in Aged vs Young	1.6046e-33	5.02205e-11	-0.130503	8.02298e-34	-0.180237	0.191	0.308	5.02205e-11	-0.130503	0.223	0.292
Arpc2	down in Aged vs Young	6.021e-66	9.81513e-26	-0.130245	3.0105e-66	-0.180834	0.923	0.97	9.81513e-26	-0.130245	0.974	0.973
Rnaseh2b	down in Aged vs Young	5.74585e-63	1.04973e-13	-0.129924	2.87292e-63	-0.21605	0.178	0.347	1.04973e-13	-0.129924	0.248	0.324
Fam96a	down in Aged vs Young	3.95245e-25	7.52376e-16	-0.129683	1.97622e-25	-0.139106	0.642	0.74	7.52376e-16	-0.129683	0.698	0.748
Hnrnpa1	down in Aged vs Young	1.00583e-185	1.25445e-19	-0.128784	5.02917e-186	-0.339237	0.912	0.971	1.25445e-19	-0.128784	0.93	0.93
Dnajc9	down in Aged vs Young	8.18381e-18	2.91914e-14	-0.127549	4.09191e-18	-0.127549	0.399	0.492	2.91914e-14	-0.15065	0.459	0.523
Zyx	down in Aged vs Young	4.89149e-22	4.83133e-18	-0.126891	4.83133e-18	-0.126891	0.471	0.568	2.44575e-22	-0.196363	0.493	0.576
Nudc	down in Aged vs Young	1.35691e-41	9.21532e-13	-0.126755	6.78453e-42	-0.183913	0.654	0.765	9.21532e-13	-0.126755	0.792	0.807
Hspe1	down in Aged vs Young	1.20905e-134	1.00179e-08	-0.126345	6.04527e-135	-0.33245	0.782	0.902	1.00179e-08	-0.126345	0.935	0.913
Shisa5	down in Aged vs Young	8.98795e-08	2.58329e-06	-0.125444	4.49398e-08	-0.125444	0.791	0.827	2.58329e-06	-0.171055	0.863	0.848
Hn1	down in Aged vs Young	2.91779e-69	7.07615e-13	-0.12425	1.4589e-69	-0.289196	0.459	0.634	7.07615e-13	-0.12425	0.573	0.624
Rpa2	down in Aged vs Young	9.86789e-36	1.04526e-09	-0.123639	4.93395e-36	-0.188005	0.301	0.437	1.04526e-09	-0.123639	0.376	0.432
Abracl	down in Aged vs Young	8.4496e-102	2.36225e-13	-0.12352	4.2248e-102	-0.305153	0.571	0.753	2.36225e-13	-0.12352	0.739	0.76
Rabgap1l	down in Aged vs Young	2.04565e-66	3.24959e-22	-0.123323	3.24959e-22	-0.123323	0.295	0.406	1.02283e-66	-0.315923	0.266	0.455
Hsp90aa1	down in Aged vs Young	1.9052e-30	0.00969372	-0.120466	9.526e-31	-0.156111	0.905	0.94	0.00969372	-0.120466	0.978	0.951
Rac2	down in Aged vs Young	1.63254e-37	1.72028e-22	-0.119243	1.72028e-22	-0.119243	0.861	0.911	8.16268e-38	-0.204223	0.885	0.915
Git2	down in Aged vs Young	7.82454e-27	1.20051e-09	-0.117997	3.91227e-27	-0.160337	0.393	0.516	1.20051e-09	-0.117997	0.442	0.493
Ung	down in Aged vs Young	3.45744e-26	2.10622e-14	-0.117632	1.72872e-26	-0.151267	0.102	0.187	2.10622e-14	-0.117632	0.118	0.188
Kif23	down in Aged vs Young	3.00236e-37	6.08543e-23	-0.117557	6.08543e-23	-0.117557	0.09	0.165	1.50118e-37	-0.163206	0.075	0.178
Ncf2	down in Aged vs Young	1.11335e-23	9.97306e-15	-0.11755	5.56675e-24	-0.11755	0.236	0.347	9.97306e-15	-0.14251	0.271	0.352
Lockd	down in Aged vs Young	8.2092e-13	0.00136278	-0.117459	4.1046e-13	-0.117459	0.209	0.281	0.00136278	-0.132919	0.27	0.298
Rps7	down in Aged vs Young	6.36091e-204	9.76776e-83	-0.117155	3.18045e-204	-0.172289	1	1	9.76776e-83	-0.117155	1	1
Mndal	down in Aged vs Young	3.8938e-19	1.34392e-16	-0.116596	1.34392e-16	-0.116596	0.406	0.506	1.9469e-19	-0.197645	0.544	0.608
Slbp	down in Aged vs Young	4.2278e-18	7.97794e-14	-0.116156	2.1139e-18	-0.116156	0.447	0.542	7.97794e-14	-0.158212	0.467	0.528
Srsf3	down in Aged vs Young	1.44506e-31	2.79268e-25	-0.115901	2.79268e-25	-0.115901	0.846	0.893	7.22528e-32	-0.170723	0.883	0.886
Gimap6	down in Aged vs Young	1.05114e-64	3.46773e-09	-0.115417	3.46773e-09	-0.115417	0.674	0.729	5.25569e-65	-0.385516	0.662	0.773
Nup62	down in Aged vs Young	3.27846e-29	6.42137e-12	-0.115077	1.63923e-29	-0.133484	0.215	0.333	6.42137e-12	-0.115077	0.26	0.33
Bzw2	down in Aged vs Young	1.2257e-17	8.74823e-08	-0.114789	6.12851e-18	-0.114789	0.399	0.497	8.74823e-08	-0.119071	0.473	0.503
Rassf4	down in Aged vs Young	4.23917e-62	1.84475e-37	-0.114703	1.84475e-37	-0.114703	0.038	0.118	2.11959e-62	-0.166924	0.037	0.152
Cenpa	down in Aged vs Young	6.40846e-25	0.000515126	-0.114651	3.20423e-25	-0.255465	0.139	0.229	0.000515126	-0.114651	0.133	0.163
Sell	down in Aged vs Young	4.12975e-71	1.27436e-24	-0.114624	1.27436e-24	-0.114624	0.064	0.135	2.06488e-71	-0.232221	0.033	0.158
Coro2a	down in Aged vs Young	1.02726e-24	7.39148e-23	-0.114479	5.1363e-25	-0.114479	0.152	0.249	7.39148e-23	-0.145781	0.105	0.189
Oxct1	down in Aged vs Young	1.10289e-40	1.34944e-09	-0.113736	5.51444e-41	-0.190194	0.266	0.411	1.34944e-09	-0.113736	0.338	0.397
Fcho1	down in Aged vs Young	6.32881e-26	8.88492e-15	-0.113176	3.16441e-26	-0.126615	0.195	0.303	8.88492e-15	-0.113176	0.133	0.201
Fut7	down in Aged vs Young	5.42674e-29	3.37377e-21	-0.112886	2.71337e-29	-0.112886	0.077	0.161	3.37377e-21	-0.126539	0.092	0.17
Cox7b	down in Aged vs Young	1.2803e-22	9.69571e-22	-0.112873	9.69571e-22	-0.112873	0.751	0.824	6.40151e-23	-0.149309	0.831	0.853
Atp5o	down in Aged vs Young	4.9918e-27	3.43646e-12	-0.112846	2.4959e-27	-0.134646	0.746	0.828	3.43646e-12	-0.112846	0.82	0.823
Ctss	down in Aged vs Young	8.09097e-68	3.56096e-32	-0.112478	3.56096e-32	-0.112478	0.05	0.129	4.04548e-68	-0.201441	0.032	0.149
Epsti1	down in Aged vs Young	3.40596e-26	6.90004e-08	-0.111883	1.70298e-26	-0.149135	0.284	0.401	6.90004e-08	-0.111883	0.362	0.412
Taok3	down in Aged vs Young	4.31846e-19	1.71334e-13	-0.111834	2.15923e-19	-0.111834	0.303	0.406	1.71334e-13	-0.143829	0.349	0.418
Rinl	down in Aged vs Young	5.1383e-43	7.36781e-14	-0.11122	2.56915e-43	-0.154826	0.094	0.208	7.36781e-14	-0.11122	0.133	0.201
Dhrs7	down in Aged vs Young	3.52637e-28	3.49052e-17	-0.110357	1.76319e-28	-0.110357	0.107	0.201	3.49052e-17	-0.127072	0.144	0.224
Hnrnpab	down in Aged vs Young	7.54952e-37	7.70089e-06	-0.110228	3.77476e-37	-0.197287	0.603	0.706	7.70089e-06	-0.110228	0.546	0.551
Foxp1	down in Aged vs Young	9.41247e-27	8.82455e-12	-0.110056	8.82455e-12	-0.110056	0.546	0.623	4.70624e-27	-0.23326	0.439	0.538
Lmo4	down in Aged vs Young	1.25922e-16	6.38711e-11	-0.110047	6.38711e-11	-0.110047	0.239	0.308	6.29611e-17	-0.224069	0.203	0.284
Crip1	down in Aged vs Young	2.95464e-44	3.60392e-12	-0.109999	3.60392e-12	-0.109999	0.757	0.808	1.47732e-44	-0.290267	0.818	0.853
Wbp5	down in Aged vs Young	3.28105e-25	8.43071e-11	-0.109962	1.64052e-25	-0.126021	0.557	0.676	8.43071e-11	-0.109962	0.708	0.742
Tnfrsf18	down in Aged vs Young	5.31901e-24	4.18987e-21	-0.10918	4.18987e-21	-0.10918	0.202	0.298	2.6595e-24	-0.187622	0.219	0.325
Twf2	down in Aged vs Young	1.09127e-20	3.20071e-08	-0.109158	5.45635e-21	-0.109158	0.252	0.355	3.20071e-08	-0.110859	0.311	0.363
Ezh2	down in Aged vs Young	1.98032e-50	5.22297e-10	-0.108967	9.90161e-51	-0.211443	0.187	0.339	5.22297e-10	-0.108967	0.236	0.3
Laptm5	down in Aged vs Young	1.30911e-25	2.05009e-18	-0.108912	2.05009e-18	-0.108912	0.787	0.852	6.54555e-26	-0.177855	0.824	0.861
Bex6	down in Aged vs Young	8.72715e-41	2.58012e-39	-0.10748	2.58012e-39	-0.10748	0.027	0.103	4.36357e-41	-0.123293	0.034	0.12
Trim28	down in Aged vs Young	3.82147e-17	1.79378e-08	-0.10669	1.91073e-17	-0.114665	0.535	0.624	1.79378e-08	-0.10669	0.253	0.309
Rin3	down in Aged vs Young	1.18484e-23	1.03088e-23	-0.106617	5.92419e-24	-0.106617	0.11	0.195	1.03088e-23	-0.126711	0.085	0.166
Phlda2	down in Aged vs Young	1.09814e-25	4.87152e-09	-0.106441	5.49068e-26	-0.130267	0.109	0.197	4.87152e-09	-0.106441	0.162	0.214
Sh2d5	down in Aged vs Young	1.00438e-34	1.17124e-29	-0.106399	1.17124e-29	-0.106399	0.053	0.128	5.0219e-35	-0.130275	0.058	0.15
Spns3	down in Aged vs Young	5.82358e-32	4.47204e-20	-0.106396	2.91179e-32	-0.106396	0.098	0.197	4.47204e-20	-0.117158	0.138	0.228
Plgrkt	down in Aged vs Young	1.74461e-45	2.37534e-08	-0.105941	8.72303e-46	-0.211315	0.52	0.667	2.37534e-08	-0.105941	0.701	0.711
Ptpre	down in Aged vs Young	1.49383e-103	8.04824e-06	-0.105648	7.46916e-104	-0.35466	0.436	0.655	8.04824e-06	-0.105648	0.521	0.541
Cdca7	down in Aged vs Young	3.76218e-22	0.000146148	-0.10531	1.88109e-22	-0.14719	0.381	0.486	0.000146148	-0.10531	0.393	0.415
Sumo2	down in Aged vs Young	5.88716e-85	8.15336e-18	-0.104734	2.94358e-85	-0.196307	0.949	0.98	8.15336e-18	-0.104734	0.982	0.98
Ran	down in Aged vs Young	3.31884e-97	6.74241e-08	-0.104698	1.65942e-97	-0.314997	0.893	0.944	6.74241e-08	-0.104698	0.953	0.932
Psma1	down in Aged vs Young	4.47364e-18	5.01136e-18	-0.104562	5.01136e-18	-0.104562	0.736	0.8	2.23682e-18	-0.126958	0.83	0.849
Ranbp1	down in Aged vs Young	1.38739e-19	5.57221e-08	-0.104396	6.93693e-20	-0.129901	0.825	0.867	5.57221e-08	-0.104396	0.881	0.855
Smc4	down in Aged vs Young	5.07619e-43	6.19069e-06	-0.103538	2.5381e-43	-0.255684	0.372	0.519	6.19069e-06	-0.103538	0.5	0.527
Cux1	down in Aged vs Young	3.13146e-20	1.02321e-06	-0.101668	1.56573e-20	-0.127045	0.421	0.53	1.02321e-06	-0.101668	0.34	0.383
Cfl1	down in Aged vs Young	2.19428e-28	1.01153e-21	-0.101259	1.09714e-28	-0.10779	0.971	0.987	1.01153e-21	-0.101259	0.994	0.989
Ten1	down in Aged vs Young	7.18467e-25	1.32337e-06	-0.101235	3.59234e-25	-0.121933	0.291	0.414	1.32337e-06	-0.101235	0.406	0.45
Nmral1	down in Aged vs Young	5.71686e-31	2.38431e-07	-0.100779	2.85843e-31	-0.143487	0.154	0.263	2.38431e-07	-0.100779	0.24	0.291
Serf1	down in Aged vs Young	2.13423e-35	2.01799e-06	-0.0981847	1.06711e-35	-0.145475	0.231	0.366	2.01799e-06	-0.0981847	0.387	0.424
Mcm2	down in Aged vs Young	3.13196e-24	9.73436e-12	-0.0979866	1.56598e-24	-0.152124	0.24	0.344	9.73436e-12	-0.0979866	0.167	0.233
Dut	down in Aged vs Young	2.64618e-65	0.00395735	-0.0979534	1.32309e-65	-0.323537	0.482	0.638	0.00395735	-0.0979534	0.514	0.513
H2-Ob	down in Aged vs Young	7.34612e-35	1.22535e-27	-0.0975528	3.67306e-35	-0.0975528	0.03	0.103	1.22535e-27	-0.111676	0.04	0.11
5430427O19Rik	down in Aged vs Young	3.16426e-35	5.30682e-32	-0.0974145	5.30682e-32	-0.0974145	0.041	0.114	1.58213e-35	-0.117522	0.043	0.126
Pmf1	down in Aged vs Young	1.66428e-31	1.60225e-07	-0.0973471	8.3214e-32	-0.151381	0.213	0.336	1.60225e-07	-0.0973471	0.274	0.326
Fen1	down in Aged vs Young	3.28052e-19	5.50116e-08	-0.096997	1.64026e-19	-0.105259	0.205	0.298	5.50116e-08	-0.096997	0.224	0.279
Snhg6	down in Aged vs Young	4.30691e-48	1.53282e-15	-0.0968116	1.53282e-15	-0.0968116	0.311	0.408	2.15345e-48	-0.240515	0.272	0.431
Ssbp1	down in Aged vs Young	1.39605e-21	5.36534e-18	-0.0966556	5.36534e-18	-0.0966556	0.458	0.571	6.98023e-22	-0.177214	0.581	0.642
Rfc4	down in Aged vs Young	1.1199e-17	7.58919e-08	-0.096481	5.59948e-18	-0.102955	0.19	0.275	7.58919e-08	-0.096481	0.255	0.31
Umps	down in Aged vs Young	2.84046e-20	5.7366e-11	-0.0959925	1.42023e-20	-0.0959925	0.225	0.325	5.7366e-11	-0.114917	0.264	0.331
P2ry14	down in Aged vs Young	5.35655e-28	2.08121e-15	-0.0948026	2.08121e-15	-0.0948026	0.137	0.206	2.67828e-28	-0.180365	0.127	0.227
Cdk1	down in Aged vs Young	3.54219e-51	1.24392e-12	-0.094374	1.77109e-51	-0.265383	0.13	0.268	1.24392e-12	-0.094374	0.147	0.218
Cdt1	down in Aged vs Young	2.95862e-28	4.55335e-12	-0.0941296	1.47931e-28	-0.114016	0.103	0.195	4.55335e-12	-0.0941296	0.128	0.191
Svbp	down in Aged vs Young	2.86556e-19	8.09366e-06	-0.0938466	1.43278e-19	-0.10872	0.279	0.383	8.09366e-06	-0.0938466	0.338	0.374
G430095P16Rik	down in Aged vs Young	1.53201e-15	0.000502382	-0.0937756	7.66004e-16	-0.0963051	0.224	0.308	0.000502382	-0.0937756	0.254	0.279
Suclg1	down in Aged vs Young	1.77539e-22	5.89005e-07	-0.0936228	8.87696e-23	-0.127483	0.541	0.657	5.89005e-07	-0.0936228	0.69	0.698
Dhfr	down in Aged vs Young	1.80014e-23	1.84256e-11	-0.0935787	9.00068e-24	-0.107328	0.089	0.166	1.84256e-11	-0.0935787	0.117	0.177
Lsm8	down in Aged vs Young	3.46535e-36	1.03951e-06	-0.0933907	1.73268e-36	-0.172939	0.412	0.552	1.03951e-06	-0.0933907	0.517	0.552
Emid1	down in Aged vs Young	5.23692e-28	2.54021e-10	-0.0932302	2.61846e-28	-0.106722	0.081	0.166	2.54021e-10	-0.0932302	0.106	0.159
Ms4a6b	down in Aged vs Young	7.60162e-43	1.11099e-14	-0.0929336	1.11099e-14	-0.0929336	0.125	0.191	3.80081e-43	-0.201026	0.1	0.224
Acads	down in Aged vs Young	2.05417e-16	4.63343e-08	-0.0928503	1.02709e-16	-0.0928503	0.323	0.427	4.63343e-08	-0.103531	0.379	0.425
Prim1	down in Aged vs Young	3.61495e-28	4.03782e-08	-0.0922259	1.80748e-28	-0.118087	0.144	0.248	4.03782e-08	-0.0922259	0.193	0.248
Tecr	down in Aged vs Young	6.5936e-16	1.58806e-09	-0.0918968	3.2968e-16	-0.103479	0.742	0.808	1.58806e-09	-0.0918968	0.836	0.852
Gng2	down in Aged vs Young	1.27219e-18	4.2506e-12	-0.0917833	6.36096e-19	-0.0917833	0.162	0.247	4.2506e-12	-0.129341	0.204	0.271
Lsm3	down in Aged vs Young	1.53588e-24	2.79081e-10	-0.0906039	7.67939e-25	-0.129409	0.678	0.766	2.79081e-10	-0.0906039	0.771	0.79
Apex1	down in Aged vs Young	2.20005e-14	3.26322e-05	-0.0904729	1.10003e-14	-0.106327	0.479	0.565	3.26322e-05	-0.0904729	0.613	0.612
Cd27	down in Aged vs Young	1.06101e-32	8.7219e-12	-0.0902672	8.7219e-12	-0.0902672	0.498	0.59	5.30503e-33	-0.241884	0.589	0.675
Il10rb	down in Aged vs Young	2.48322e-22	3.5777e-15	-0.0901491	3.5777e-15	-0.0901491	0.209	0.29	1.24161e-22	-0.154527	0.187	0.286
Gng12	down in Aged vs Young	2.47206e-10	9.88166e-10	-0.0900201	1.23603e-10	-0.0900201	0.244	0.313	9.88166e-10	-0.134757	0.26	0.32
Xpc	down in Aged vs Young	1.01943e-19	6.68768e-16	-0.0898758	6.68768e-16	-0.0898758	0.214	0.299	5.09715e-20	-0.152278	0.167	0.256
Mlec	down in Aged vs Young	2.94314e-32	7.86155e-08	-0.0896231	1.47157e-32	-0.149619	0.277	0.41	7.86155e-08	-0.0896231	0.372	0.431
Slc25a5	down in Aged vs Young	2.15926e-72	0.000567599	-0.089124	1.07963e-72	-0.260637	0.887	0.941	0.000567599	-0.089124	0.959	0.943
Slc9a3r1	down in Aged vs Young	1.11415e-12	2.26289e-12	-0.0885653	5.57073e-13	-0.0885653	0.397	0.492	2.26289e-12	-0.13792	0.47	0.523
Fam105a	down in Aged vs Young	9.67586e-40	1.57147e-24	-0.0883793	4.83793e-40	-0.127678	0.062	0.159	1.57147e-24	-0.0883793	0.04	0.106
Dap	down in Aged vs Young	5.70665e-26	0.000156469	-0.0879611	2.85333e-26	-0.155576	0.385	0.503	0.000156469	-0.0879611	0.439	0.462
Itga4	down in Aged vs Young	5.90521e-14	5.18329e-12	-0.087959	2.9526e-14	-0.087959	0.222	0.306	5.18329e-12	-0.140218	0.266	0.332
Gm13012	down in Aged vs Young	2.1662e-19	2.01602e-11	-0.0879193	1.0831e-19	-0.0879193	0.099	0.171	2.01602e-11	-0.0887269	0.099	0.154
Taf15	down in Aged vs Young	1.54965e-30	3.86415e-05	-0.0877735	7.74823e-31	-0.144508	0.182	0.296	3.86415e-05	-0.0877735	0.332	0.367
1700097N02Rik	down in Aged vs Young	1.27824e-22	2.25724e-18	-0.0877196	2.25724e-18	-0.0877196	0.095	0.162	6.39118e-23	-0.141777	0.114	0.202
Syk	down in Aged vs Young	7.22254e-22	4.57743e-12	-0.0877157	3.61127e-22	-0.0877157	0.1	0.179	4.57743e-12	-0.0919412	0.099	0.156
Hist1h4i	down in Aged vs Young	3.13536e-21	1.93366e-05	-0.0874102	1.56768e-21	-0.115241	0.117	0.197	1.93366e-05	-0.0874102	0.143	0.179
Hmha1	down in Aged vs Young	1.716e-12	1.99244e-05	-0.0857268	8.57998e-13	-0.0966033	0.569	0.656	1.99244e-05	-0.0857268	0.59	0.609
Impdh1	down in Aged vs Young	8.19276e-21	9.07006e-09	-0.0856464	4.09638e-21	-0.0968095	0.151	0.239	9.07006e-09	-0.0856464	0.169	0.224
Reep5	down in Aged vs Young	1.45208e-45	0.00124583	-0.0850411	7.2604e-46	-0.20129	0.407	0.566	0.00124583	-0.0850411	0.485	0.496
Cenph	down in Aged vs Young	2.10588e-20	9.17749e-12	-0.0850012	1.05294e-20	-0.0850012	0.071	0.138	9.17749e-12	-0.0859181	0.088	0.14
Rcsd1	down in Aged vs Young	2.17196e-19	1.27755e-11	-0.0846223	1.27755e-11	-0.0846223	0.308	0.385	1.08598e-19	-0.159684	0.227	0.321
Idh3g	down in Aged vs Young	1.09534e-18	1.06836e-06	-0.0838664	5.47671e-19	-0.116397	0.586	0.68	1.06836e-06	-0.0838664	0.713	0.728
Cdk4	down in Aged vs Young	6.56571e-98	1.1682e-05	-0.083755	3.28285e-98	-0.295683	0.734	0.845	1.1682e-05	-0.083755	0.858	0.828
Ssrp1	down in Aged vs Young	2.89319e-39	6.60954e-06	-0.0832666	1.44659e-39	-0.191769	0.615	0.724	6.60954e-06	-0.0832666	0.656	0.661
Fes	down in Aged vs Young	1.44036e-15	1.91359e-10	-0.0828421	7.20181e-16	-0.0862988	0.139	0.211	1.91359e-10	-0.0828421	0.13	0.188
Dnmt1	down in Aged vs Young	7.96412e-15	9.8404e-08	-0.0824277	3.98206e-15	-0.0824277	0.203	0.284	9.8404e-08	-0.110107	0.243	0.294
Arl6ip1	down in Aged vs Young	2.95017e-18	3.87648e-05	-0.0809178	3.87648e-05	-0.0809178	0.816	0.849	1.47509e-18	-0.158822	0.899	0.909
Tyms	down in Aged vs Young	1.76983e-21	0.00161352	-0.0808609	8.84916e-22	-0.141639	0.209	0.305	0.00161352	-0.0808609	0.247	0.278
Actr3	down in Aged vs Young	3.97876e-11	2.15254e-09	-0.0806015	2.15254e-09	-0.0806015	0.655	0.729	1.98938e-11	-0.12387	0.525	0.582
Srsf2	down in Aged vs Young	1.15502e-13	5.24992e-08	-0.0798256	5.77509e-14	-0.0798256	0.853	0.893	5.24992e-08	-0.121383	0.335	0.387
Atp5g3	down in Aged vs Young	1.57886e-10	0.000139141	-0.079736	7.89429e-11	-0.0832091	0.634	0.702	0.000139141	-0.079736	0.704	0.692
Gna15	down in Aged vs Young	1.52419e-32	1.21993e-05	-0.0795325	7.62094e-33	-0.141843	0.175	0.296	1.21993e-05	-0.0795325	0.218	0.259
Cct3	down in Aged vs Young	1.57585e-11	2.66179e-06	-0.0791678	7.87927e-12	-0.0791678	0.671	0.736	2.66179e-06	-0.0910985	0.812	0.79
Polr2a	down in Aged vs Young	2.72594e-25	0.000276808	-0.0791547	1.36297e-25	-0.105557	0.148	0.246	0.000276808	-0.0791547	0.238	0.269
Cct2	down in Aged vs Young	2.32885e-78	2.90581e-05	-0.0789961	1.16443e-78	-0.272236	0.577	0.741	2.90581e-05	-0.0789961	0.7	0.697
Arid4a	down in Aged vs Young	1.09672e-23	0.000306636	-0.078934	5.4836e-24	-0.122755	0.222	0.329	0.000306636	-0.078934	0.298	0.33
Erh	down in Aged vs Young	1.05292e-78	5.61645e-08	-0.0788726	5.26461e-79	-0.237429	0.859	0.923	5.61645e-08	-0.0788726	0.93	0.919
Nsmce1	down in Aged vs Young	9.30088e-10	6.97384e-06	-0.0787761	4.65044e-10	-0.0787761	0.402	0.478	6.97384e-06	-0.0907066	0.488	0.514
Ndufb3	down in Aged vs Young	1.74603e-10	1.94203e-06	-0.078734	8.73016e-11	-0.078734	0.588	0.664	1.94203e-06	-0.081609	0.698	0.707
Ddah2	down in Aged vs Young	4.25033e-12	0.000748923	-0.0787166	2.12517e-12	-0.0942955	0.292	0.372	0.000748923	-0.0787166	0.351	0.379
Mpc2	down in Aged vs Young	7.11132e-56	0.0462148	-0.0787102	3.55566e-56	-0.218739	0.486	0.652	0.0462148	-0.0787102	0.677	0.655
Rnh1	down in Aged vs Young	7.46408e-15	1.53811e-05	-0.0784849	3.73204e-15	-0.089442	0.52	0.616	1.53811e-05	-0.0784849	0.64	0.66
Cdca8	down in Aged vs Young	1.48613e-27	3.0614e-05	-0.0784825	7.43067e-28	-0.236962	0.115	0.204	3.0614e-05	-0.0784825	0.128	0.167
Cebpz	down in Aged vs Young	1.30838e-11	0.00225777	-0.0784768	6.54192e-12	-0.0784768	0.39	0.481	0.00225777	-0.0811474	0.582	0.582
Foxo3	down in Aged vs Young	2.90827e-12	0.000224577	-0.0782232	1.45414e-12	-0.0847024	0.185	0.254	0.000224577	-0.0782232	0.163	0.194
Atp5l	down in Aged vs Young	5.23365e-15	2.78021e-11	-0.0780518	2.61683e-15	-0.0780518	0.951	0.967	2.78021e-11	-0.07981	0.986	0.976
Pin4	down in Aged vs Young	2.95968e-18	1.82463e-05	-0.0778426	1.47984e-18	-0.101976	0.331	0.44	1.82463e-05	-0.0778426	0.488	0.517
Rsl24d1	down in Aged vs Young	9.63213e-16	4.93773e-12	-0.077835	4.93773e-12	-0.077835	0.57	0.656	4.81607e-16	-0.147933	0.607	0.656
Eif2a	down in Aged vs Young	1.87086e-07	1.75143e-07	-0.0777118	9.35432e-08	-0.0777118	0.558	0.627	1.75143e-07	-0.094882	0.468	0.51
Ppp1ca	down in Aged vs Young	1.23761e-28	6.7302e-08	-0.0772761	6.18805e-29	-0.128594	0.844	0.897	6.7302e-08	-0.0772761	0.903	0.894
Magoh	down in Aged vs Young	1.69988e-09	9.17729e-08	-0.0772493	8.49941e-10	-0.0772493	0.546	0.615	9.17729e-08	-0.0971547	0.669	0.683
Ablim1	down in Aged vs Young	1.25215e-20	5.37964e-16	-0.0771607	5.37964e-16	-0.0771607	0.061	0.113	6.26074e-21	-0.108348	0.048	0.109
Mpst	down in Aged vs Young	5.73262e-10	0.000365122	-0.0770796	2.86631e-10	-0.0770796	0.28	0.352	0.000365122	-0.0928518	0.325	0.35
Rfc1	down in Aged vs Young	1.64288e-23	0.0011114	-0.0770301	8.21439e-24	-0.124147	0.278	0.388	0.0011114	-0.0770301	0.426	0.439
Arhgap9	down in Aged vs Young	1.58004e-12	2.96801e-11	-0.0769275	2.96801e-11	-0.0769275	0.208	0.276	7.90019e-13	-0.126483	0.221	0.294
Pold2	down in Aged vs Young	1.30631e-12	0.00215632	-0.0763464	6.53154e-13	-0.0886625	0.286	0.366	0.00215632	-0.0763464	0.375	0.392
Haghl	down in Aged vs Young	5.87327e-13	0.00787998	-0.0763178	2.93664e-13	-0.083087	0.294	0.381	0.00787998	-0.0763178	0.358	0.372
H2afx	down in Aged vs Young	6.69387e-38	0.0412016	-0.0761891	3.34693e-38	-0.335574	0.383	0.511	0.0412016	-0.0761891	0.422	0.427
Csnk2b	down in Aged vs Young	1.69433e-10	2.31215e-05	-0.0759858	8.47167e-11	-0.0759858	0.444	0.526	2.31215e-05	-0.0795301	0.556	0.574
Rgs10	down in Aged vs Young	1.13372e-31	6.55422e-11	-0.0757985	5.66859e-32	-0.108293	0.057	0.139	6.55422e-11	-0.0757985	0.077	0.126
Hells	down in Aged vs Young	1.56884e-21	1.02567e-07	-0.075696	7.84421e-22	-0.0979445	0.107	0.186	1.02567e-07	-0.075696	0.134	0.182
Slc22a3	down in Aged vs Young	8.17719e-31	4.99688e-16	-0.0752758	4.0886e-31	-0.120406	0.117	0.22	4.99688e-16	-0.0752758	0.059	0.116
Hist3h2ba	down in Aged vs Young	1.07089e-09	6.86944e-05	-0.0752217	5.35443e-10	-0.0816711	0.071	0.111	6.86944e-05	-0.0752217	0.083	0.111
Borcs7	down in Aged vs Young	2.09727e-11	0.000241422	-0.0752099	1.04864e-11	-0.0752099	0.198	0.267	0.000241422	-0.0835306	0.279	0.311
Rps27l	down in Aged vs Young	5.78593e-55	5.30512e-07	-0.07515	2.89296e-55	-0.189224	0.856	0.91	5.30512e-07	-0.07515	0.937	0.924
Prpf40a	down in Aged vs Young	1.09498e-09	1.89214e-06	-0.07451	5.47489e-10	-0.07451	0.48	0.563	1.89214e-06	-0.101584	0.577	0.596
Vrk1	down in Aged vs Young	2.61312e-12	3.89686e-09	-0.0743742	1.30656e-12	-0.0743742	0.259	0.341	3.89686e-09	-0.113524	0.291	0.345
Hspa14	down in Aged vs Young	4.22908e-22	7.92846e-05	-0.0742089	2.11454e-22	-0.116866	0.247	0.352	7.92846e-05	-0.0742089	0.318	0.355
Dock8	down in Aged vs Young	2.1437e-16	1.29598e-12	-0.0738059	1.07185e-16	-0.0738059	0.104	0.171	1.29598e-12	-0.088379	0.084	0.139
Pou2f2	down in Aged vs Young	4.95832e-23	0.0118472	-0.0737568	2.47916e-23	-0.140496	0.145	0.233	0.0118472	-0.0737568	0.212	0.231
D5Ertd605e	down in Aged vs Young	2.86089e-22	2.14434e-20	-0.0737541	1.43045e-22	-0.0737541	0.043	0.102	2.14434e-20	-0.0882733	0.045	0.105
Ddx39	down in Aged vs Young	9.97429e-32	0.000226388	-0.0736089	4.98715e-32	-0.150894	0.306	0.441	0.000226388	-0.0736089	0.365	0.394
Chchd3	down in Aged vs Young	2.41912e-15	0.000446829	-0.0735019	1.20956e-15	-0.0989965	0.358	0.456	0.000446829	-0.0735019	0.443	0.464
Rtf1	down in Aged vs Young	4.64364e-10	1.223e-06	-0.07343	2.32182e-10	-0.07343	0.483	0.567	1.223e-06	-0.0979241	0.585	0.611
Snrpa1	down in Aged vs Young	6.04052e-10	8.99034e-06	-0.0728355	3.02026e-10	-0.0728355	0.384	0.461	8.99034e-06	-0.0856451	0.479	0.504
Myl10	down in Aged vs Young	1.95154e-15	1.17894e-08	-0.0727068	1.17894e-08	-0.0727068	0.162	0.214	9.75768e-16	-0.224249	0.257	0.332
Cops5	down in Aged vs Young	5.69832e-26	0.000259336	-0.0726794	2.84916e-26	-0.138973	0.345	0.463	0.000259336	-0.0726794	0.459	0.485
Cops3	down in Aged vs Young	1.31562e-12	0.000897641	-0.0723695	6.57808e-13	-0.0889874	0.333	0.417	0.000897641	-0.0723695	0.404	0.43
Zfp422	down in Aged vs Young	7.47588e-13	3.66059e-11	-0.0720635	3.66059e-11	-0.0720635	0.496	0.59	3.73794e-13	-0.138494	0.411	0.479
Ybx1	down in Aged vs Young	6.0248e-41	0.0215972	-0.0719467	3.0124e-41	-0.164375	0.949	0.976	0.0215972	-0.0719467	0.499	0.504
Arl6ip4	down in Aged vs Young	5.72816e-34	0.000694503	-0.0713908	2.86408e-34	-0.15872	0.34	0.481	0.000694503	-0.0713908	0.435	0.458
Cox7a2	down in Aged vs Young	1.02578e-16	6.14655e-11	-0.071386	6.14655e-11	-0.071386	0.812	0.842	5.12891e-17	-0.124891	0.877	0.889
Cenpm	down in Aged vs Young	4.48796e-28	3.11711e-05	-0.0710398	2.24398e-28	-0.134771	0.102	0.191	3.11711e-05	-0.0710398	0.131	0.168
Casp6	down in Aged vs Young	1.71864e-09	0.00055767	-0.0710125	8.59319e-10	-0.0710125	0.204	0.265	0.00055767	-0.0779926	0.295	0.324
Akr1c13	down in Aged vs Young	1.52315e-21	1.2965e-09	-0.0705606	1.2965e-09	-0.0705606	0.263	0.332	7.61577e-22	-0.166611	0.273	0.374
Denr	down in Aged vs Young	6.15776e-08	0.00722332	-0.0704957	3.07888e-08	-0.0704957	0.491	0.561	0.00722332	-0.073357	0.581	0.574
Rrm1	down in Aged vs Young	1.26092e-15	2.06781e-06	-0.0703964	6.30461e-16	-0.0872861	0.205	0.287	2.06781e-06	-0.0703964	0.147	0.19
Ttc32	down in Aged vs Young	2.46135e-12	0.0172403	-0.0703217	1.23068e-12	-0.0783847	0.187	0.257	0.0172403	-0.0703217	0.296	0.312
Sdhb	down in Aged vs Young	9.02468e-10	6.14827e-06	-0.0701788	4.51234e-10	-0.0701788	0.579	0.652	6.14827e-06	-0.0791504	0.682	0.684
Uhrf1	down in Aged vs Young	8.4742e-15	7.51114e-10	-0.0699253	4.2371e-15	-0.0699253	0.104	0.168	7.51114e-10	-0.0730225	0.091	0.141
Mpc1	down in Aged vs Young	3.9982e-14	0.000383814	-0.0697184	1.9991e-14	-0.0977465	0.441	0.532	0.000383814	-0.0697184	0.576	0.586
Trappc6b	down in Aged vs Young	4.0866e-11	0.000193203	-0.0696403	2.0433e-11	-0.0841552	0.315	0.393	0.000193203	-0.0696403	0.375	0.408
Atp5b	down in Aged vs Young	1.09293e-35	6.3545e-09	-0.0695543	5.46467e-36	-0.135918	0.928	0.964	6.3545e-09	-0.0695543	0.97	0.967
Iqgap1	down in Aged vs Young	1.5026e-09	0.000774123	-0.0694861	7.51298e-10	-0.0719538	0.312	0.384	0.000774123	-0.0694861	0.325	0.354
Plscr3	down in Aged vs Young	2.37141e-27	0.00600487	-0.0694455	1.18571e-27	-0.14763	0.448	0.577	0.00600487	-0.0694455	0.524	0.536
1810022K09Rik	down in Aged vs Young	8.60891e-10	1.31198e-07	-0.0690917	4.30446e-10	-0.0690917	0.386	0.473	1.31198e-07	-0.106699	0.507	0.536
Pitpnc1	down in Aged vs Young	6.18636e-12	7.81827e-08	-0.0688293	7.81827e-08	-0.0688293	0.281	0.343	3.09318e-12	-0.139319	0.293	0.361
Cacybp	down in Aged vs Young	8.87057e-09	1.42285e-08	-0.0686866	4.43529e-09	-0.0686866	0.569	0.648	1.42285e-08	-0.12145	0.663	0.67
Ankrd11	down in Aged vs Young	1.5436e-31	0.0107407	-0.0682447	7.71802e-32	-0.168243	0.427	0.558	0.0107407	-0.0682447	0.333	0.35
Msra	down in Aged vs Young	1.08665e-10	6.41094e-05	-0.0681382	5.43325e-11	-0.0681382	0.248	0.324	6.41094e-05	-0.0752561	0.312	0.352
Oser1	down in Aged vs Young	3.34561e-22	0.00311213	-0.0678373	1.67281e-22	-0.116611	0.307	0.422	0.00311213	-0.0678373	0.381	0.402
Psph	down in Aged vs Young	3.80211e-22	0.000434556	-0.0677497	1.90105e-22	-0.107978	0.193	0.292	0.000434556	-0.0677497	0.281	0.315
Chchd1	down in Aged vs Young	2.57607e-34	0.00028366	-0.0676235	1.28803e-34	-0.16165	0.474	0.613	0.00028366	-0.0676235	0.658	0.651
Rhoa	down in Aged vs Young	2.36831e-13	3.32324e-05	-0.0675586	1.18415e-13	-0.100342	0.739	0.805	3.32324e-05	-0.0675586	0.746	0.75
Hoxa9	down in Aged vs Young	3.60042e-13	2.99273e-06	-0.067458	2.99273e-06	-0.067458	0.416	0.479	1.80021e-13	-0.156576	0.273	0.344
Chchd2	down in Aged vs Young	7.18363e-72	7.47633e-10	-0.0674092	3.59182e-72	-0.188248	0.937	0.966	7.47633e-10	-0.0674092	0.99	0.986
Fbl	down in Aged vs Young	9.40549e-07	0.000121052	-0.067166	4.70275e-07	-0.067166	0.751	0.797	0.000121052	-0.0782599	0.825	0.811
Eef2k	down in Aged vs Young	3.6131e-11	0.00455471	-0.0671518	1.80655e-11	-0.0784442	0.355	0.443	0.00455471	-0.0671518	0.316	0.34
Ndufab1	down in Aged vs Young	6.25242e-17	3.16969e-05	-0.0669589	3.12621e-17	-0.108219	0.645	0.714	3.16969e-05	-0.0669589	0.774	0.76
Ppcdc	down in Aged vs Young	7.05632e-12	1.16227e-11	-0.0669555	3.52816e-12	-0.0669555	0.131	0.192	1.16227e-11	-0.098401	0.109	0.165
B4galnt1	down in Aged vs Young	1.36069e-14	0.000340532	-0.066934	6.80347e-15	-0.0874719	0.158	0.231	0.000340532	-0.066934	0.166	0.197
Gins2	down in Aged vs Young	1.08634e-30	3.75482e-08	-0.0666466	5.4317e-31	-0.125036	0.11	0.209	3.75482e-08	-0.0666466	0.141	0.194
Ube2t	down in Aged vs Young	8.21796e-17	1.30229e-07	-0.0664346	4.10898e-17	-0.0744525	0.108	0.177	1.30229e-07	-0.0664346	0.142	0.19
Bola1	down in Aged vs Young	3.81039e-10	0.00342007	-0.0664321	1.90519e-10	-0.0689479	0.339	0.421	0.00342007	-0.0664321	0.458	0.47
Npl	down in Aged vs Young	2.6618e-13	0.0130779	-0.0664289	1.3309e-13	-0.0758482	0.195	0.27	0.0130779	-0.0664289	0.236	0.255
Pafah1b3	down in Aged vs Young	1.02683e-26	0.0512456	-0.0661575	5.13416e-27	-0.134057	0.302	0.423	0.0512456	-0.0661575	0.405	0.408
Erp29	down in Aged vs Young	1.03107e-55	0.0028097	-0.0660551	5.15533e-56	-0.233699	0.464	0.622	0.0028097	-0.0660551	0.649	0.639
Zbed3	down in Aged vs Young	7.01574e-13	2.53592e-08	-0.0659141	3.50787e-13	-0.0659141	0.152	0.221	2.53592e-08	-0.0971184	0.183	0.236
Rtn3	down in Aged vs Young	5.5745e-09	2.10307e-08	-0.0657506	2.10307e-08	-0.0657506	0.43	0.505	2.78725e-09	-0.116547	0.382	0.438
Apitd1	down in Aged vs Young	4.14247e-22	4.37851e-09	-0.0656136	2.07123e-22	-0.0835769	0.081	0.153	4.37851e-09	-0.0656136	0.11	0.161
Bloc1s2	down in Aged vs Young	3.19509e-08	3.48469e-08	-0.0655914	1.59755e-08	-0.0655914	0.308	0.38	3.48469e-08	-0.110378	0.352	0.406
Ppp3ca	down in Aged vs Young	3.92198e-08	0.0490486	-0.0652459	1.96099e-08	-0.0858972	0.448	0.522	0.0490486	-0.0652459	0.36	0.366
Cdc5l	down in Aged vs Young	7.04756e-31	0.00746459	-0.0651347	3.52378e-31	-0.139522	0.267	0.395	0.00746459	-0.0651347	0.399	0.416
Ostc	down in Aged vs Young	2.548e-17	0.000306884	-0.0648837	1.274e-17	-0.111402	0.517	0.615	0.000306884	-0.0648837	0.642	0.649
Tsg101	down in Aged vs Young	7.75688e-16	0.00580981	-0.0647993	3.87844e-16	-0.102407	0.359	0.452	0.00580981	-0.0647993	0.44	0.455
Smc3	down in Aged vs Young	2.58865e-25	0.00222297	-0.0647063	1.29432e-25	-0.138904	0.36	0.48	0.00222297	-0.0647063	0.527	0.538
Smarce1	down in Aged vs Young	8.94499e-19	0.000618106	-0.064503	4.4725e-19	-0.11308	0.373	0.481	0.000618106	-0.064503	0.493	0.514
Srek1ip1	down in Aged vs Young	7.62942e-15	6.31477e-08	-0.0643616	6.31477e-08	-0.0643616	0.294	0.357	3.81471e-15	-0.149172	0.4	0.475
Adgrg3	down in Aged vs Young	7.02193e-15	1.41518e-13	-0.064282	3.51097e-15	-0.064282	0.083	0.141	1.41518e-13	-0.0845616	0.069	0.123
Tm6sf1	down in Aged vs Young	7.04945e-49	4.65393e-12	-0.0641412	3.52472e-49	-0.167766	0.102	0.23	4.65393e-12	-0.0641412	0.065	0.115
Tnfrsf13b	down in Aged vs Young	5.61538e-16	0.0102873	-0.0641199	2.80769e-16	-0.0957821	0.294	0.392	0.0102873	-0.0641199	0.282	0.302
Plxdc2	down in Aged vs Young	4.85549e-16	9.3919e-08	-0.063953	9.3919e-08	-0.063953	0.119	0.16	2.42775e-16	-0.107861	0.069	0.128
Btk	down in Aged vs Young	1.70617e-11	3.60133e-05	-0.0639427	8.53083e-12	-0.0639427	0.185	0.252	3.60133e-05	-0.0735354	0.164	0.201
Hist1h1e	down in Aged vs Young	4.50876e-12	8.16287e-05	-0.0638107	2.25438e-12	-0.0638107	0.078	0.128	8.16287e-05	-0.066211	0.138	0.173
Adssl1	down in Aged vs Young	3.33517e-34	0.00117741	-0.0637426	1.66758e-34	-0.166174	0.258	0.392	0.00117741	-0.0637426	0.32	0.349
Apip	down in Aged vs Young	4.55061e-14	0.00103522	-0.0636754	2.2753e-14	-0.0636754	0.194	0.273	0.00103522	-0.0717471	0.292	0.32
Mrps15	down in Aged vs Young	1.60582e-11	0.00332006	-0.0635272	8.02909e-12	-0.0796795	0.366	0.452	0.00332006	-0.0635272	0.495	0.5
Tbc1d10c	down in Aged vs Young	2.92935e-09	0.0144391	-0.0634952	1.46467e-09	-0.0709014	0.389	0.469	0.0144391	-0.0634952	0.448	0.462
Sub1	down in Aged vs Young	1.4032e-28	1.46001e-09	-0.0633054	1.46001e-09	-0.0633054	0.932	0.954	7.016e-29	-0.140436	0.96	0.968
Ptbp3	down in Aged vs Young	3.56801e-08	0.0028968	-0.0631141	1.784e-08	-0.0631141	0.419	0.493	0.0028968	-0.0742942	0.324	0.348
Uqcrc2	down in Aged vs Young	2.83647e-12	4.03382e-05	-0.0629139	1.41823e-12	-0.0890577	0.619	0.697	4.03382e-05	-0.0629139	0.74	0.735
Emcn	down in Aged vs Young	1.96507e-16	4.8474e-08	-0.0628573	4.8474e-08	-0.0628573	0.18	0.232	9.82534e-17	-0.146387	0.147	0.223
Meaf6	down in Aged vs Young	5.50073e-13	0.000554088	-0.0624869	2.75037e-13	-0.0742999	0.209	0.285	0.000554088	-0.0624869	0.304	0.34
Vps36	down in Aged vs Young	3.72794e-08	0.00956628	-0.0621207	1.86397e-08	-0.0643211	0.373	0.444	0.00956628	-0.0621207	0.458	0.464
Gm20342	down in Aged vs Young	1.80019e-10	8.2679e-07	-0.0620417	9.00096e-11	-0.0737798	0.125	0.179	8.2679e-07	-0.0620417	0.092	0.13
Raver1	down in Aged vs Young	8.5742e-12	0.000464201	-0.0620205	4.2871e-12	-0.0639669	0.191	0.262	0.000464201	-0.0620205	0.183	0.215
Cenpk	down in Aged vs Young	4.2841e-17	1.35441e-12	-0.0618979	2.14205e-17	-0.0618979	0.075	0.137	1.35441e-12	-0.0883326	0.099	0.159
Arid1a	down in Aged vs Young	3.02484e-14	0.0609202	-0.0618885	1.51242e-14	-0.0949885	0.314	0.403	0.0609202	-0.0618885	0.363	0.37
Fbp1	down in Aged vs Young	7.5332e-28	5.10721e-10	-0.0618473	3.7666e-28	-0.0977406	0.048	0.119	5.10721e-10	-0.0618473	0.06	0.103
Gm561	down in Aged vs Young	4.90504e-10	0.00106415	-0.061678	2.45252e-10	-0.061678	0.206	0.271	0.00106415	-0.0685589	0.275	0.302
Vdac1	down in Aged vs Young	4.64653e-27	6.23167e-05	-0.0616321	2.32327e-27	-0.148744	0.633	0.734	6.23167e-05	-0.0616321	0.693	0.689
Psmc4	down in Aged vs Young	5.51392e-09	0.00170924	-0.061473	2.75696e-09	-0.0700733	0.44	0.516	0.00170924	-0.061473	0.545	0.55
Ltv1	down in Aged vs Young	3.37713e-13	0.00184345	-0.0611067	1.68856e-13	-0.0699445	0.173	0.244	0.00184345	-0.0611067	0.244	0.271
Brd8	down in Aged vs Young	1.59362e-08	0.0227841	-0.0610676	7.9681e-09	-0.0610676	0.261	0.328	0.0227841	-0.0630816	0.274	0.289
Dhrs4	down in Aged vs Young	5.19854e-09	0.00150101	-0.0607474	2.59927e-09	-0.0728884	0.263	0.327	0.00150101	-0.0607474	0.325	0.354
Snrnp25	down in Aged vs Young	2.28208e-14	0.00151256	-0.0605795	1.14104e-14	-0.0810317	0.262	0.35	0.00151256	-0.0605795	0.336	0.366
Farsa	down in Aged vs Young	3.47887e-08	7.30193e-05	-0.0602534	1.73944e-08	-0.0602534	0.37	0.451	7.30193e-05	-0.0750708	0.446	0.475
Dock10	down in Aged vs Young	3.07515e-17	1.35896e-12	-0.0602367	1.35896e-12	-0.0602367	0.126	0.187	1.53758e-17	-0.11438	0.09	0.158
Pnn	down in Aged vs Young	5.0317e-36	0.0182365	-0.0601714	2.51585e-36	-0.175685	0.462	0.603	0.0182365	-0.0601714	0.626	0.622
Nol7	down in Aged vs Young	7.01701e-59	0.000684204	-0.0601509	3.5085e-59	-0.222937	0.565	0.729	0.000684204	-0.0601509	0.756	0.758
Vps72	down in Aged vs Young	2.13985e-07	0.00229694	-0.0598532	1.06992e-07	-0.0598532	0.38	0.449	0.00229694	-0.0642825	0.447	0.461
Tma7	down in Aged vs Young	1.3662e-09	4.36068e-09	-0.0598461	6.83101e-10	-0.0598461	0.861	0.902	4.36068e-09	-0.0715924	0.941	0.943
Yeats4	down in Aged vs Young	2.36832e-39	0.00441636	-0.0597651	1.18416e-39	-0.174321	0.399	0.548	0.00441636	-0.0597651	0.525	0.529
Acyp1	down in Aged vs Young	1.60768e-06	5.19003e-05	-0.0596406	8.03838e-07	-0.0596406	0.474	0.542	5.19003e-05	-0.0919145	0.626	0.635
Aimp1	down in Aged vs Young	2.06385e-52	0.0139724	-0.0596124	1.03193e-52	-0.204916	0.435	0.606	0.0139724	-0.0596124	0.596	0.592
Lrwd1	down in Aged vs Young	2.65684e-14	0.00230464	-0.059187	1.32842e-14	-0.0821397	0.23	0.313	0.00230464	-0.059187	0.281	0.307
Dynll1	down in Aged vs Young	2.06851e-49	0.591592	-0.0590624	1.03426e-49	-0.235678	0.677	0.779	0.591592	-0.0590624	0.783	0.74
Gimap5	down in Aged vs Young	1.3522e-07	5.87733e-05	-0.0589962	5.87733e-05	-0.0589962	0.41	0.462	6.76098e-08	-0.139959	0.481	0.523
Fkbp2	down in Aged vs Young	3.46352e-06	0.00207041	-0.0589854	1.73176e-06	-0.0589854	0.35	0.408	0.00207041	-0.0797831	0.437	0.456
Casp8	down in Aged vs Young	1.18978e-11	7.35644e-08	-0.0589109	7.35644e-08	-0.0589109	0.363	0.433	5.94889e-12	-0.141312	0.377	0.439
Ifi203	down in Aged vs Young	1.44974e-38	8.19562e-06	-0.058761	8.19562e-06	-0.058761	0.485	0.542	7.24872e-39	-0.276293	0.541	0.637
Ddx39b	down in Aged vs Young	1.33445e-43	5.4136e-06	-0.0587156	5.4136e-06	-0.0587156	0.679	0.723	6.67223e-44	-0.22169	0.755	0.817
Actl6a	down in Aged vs Young	2.63935e-45	0.00514062	-0.0586863	1.31967e-45	-0.181843	0.386	0.547	0.00514062	-0.0586863	0.513	0.517
Cnot6l	down in Aged vs Young	1.80649e-30	0.0251662	-0.0585998	9.03247e-31	-0.14679	0.287	0.415	0.0251662	-0.0585998	0.243	0.262
Snrpd1	down in Aged vs Young	8.65115e-48	0.000215124	-0.0585804	4.32558e-48	-0.208914	0.669	0.77	0.000215124	-0.0585804	0.794	0.774
Kctd14	down in Aged vs Young	2.80979e-22	1.418e-05	-0.0584483	1.40489e-22	-0.0967331	0.064	0.132	1.418e-05	-0.0584483	0.103	0.137
Sfr1	down in Aged vs Young	1.1732e-16	0.00415413	-0.0584117	5.866e-17	-0.111401	0.63	0.729	0.00415413	-0.0584117	0.772	0.765
Vdac2	down in Aged vs Young	1.27383e-52	0.000108659	-0.0582958	6.36916e-53	-0.19953	0.638	0.77	0.000108659	-0.0582958	0.759	0.745
Def6	down in Aged vs Young	9.22191e-08	0.0224561	-0.0581006	4.61095e-08	-0.0608216	0.486	0.559	0.0224561	-0.0581006	0.567	0.562
Fam173a	down in Aged vs Young	1.83583e-17	0.00785775	-0.0578465	9.17916e-18	-0.112509	0.371	0.475	0.00785775	-0.0578465	0.476	0.484
1810037I17Rik	down in Aged vs Young	7.3115e-11	0.00108745	-0.0577603	3.65575e-11	-0.0826135	0.639	0.718	0.00108745	-0.0577603	0.745	0.748
Cdca3	down in Aged vs Young	3.66613e-27	0.000101929	-0.0575533	1.83306e-27	-0.178714	0.073	0.15	0.000101929	-0.0575533	0.08	0.11
Exosc3	down in Aged vs Young	9.6109e-15	0.0271558	-0.0572035	4.80545e-15	-0.0918066	0.299	0.391	0.0271558	-0.0572035	0.394	0.402
Ttc28	down in Aged vs Young	1.97793e-13	0.00101396	-0.0571401	9.88965e-14	-0.0703551	0.079	0.131	0.00101396	-0.0571401	0.094	0.118
Psmb6	down in Aged vs Young	1.78407e-30	5.98907e-05	-0.0570914	8.92033e-31	-0.13568	0.755	0.832	5.98907e-05	-0.0570914	0.874	0.862
Snrpd2	down in Aged vs Young	6.05269e-13	9.5858e-05	-0.0570607	3.02634e-13	-0.0762317	0.847	0.883	9.5858e-05	-0.0570607	0.913	0.906
Slu7	down in Aged vs Young	2.84232e-08	0.00247337	-0.0569851	1.42116e-08	-0.0599226	0.254	0.32	0.00247337	-0.0569851	0.29	0.32
Atp1b3	down in Aged vs Young	1.829e-12	8.74069e-09	-0.0569846	8.74069e-09	-0.0569846	0.234	0.297	9.14502e-13	-0.12536	0.247	0.321
Osgep	down in Aged vs Young	5.45168e-12	0.00975865	-0.0569813	2.72584e-12	-0.07767	0.376	0.462	0.00975865	-0.0569813	0.475	0.483
Anp32e	down in Aged vs Young	0.000276426	0.00717239	-0.0565976	0.000138223	-0.0565976	0.522	0.569	0.00717239	-0.066496	0.518	0.53
Fam175b	down in Aged vs Young	1.05347e-09	0.00154169	-0.0565872	5.26733e-10	-0.0605675	0.141	0.197	0.00154169	-0.0565872	0.14	0.167
Mprip	down in Aged vs Young	3.01079e-08	0.00604743	-0.0565708	1.50539e-08	-0.0565708	0.235	0.297	0.00604743	-0.0641087	0.21	0.234
Ccdc115	down in Aged vs Young	3.84015e-19	0.0101664	-0.0559968	1.92007e-19	-0.107141	0.373	0.479	0.0101664	-0.0559968	0.507	0.515
P4hb	down in Aged vs Young	2.91297e-10	0.0607536	-0.0556101	1.45649e-10	-0.0659127	0.319	0.398	0.0607536	-0.0556101	0.397	0.398
Mif	down in Aged vs Young	0.00146201	0.0617484	-0.0555427	0.000731274	-0.0555427	0.92	0.925	0.0617484	-0.0629282	0.964	0.941
1190007I07Rik	down in Aged vs Young	2.42861e-10	0.0189868	-0.0554411	1.21431e-10	-0.0724337	0.313	0.392	0.0189868	-0.0554411	0.381	0.394
Tmem192	down in Aged vs Young	7.0266e-16	0.00425652	-0.0553204	3.5133e-16	-0.0757138	0.148	0.226	0.00425652	-0.0553204	0.173	0.198
Mrps33	down in Aged vs Young	1.76668e-16	0.000329423	-0.0550807	8.83339e-17	-0.0968205	0.663	0.749	0.000329423	-0.0550807	0.799	0.805
Nudt21	down in Aged vs Young	5.08961e-18	0.0232396	-0.055023	2.54481e-18	-0.109728	0.514	0.617	0.0232396	-0.055023	0.589	0.588
Slc6a13	down in Aged vs Young	4.17927e-10	3.09725e-07	-0.0550189	2.08964e-10	-0.0550189	0.127	0.181	3.09725e-07	-0.0840933	0.146	0.192
Bod1l	down in Aged vs Young	3.14651e-29	0.0280442	-0.0549323	1.57326e-29	-0.140638	0.284	0.414	0.0280442	-0.0549323	0.196	0.213
Pglyrp1	down in Aged vs Young	7.18576e-06	0.026909	-0.0548393	3.59289e-06	-0.0548393	0.162	0.204	0.026909	-0.117023	0.212	0.227
Atp5g1	down in Aged vs Young	1.29754e-17	0.039233	-0.0545544	6.48769e-18	-0.107272	0.835	0.865	0.039233	-0.0545544	0.896	0.869
Higd1a	down in Aged vs Young	2.47272e-11	0.0598886	-0.0544355	1.23636e-11	-0.0818672	0.428	0.516	0.0598886	-0.0544355	0.572	0.558
Akr1a1	down in Aged vs Young	4.78807e-23	0.00184151	-0.0544287	2.39403e-23	-0.128701	0.691	0.78	0.00184151	-0.0544287	0.808	0.792
Cfdp1	down in Aged vs Young	8.95455e-07	0.0117854	-0.0543499	4.47728e-07	-0.0563633	0.488	0.559	0.0117854	-0.0543499	0.61	0.6
A830080D01Rik	down in Aged vs Young	4.27158e-10	3.25517e-05	-0.0543464	2.13579e-10	-0.0543464	0.101	0.15	3.25517e-05	-0.0604593	0.105	0.139
Ube2e3	down in Aged vs Young	2.16322e-08	0.0169317	-0.0541746	1.08161e-08	-0.0703457	0.608	0.689	0.0169317	-0.0541746	0.398	0.41
Sdhd	down in Aged vs Young	2.41964e-07	7.25526e-06	-0.0541456	7.25526e-06	-0.0541456	0.52	0.586	1.20982e-07	-0.0991995	0.484	0.519
Myg1	down in Aged vs Young	1.17628e-12	0.00506695	-0.0541444	5.88142e-13	-0.0645355	0.237	0.319	0.00506695	-0.0541444	0.314	0.339
Cpsf2	down in Aged vs Young	5.53874e-15	0.00763818	-0.0540191	2.76937e-15	-0.0776806	0.232	0.322	0.00763818	-0.0540191	0.289	0.314
Hspd1	down in Aged vs Young	1.13947e-06	4.17924e-05	-0.053996	4.17924e-05	-0.053996	0.697	0.73	5.69735e-07	-0.123551	0.732	0.716
Rad51	down in Aged vs Young	1.88703e-14	4.31089e-07	-0.0539703	9.43514e-15	-0.0600832	0.075	0.13	4.31089e-07	-0.0539703	0.079	0.117
Haus4	down in Aged vs Young	4.63407e-24	0.0288718	-0.0539628	2.31703e-24	-0.139398	0.243	0.348	0.0288718	-0.0539628	0.32	0.336
Pold3	down in Aged vs Young	4.46032e-11	0.000191978	-0.0539255	2.23016e-11	-0.0659592	0.136	0.194	0.000191978	-0.0539255	0.134	0.167
Zfp800	down in Aged vs Young	4.9835e-06	0.000337676	-0.0538895	2.49175e-06	-0.0538895	0.176	0.221	0.000337676	-0.059723	0.192	0.225
Dnmt3b	down in Aged vs Young	1.15668e-31	0.00101366	-0.0538172	5.78339e-32	-0.130024	0.148	0.258	0.00101366	-0.0538172	0.119	0.146
Ing4	down in Aged vs Young	5.58198e-07	0.00163658	-0.05377	2.79099e-07	-0.05377	0.32	0.385	0.00163658	-0.0737797	0.381	0.404
Spc24	down in Aged vs Young	6.11092e-27	3.05676e-05	-0.053715	3.05546e-27	-0.161522	0.118	0.209	3.05676e-05	-0.053715	0.133	0.172
Hmgb3	down in Aged vs Young	5.52609e-77	0.00291495	-0.0536797	2.76305e-77	-0.303205	0.555	0.72	0.00291495	-0.0536797	0.619	0.63
Ccar1	down in Aged vs Young	5.63758e-07	0.0671263	-0.0536051	2.81879e-07	-0.0536051	0.303	0.368	0.0671263	-0.055695	0.373	0.379
Add3	down in Aged vs Young	6.84562e-10	4.28453e-07	-0.0534956	3.42281e-10	-0.0534956	0.113	0.164	4.28453e-07	-0.0569833	0.091	0.131
Gpi1	down in Aged vs Young	6.15792e-15	0.00119994	-0.0534431	3.07896e-15	-0.0989014	0.829	0.897	0.00119994	-0.0534431	0.891	0.876
Ncapd2	down in Aged vs Young	1.06778e-12	4.15872e-06	-0.0533523	5.33892e-13	-0.0606447	0.093	0.149	4.15872e-06	-0.0533523	0.072	0.105
Snrnp40	down in Aged vs Young	8.42355e-12	0.00314179	-0.0533336	4.21177e-12	-0.0819137	0.447	0.533	0.00314179	-0.0533336	0.533	0.546
Sytl1	down in Aged vs Young	1.66132e-07	1.43004e-05	-0.0532656	8.30658e-08	-0.0532656	0.115	0.158	1.43004e-05	-0.0732299	0.107	0.14
Adh5	down in Aged vs Young	2.55638e-18	0.00425584	-0.0529884	1.27819e-18	-0.115838	0.493	0.592	0.00425584	-0.0529884	0.671	0.667
Tmsb4x	down in Aged vs Young	9.13511e-13	0.000700883	-0.0528954	4.56755e-13	-0.0964138	0.999	0.998	0.000700883	-0.0528954	0.999	0.998
Nipbl	down in Aged vs Young	1.82328e-05	0.000871078	-0.0528653	9.11643e-06	-0.0528653	0.327	0.379	0.000871078	-0.0728787	0.45	0.477
Tnrc6b	down in Aged vs Young	8.24615e-07	0.0318507	-0.0527742	4.12307e-07	-0.0527742	0.256	0.315	0.0318507	-0.0534063	0.358	0.369
Cdc42se2	down in Aged vs Young	2.08162e-17	0.000828283	-0.0527698	1.04081e-17	-0.117061	0.266	0.357	0.000828283	-0.0527698	0.13	0.159
Cdca7l	down in Aged vs Young	1.06994e-14	0.0251027	-0.05272	5.34971e-15	-0.100416	0.356	0.452	0.0251027	-0.05272	0.262	0.279
Thoc6	down in Aged vs Young	7.18687e-10	0.00297409	-0.052659	3.59344e-10	-0.0574206	0.16	0.219	0.00297409	-0.052659	0.212	0.241
Afp	down in Aged vs Young	8.20071e-10	1.48692e-08	-0.0525022	4.10035e-10	-0.0525022	0.062	0.101	1.48692e-08	-0.0689396	0.067	0.106
Car3	down in Aged vs Young	7.11062e-12	0.000876103	-0.0524023	3.55531e-12	-0.0524023	0.066	0.112	0.000876103	-0.062627	0.11	0.135
Il17ra	down in Aged vs Young	1.09847e-12	0.000145996	-0.052314	5.49233e-13	-0.0758023	0.21	0.285	0.000145996	-0.052314	0.097	0.126
Tes	down in Aged vs Young	1.62703e-15	6.49413e-07	-0.0521226	6.49413e-07	-0.0521226	0.227	0.28	8.13513e-16	-0.154273	0.229	0.306
Fiz1	down in Aged vs Young	9.32818e-11	0.0213483	-0.0519529	4.66409e-11	-0.0776662	0.22	0.29	0.0213483	-0.0519529	0.246	0.264
Mrpl33	down in Aged vs Young	3.09119e-09	7.45644e-07	-0.0518669	7.45644e-07	-0.0518669	0.675	0.728	1.5456e-09	-0.105563	0.742	0.758
Higd2a	down in Aged vs Young	4.18454e-06	0.000467592	-0.051832	2.09227e-06	-0.051832	0.505	0.581	0.000467592	-0.0734728	0.662	0.663
Anxa1	down in Aged vs Young	4.94744e-10	0.0249023	-0.0517123	0.0249023	-0.0517123	0.444	0.476	2.47372e-10	-0.156818	0.472	0.519
Gstp1	down in Aged vs Young	1.81023e-12	0.000507648	-0.0513979	9.05117e-13	-0.0811123	0.316	0.402	0.000507648	-0.0513979	0.139	0.169
Mrps28	down in Aged vs Young	2.27091e-21	0.0188967	-0.0513948	1.13546e-21	-0.122056	0.3	0.409	0.0188967	-0.0513948	0.363	0.377
Ralgps2	down in Aged vs Young	4.37631e-08	8.5826e-06	-0.0513337	2.18815e-08	-0.0513337	0.125	0.172	8.5826e-06	-0.0754556	0.131	0.168
Rad51ap1	down in Aged vs Young	1.20036e-21	2.51058e-07	-0.05128	6.0018e-22	-0.0801342	0.061	0.126	2.51058e-07	-0.05128	0.08	0.119
Paqr5	down in Aged vs Young	7.02016e-11	4.22427e-10	-0.0510528	4.22427e-10	-0.0510528	0.069	0.11	3.51008e-11	-0.109395	0.118	0.176
Ndufs4	down in Aged vs Young	1.64926e-33	0.0139548	-0.0508763	8.24628e-34	-0.158343	0.486	0.629	0.0139548	-0.0508763	0.666	0.665
l7Rn6	down in Aged vs Young	2.67068e-06	8.69693e-05	-0.050859	1.33534e-06	-0.050859	0.318	0.378	8.69693e-05	-0.0743682	0.448	0.48
Psma2	down in Aged vs Young	2.95152e-28	0.000224396	-0.050769	1.47576e-28	-0.138634	0.714	0.811	0.000224396	-0.050769	0.846	0.834
Tor3a	down in Aged vs Young	4.78923e-08	0.00347246	-0.0505813	2.39461e-08	-0.0515987	0.17	0.223	0.00347246	-0.0505813	0.184	0.211
Dnttip2	down in Aged vs Young	1.35099e-20	0.0928986	-0.0505744	6.75497e-21	-0.104938	0.278	0.388	0.0928986	-0.0505744	0.403	0.402
Tmem173	down in Aged vs Young	5.92407e-15	0.0663528	-0.0503792	2.96203e-15	-0.0787587	0.127	0.195	0.0663528	-0.0503792	0.215	0.227
Gins4	down in Aged vs Young	3.91386e-13	0.0199199	-0.0503263	1.95693e-13	-0.0831321	0.213	0.288	0.0199199	-0.0503263	0.288	0.306
Ndufs6	down in Aged vs Young	5.75871e-10	0.0141167	-0.0503086	2.87935e-10	-0.073542	0.572	0.647	0.0141167	-0.0503086	0.693	0.673
U2af1	down in Aged vs Young	4.18343e-12	0.00481801	-0.0502395	2.09171e-12	-0.0875581	0.722	0.774	0.00481801	-0.0502395	0.829	0.802
Arpc3	down in Aged vs Young	1.31081e-22	0.000516409	-0.0501912	6.55403e-23	-0.118019	0.847	0.9	0.000516409	-0.0501912	0.914	0.919
Sh3kbp1	down in Aged vs Young	1.08578e-11	0.00425376	-0.0498672	5.42889e-12	-0.0498672	0.146	0.211	0.00425376	-0.0518054	0.123	0.146
Hmgn5	down in Aged vs Young	5.34086e-14	0.104183	-0.0498597	2.67043e-14	-0.0748713	0.291	0.382	0.104183	-0.0498597	0.39	0.392
Ppwd1	down in Aged vs Young	7.32774e-12	0.00142823	-0.0497354	3.66387e-12	-0.065922	0.094	0.147	0.00142823	-0.0497354	0.127	0.154
Pik3cd	down in Aged vs Young	1.47055e-11	2.51148e-09	-0.0495981	2.51148e-09	-0.0495981	0.139	0.192	7.35273e-12	-0.0943419	0.091	0.144
Anapc5	down in Aged vs Young	3.2815e-59	0.0353869	-0.0494399	1.64075e-59	-0.238246	0.584	0.72	0.0353869	-0.0494399	0.609	0.598
Cit	down in Aged vs Young	1.19534e-18	3.74903e-06	-0.0494348	5.97669e-19	-0.0837812	0.062	0.121	3.74903e-06	-0.0494348	0.069	0.102
Ankrd12	down in Aged vs Young	2.05765e-07	0.357873	-0.0493773	1.02882e-07	-0.0680732	0.271	0.331	0.357873	-0.0493773	0.381	0.373
Pstpip1	down in Aged vs Young	1.65768e-08	0.286993	-0.049365	8.2884e-09	-0.0650498	0.223	0.283	0.286993	-0.049365	0.297	0.298
Glipr2	down in Aged vs Young	6.92841e-07	3.16463e-06	-0.0490599	3.16463e-06	-0.0490599	0.194	0.239	3.4642e-07	-0.104951	0.184	0.23
Kansl1	down in Aged vs Young	2.76916e-06	0.0012872	-0.0489324	1.38458e-06	-0.0489324	0.189	0.237	0.0012872	-0.0559896	0.18	0.21
H2-Oa	down in Aged vs Young	1.23444e-12	0.255435	-0.0489022	6.17221e-13	-0.0719944	0.148	0.213	0.255435	-0.0489022	0.225	0.231
Ubxn4	down in Aged vs Young	2.24444e-06	0.11111	-0.0488302	1.12222e-06	-0.0525408	0.465	0.536	0.11111	-0.0488302	0.653	0.631
Ptms	down in Aged vs Young	7.8939e-11	0.0204377	-0.0487988	3.94695e-11	-0.0794933	0.248	0.321	0.0204377	-0.0487988	0.113	0.13
Rgs2	down in Aged vs Young	8.78941e-36	7.41089e-14	-0.048743	7.41089e-14	-0.048743	0.241	0.328	4.39471e-36	-0.193358	0.175	0.306
Cct5	down in Aged vs Young	1.4831e-45	0.00103895	-0.0487027	7.41552e-46	-0.171933	0.835	0.905	0.00103895	-0.0487027	0.916	0.904
Rfc3	down in Aged vs Young	4.34533e-07	0.00307874	-0.0486571	2.17266e-07	-0.0486571	0.255	0.315	0.00307874	-0.058755	0.312	0.335
St6galnac3	down in Aged vs Young	1.34897e-09	0.00395042	-0.0486525	6.74483e-10	-0.051746	0.084	0.128	0.00395042	-0.0486525	0.107	0.13
Mrps36	down in Aged vs Young	1.4835e-16	0.126341	-0.0486074	7.41749e-17	-0.0889388	0.319	0.42	0.126341	-0.0486074	0.452	0.448
Man2b1	down in Aged vs Young	4.00634e-23	0.000407908	-0.0485084	2.00317e-23	-0.128865	0.188	0.29	0.000407908	-0.0485084	0.133	0.164
Dtymk	down in Aged vs Young	4.39242e-39	0.00294477	-0.048433	2.19621e-39	-0.204339	0.471	0.601	0.00294477	-0.048433	0.575	0.582
Il16	down in Aged vs Young	1.46843e-21	3.53646e-05	-0.0484222	3.53646e-05	-0.0484222	0.354	0.407	7.34216e-22	-0.18255	0.31	0.409
Bcl9	down in Aged vs Young	4.11425e-11	0.00325485	-0.0482787	2.05713e-11	-0.0605845	0.084	0.132	0.00325485	-0.0482787	0.089	0.11
Cops4	down in Aged vs Young	2.5116e-08	0.0558378	-0.0482006	1.2558e-08	-0.0559396	0.396	0.474	0.0558378	-0.0482006	0.513	0.518
Hirip3	down in Aged vs Young	1.81614e-23	0.00295515	-0.0481257	9.0807e-24	-0.108006	0.136	0.226	0.00295515	-0.0481257	0.212	0.243
Nudt2	down in Aged vs Young	6.27151e-09	0.0807309	-0.0480359	3.13576e-09	-0.0492595	0.164	0.222	0.0807309	-0.0480359	0.253	0.266
Paox	down in Aged vs Young	2.7238e-15	0.00137738	-0.0479863	1.3619e-15	-0.0614141	0.079	0.138	0.00137738	-0.0479863	0.104	0.129
Hsp90ab1	down in Aged vs Young	3.10203e-255	0.0026221	-0.0477436	1.55102e-255	-0.311134	0.994	0.998	0.0026221	-0.0477436	0.999	0.997
Smc6	down in Aged vs Young	2.07121e-18	0.0474843	-0.0477286	1.03561e-18	-0.10042	0.319	0.425	0.0474843	-0.0477286	0.428	0.431
Ruvbl2	down in Aged vs Young	2.09456e-06	0.00345591	-0.0475573	1.04728e-06	-0.0475573	0.405	0.465	0.00345591	-0.0617318	0.498	0.507
Fbxo5	down in Aged vs Young	8.43536e-10	0.00017579	-0.0475414	4.21768e-10	-0.0782319	0.093	0.139	0.00017579	-0.0475414	0.099	0.129
Nkap	down in Aged vs Young	5.00832e-12	0.148722	-0.047504	2.50416e-12	-0.0654857	0.173	0.242	0.148722	-0.047504	0.234	0.241
Acat1	down in Aged vs Young	0.000285933	0.0203474	-0.047486	0.000142977	-0.047486	0.5	0.556	0.0203474	-0.0571099	0.544	0.547
Nudt1	down in Aged vs Young	1.94792e-08	4.99166e-05	-0.047367	9.73962e-09	-0.047367	0.187	0.247	4.99166e-05	-0.0662241	0.228	0.268
Supt16	down in Aged vs Young	2.10455e-09	0.193261	-0.0473508	1.05228e-09	-0.0630457	0.279	0.353	0.193261	-0.0473508	0.355	0.356
Mrpl21	down in Aged vs Young	4.71924e-08	0.245553	-0.0472593	2.35962e-08	-0.0691185	0.383	0.456	0.245553	-0.0472593	0.517	0.504
Pcgf5	down in Aged vs Young	7.93367e-18	0.00040818	-0.0471721	3.96683e-18	-0.101088	0.213	0.304	0.00040818	-0.0471721	0.141	0.173
Stap1	down in Aged vs Young	8.97362e-07	8.8119e-05	-0.0471111	8.8119e-05	-0.0471111	0.392	0.448	4.48681e-07	-0.104487	0.379	0.425
Dbi	down in Aged vs Young	6.04148e-11	0.0036099	-0.0469119	3.02074e-11	-0.0716708	0.731	0.796	0.0036099	-0.0469119	0.855	0.831
Smc2	down in Aged vs Young	1.22074e-20	0.126649	-0.0468878	6.1037e-21	-0.12841	0.2	0.292	0.126649	-0.0468878	0.275	0.287
Gtf2b	down in Aged vs Young	1.38193e-12	0.0308075	-0.0467895	6.90966e-13	-0.0857142	0.282	0.363	0.0308075	-0.0467895	0.389	0.408
Ube2i	down in Aged vs Young	5.76908e-34	0.010506	-0.0467802	2.88454e-34	-0.149472	0.651	0.764	0.010506	-0.0467802	0.757	0.744
B230307C23Rik	down in Aged vs Young	7.35307e-11	0.000627541	-0.0467555	3.67653e-11	-0.0467555	0.061	0.103	0.000627541	-0.0469388	0.101	0.127
Acot7	down in Aged vs Young	3.92135e-18	5.65167e-06	-0.0466923	5.65167e-06	-0.0466923	0.4	0.468	1.96067e-18	-0.175402	0.445	0.52
Gnb4	down in Aged vs Young	2.72514e-10	1.35752e-08	-0.0466176	1.35752e-08	-0.0466176	0.155	0.208	1.36257e-10	-0.103436	0.139	0.197
Hddc2	down in Aged vs Young	1.56625e-08	0.101554	-0.0465822	7.83124e-09	-0.0465822	0.285	0.36	0.101554	-0.0504177	0.374	0.376
Ncapd3	down in Aged vs Young	1.19864e-33	0.000204658	-0.0465075	5.99319e-34	-0.116566	0.084	0.18	0.000204658	-0.0465075	0.153	0.189
Larp7	down in Aged vs Young	5.04929e-10	4.53536e-07	-0.0465054	4.53536e-07	-0.0465054	0.309	0.373	2.52464e-10	-0.120076	0.358	0.42
Echs1	down in Aged vs Young	0.000120872	0.0283155	-0.0464965	6.0438e-05	-0.0464965	0.45	0.505	0.0283155	-0.0542317	0.53	0.527
Tmem126a	down in Aged vs Young	1.36239e-19	0.00382141	-0.04643	6.81196e-20	-0.10164	0.195	0.287	0.00382141	-0.04643	0.25	0.279
Npc2	down in Aged vs Young	8.4527e-05	0.0874547	-0.0463708	4.22644e-05	-0.056883	0.76	0.817	0.0874547	-0.0463708	0.83	0.816
Rrm2	down in Aged vs Young	6.09156e-13	0.0149765	-0.0463191	3.04578e-13	-0.0652198	0.098	0.155	0.0149765	-0.0463191	0.093	0.112
Rbx1	down in Aged vs Young	9.53085e-09	0.00251756	-0.0462322	4.76543e-09	-0.0567317	0.835	0.881	0.00251756	-0.0462322	0.929	0.912
Set	down in Aged vs Young	1.40251e-06	0.0568413	-0.0461403	0.0568413	-0.0461403	0.828	0.862	7.01255e-07	-0.105227	0.754	0.744
Pbx4	down in Aged vs Young	9.85929e-09	0.000305228	-0.0461052	4.92964e-09	-0.0461052	0.102	0.147	0.000305228	-0.0541002	0.125	0.156
Ppp1r10	down in Aged vs Young	1.16576e-12	0.182491	-0.0461044	5.8288e-13	-0.0798552	0.155	0.22	0.182491	-0.0461044	0.21	0.218
Rasgrp2	down in Aged vs Young	3.81626e-07	0.137041	-0.0460807	1.90813e-07	-0.0602797	0.344	0.41	0.137041	-0.0460807	0.389	0.393
Mad2l1	down in Aged vs Young	2.34756e-08	1.45054e-07	-0.046038	1.45054e-07	-0.046038	0.147	0.195	1.17378e-08	-0.0833651	0.142	0.195
Ada	down in Aged vs Young	4.79344e-09	3.04957e-05	-0.0459197	2.39672e-09	-0.0459197	0.105	0.152	3.04957e-05	-0.0567372	0.132	0.169
Cdc42ep3	down in Aged vs Young	6.65749e-25	0.107205	-0.0458938	3.32875e-25	-0.145955	0.349	0.468	0.107205	-0.0458938	0.469	0.467
Myo1g	down in Aged vs Young	7.96009e-10	0.000880847	-0.0458485	3.98005e-10	-0.0458485	0.153	0.212	0.000880847	-0.0466756	0.107	0.134
Znrd1	down in Aged vs Young	1.03169e-26	0.061579	-0.0456421	5.15844e-27	-0.130499	0.386	0.52	0.061579	-0.0456421	0.545	0.541
Ndufb7	down in Aged vs Young	4.28905e-05	0.00549786	-0.0454883	2.14455e-05	-0.0454883	0.693	0.74	0.00549786	-0.0500913	0.796	0.788
Epb41l4aos	down in Aged vs Young	2.31049e-12	0.142024	-0.0454316	1.15525e-12	-0.0788811	0.286	0.37	0.142024	-0.0454316	0.402	0.406
Rbmxl1	down in Aged vs Young	4.25914e-44	0.0260481	-0.0453706	2.12957e-44	-0.202668	0.483	0.622	0.0260481	-0.0453706	0.601	0.591
Neurl3	down in Aged vs Young	4.80388e-06	2.01531e-05	-0.0453568	2.40194e-06	-0.0453568	0.194	0.242	2.01531e-05	-0.100768	0.202	0.238
Akr1b10	down in Aged vs Young	3.81903e-15	0.174561	-0.0452338	1.90951e-15	-0.0987934	0.229	0.312	0.174561	-0.0452338	0.389	0.389
Katna1	down in Aged vs Young	9.21945e-07	0.00126696	-0.0451068	4.60973e-07	-0.0451068	0.212	0.267	0.00126696	-0.061137	0.249	0.279
Pigp	down in Aged vs Young	2.65846e-20	0.204487	-0.044978	1.32923e-20	-0.131101	0.499	0.615	0.204487	-0.044978	0.658	0.648
Aldoc	down in Aged vs Young	1.76181e-05	0.000140694	-0.0449406	8.80908e-06	-0.0449406	0.129	0.165	0.000140694	-0.0777132	0.147	0.179
Cenpw	down in Aged vs Young	1.91035e-07	4.43902e-07	-0.0448869	9.55174e-08	-0.0448869	0.172	0.225	4.43902e-07	-0.094673	0.19	0.241
Zfp330	down in Aged vs Young	6.12283e-06	4.27361e-05	-0.0448161	3.06142e-06	-0.0448161	0.312	0.371	4.27361e-05	-0.0822647	0.373	0.402
Cd300a	down in Aged vs Young	2.90921e-09	1.61271e-08	-0.0447029	1.45461e-09	-0.0447029	0.151	0.208	1.61271e-08	-0.0795271	0.142	0.193
Psmb7	down in Aged vs Young	2.6733e-25	0.00345023	-0.0446979	1.33665e-25	-0.130754	0.53	0.64	0.00345023	-0.0446979	0.664	0.664
Capzb	down in Aged vs Young	8.33687e-37	0.00668567	-0.0446423	4.16843e-37	-0.15278	0.741	0.831	0.00668567	-0.0446423	0.873	0.859
Timeless	down in Aged vs Young	3.72105e-32	5.42622e-08	-0.0445768	1.86053e-32	-0.105896	0.061	0.144	5.42622e-08	-0.0445768	0.074	0.115
Thoc7	down in Aged vs Young	1.09103e-11	8.865e-06	-0.044529	8.865e-06	-0.044529	0.559	0.624	5.45515e-12	-0.131338	0.643	0.667
Crlf3	down in Aged vs Young	0.000744376	0.0185724	-0.0445117	0.000372257	-0.0445117	0.577	0.633	0.0185724	-0.0736676	0.553	0.548
Smarcd2	down in Aged vs Young	3.46735e-10	0.0622946	-0.0444861	1.73367e-10	-0.0666801	0.358	0.441	0.0622946	-0.0444861	0.131	0.144
Tnip1	down in Aged vs Young	1.93799e-05	0.0685588	-0.0444368	9.69e-06	-0.0453251	0.157	0.196	0.0685588	-0.0444368	0.169	0.182
Rere	down in Aged vs Young	1.1497e-07	0.000954193	-0.044383	5.74849e-08	-0.044383	0.117	0.161	0.000954193	-0.0620092	0.108	0.132
Pnisr	down in Aged vs Young	4.54276e-05	0.207302	-0.0442936	2.27141e-05	-0.0495131	0.704	0.769	0.207302	-0.0442936	0.76	0.732
Ola1	down in Aged vs Young	6.50619e-25	0.11077	-0.0439521	3.2531e-25	-0.12995	0.316	0.434	0.11077	-0.0439521	0.431	0.434
Hjurp	down in Aged vs Young	1.68848e-15	0.116277	-0.0439227	8.44242e-16	-0.124143	0.291	0.377	0.116277	-0.0439227	0.203	0.215
Asf1b	down in Aged vs Young	2.79069e-13	0.000674836	-0.0438401	1.39535e-13	-0.0633261	0.094	0.151	0.000674836	-0.0438401	0.119	0.149
Ccnd2	down in Aged vs Young	0.000970507	0.45253	-0.0437879	0.000485371	-0.0522179	0.84	0.87	0.45253	-0.0437879	0.907	0.869
Mrpl37	down in Aged vs Young	5.5365e-09	0.0217082	-0.0437425	2.76825e-09	-0.0437425	0.121	0.171	0.0217082	-0.0532963	0.182	0.2
RP23-6I17.1	down in Aged vs Young	1.72996e-12	0.307871	-0.0436987	8.64982e-13	-0.0630684	0.105	0.162	0.307871	-0.0436987	0.218	0.222
Prkra	down in Aged vs Young	9.65476e-07	0.0853203	-0.0436681	4.82738e-07	-0.0472123	0.232	0.288	0.0853203	-0.0436681	0.285	0.297
Acsl5	down in Aged vs Young	6.91459e-05	0.101713	-0.0436488	3.45736e-05	-0.0440112	0.355	0.41	0.101713	-0.0436488	0.288	0.299
Trp53	down in Aged vs Young	5.88354e-32	0.00819432	-0.0436427	2.94177e-32	-0.163588	0.691	0.784	0.00819432	-0.0436427	0.797	0.776
Rpl35a	down in Aged vs Young	5.75626e-185	7.35601e-12	-0.0435615	2.87813e-185	-0.161744	1	1	7.35601e-12	-0.0435615	1	1
Twistnb	down in Aged vs Young	7.70765e-17	0.30908	-0.0435157	3.85383e-17	-0.104288	0.383	0.486	0.30908	-0.0435157	0.535	0.523
Gpx1	down in Aged vs Young	2.62788e-85	5.64548e-09	-0.0434657	5.64548e-09	-0.0434657	0.952	0.97	1.31394e-85	-0.240404	0.983	0.987
Rpf1	down in Aged vs Young	5.85893e-06	0.0111651	-0.0431326	2.92947e-06	-0.0431326	0.309	0.368	0.0111651	-0.0623163	0.326	0.344
2700029M09Rik	down in Aged vs Young	2.52174e-12	0.0330937	-0.043128	1.26087e-12	-0.0885493	0.347	0.434	0.0330937	-0.043128	0.468	0.472
Aurkb	down in Aged vs Young	4.66132e-31	0.000189969	-0.0428496	2.33066e-31	-0.136595	0.057	0.137	0.000189969	-0.0428496	0.075	0.102
Ccz1	down in Aged vs Young	4.59982e-17	0.0795892	-0.0427082	2.29991e-17	-0.0993278	0.255	0.348	0.0795892	-0.0427082	0.306	0.319
Eif1ax	down in Aged vs Young	2.96426e-09	0.0594494	-0.0425421	1.48213e-09	-0.0773871	0.525	0.604	0.0594494	-0.0425421	0.613	0.6
Atp5a1	down in Aged vs Young	3.5504e-26	0.000340964	-0.042514	1.7752e-26	-0.115516	0.893	0.932	0.000340964	-0.042514	0.944	0.935
Tbca	down in Aged vs Young	2.58131e-21	0.0168495	-0.0421969	1.29066e-21	-0.114623	0.773	0.851	0.0168495	-0.0421969	0.884	0.878
Wdr76	down in Aged vs Young	7.79358e-35	9.12371e-05	-0.0421012	3.89679e-35	-0.123458	0.076	0.171	9.12371e-05	-0.0421012	0.125	0.16
Nit1	down in Aged vs Young	2.60465e-09	0.0535993	-0.0420953	1.30232e-09	-0.0601097	0.117	0.168	0.0535993	-0.0420953	0.153	0.168
BC028528	down in Aged vs Young	2.87607e-20	1.03444e-05	-0.041971	1.03444e-05	-0.041971	0.353	0.413	1.43803e-20	-0.173147	0.308	0.403
Cuta	down in Aged vs Young	1.31454e-11	0.0198697	-0.0419366	6.57268e-12	-0.0823355	0.529	0.614	0.0198697	-0.0419366	0.672	0.666
Ctnnbl1	down in Aged vs Young	2.92145e-06	0.0775463	-0.0419308	1.46073e-06	-0.0462573	0.259	0.313	0.0775463	-0.0419308	0.337	0.35
Mrps10	down in Aged vs Young	8.58516e-10	0.288308	-0.0418926	4.29258e-10	-0.0626895	0.282	0.357	0.288308	-0.0418926	0.378	0.374
Tia1	down in Aged vs Young	3.14261e-07	0.248401	-0.0418917	1.5713e-07	-0.062713	0.499	0.573	0.248401	-0.0418917	0.513	0.505
Mat2a	down in Aged vs Young	4.50261e-09	0.123579	-0.0418766	2.25131e-09	-0.0746246	0.747	0.81	0.123579	-0.0418766	0.725	0.694
Emg1	down in Aged vs Young	2.22357e-20	0.0372637	-0.0418346	1.11178e-20	-0.112017	0.694	0.795	0.0372637	-0.0418346	0.815	0.798
Pa2g4	down in Aged vs Young	1.49107e-30	0.547666	-0.0417674	7.45535e-31	-0.169513	0.666	0.755	0.547666	-0.0417674	0.802	0.749
Sf3b4	down in Aged vs Young	6.91511e-10	0.0206398	-0.0416919	3.45756e-10	-0.0769346	0.428	0.504	0.0206398	-0.0416919	0.539	0.542
Mtif2	down in Aged vs Young	2.05604e-08	0.0938132	-0.0416272	1.02802e-08	-0.0457589	0.185	0.244	0.0938132	-0.0416272	0.201	0.213
Srpk1	down in Aged vs Young	5.6671e-07	0.120623	-0.041583	2.83355e-07	-0.0621927	0.385	0.452	0.120623	-0.041583	0.487	0.484
Xrcc6	down in Aged vs Young	2.40447e-06	0.0196624	-0.0415407	1.20223e-06	-0.0415407	0.208	0.26	0.0196624	-0.0550462	0.267	0.283
Rhog	down in Aged vs Young	3.64327e-08	7.65873e-07	-0.0414713	7.65873e-07	-0.0414713	0.21	0.264	1.82163e-08	-0.114708	0.269	0.325
Ndufa10	down in Aged vs Young	9.17056e-09	0.0536226	-0.0414593	4.58528e-09	-0.0669127	0.543	0.623	0.0536226	-0.0414593	0.669	0.657
Tceb1	down in Aged vs Young	0.000720535	0.0168784	-0.0413829	0.000360333	-0.0413829	0.572	0.627	0.0168784	-0.0517491	0.634	0.632
Map4k4	down in Aged vs Young	5.30918e-06	0.00922283	-0.0413131	2.65459e-06	-0.0413131	0.146	0.188	0.00922283	-0.0484658	0.116	0.136
Lsm6	down in Aged vs Young	4.45976e-32	0.122977	-0.0412671	2.22988e-32	-0.171292	0.512	0.629	0.122977	-0.0412671	0.636	0.617
Haus1	down in Aged vs Young	3.20395e-10	0.0585891	-0.0412667	1.60198e-10	-0.0569212	0.178	0.242	0.0585891	-0.0412667	0.218	0.234
Fam117a	down in Aged vs Young	9.49452e-23	0.0358523	-0.0412275	4.74726e-23	-0.119751	0.144	0.233	0.0358523	-0.0412275	0.113	0.129
Mrpl15	down in Aged vs Young	1.30802e-21	0.070629	-0.041097	6.54011e-22	-0.110631	0.4	0.519	0.070629	-0.041097	0.554	0.55
Hsd17b4	down in Aged vs Young	1.37313e-12	0.0557193	-0.0408946	6.86565e-13	-0.0651415	0.163	0.232	0.0557193	-0.0408946	0.166	0.182
Gtpbp4	down in Aged vs Young	3.52262e-11	0.0919242	-0.0408759	1.76131e-11	-0.0810216	0.36	0.443	0.0919242	-0.0408759	0.442	0.444
Mns1	down in Aged vs Young	1.22096e-18	0.00397081	-0.0406973	6.10479e-19	-0.0958103	0.1	0.171	0.00397081	-0.0406973	0.13	0.156
Lat	down in Aged vs Young	2.69506e-11	1.19702e-06	-0.0405264	1.19702e-06	-0.0405264	0.31	0.372	1.34753e-11	-0.143331	0.332	0.396
Ube2a	down in Aged vs Young	7.02237e-21	0.193755	-0.0405123	3.51118e-21	-0.10305	0.275	0.385	0.193755	-0.0405123	0.361	0.362
Exosc7	down in Aged vs Young	1.31529e-14	0.0180903	-0.040456	6.57647e-15	-0.0933138	0.474	0.573	0.0180903	-0.040456	0.624	0.615
Tacc3	down in Aged vs Young	3.10575e-19	0.00306774	-0.040431	1.55288e-19	-0.0816325	0.084	0.152	0.00306774	-0.040431	0.099	0.122
Papss1	down in Aged vs Young	1.60807e-05	0.0127902	-0.0404111	8.04039e-06	-0.0422832	0.193	0.238	0.0127902	-0.0404111	0.142	0.163
Rtn4	down in Aged vs Young	1.09436e-05	0.0304597	-0.0404027	5.47182e-06	-0.0536798	0.487	0.552	0.0304597	-0.0404027	0.122	0.139
Lage3	down in Aged vs Young	2.7425e-27	0.0335545	-0.0401824	1.37125e-27	-0.140751	0.462	0.593	0.0335545	-0.0401824	0.608	0.604
Il18	down in Aged vs Young	2.27493e-10	0.0840038	-0.0401783	1.13747e-10	-0.0720169	0.141	0.197	0.0840038	-0.0401783	0.218	0.232
Zfhx3	down in Aged vs Young	3.31625e-06	3.18192e-06	-0.0400975	3.18192e-06	-0.0400975	0.094	0.128	1.65812e-06	-0.0787741	0.104	0.141
Lcp1	down in Aged vs Young	1.8945e-27	0.00748078	-0.0400714	0.00748078	-0.0400714	0.649	0.695	9.47249e-28	-0.216263	0.528	0.622
Actg1	down in Aged vs Young	3.64116e-138	0.00129065	-0.0399982	1.82058e-138	-0.264105	0.981	0.995	0.00129065	-0.0399982	0.993	0.991
As3mt	down in Aged vs Young	0.000357352	0.0657694	-0.0399952	0.000178692	-0.0399952	0.322	0.37	0.0657694	-0.0446736	0.414	0.421
Mrpl9	down in Aged vs Young	9.30101e-07	0.212201	-0.0399005	4.6505e-07	-0.0430417	0.22	0.275	0.212201	-0.0399005	0.194	0.201
D2Wsu81e	down in Aged vs Young	1.02799e-06	0.000370348	-0.0398604	5.13995e-07	-0.0398604	0.178	0.229	0.000370348	-0.0661732	0.238	0.271
Tsn	down in Aged vs Young	7.09317e-05	0.0209619	-0.0397009	3.54665e-05	-0.0515013	0.647	0.715	0.0209619	-0.0397009	0.774	0.763
Wasf2	down in Aged vs Young	6.90403e-08	0.21913	-0.0396241	3.45202e-08	-0.0704271	0.37	0.44	0.21913	-0.0396241	0.511	0.503
Vrk2	down in Aged vs Young	1.40744e-09	0.00624577	-0.0395324	7.0372e-10	-0.0521088	0.108	0.157	0.00624577	-0.0395324	0.12	0.142
Knstrn	down in Aged vs Young	1.26232e-18	0.0537709	-0.0395188	6.31162e-19	-0.124313	0.079	0.143	0.0537709	-0.0395188	0.099	0.114
Mta3	down in Aged vs Young	9.58942e-09	0.00866822	-0.0395159	4.79471e-09	-0.0606778	0.157	0.212	0.00866822	-0.0395159	0.106	0.127
Psmd13	down in Aged vs Young	8.69271e-11	0.0544173	-0.0394786	4.34635e-11	-0.075749	0.368	0.448	0.0544173	-0.0394786	0.459	0.467
Slc38a1	down in Aged vs Young	6.43494e-09	0.510029	-0.0393663	3.21747e-09	-0.0562934	0.27	0.343	0.510029	-0.0393663	0.33	0.322
Acaa2	down in Aged vs Young	3.7082e-29	0.237811	-0.039216	1.8541e-29	-0.136544	0.254	0.378	0.237811	-0.039216	0.348	0.351
Tnrc6c	down in Aged vs Young	1.79883e-12	0.0672432	-0.0391581	8.99416e-13	-0.0778151	0.244	0.325	0.0672432	-0.0391581	0.124	0.138
Fdps	down in Aged vs Young	0.000628316	0.000340854	-0.0391396	0.000314207	-0.0391396	0.235	0.275	0.000340854	-0.0823211	0.25	0.28
Atp5j2	down in Aged vs Young	7.86071e-20	7.41863e-06	-0.0391134	7.41863e-06	-0.0391134	0.871	0.907	3.93036e-20	-0.119949	0.934	0.937
Bcl2l12	down in Aged vs Young	5.60869e-06	0.00386144	-0.0388389	2.80435e-06	-0.0388389	0.293	0.351	0.00386144	-0.0542004	0.359	0.385
Spc25	down in Aged vs Young	7.09634e-13	0.0231508	-0.0388087	3.54817e-13	-0.066879	0.086	0.139	0.0231508	-0.0388087	0.103	0.121
Cetn3	down in Aged vs Young	7.79508e-08	0.00067072	-0.0387208	0.00067072	-0.0387208	0.638	0.693	3.89754e-08	-0.0997036	0.685	0.699
Calr	down in Aged vs Young	0.383084	0.29742	-0.0387093	0.21456	-0.0387093	0.87	0.879	0.29742	-0.0485996	0.955	0.924
G3bp1	down in Aged vs Young	0.00139157	0.00385804	-0.0386	0.000696029	-0.0386	0.76	0.811	0.00385804	-0.0545085	0.82	0.798
Adrb2	down in Aged vs Young	7.72375e-06	3.17612e-05	-0.0385905	3.17612e-05	-0.0385905	0.096	0.126	3.86188e-06	-0.0713103	0.073	0.106
Mdga1	down in Aged vs Young	1.53717e-13	0.00984693	-0.0384597	7.68586e-14	-0.0604551	0.079	0.133	0.00984693	-0.0384597	0.099	0.118
Gm28727	down in Aged vs Young	6.15643e-39	0.00901051	-0.0384364	3.07821e-39	-0.158935	0.193	0.33	0.00901051	-0.0384364	0.128	0.15
Dhrs1	down in Aged vs Young	2.52909e-08	0.0865732	-0.0382897	1.26455e-08	-0.0576389	0.195	0.252	0.0865732	-0.0382897	0.285	0.295
Gm26782	down in Aged vs Young	8.70747e-10	0.0359287	-0.0382785	4.35374e-10	-0.0643465	0.109	0.158	0.0359287	-0.0382785	0.153	0.171
Cryl1	down in Aged vs Young	3.81806e-22	0.0125673	-0.0379862	1.90903e-22	-0.0791875	0.062	0.13	0.0125673	-0.0379862	0.101	0.12
Psma4	down in Aged vs Young	4.14464e-13	0.0114579	-0.0379366	2.07232e-13	-0.0854221	0.742	0.804	0.0114579	-0.0379366	0.863	0.847
Fh1	down in Aged vs Young	2.26887e-09	0.1695	-0.0379334	1.13443e-09	-0.0648834	0.281	0.351	0.1695	-0.0379334	0.359	0.361
Rpa3	down in Aged vs Young	8.58032e-14	1.42272e-05	-0.0378679	1.42272e-05	-0.0378679	0.341	0.402	4.29016e-14	-0.135884	0.319	0.395
Prkcd	down in Aged vs Young	6.40565e-12	8.45231e-06	-0.0378295	8.45231e-06	-0.0378295	0.22	0.269	3.20283e-12	-0.093856	0.109	0.168
Rab31	down in Aged vs Young	1.44808e-06	0.00336626	-0.0377072	7.24042e-07	-0.0387259	0.102	0.14	0.00336626	-0.0377072	0.086	0.107
Rcc2	down in Aged vs Young	9.86672e-11	0.185658	-0.0376823	4.93336e-11	-0.0797876	0.428	0.514	0.185658	-0.0376823	0.407	0.414
Nsdhl	down in Aged vs Young	1.00767e-06	0.0230301	-0.0376755	5.03833e-07	-0.0376755	0.095	0.133	0.0230301	-0.0413069	0.12	0.138
Trpv2	down in Aged vs Young	4.20781e-06	0.00085487	-0.0376691	2.10391e-06	-0.0376691	0.105	0.142	0.00085487	-0.0481783	0.083	0.107
Apbb1ip	down in Aged vs Young	0.000132253	0.000161817	-0.0376637	0.000161817	-0.0376637	0.355	0.406	6.61289e-05	-0.0893162	0.458	0.484
Ndufb8	down in Aged vs Young	3.73355e-10	0.000451971	-0.0374945	0.000451971	-0.0374945	0.694	0.746	1.86677e-10	-0.0901514	0.791	0.807
Nono	down in Aged vs Young	1.43502e-14	2.00032e-05	-0.037447	2.00032e-05	-0.037447	0.733	0.786	7.17509e-15	-0.131301	0.677	0.713
Rnasel	down in Aged vs Young	1.80985e-05	3.27833e-05	-0.0374337	3.27833e-05	-0.0374337	0.191	0.234	9.04927e-06	-0.085836	0.179	0.218
Dera	down in Aged vs Young	1.34216e-12	0.0674652	-0.0374121	6.71078e-13	-0.068998	0.209	0.287	0.0674652	-0.0374121	0.259	0.274
D10Jhu81e	down in Aged vs Young	2.3252e-06	0.290856	-0.0373307	1.1626e-06	-0.0433158	0.385	0.456	0.290856	-0.0373307	0.48	0.473
Zfp608	down in Aged vs Young	1.68715e-14	0.00157043	-0.0373029	0.00157043	-0.0373029	0.185	0.215	8.43577e-15	-0.140558	0.14	0.208
Wdr12	down in Aged vs Young	4.1306e-06	0.00135206	-0.0372001	2.0653e-06	-0.0372001	0.389	0.46	0.00135206	-0.0732289	0.469	0.484
Med8	down in Aged vs Young	3.37033e-17	0.084841	-0.0371337	1.68516e-17	-0.086046	0.218	0.311	0.084841	-0.0371337	0.318	0.328
Eif3l	down in Aged vs Young	1.65606e-17	0.045327	-0.037132	8.28029e-18	-0.112564	0.582	0.674	0.045327	-0.037132	0.667	0.647
Polr2g	down in Aged vs Young	0.000162438	0.284178	-0.0371282	8.12225e-05	-0.0389914	0.47	0.532	0.284178	-0.0371282	0.594	0.578
Hp1bp3	down in Aged vs Young	6.11268e-15	0.88106	-0.0370605	3.05634e-15	-0.117739	0.454	0.545	0.88106	-0.0370605	0.504	0.483
Foxn3	down in Aged vs Young	3.64837e-26	0.167342	-0.0369838	1.82419e-26	-0.152548	0.305	0.421	0.167342	-0.0369838	0.301	0.309
Pfdn6	down in Aged vs Young	2.71744e-18	0.0497909	-0.0368408	1.35872e-18	-0.111959	0.466	0.573	0.0497909	-0.0368408	0.594	0.594
Sf3b2	down in Aged vs Young	2.34643e-36	0.0293544	-0.0368335	1.17321e-36	-0.165937	0.681	0.785	0.0293544	-0.0368335	0.779	0.771
Thap2	down in Aged vs Young	2.99241e-14	0.409684	-0.0368295	1.49621e-14	-0.0777042	0.114	0.177	0.409684	-0.0368295	0.215	0.216
Afap1l1	down in Aged vs Young	0.000116327	0.434797	-0.0367921	5.81653e-05	-0.0520983	0.323	0.37	0.434797	-0.0367921	0.171	0.174
Fam65a	down in Aged vs Young	4.43785e-07	0.0236364	-0.0367656	2.21892e-07	-0.0367656	0.195	0.251	0.0236364	-0.0438982	0.182	0.201
Slf1	down in Aged vs Young	2.06772e-08	0.000863186	-0.0367397	1.03386e-08	-0.0367397	0.105	0.151	0.000863186	-0.042659	0.147	0.178
Pold1	down in Aged vs Young	7.83814e-08	0.00104876	-0.0366913	3.91907e-08	-0.0445229	0.145	0.196	0.00104876	-0.0366913	0.104	0.13
Mrpl42	down in Aged vs Young	2.76466e-11	0.0894792	-0.0366029	1.38233e-11	-0.0750774	0.567	0.644	0.0894792	-0.0366029	0.687	0.665
Rtfdc1	down in Aged vs Young	1.04209e-11	0.953912	-0.0365109	5.21044e-12	-0.0824011	0.38	0.468	0.953912	-0.0365109	0.453	0.426
Notch2	down in Aged vs Young	9.62811e-08	0.0128856	-0.0364905	0.0128856	-0.0364905	0.233	0.257	4.81406e-08	-0.0858887	0.112	0.159
Exosc8	down in Aged vs Young	3.34016e-06	1.01638e-05	-0.0364873	1.01638e-05	-0.0364873	0.339	0.398	1.67008e-06	-0.099105	0.412	0.449
Exosc5	down in Aged vs Young	1.69335e-05	0.279699	-0.0364371	8.46679e-06	-0.0427434	0.467	0.534	0.279699	-0.0364371	0.602	0.576
Shfm1	down in Aged vs Young	8.38456e-07	8.04701e-05	-0.0364344	4.19228e-07	-0.0364344	0.898	0.929	8.04701e-05	-0.0576017	0.955	0.945
Bckdha	down in Aged vs Young	1.86918e-05	0.612007	-0.0364006	9.34592e-06	-0.0454131	0.328	0.386	0.612007	-0.0364006	0.383	0.371
Ccdc22	down in Aged vs Young	2.75205e-06	2.35283e-06	-0.0363464	1.37603e-06	-0.0363464	0.155	0.2	2.35283e-06	-0.0635392	0.164	0.21
Knop1	down in Aged vs Young	5.22325e-07	6.84223e-07	-0.03627	2.61163e-07	-0.03627	0.247	0.308	6.84223e-07	-0.0938843	0.343	0.388
Ing1	down in Aged vs Young	4.07326e-11	0.90538	-0.0361108	2.03663e-11	-0.0761947	0.307	0.387	0.90538	-0.0361108	0.341	0.324
Gin1	down in Aged vs Young	8.47903e-06	3.4134e-05	-0.0360488	4.23952e-06	-0.0360488	0.13	0.169	3.4134e-05	-0.0659095	0.162	0.199
Sf3b6	down in Aged vs Young	7.1105e-66	0.00338429	-0.0360471	3.55525e-66	-0.210734	0.726	0.842	0.00338429	-0.0360471	0.854	0.838
Tdg	down in Aged vs Young	1.69433e-06	3.10196e-06	-0.0360444	3.10196e-06	-0.0360444	0.167	0.213	8.47167e-07	-0.0596528	0.093	0.131
Pkn1	down in Aged vs Young	4.06235e-07	0.254145	-0.035934	2.03117e-07	-0.0568833	0.209	0.264	0.254145	-0.035934	0.099	0.105
Ubald2	down in Aged vs Young	0.0143768	0.614342	-0.0359332	0.00721443	-0.0391458	0.585	0.628	0.614342	-0.0359332	0.51	0.492
Nup43	down in Aged vs Young	9.13199e-20	0.0989514	-0.0357227	4.566e-20	-0.077724	0.116	0.195	0.0989514	-0.0357227	0.175	0.188
Atp5c1	down in Aged vs Young	1.17208e-13	0.0014236	-0.0356856	5.86038e-14	-0.085367	0.874	0.918	0.0014236	-0.0356856	0.929	0.928
Mrpl18	down in Aged vs Young	1.92963e-82	0.028019	-0.0356744	9.64815e-83	-0.291781	0.456	0.639	0.028019	-0.0356744	0.621	0.619
Atad2	down in Aged vs Young	8.26035e-09	0.00351407	-0.03565	4.13018e-09	-0.03565	0.108	0.157	0.00351407	-0.0418601	0.122	0.147
Calm3	down in Aged vs Young	2.48381e-06	0.0747395	-0.0356477	1.24191e-06	-0.0665306	0.739	0.784	0.0747395	-0.0356477	0.735	0.701
Mrps14	down in Aged vs Young	8.78661e-09	0.00820938	-0.0355841	4.3933e-09	-0.0672352	0.679	0.751	0.00820938	-0.0355841	0.789	0.782
Rnf146	down in Aged vs Young	0.000328047	0.14187	-0.0355788	0.000164037	-0.0355788	0.281	0.33	0.14187	-0.0438263	0.273	0.279
Cmss1	down in Aged vs Young	1.86967e-12	0.0111587	-0.0355728	9.34833e-13	-0.0618725	0.097	0.152	0.0111587	-0.0355728	0.128	0.149
Baz2b	down in Aged vs Young	2.22016e-06	0.000547678	-0.0354069	1.11008e-06	-0.0354069	0.284	0.346	0.000547678	-0.0846457	0.296	0.325
Dhx9	down in Aged vs Young	3.33225e-05	0.112597	-0.0353692	1.66614e-05	-0.0353692	0.158	0.199	0.112597	-0.0369816	0.196	0.209
Ptrhd1	down in Aged vs Young	5.43302e-08	0.554843	-0.0353646	2.71651e-08	-0.0467644	0.178	0.235	0.554843	-0.0353646	0.229	0.229
Stambpl1	down in Aged vs Young	4.25568e-06	0.0629974	-0.0353011	2.12784e-06	-0.0370179	0.08	0.113	0.0629974	-0.0353011	0.092	0.105
Nde1	down in Aged vs Young	1.36067e-08	0.0948102	-0.0352899	6.80336e-09	-0.0639548	0.207	0.268	0.0948102	-0.0352899	0.2	0.214
Mospd3	down in Aged vs Young	0.00312106	0.361887	-0.0352156	0.00156175	-0.0352156	0.422	0.471	0.361887	-0.0389865	0.505	0.492
Mgat1	down in Aged vs Young	0.000126363	0.00144079	-0.0351495	0.00144079	-0.0351495	0.316	0.359	6.31833e-05	-0.0843171	0.279	0.316
Pola2	down in Aged vs Young	2.1047e-10	0.000136211	-0.0350764	1.05235e-10	-0.0479356	0.106	0.159	0.000136211	-0.0350764	0.098	0.13
Ppfibp2	down in Aged vs Young	2.01114e-05	0.0157873	-0.0349256	1.00558e-05	-0.0349256	0.097	0.13	0.0157873	-0.0418582	0.096	0.113
Dpp3	down in Aged vs Young	4.12162e-06	0.162576	-0.034893	2.06081e-06	-0.034893	0.242	0.3	0.162576	-0.0374133	0.263	0.272
Cep85	down in Aged vs Young	1.09706e-06	1.09072e-05	-0.0348864	1.09072e-05	-0.0348864	0.09	0.121	5.48531e-07	-0.0603875	0.081	0.118
Dtl	down in Aged vs Young	5.42928e-70	0.0279627	-0.0348424	2.71464e-70	-0.241905	0.142	0.314	0.0279627	-0.0348424	0.196	0.217
Upf3a	down in Aged vs Young	1.14386e-15	0.190539	-0.0347884	5.71932e-16	-0.0769247	0.15	0.225	0.190539	-0.0347884	0.198	0.207
Pbk	down in Aged vs Young	4.57816e-22	0.00942414	-0.0347452	2.28908e-22	-0.128217	0.089	0.163	0.00942414	-0.0347452	0.107	0.13
Brk1	down in Aged vs Young	1.17965e-10	0.0405092	-0.0346781	5.89827e-11	-0.0814897	0.7	0.773	0.0405092	-0.0346781	0.807	0.797
Srebf2	down in Aged vs Young	6.55726e-17	0.000159101	-0.0346633	0.000159101	-0.0346633	0.302	0.348	3.27863e-17	-0.152183	0.207	0.29
Ebp	down in Aged vs Young	3.66958e-06	0.0268761	-0.0346368	1.83479e-06	-0.0346368	0.248	0.305	0.0268761	-0.0501091	0.346	0.36
Fkbp4	down in Aged vs Young	1.07082e-12	0.211536	-0.0342965	5.35411e-13	-0.0999227	0.671	0.736	0.211536	-0.0342965	0.738	0.708
Amer1	down in Aged vs Young	1.3389e-39	0.585056	-0.034288	6.69449e-40	-0.14355	0.09	0.198	0.585056	-0.034288	0.173	0.172
Lyar	down in Aged vs Young	2.04373e-34	0.823044	-0.0342121	1.02186e-34	-0.160876	0.366	0.51	0.823044	-0.0342121	0.516	0.488
Ercc1	down in Aged vs Young	1.41542e-07	0.265569	-0.0341434	7.0771e-08	-0.0409066	0.133	0.181	0.265569	-0.0341434	0.19	0.197
Naa20	down in Aged vs Young	8.98951e-17	0.304238	-0.0341021	4.49475e-17	-0.101074	0.359	0.463	0.304238	-0.0341021	0.395	0.395
Rasal3	down in Aged vs Young	7.49996e-06	0.0462311	-0.0340479	3.74999e-06	-0.0453511	0.199	0.247	0.0462311	-0.0340479	0.11	0.125
BC017643	down in Aged vs Young	2.37234e-05	0.169884	-0.0337315	1.18618e-05	-0.0377831	0.22	0.269	0.169884	-0.0337315	0.216	0.225
Aspscr1	down in Aged vs Young	1.6679e-07	0.437302	-0.0336557	8.33948e-08	-0.0518616	0.268	0.331	0.437302	-0.0336557	0.337	0.332
Lyn	down in Aged vs Young	1.0774e-05	0.015448	-0.0336322	5.38702e-06	-0.0441501	0.168	0.211	0.015448	-0.0336322	0.091	0.108
Sf3a3	down in Aged vs Young	3.85051e-10	0.120808	-0.0335644	1.92526e-10	-0.0715236	0.349	0.43	0.120808	-0.0335644	0.452	0.459
Rsrc1	down in Aged vs Young	6.73198e-12	0.485891	-0.0335323	3.36599e-12	-0.0658937	0.22	0.295	0.485891	-0.0335323	0.309	0.306
Atp5g2	down in Aged vs Young	4.03863e-137	0.00159869	-0.0334988	2.01932e-137	-0.277987	0.918	0.969	0.00159869	-0.0334988	0.976	0.968
Fabp5	down in Aged vs Young	3.18126e-74	0.498758	-0.0333846	1.59063e-74	-0.280024	0.214	0.4	0.498758	-0.0333846	0.362	0.36
Wdfy4	down in Aged vs Young	6.09306e-12	0.0529753	-0.033378	3.04653e-12	-0.0471266	0.089	0.142	0.0529753	-0.033378	0.107	0.122
Ube2r2	down in Aged vs Young	0.000195104	0.192126	-0.033106	9.75567e-05	-0.0394602	0.413	0.47	0.192126	-0.033106	0.404	0.404
Nsa2	down in Aged vs Young	2.56071e-13	0.30751	-0.0331055	1.28035e-13	-0.0994688	0.629	0.717	0.30751	-0.0331055	0.816	0.787
Cntrl	down in Aged vs Young	1.71853e-08	0.0962868	-0.0330244	8.59265e-09	-0.0524363	0.137	0.187	0.0962868	-0.0330244	0.199	0.213
Cstf3	down in Aged vs Young	2.1111e-06	0.00040536	-0.0330224	1.05555e-06	-0.0330224	0.147	0.193	0.00040536	-0.0553718	0.157	0.188
Taf11	down in Aged vs Young	1.30175e-07	0.611033	-0.0328805	6.50873e-08	-0.0582688	0.237	0.297	0.611033	-0.0328805	0.276	0.272
Pag1	down in Aged vs Young	2.94024e-11	0.185095	-0.0328403	1.47012e-11	-0.0518604	0.071	0.117	0.185095	-0.0328403	0.092	0.101
Arhgap4	down in Aged vs Young	0.000106028	0.00575389	-0.0328256	5.30156e-05	-0.0328256	0.097	0.126	0.00575389	-0.0473257	0.091	0.111
2810428I15Rik	down in Aged vs Young	1.90684e-07	0.429149	-0.0327126	9.5342e-08	-0.0604738	0.466	0.536	0.429149	-0.0327126	0.548	0.537
C2cd3	down in Aged vs Young	1.02263e-07	0.026025	-0.0327057	5.11316e-08	-0.0327057	0.084	0.123	0.026025	-0.0344053	0.088	0.104
Pole3	down in Aged vs Young	0.000763167	0.0711242	-0.0325768	0.000381657	-0.0325768	0.362	0.41	0.0711242	-0.0574461	0.391	0.392
Fam111a	down in Aged vs Young	4.65584e-21	6.86917e-07	-0.0324502	6.86917e-07	-0.0324502	0.223	0.281	2.32792e-21	-0.178228	0.268	0.366
Spcs1	down in Aged vs Young	0.00124089	0.000704276	-0.0324253	0.000704276	-0.0324253	0.724	0.778	0.00062064	-0.0508947	0.821	0.806
Mms22l	down in Aged vs Young	6.2349e-09	0.00404054	-0.032343	3.11745e-09	-0.0342502	0.082	0.125	0.00404054	-0.032343	0.092	0.114
Fis1	down in Aged vs Young	5.46029e-08	0.000828114	-0.0323001	0.000828114	-0.0323001	0.722	0.767	2.73015e-08	-0.0985024	0.793	0.809
Rbmx2	down in Aged vs Young	1.99805e-06	0.252851	-0.032261	9.99024e-07	-0.0344437	0.101	0.139	0.252851	-0.032261	0.132	0.14
Xrcc5	down in Aged vs Young	1.20003e-06	0.105802	-0.0322492	6.00017e-07	-0.0418612	0.14	0.184	0.105802	-0.0322492	0.156	0.168
Ezr	down in Aged vs Young	5.93862e-13	0.42416	-0.0321815	2.96931e-13	-0.0669275	0.223	0.303	0.42416	-0.0321815	0.239	0.24
Shmt1	down in Aged vs Young	7.73765e-11	0.00910737	-0.0319348	3.86883e-11	-0.0602222	0.126	0.182	0.00910737	-0.0319348	0.118	0.14
Hadh	down in Aged vs Young	2.67591e-11	0.217869	-0.0318502	1.33796e-11	-0.0806585	0.497	0.587	0.217869	-0.0318502	0.582	0.573
Haus8	down in Aged vs Young	3.06973e-06	3.30565e-06	-0.0318207	3.30565e-06	-0.0318207	0.097	0.133	1.53487e-06	-0.0609274	0.104	0.143
Ifitm1	down in Aged vs Young	5.92822e-23	0.000181772	-0.031716	0.000181772	-0.031716	0.984	0.975	2.96411e-23	-0.303135	0.986	0.978
Snx17	down in Aged vs Young	3.22964e-07	0.30747	-0.0316748	1.61482e-07	-0.0578862	0.402	0.473	0.30747	-0.0316748	0.47	0.461
Lmnb1	down in Aged vs Young	3.4684e-47	0.00163144	-0.0316726	1.7342e-47	-0.222115	0.224	0.373	0.00163144	-0.0316726	0.09	0.115
Det1	down in Aged vs Young	2.44961e-05	0.158484	-0.0316305	1.22481e-05	-0.0362888	0.104	0.137	0.158484	-0.0316305	0.132	0.143
Dcaf7	down in Aged vs Young	6.82061e-06	0.0630054	-0.0314757	3.41031e-06	-0.0314757	0.182	0.231	0.0630054	-0.0405142	0.184	0.2
Hes6	down in Aged vs Young	3.79399e-14	0.34797	-0.031397	1.897e-14	-0.0794583	0.302	0.395	0.34797	-0.031397	0.348	0.346
Rnf7	down in Aged vs Young	7.32033e-13	0.104069	-0.0313416	3.66016e-13	-0.0838389	0.594	0.684	0.104069	-0.0313416	0.7	0.687
Cdkn1b	down in Aged vs Young	3.00198e-07	0.409863	-0.031197	1.50099e-07	-0.0453866	0.103	0.144	0.409863	-0.031197	0.113	0.118
Atp5f1	down in Aged vs Young	4.80832e-96	0.0217478	-0.0311945	2.40416e-96	-0.25693	0.799	0.896	0.0217478	-0.0311945	0.922	0.909
Ndufc2	down in Aged vs Young	2.38424e-34	0.0318286	-0.031165	1.19212e-34	-0.151471	0.725	0.827	0.0318286	-0.031165	0.872	0.852
Vimp	down in Aged vs Young	1.55298e-24	2.87032e-06	-0.0310664	2.87032e-06	-0.0310664	0.271	0.33	7.76491e-25	-0.216697	0.355	0.455
Exoc3	down in Aged vs Young	3.83892e-07	0.393581	-0.0308764	1.91946e-07	-0.0484968	0.151	0.198	0.393581	-0.0308764	0.228	0.233
Tcp1	down in Aged vs Young	1.07838e-59	0.1186	-0.0308627	5.39192e-60	-0.226869	0.633	0.763	0.1186	-0.0308627	0.754	0.735
Eed	down in Aged vs Young	0.000298049	0.00432411	-0.0307884	0.000149036	-0.0307884	0.292	0.342	0.00432411	-0.039914	0.157	0.184
Rab37	down in Aged vs Young	3.14646e-05	0.83211	-0.0307861	1.57324e-05	-0.0491482	0.384	0.44	0.83211	-0.0307861	0.396	0.386
Ssb	down in Aged vs Young	6.19555e-06	0.0216061	-0.0307444	3.09778e-06	-0.0537319	0.73	0.782	0.0216061	-0.0307444	0.86	0.849
Mrps35	down in Aged vs Young	6.53158e-08	0.454127	-0.0307323	3.26579e-08	-0.0532517	0.251	0.316	0.454127	-0.0307323	0.354	0.351
Chrac1	down in Aged vs Young	0.00128839	0.985199	-0.0307078	0.000644404	-0.0307078	0.486	0.544	0.985199	-0.0359485	0.573	0.546
Tnik	down in Aged vs Young	1.46481e-14	0.214991	-0.0305896	7.32406e-15	-0.0611939	0.077	0.133	0.214991	-0.0305896	0.117	0.125
Cd79b	down in Aged vs Young	8.16654e-06	0.623862	-0.0305851	4.08328e-06	-0.0399413	0.216	0.265	0.623862	-0.0305851	0.299	0.28
Setd8	down in Aged vs Young	1.70584e-14	0.132168	-0.0305012	8.52918e-15	-0.0847056	0.187	0.264	0.132168	-0.0305012	0.173	0.186
Zfp704	down in Aged vs Young	3.46944e-06	8.86699e-05	-0.030495	1.73472e-06	-0.030495	0.097	0.133	8.86699e-05	-0.0567258	0.098	0.128
Ccdc107	down in Aged vs Young	0.00160149	0.0920511	-0.030424	0.000801066	-0.030424	0.391	0.442	0.0920511	-0.0417048	0.479	0.479
Irf7	down in Aged vs Young	5.07901e-07	0.481807	-0.0303308	2.5395e-07	-0.0787897	0.097	0.135	0.481807	-0.0303308	0.139	0.142
Sdhc	down in Aged vs Young	0.000213765	0.309702	-0.030163	0.000106888	-0.0338454	0.45	0.512	0.309702	-0.030163	0.523	0.519
Plekha2	down in Aged vs Young	0.00311411	0.0506178	-0.0300494	0.00155827	-0.0300494	0.194	0.227	0.0506178	-0.0490497	0.118	0.132
Pih1d1	down in Aged vs Young	0.000819706	0.100732	-0.0300445	0.000409937	-0.0300445	0.349	0.4	0.100732	-0.0354615	0.435	0.445
Mrpl48	down in Aged vs Young	0.000920202	0.319885	-0.0299614	0.000460207	-0.0299614	0.418	0.475	0.319885	-0.0353597	0.511	0.506
Itpa	down in Aged vs Young	1.51044e-08	0.223194	-0.0299482	7.5522e-09	-0.0510734	0.257	0.326	0.223194	-0.0299482	0.353	0.358
Adprh	down in Aged vs Young	0.000247575	0.000207948	-0.0298871	0.000207948	-0.0298871	0.311	0.362	0.000123795	-0.0760189	0.384	0.415
Ube2e1	down in Aged vs Young	0.000898215	0.0816035	-0.0298829	0.000449208	-0.039607	0.662	0.73	0.0816035	-0.0298829	0.755	0.737
Fam192a	down in Aged vs Young	0.000124399	0.641435	-0.0298373	6.22015e-05	-0.036038	0.305	0.357	0.641435	-0.0298373	0.366	0.358
Eif3m	down in Aged vs Young	1.0495e-52	0.0607578	-0.0298246	5.24752e-53	-0.19967	0.781	0.871	0.0607578	-0.0298246	0.906	0.899
Abi3	down in Aged vs Young	0.0050534	0.439438	-0.0298216	0.0025299	-0.0298216	0.14	0.165	0.439438	-0.0402766	0.186	0.187
Phf5a	down in Aged vs Young	6.02121e-36	0.264356	-0.0297521	3.01061e-36	-0.169864	0.375	0.512	0.264356	-0.0297521	0.506	0.498
Tmem261	down in Aged vs Young	1.04868e-14	0.370602	-0.029716	5.24341e-15	-0.0865599	0.368	0.469	0.370602	-0.029716	0.496	0.488
Mrpl32	down in Aged vs Young	8.19562e-26	0.446419	-0.0296937	4.09781e-26	-0.130302	0.353	0.478	0.446419	-0.0296937	0.488	0.474
Gemin6	down in Aged vs Young	1.13372e-17	0.140768	-0.0296702	5.66858e-18	-0.0720709	0.116	0.19	0.140768	-0.0296702	0.167	0.178
Phkg2	down in Aged vs Young	1.80788e-05	0.482106	-0.0296539	9.03945e-06	-0.0296539	0.197	0.245	0.482106	-0.0388653	0.24	0.241
Slc39a6	down in Aged vs Young	3.58106e-05	0.015839	-0.029425	1.79055e-05	-0.029425	0.097	0.13	0.015839	-0.0337762	0.108	0.127
Sf3b5	down in Aged vs Young	4.73847e-21	0.0692808	-0.0293395	2.36923e-21	-0.125275	0.618	0.715	0.0692808	-0.0293395	0.747	0.73
Rab9	down in Aged vs Young	1.27571e-08	0.339777	-0.0290491	6.37853e-09	-0.0591698	0.254	0.319	0.339777	-0.0290491	0.334	0.336
Slc39a11	down in Aged vs Young	0.000170094	0.000520081	-0.0289185	8.50506e-05	-0.0289185	0.212	0.255	0.000520081	-0.0559778	0.167	0.198
Mnat1	down in Aged vs Young	0.000156796	0.946367	-0.0288827	7.84011e-05	-0.0411025	0.284	0.331	0.946367	-0.0288827	0.4	0.382
Agtrap	down in Aged vs Young	0.000732265	0.845061	-0.028839	0.000366199	-0.0318974	0.254	0.297	0.845061	-0.028839	0.304	0.289
Actr8	down in Aged vs Young	1.346e-05	0.332176	-0.028747	6.73003e-06	-0.0346127	0.143	0.183	0.332176	-0.028747	0.153	0.16
H2afv	down in Aged vs Young	1.49433e-65	0.0721742	-0.0285426	7.47163e-66	-0.307549	0.746	0.835	0.0721742	-0.0285426	0.842	0.827
Pik3cg	down in Aged vs Young	7.4479e-05	0.0213893	-0.028542	3.72402e-05	-0.028542	0.136	0.172	0.0213893	-0.0329909	0.106	0.123
Blmh	down in Aged vs Young	0.00151157	0.154733	-0.0284818	0.000756069	-0.0284818	0.368	0.417	0.154733	-0.0318518	0.411	0.418
Map4k1	down in Aged vs Young	0.000513512	0.00666044	-0.0284504	0.000256789	-0.0284504	0.221	0.262	0.00666044	-0.0603918	0.263	0.286
Orc6	down in Aged vs Young	5.96866e-18	0.687076	-0.0283766	2.98433e-18	-0.0984812	0.198	0.287	0.687076	-0.0283766	0.243	0.242
Rnf113a2	down in Aged vs Young	0.000135048	0.380953	-0.0283493	6.75265e-05	-0.0366531	0.189	0.23	0.380953	-0.0283493	0.277	0.279
Pck2	down in Aged vs Young	0.00135674	0.0820589	-0.0282781	0.000678598	-0.0282781	0.337	0.384	0.0820589	-0.0475621	0.381	0.389
Ppie	down in Aged vs Young	8.36705e-07	0.00040749	-0.0282738	0.00040749	-0.0282738	0.483	0.538	4.18353e-07	-0.10428	0.54	0.566
Txlng	down in Aged vs Young	0.000974105	0.0179318	-0.0281386	0.000487171	-0.0281386	0.128	0.156	0.0179318	-0.0457322	0.183	0.204
Rnf34	down in Aged vs Young	2.05885e-08	0.895857	-0.0281039	1.02943e-08	-0.0529333	0.205	0.265	0.895857	-0.0281039	0.253	0.245
Mpp1	down in Aged vs Young	0.00122311	0.728403	-0.0281001	0.000611745	-0.0281001	0.195	0.23	0.728403	-0.0314362	0.228	0.225
Ndufaf4	down in Aged vs Young	0.002481	0.515873	-0.0278977	0.00124127	-0.0278977	0.252	0.291	0.515873	-0.0341331	0.327	0.325
Usf1	down in Aged vs Young	3.97971e-06	0.131775	-0.027799	1.98986e-06	-0.0435188	0.146	0.188	0.131775	-0.027799	0.165	0.177
Reep4	down in Aged vs Young	0.000791103	0.566261	-0.0277928	0.00039563	-0.0329896	0.127	0.156	0.566261	-0.0277928	0.148	0.15
Rnaseh2a	down in Aged vs Young	0.000268895	0.756797	-0.027791	0.000134456	-0.0296912	0.283	0.332	0.756797	-0.027791	0.363	0.351
Fip1l1	down in Aged vs Young	2.57845e-06	0.450294	-0.027706	1.28923e-06	-0.0375315	0.297	0.361	0.450294	-0.027706	0.371	0.369
Mrps18c	down in Aged vs Young	3.93938e-11	0.178342	-0.0276817	1.96969e-11	-0.0776395	0.407	0.492	0.178342	-0.0276817	0.547	0.539
Prdx2	down in Aged vs Young	0.00111455	0.247114	-0.0276745	0.000557432	-0.0314972	0.889	0.908	0.247114	-0.0276745	0.948	0.929
Cradd	down in Aged vs Young	0.00196249	0.0492838	-0.027625	0.000981728	-0.027625	0.092	0.115	0.0492838	-0.0360237	0.09	0.103
Riok1	down in Aged vs Young	0.000981888	0.306468	-0.0276199	0.000491064	-0.0276199	0.184	0.219	0.306468	-0.0423947	0.233	0.237
B230118H07Rik	down in Aged vs Young	4.4894e-08	0.618381	-0.027612	2.2447e-08	-0.0590759	0.254	0.316	0.618381	-0.027612	0.336	0.33
9430016H08Rik	down in Aged vs Young	1.66667e-10	0.35974	-0.0276064	8.33335e-11	-0.0561548	0.153	0.213	0.35974	-0.0276064	0.232	0.238
Ddx19a	down in Aged vs Young	8.37698e-10	0.368481	-0.0275266	4.18849e-10	-0.0615567	0.159	0.217	0.368481	-0.0275266	0.138	0.144
Glrx3	down in Aged vs Young	1.75392e-43	0.0793373	-0.0274802	8.76961e-44	-0.189929	0.58	0.697	0.0793373	-0.0274802	0.739	0.721
Psmc3ip	down in Aged vs Young	5.7675e-11	0.0737371	-0.0274318	2.88375e-11	-0.0605225	0.108	0.161	0.0737371	-0.0274318	0.134	0.15
Pak1	down in Aged vs Young	0.000561798	0.0754123	-0.0273604	0.000280938	-0.0273604	0.188	0.227	0.0754123	-0.0478462	0.178	0.191
Dnajb11	down in Aged vs Young	0.000427035	0.0143227	-0.0273388	0.00021354	-0.0273388	0.3	0.351	0.0143227	-0.0656324	0.345	0.357
Stx4a	down in Aged vs Young	3.4191e-09	0.856229	-0.0273385	1.70955e-09	-0.066507	0.407	0.489	0.856229	-0.0273385	0.528	0.5
Wdr83os	down in Aged vs Young	0.00397912	0.00347708	-0.0272657	0.00199154	-0.0272657	0.588	0.638	0.00347708	-0.0609876	0.718	0.704
Iah1	down in Aged vs Young	1.17676e-06	0.316907	-0.0271491	5.8838e-07	-0.045206	0.209	0.263	0.316907	-0.0271491	0.308	0.312
Timm50	down in Aged vs Young	0.000421615	0.0056486	-0.0271176	0.00021083	-0.0271176	0.274	0.325	0.0056486	-0.0655681	0.359	0.378
Pan3	down in Aged vs Young	1.34434e-16	0.00458204	-0.0270331	0.00458204	-0.0270331	0.257	0.289	6.72168e-17	-0.156291	0.174	0.254
Tmem5	down in Aged vs Young	0.000405107	0.116337	-0.0270203	0.000202574	-0.0270203	0.277	0.324	0.116337	-0.0444511	0.326	0.332
Sae1	down in Aged vs Young	0.00673085	0.0110878	-0.0270123	0.0110878	-0.0270123	0.459	0.493	0.00337111	-0.0581072	0.513	0.522
Tgs1	down in Aged vs Young	3.36861e-12	0.767079	-0.0268975	1.6843e-12	-0.0733036	0.226	0.302	0.767079	-0.0268975	0.348	0.34
Tap2	down in Aged vs Young	0.000731005	0.00401735	-0.0268907	0.000365569	-0.0268907	0.422	0.476	0.00401735	-0.0730505	0.355	0.373
Ing5	down in Aged vs Young	1.01652e-05	0.0626398	-0.0268126	5.0826e-06	-0.0296192	0.092	0.126	0.0626398	-0.0268126	0.098	0.112
Tsc1	down in Aged vs Young	0.000117021	0.162855	-0.0267842	5.85124e-05	-0.0267842	0.086	0.115	0.162855	-0.0306629	0.098	0.107
Atxn7l1	down in Aged vs Young	0.0162275	0.256018	-0.0267727	0.00814692	-0.0267727	0.18	0.206	0.256018	-0.0342478	0.174	0.18
Hdgfrp2	down in Aged vs Young	9.61177e-10	0.575236	-0.0266947	4.80588e-10	-0.0568055	0.2	0.264	0.575236	-0.0266947	0.253	0.252
mt-Atp8	down in Aged vs Young	1.25942e-34	5.88698e-05	-0.0266947	5.88698e-05	-0.0266947	0.117	0.15	6.29709e-35	-0.167812	0.116	0.228
Rplp1	down in Aged vs Young	6.87846e-218	3.20526e-05	-0.0266677	3.20526e-05	-0.0266677	1	1	3.43923e-218	-0.221841	1	1
Ndufs2	down in Aged vs Young	5.69015e-12	0.229579	-0.026642	2.84508e-12	-0.0878868	0.591	0.67	0.229579	-0.026642	0.676	0.661
Mrpl35	down in Aged vs Young	2.84248e-08	0.644529	-0.0266081	1.42124e-08	-0.0543187	0.347	0.421	0.644529	-0.0266081	0.467	0.451
Uqcc2	down in Aged vs Young	0.000350461	0.00212508	-0.0265636	0.00212508	-0.0265636	0.582	0.629	0.000175246	-0.0771484	0.675	0.672
Plin2	down in Aged vs Young	0.00281433	0.00780951	-0.0265574	0.00140816	-0.0265574	0.21	0.244	0.00780951	-0.0635673	0.282	0.304
Bcl10	down in Aged vs Young	1.23292e-21	0.253916	-0.0265569	6.16458e-22	-0.116054	0.299	0.415	0.253916	-0.0265569	0.32	0.328
Pcbp1	down in Aged vs Young	2.1109e-05	0.532676	-0.026225	1.05546e-05	-0.0465632	0.742	0.807	0.532676	-0.026225	0.652	0.619
Cd53	down in Aged vs Young	1.94486e-17	0.00589536	-0.026126	0.00589536	-0.026126	0.217	0.247	9.7243e-18	-0.210065	0.19	0.279
Gadd45a	down in Aged vs Young	4.22641e-13	0.00125395	-0.0260429	0.00125395	-0.0260429	0.139	0.167	2.1132e-13	-0.11877	0.136	0.203
Atat1	down in Aged vs Young	2.80569e-22	0.529085	-0.0260006	1.40285e-22	-0.107777	0.148	0.238	0.529085	-0.0260006	0.213	0.197
Eif4a3	down in Aged vs Young	0.0113103	0.0120407	-0.0259143	0.00567121	-0.0259143	0.453	0.494	0.0120407	-0.0595099	0.578	0.578
Timm17b	down in Aged vs Young	1.62057e-15	0.429178	-0.0258473	8.10285e-16	-0.0963608	0.355	0.454	0.429178	-0.0258473	0.507	0.501
Traf7	down in Aged vs Young	4.29761e-05	0.513366	-0.0258192	2.14883e-05	-0.0379392	0.216	0.264	0.513366	-0.0258192	0.19	0.193
Nfkb1	down in Aged vs Young	0.000187894	0.233866	-0.0258013	9.39512e-05	-0.0258013	0.371	0.427	0.233866	-0.0522353	0.332	0.33
Stag1	down in Aged vs Young	6.49713e-05	0.0325054	-0.0256908	3.24862e-05	-0.0256908	0.177	0.219	0.0325054	-0.0516941	0.242	0.258
Mrpl13	down in Aged vs Young	3.99847e-22	0.525669	-0.0254147	1.99923e-22	-0.106188	0.34	0.457	0.525669	-0.0254147	0.488	0.473
Pcif1	down in Aged vs Young	9.20031e-05	0.975006	-0.0254068	4.60026e-05	-0.0333175	0.316	0.374	0.975006	-0.0254068	0.34	0.33
Clta	down in Aged vs Young	2.1415e-69	0.0713949	-0.0253931	1.07075e-69	-0.222476	0.742	0.862	0.0713949	-0.0253931	0.877	0.868
Ndufv1	down in Aged vs Young	7.49344e-09	0.249326	-0.0253637	3.74672e-09	-0.0644323	0.411	0.485	0.249326	-0.0253637	0.484	0.481
Mettl6	down in Aged vs Young	1.59636e-05	0.954019	-0.0253489	7.98181e-06	-0.0389889	0.152	0.193	0.954019	-0.0253489	0.17	0.167
Hnrnpd	down in Aged vs Young	2.26611e-34	0.584653	-0.0253209	1.13306e-34	-0.180001	0.443	0.576	0.584653	-0.0253209	0.179	0.182
Snd1	down in Aged vs Young	0.000471944	0.00114141	-0.0253167	0.000236	-0.0253167	0.283	0.331	0.00114141	-0.0506538	0.174	0.205
Sgce	down in Aged vs Young	0.0038879	0.593652	-0.0252867	0.00194584	-0.0252867	0.157	0.186	0.593652	-0.0273542	0.193	0.193
Serpinf1	down in Aged vs Young	0.023909	0.0391363	-0.0252081	0.0120268	-0.0252081	0.417	0.451	0.0391363	-0.059638	0.462	0.469
Rpia	down in Aged vs Young	0.000356734	0.230976	-0.0250217	0.000178383	-0.0408668	0.384	0.432	0.230976	-0.0250217	0.159	0.168
Rrp9	down in Aged vs Young	0.000292341	0.13967	-0.0250124	0.000146181	-0.0250124	0.2	0.242	0.13967	-0.035678	0.24	0.252
Fto	down in Aged vs Young	0.000726211	0.463477	-0.0250079	0.000363172	-0.0250079	0.208	0.248	0.463477	-0.0269804	0.201	0.205
Psma6	down in Aged vs Young	0.015001	0.0795161	-0.024947	0.00752883	-0.0305414	0.73	0.758	0.0795161	-0.024947	0.839	0.82
Prpf38a	down in Aged vs Young	0.000719611	0.711554	-0.0248885	0.00035987	-0.0248885	0.257	0.304	0.711554	-0.0253273	0.302	0.296
Cutc	down in Aged vs Young	0.0018996	0.309131	-0.0247808	0.000950252	-0.0247808	0.167	0.199	0.309131	-0.0372025	0.223	0.228
Cndp2	down in Aged vs Young	2.47958e-05	0.324198	-0.0246396	1.2398e-05	-0.03156	0.139	0.177	0.324198	-0.0246396	0.177	0.184
Cmc2	down in Aged vs Young	3.36304e-14	0.481278	-0.0246361	1.68152e-14	-0.090817	0.195	0.271	0.481278	-0.0246361	0.286	0.288
Sept9	down in Aged vs Young	0.000517406	0.523788	-0.0246203	0.000258737	-0.0246203	0.271	0.315	0.523788	-0.0312039	0.206	0.206
Mtf2	down in Aged vs Young	0.00021904	0.398732	-0.0246202	0.000109526	-0.0297969	0.392	0.449	0.398732	-0.0246202	0.469	0.462
Ubl4a	down in Aged vs Young	2.68256e-06	0.603486	-0.0245894	1.34128e-06	-0.0425196	0.285	0.345	0.603486	-0.0245894	0.36	0.356
Brd7	down in Aged vs Young	2.89577e-05	0.000587197	-0.0244879	0.000587197	-0.0244879	0.335	0.385	1.4479e-05	-0.0866964	0.233	0.272
Vav1	down in Aged vs Young	0.00410531	0.325832	-0.0244332	0.00205477	-0.0244332	0.291	0.331	0.325832	-0.0383331	0.253	0.256
Gmps	down in Aged vs Young	9.38297e-05	0.3103	-0.0244239	4.69159e-05	-0.0244239	0.281	0.336	0.3103	-0.0306326	0.314	0.318
Itgb3bp	down in Aged vs Young	4.18247e-08	0.435466	-0.0244192	2.09124e-08	-0.0415768	0.165	0.221	0.435466	-0.0244192	0.248	0.251
Msl3	down in Aged vs Young	9.63323e-06	0.000460425	-0.0243212	0.000460425	-0.0243212	0.201	0.241	4.81662e-06	-0.0759114	0.208	0.253
Tpi1	down in Aged vs Young	9.89289e-12	0.611376	-0.0243077	4.94645e-12	-0.093201	0.797	0.843	0.611376	-0.0243077	0.873	0.843
Jkamp	down in Aged vs Young	1.76876e-05	0.622628	-0.0243062	8.84385e-06	-0.0400124	0.169	0.21	0.622628	-0.0243062	0.245	0.245
Nom1	down in Aged vs Young	0.000118231	0.440137	-0.0242913	5.91174e-05	-0.0243309	0.157	0.196	0.440137	-0.0242913	0.168	0.172
Pole	down in Aged vs Young	0.000320055	0.0175556	-0.0241698	0.00016004	-0.0241698	0.098	0.127	0.0175556	-0.0489344	0.111	0.128
Mrto4	down in Aged vs Young	1.37692e-12	0.364445	-0.0241105	6.88458e-13	-0.0877362	0.296	0.377	0.364445	-0.0241105	0.394	0.391
Mocs2	down in Aged vs Young	0.000776177	0.71919	-0.0240218	0.000388164	-0.026729	0.262	0.305	0.71919	-0.0240218	0.359	0.35
Pop4	down in Aged vs Young	0.000188614	0.42587	-0.0240114	9.43113e-05	-0.0240114	0.152	0.189	0.42587	-0.0247134	0.198	0.202
Mpg	down in Aged vs Young	1.55476e-06	0.722413	-0.0240087	7.7738e-07	-0.0422989	0.177	0.225	0.722413	-0.0240087	0.196	0.194
Pms2	down in Aged vs Young	4.97543e-06	0.297312	-0.0240079	2.48772e-06	-0.030841	0.087	0.121	0.297312	-0.0240079	0.106	0.113
Pbrm1	down in Aged vs Young	0.000515509	0.590571	-0.023983	0.000257788	-0.0269975	0.37	0.427	0.590571	-0.023983	0.341	0.34
Mthfd1	down in Aged vs Young	2.12687e-05	0.136105	-0.0238835	1.06344e-05	-0.0271445	0.172	0.217	0.136105	-0.0238835	0.107	0.118
Cdc20	down in Aged vs Young	3.90437e-17	0.368681	-0.0238477	1.95218e-17	-0.198014	0.125	0.194	0.368681	-0.0238477	0.133	0.141
Aim2	down in Aged vs Young	0.00355132	0.99925	-0.0237922	0.00177724	-0.0237922	0.132	0.159	0.99925	-0.0248278	0.122	0.119
Mto1	down in Aged vs Young	3.46103e-05	0.0902232	-0.0237349	1.73053e-05	-0.0237349	0.121	0.157	0.0902232	-0.0357662	0.118	0.131
Dus1l	down in Aged vs Young	0.000322187	0.228016	-0.0237007	0.000161107	-0.0237007	0.178	0.216	0.228016	-0.0272485	0.211	0.221
Arpc1b	down in Aged vs Young	2.26454e-31	0.0704348	-0.0236164	1.13227e-31	-0.121056	0.941	0.972	0.0704348	-0.0236164	0.981	0.978
Tcerg1	down in Aged vs Young	3.74059e-07	0.495854	-0.023566	1.8703e-07	-0.0465311	0.22	0.277	0.495854	-0.023566	0.291	0.291
Cdc6	down in Aged vs Young	1.9342e-07	2.93803e-06	-0.0235555	2.93803e-06	-0.0235555	0.079	0.112	9.67101e-08	-0.0533576	0.088	0.13
Alad	down in Aged vs Young	3.77732e-06	0.419375	-0.0234702	1.88866e-06	-0.0443598	0.296	0.356	0.419375	-0.0234702	0.403	0.401
Mrpl11	down in Aged vs Young	1.21647e-22	0.718176	-0.0234145	6.08235e-23	-0.11659	0.331	0.453	0.718176	-0.0234145	0.447	0.434
Commd5	down in Aged vs Young	7.29321e-11	0.678778	-0.0234015	3.6466e-11	-0.0503968	0.099	0.151	0.678778	-0.0234015	0.177	0.178
Akip1	down in Aged vs Young	8.02261e-05	0.0378436	-0.0233688	4.01139e-05	-0.0233688	0.168	0.209	0.0378436	-0.0487746	0.229	0.246
Nit2	down in Aged vs Young	8.37841e-12	0.998687	-0.0233085	4.1892e-12	-0.0676117	0.245	0.324	0.998687	-0.0233085	0.357	0.344
Mxd4	down in Aged vs Young	3.48752e-24	0.759458	-0.0232547	1.74376e-24	-0.145385	0.234	0.34	0.759458	-0.0232547	0.151	0.15
Gcsh	down in Aged vs Young	2.87981e-07	0.773728	-0.0230938	1.43991e-07	-0.0453275	0.34	0.414	0.773728	-0.0230938	0.421	0.407
Commd3	down in Aged vs Young	0.00319489	0.242409	-0.0230502	0.00159872	-0.0304692	0.508	0.554	0.242409	-0.0230502	0.602	0.585
Fam58b	down in Aged vs Young	2.91966e-14	0.406399	-0.0230177	1.45983e-14	-0.0827884	0.247	0.333	0.406399	-0.0230177	0.367	0.37
Cct4	down in Aged vs Young	2.56075e-10	0.199999	-0.0229578	1.28037e-10	-0.0729289	0.852	0.898	0.199999	-0.0229578	0.902	0.886
Rasa3	down in Aged vs Young	0.00608065	0.0102789	-0.0229497	0.00304496	-0.0229497	0.231	0.265	0.0102789	-0.0537406	0.136	0.156
Zfp386	down in Aged vs Young	1.67829e-06	0.867861	-0.022916	8.39144e-07	-0.0410219	0.209	0.262	0.867861	-0.022916	0.225	0.221
Zfp637	down in Aged vs Young	2.57783e-16	0.967847	-0.0229065	1.28891e-16	-0.0925574	0.221	0.31	0.967847	-0.0229065	0.301	0.292
Rnf144a	down in Aged vs Young	0.000199558	0.00615745	-0.0228888	9.97841e-05	-0.0228888	0.105	0.136	0.00615745	-0.0378831	0.088	0.107
Mrpl36	down in Aged vs Young	1.18497e-09	0.632238	-0.0228558	5.92483e-10	-0.0722661	0.441	0.523	0.632238	-0.0228558	0.592	0.561
Stx8	down in Aged vs Young	9.17081e-08	0.662047	-0.0228312	4.5854e-08	-0.0440599	0.2	0.26	0.662047	-0.0228312	0.295	0.279
Ptprs	down in Aged vs Young	7.7908e-05	0.00137053	-0.0228193	3.89548e-05	-0.0228193	0.114	0.147	0.00137053	-0.0396553	0.108	0.134
Rbm8a	down in Aged vs Young	0.0320239	0.138901	-0.0227872	0.0161422	-0.0227872	0.606	0.649	0.138901	-0.0382384	0.74	0.719
Atp5e	down in Aged vs Young	7.34942e-50	0.00279496	-0.0227637	0.00279496	-0.0227637	0.915	0.937	3.67471e-50	-0.190818	0.953	0.961
Leng8	down in Aged vs Young	1.05776e-06	0.492669	-0.0227611	5.28882e-07	-0.0462132	0.165	0.212	0.492669	-0.0227611	0.137	0.141
Sh3bp1	down in Aged vs Young	9.92878e-14	0.749306	-0.0226669	4.96439e-14	-0.0820231	0.303	0.394	0.749306	-0.0226669	0.248	0.235
Dnajc19	down in Aged vs Young	1.01338e-12	0.637397	-0.0226603	5.06688e-13	-0.0808745	0.429	0.521	0.637397	-0.0226603	0.54	0.522
Armc1	down in Aged vs Young	3.73481e-05	0.711021	-0.0226257	1.86742e-05	-0.034462	0.21	0.257	0.711021	-0.0226257	0.225	0.224
Cd44	down in Aged vs Young	1.74279e-09	0.007187	-0.0226068	0.007187	-0.0226068	0.267	0.301	8.71396e-10	-0.104475	0.175	0.233
Prorsd1	down in Aged vs Young	2.02338e-05	0.00346068	-0.0225827	0.00346068	-0.0225827	0.268	0.305	1.01169e-05	-0.0868725	0.337	0.379
Dpcd	down in Aged vs Young	0.00125504	0.407412	-0.0224743	0.000627718	-0.0224743	0.184	0.22	0.407412	-0.0371103	0.241	0.243
Bub3	down in Aged vs Young	8.98132e-09	0.390598	-0.0224694	4.49066e-09	-0.0891461	0.57	0.636	0.390598	-0.0224694	0.674	0.657
Rpp40	down in Aged vs Young	1.12567e-10	0.316964	-0.0224624	5.62836e-11	-0.0530911	0.089	0.137	0.316964	-0.0224624	0.134	0.142
Ctcf	down in Aged vs Young	9.29369e-15	0.982972	-0.0224309	4.64684e-15	-0.108858	0.342	0.432	0.982972	-0.0224309	0.277	0.27
Rnpep	down in Aged vs Young	7.43566e-05	0.421112	-0.0224289	3.7179e-05	-0.0353406	0.246	0.294	0.421112	-0.0224289	0.242	0.248
Psmd1	down in Aged vs Young	0.000528988	0.984667	-0.0223735	0.000264529	-0.0298928	0.357	0.407	0.984667	-0.0223735	0.399	0.384
Ptpn6	down in Aged vs Young	6.48493e-16	0.00110304	-0.0223423	0.00110304	-0.0223423	0.544	0.607	3.24246e-16	-0.149046	0.63	0.675
Incenp	down in Aged vs Young	4.84633e-12	0.241857	-0.0223279	2.42317e-12	-0.081516	0.123	0.182	0.241857	-0.0223279	0.113	0.122
Srp9	down in Aged vs Young	1.98683e-58	0.281073	-0.0222556	9.93414e-59	-0.209027	0.708	0.834	0.281073	-0.0222556	0.852	0.832
Nol12	down in Aged vs Young	0.000340865	0.904973	-0.0221579	0.000170447	-0.0369457	0.267	0.313	0.904973	-0.0221579	0.355	0.345
Tfg	down in Aged vs Young	2.14129e-06	0.769465	-0.0221572	1.07065e-06	-0.0503715	0.334	0.398	0.769465	-0.0221572	0.437	0.421
AI662270	down in Aged vs Young	1.0609e-06	0.01262	-0.0221204	0.01262	-0.0221204	0.699	0.738	5.30451e-07	-0.0745554	0.77	0.766
Coq7	down in Aged vs Young	5.22288e-07	0.662475	-0.0220934	2.61144e-07	-0.0369049	0.145	0.192	0.662475	-0.0220934	0.199	0.199
Slc12a6	down in Aged vs Young	0.0001735	0.00015444	-0.0220857	8.67539e-05	-0.0220857	0.111	0.143	0.00015444	-0.0497374	0.085	0.113
Cox8a	down in Aged vs Young	6.15233e-27	0.0247942	-0.0220819	3.07616e-27	-0.100332	0.976	0.987	0.0247942	-0.0220819	0.995	0.997
Pbdc1	down in Aged vs Young	0.000848338	0.0321608	-0.0220411	0.000424259	-0.0220411	0.351	0.406	0.0321608	-0.0458433	0.452	0.456
Wdr5	down in Aged vs Young	0.00375195	0.195557	-0.0220356	0.00187774	-0.0220356	0.222	0.257	0.195557	-0.0293158	0.151	0.161
Swt1	down in Aged vs Young	1.38305e-06	0.527565	-0.0219971	6.91528e-07	-0.0501944	0.231	0.285	0.527565	-0.0219971	0.332	0.311
Vasp	down in Aged vs Young	0.000545527	0.822977	-0.0219694	0.0002728	-0.0500958	0.654	0.709	0.822977	-0.0219694	0.625	0.61
Arhgef6	down in Aged vs Young	0.000600483	0.000363115	-0.0219656	0.000363115	-0.0219656	0.238	0.279	0.000300286	-0.0830871	0.278	0.307
Unc93b1	down in Aged vs Young	0.0109682	0.330998	-0.0219467	0.0054992	-0.0219467	0.243	0.277	0.330998	-0.0341748	0.276	0.28
Adrbk1	down in Aged vs Young	0.000335506	0.00100711	-0.0219458	0.00100711	-0.0219458	0.293	0.338	0.000167767	-0.0910214	0.301	0.331
9430038I01Rik	down in Aged vs Young	4.0832e-17	0.300423	-0.0219066	2.0416e-17	-0.0742367	0.1	0.168	0.300423	-0.0219066	0.12	0.128
Csrp1	down in Aged vs Young	2.87873e-08	0.84956	-0.0218615	1.43936e-08	-0.0780359	0.425	0.493	0.84956	-0.0218615	0.504	0.48
Phka2	down in Aged vs Young	5.55859e-06	0.000407742	-0.0217953	2.7793e-06	-0.0217953	0.072	0.104	0.000407742	-0.042742	0.078	0.104
Psmc2	down in Aged vs Young	1.27176e-08	0.270888	-0.0216904	6.35878e-09	-0.061494	0.413	0.493	0.270888	-0.0216904	0.539	0.535
Cdc40	down in Aged vs Young	9.99162e-14	0.897372	-0.0216852	4.99581e-14	-0.0859258	0.207	0.284	0.897372	-0.0216852	0.287	0.282
Rbmx	down in Aged vs Young	1.01259e-05	0.88176	-0.0216649	5.06297e-06	-0.0384238	0.278	0.332	0.88176	-0.0216649	0.21	0.207
Ctps	down in Aged vs Young	2.47082e-05	0.070208	-0.0216639	1.23542e-05	-0.024021	0.104	0.139	0.070208	-0.0216639	0.089	0.102
Psmg2	down in Aged vs Young	0.000230239	0.858992	-0.0216432	0.000115126	-0.0293856	0.285	0.335	0.858992	-0.0216432	0.391	0.378
Ptbp1	down in Aged vs Young	1.8779e-06	0.862053	-0.0215885	9.3895e-07	-0.0438794	0.415	0.485	0.862053	-0.0215885	0.34	0.325
Casp8ap2	down in Aged vs Young	4.47967e-14	0.356064	-0.0215524	2.23984e-14	-0.0652136	0.12	0.186	0.356064	-0.0215524	0.192	0.198
Haus5	down in Aged vs Young	0.000297842	0.0169016	-0.0214198	0.000148932	-0.0214198	0.089	0.117	0.0169016	-0.0246493	0.092	0.111
Swi5	down in Aged vs Young	5.85081e-24	0.207961	-0.0214057	2.92541e-24	-0.115055	0.821	0.881	0.207961	-0.0214057	0.914	0.901
Cox6c	down in Aged vs Young	9.54237e-24	0.00219711	-0.0213888	0.00219711	-0.0213888	0.917	0.931	4.77118e-24	-0.130619	0.956	0.965
Tdrkh	down in Aged vs Young	0.000270595	0.0763805	-0.0213868	0.000135306	-0.0213868	0.089	0.117	0.0763805	-0.0264269	0.107	0.12
Ifnar1	down in Aged vs Young	0.00272568	0.0442508	-0.0213693	0.00136377	-0.0213693	0.168	0.198	0.0442508	-0.0450403	0.151	0.167
Cbll1	down in Aged vs Young	0.000365578	0.685371	-0.0212346	0.000182806	-0.0287	0.124	0.156	0.685371	-0.0212346	0.144	0.144
Zwint	down in Aged vs Young	0.016317	0.162763	-0.0212308	0.00819204	-0.0212308	0.413	0.459	0.162763	-0.0355886	0.477	0.473
Abtb1	down in Aged vs Young	0.0034666	0.0200562	-0.0211905	0.0017348	-0.0211905	0.149	0.177	0.0200562	-0.0509766	0.154	0.172
Ddx10	down in Aged vs Young	0.00224986	0.00887908	-0.0211028	0.00112556	-0.0211028	0.22	0.257	0.00887908	-0.0520317	0.254	0.278
Psmd3	down in Aged vs Young	0.000272057	0.84447	-0.0210982	0.000136038	-0.0260307	0.346	0.4	0.84447	-0.0210982	0.443	0.43
Fam26f	down in Aged vs Young	0.00550807	0.873062	-0.0210931	0.00275784	-0.0210931	0.154	0.182	0.873062	-0.0228446	0.236	0.226
Mrps22	down in Aged vs Young	1.6175e-20	0.221059	-0.0210248	8.08749e-21	-0.0747492	0.104	0.182	0.221059	-0.0210248	0.167	0.177
Pes1	down in Aged vs Young	0.00184596	0.151795	-0.0209632	0.000923404	-0.0209632	0.276	0.32	0.151795	-0.0444568	0.311	0.318
Mettl1	down in Aged vs Young	9.82448e-05	0.855759	-0.020955	4.91236e-05	-0.0335854	0.313	0.368	0.855759	-0.020955	0.45	0.428
Cap1	down in Aged vs Young	0.000693648	0.00100454	-0.0208143	0.00100454	-0.0208143	0.118	0.146	0.000346884	-0.0496245	0.096	0.124
Btf3l4	down in Aged vs Young	0.0283334	0.842888	-0.0207823	0.0142685	-0.0213695	0.505	0.551	0.842888	-0.0207823	0.532	0.507
Brd2	down in Aged vs Young	4.08166e-12	0.993938	-0.0207501	2.04083e-12	-0.0988213	0.352	0.437	0.993938	-0.0207501	0.367	0.35
Daxx	down in Aged vs Young	0.00306898	0.281903	-0.0207283	0.00153567	-0.0207283	0.157	0.187	0.281903	-0.0338257	0.154	0.16
Odf2	down in Aged vs Young	2.55135e-09	0.682638	-0.0206999	1.27567e-09	-0.0559918	0.127	0.178	0.682638	-0.0206999	0.135	0.136
Fdxr	down in Aged vs Young	4.19963e-05	0.441971	-0.0206035	2.09984e-05	-0.0232307	0.103	0.137	0.441971	-0.0206035	0.157	0.162
Cnpy3	down in Aged vs Young	0.000721153	0.848403	-0.0206029	0.000360642	-0.0342439	0.319	0.367	0.848403	-0.0206029	0.355	0.348
Exoc4	down in Aged vs Young	0.000234926	0.147308	-0.0205918	0.00011747	-0.0205918	0.16	0.197	0.147308	-0.0312657	0.168	0.18
Zmat2	down in Aged vs Young	0.0199429	0.124865	-0.0205889	0.0100217	-0.0205889	0.456	0.5	0.124865	-0.0317736	0.594	0.587
Gtf2h2	down in Aged vs Young	0.00355074	0.568202	-0.0205768	0.00177695	-0.0205768	0.129	0.156	0.568202	-0.0220657	0.203	0.205
Prmt1	down in Aged vs Young	0.00708776	0.428548	-0.0205719	0.00355018	-0.0265898	0.73	0.765	0.428548	-0.0205719	0.821	0.779
Tk1	down in Aged vs Young	1.98145e-23	0.0715204	-0.0205632	9.90723e-24	-0.139827	0.095	0.174	0.0715204	-0.0205632	0.12	0.136
Fars2	down in Aged vs Young	6.44909e-05	0.588367	-0.0204453	3.2246e-05	-0.0240396	0.178	0.221	0.588367	-0.0204453	0.226	0.229
Mia3	down in Aged vs Young	0.00509987	0.0334593	-0.0204266	0.00255319	-0.0204266	0.096	0.117	0.0334593	-0.0392292	0.108	0.124
Inpp5d	down in Aged vs Young	0.00143836	0.00105204	-0.0204026	0.000719438	-0.0204026	0.188	0.223	0.00105204	-0.0682206	0.171	0.199
Rfc5	down in Aged vs Young	5.08202e-14	0.254105	-0.0203594	2.54101e-14	-0.0976431	0.266	0.347	0.254105	-0.0203594	0.312	0.322
Mrpl43	down in Aged vs Young	7.11066e-33	0.868292	-0.02026	3.55533e-33	-0.160321	0.374	0.513	0.868292	-0.02026	0.546	0.522
Samm50	down in Aged vs Young	5.04902e-05	0.964547	-0.0202578	2.52454e-05	-0.0533829	0.486	0.544	0.964547	-0.0202578	0.577	0.548
Taf3	down in Aged vs Young	3.82749e-11	0.346961	-0.0202422	1.91375e-11	-0.0622935	0.17	0.235	0.346961	-0.0202422	0.273	0.251
Nefh	down in Aged vs Young	0.000351606	0.832167	-0.0202281	0.000175818	-0.0309697	0.144	0.177	0.832167	-0.0202281	0.182	0.181
Aldh9a1	down in Aged vs Young	0.00104734	0.0108246	-0.0202015	0.000523806	-0.0202015	0.261	0.305	0.0108246	-0.0499175	0.269	0.291
Kif20b	down in Aged vs Young	1.81166e-06	0.00516232	-0.0201932	9.05829e-07	-0.0201932	0.086	0.122	0.00516232	-0.0544905	0.097	0.118
Mrps18b	down in Aged vs Young	2.56831e-11	0.715614	-0.0201817	1.28416e-11	-0.0719115	0.25	0.324	0.715614	-0.0201817	0.353	0.35
2310022A10Rik	down in Aged vs Young	0.000392504	0.026974	-0.0201567	0.000196271	-0.0201567	0.109	0.139	0.026974	-0.0374623	0.097	0.113
Msrb1	down in Aged vs Young	0.000108862	0.67891	-0.0201283	5.44324e-05	-0.0352055	0.233	0.278	0.67891	-0.0201283	0.297	0.282
Pepd	down in Aged vs Young	0.00143182	0.00246199	-0.0200992	0.000716167	-0.0200992	0.17	0.204	0.00246199	-0.0631355	0.213	0.24
4930453N24Rik	down in Aged vs Young	4.13281e-06	0.888509	-0.0200861	2.06641e-06	-0.0405985	0.177	0.224	0.888509	-0.0200861	0.236	0.232
Fbxo7	down in Aged vs Young	1.7839e-05	0.926205	-0.0200621	8.91952e-06	-0.0319698	0.17	0.215	0.926205	-0.0200621	0.218	0.213
Pdcd2l	down in Aged vs Young	3.56569e-06	0.776415	-0.0200573	1.78285e-06	-0.0389892	0.129	0.17	0.776415	-0.0200573	0.179	0.178
Hist1h1c	down in Aged vs Young	0.00424746	0.0324815	-0.0199341	0.00212599	-0.0199341	0.271	0.311	0.0324815	-0.0866241	0.238	0.252
Acp1	down in Aged vs Young	2.24471e-08	0.990589	-0.0198886	1.12236e-08	-0.0606181	0.443	0.518	0.990589	-0.0198886	0.564	0.538
Gng5	down in Aged vs Young	6.5835e-47	0.0434096	-0.0197728	3.29175e-47	-0.155448	0.913	0.961	0.0434096	-0.0197728	0.979	0.968
Grhpr	down in Aged vs Young	0.00166821	0.902431	-0.0197079	0.000834455	-0.0214978	0.184	0.219	0.902431	-0.0197079	0.253	0.246
Nfic	down in Aged vs Young	2.67241e-11	0.625223	-0.0197072	1.3362e-11	-0.0873455	0.416	0.505	0.625223	-0.0197072	0.532	0.5
Tab2	down in Aged vs Young	7.20386e-06	0.701873	-0.0196536	3.60194e-06	-0.0333548	0.175	0.221	0.701873	-0.0196536	0.209	0.209
Pdcl3	down in Aged vs Young	0.00368182	0.593908	-0.019621	0.00184261	-0.019621	0.359	0.409	0.593908	-0.0287337	0.461	0.447
Ssbp3	down in Aged vs Young	2.01622e-05	0.00766149	-0.0195803	0.00766149	-0.0195803	0.231	0.263	1.00812e-05	-0.073798	0.141	0.178
Immp1l	down in Aged vs Young	1.43063e-09	0.222748	-0.019577	7.15317e-10	-0.0655606	0.442	0.521	0.222748	-0.019577	0.542	0.54
Pts	down in Aged vs Young	0.0950628	0.241527	-0.0195408	0.0487181	-0.0195408	0.635	0.683	0.241527	-0.0304168	0.708	0.686
Psmd10	down in Aged vs Young	0.00375916	0.611521	-0.0195291	0.00188135	-0.0195291	0.268	0.307	0.611521	-0.024563	0.377	0.37
Kctd10	down in Aged vs Young	0.0452596	0.0578803	-0.0194457	0.0228918	-0.0194457	0.255	0.281	0.0578803	-0.0390145	0.125	0.139
Rbm43	down in Aged vs Young	0.00160533	0.00722158	-0.0194422	0.00722158	-0.0194422	0.311	0.352	0.000802988	-0.0649956	0.338	0.368
Thoc5	down in Aged vs Young	5.4559e-06	0.490245	-0.0194313	2.72796e-06	-0.0387876	0.102	0.138	0.490245	-0.0194313	0.133	0.137
Cabin1	down in Aged vs Young	4.95622e-07	0.931357	-0.0194149	2.47811e-07	-0.043286	0.168	0.219	0.931357	-0.0194149	0.227	0.222
Ddx1	down in Aged vs Young	0.000480543	0.0690099	-0.019337	0.0002403	-0.019337	0.329	0.383	0.0690099	-0.0404376	0.294	0.307
Racgap1	down in Aged vs Young	1.79154e-08	0.174735	-0.0193323	8.95768e-09	-0.0743075	0.101	0.143	0.174735	-0.0193323	0.097	0.107
Srp19	down in Aged vs Young	4.06955e-17	0.860375	-0.0193167	2.03477e-17	-0.0910439	0.327	0.432	0.860375	-0.0193167	0.462	0.444
Ufc1	down in Aged vs Young	6.36815e-34	0.423633	-0.0193069	3.18407e-34	-0.157552	0.419	0.562	0.423633	-0.0193069	0.544	0.537
Znhit3	down in Aged vs Young	1.60625e-09	0.864777	-0.0193051	8.03125e-10	-0.0547065	0.148	0.204	0.864777	-0.0193051	0.234	0.231
Ifitm2	down in Aged vs Young	2.51999e-05	0.0803169	-0.0192946	0.0803169	-0.0192946	0.979	0.991	1.26e-05	-0.0479833	0.996	0.988
Prpf19	down in Aged vs Young	0.0057091	0.00857035	-0.01927	0.00857035	-0.01927	0.462	0.508	0.00285863	-0.0667119	0.494	0.507
Myl12a	down in Aged vs Young	3.9328e-09	0.0253404	-0.0192648	0.0253404	-0.0192648	0.819	0.852	1.9664e-09	-0.0830165	0.882	0.893
N6amt1	down in Aged vs Young	0.000452497	0.623441	-0.0192554	0.000226274	-0.0250804	0.214	0.257	0.623441	-0.0192554	0.305	0.292
B4galt1	down in Aged vs Young	0.013251	0.305183	-0.0192328	0.00664762	-0.0192328	0.129	0.152	0.305183	-0.0254845	0.102	0.109
Slc6a6	down in Aged vs Young	5.11167e-11	0.422733	-0.0192163	2.55583e-11	-0.0797109	0.212	0.279	0.422733	-0.0192163	0.238	0.22
Baz2a	down in Aged vs Young	0.00930813	0.788466	-0.0192075	0.00466494	-0.0221465	0.14	0.164	0.788466	-0.0192075	0.155	0.155
Nme1	down in Aged vs Young	3.81811e-07	0.523709	-0.0191825	1.90905e-07	-0.0703422	0.72	0.758	0.523709	-0.0191825	0.826	0.774
Trappc1	down in Aged vs Young	0.000692361	0.963728	-0.0191698	0.000346241	-0.0191698	0.324	0.377	0.963728	-0.0253372	0.445	0.428
Fam114a2	down in Aged vs Young	0.00172891	0.03581	-0.0191247	0.000864829	-0.0191247	0.288	0.333	0.03581	-0.051466	0.354	0.367
Gpank1	down in Aged vs Young	9.71842e-16	0.718095	-0.0191015	4.85921e-16	-0.0823854	0.123	0.192	0.718095	-0.0191015	0.183	0.175
Mob3a	down in Aged vs Young	3.3966e-08	0.00505872	-0.0190722	0.00505872	-0.0190722	0.188	0.217	1.6983e-08	-0.0889887	0.147	0.197
9130401M01Rik	down in Aged vs Young	2.54404e-10	0.563797	-0.0190143	1.27202e-10	-0.0599431	0.195	0.262	0.563797	-0.0190143	0.278	0.26
Miip	down in Aged vs Young	6.46083e-05	0.705686	-0.0190077	3.23047e-05	-0.0261662	0.115	0.15	0.705686	-0.0190077	0.12	0.121
Cbx3	down in Aged vs Young	0.000863893	0.232321	-0.0189763	0.232321	-0.0189763	0.626	0.662	0.00043204	-0.146634	0.352	0.374
Tmem97	down in Aged vs Young	5.9358e-06	0.439153	-0.0189453	2.9679e-06	-0.0296117	0.155	0.2	0.439153	-0.0189453	0.186	0.191
Rcl1	down in Aged vs Young	8.52786e-09	0.977629	-0.0189212	4.26393e-09	-0.0580138	0.309	0.383	0.977629	-0.0189212	0.395	0.379
Nfx1	down in Aged vs Young	1.02317e-05	0.758894	-0.0188119	5.11586e-06	-0.0318654	0.209	0.259	0.758894	-0.0188119	0.206	0.205
Bptf	down in Aged vs Young	0.00624967	0.00355119	-0.0187649	0.00355119	-0.0187649	0.381	0.427	0.00312973	-0.0707875	0.407	0.426
Nol11	down in Aged vs Young	0.00211396	0.319218	-0.0187557	0.00105754	-0.019357	0.181	0.215	0.319218	-0.0187557	0.192	0.2
Fmnl1	down in Aged vs Young	1.88039e-13	0.0064197	-0.018703	0.0064197	-0.018703	0.263	0.295	9.40195e-14	-0.109762	0.127	0.193
Pola1	down in Aged vs Young	3.4949e-05	3.05036e-05	-0.0186344	1.74747e-05	-0.0186344	0.084	0.114	3.05036e-05	-0.0499155	0.111	0.146
Uap1	down in Aged vs Young	2.13351e-14	0.334736	-0.0186153	1.06676e-14	-0.0828955	0.238	0.323	0.334736	-0.0186153	0.156	0.164
Mars	down in Aged vs Young	2.91108e-12	0.11552	-0.0185821	1.45554e-12	-0.0600028	0.139	0.202	0.11552	-0.0185821	0.139	0.152
Cish	down in Aged vs Young	0.0296037	0.0529342	-0.0185199	0.014913	-0.0185199	0.127	0.147	0.0529342	-0.0575601	0.114	0.127
1700025G04Rik	down in Aged vs Young	2.72519e-24	0.689285	-0.0184298	1.3626e-24	-0.104873	0.099	0.18	0.689285	-0.0184298	0.173	0.174
Tmem180	down in Aged vs Young	2.04927e-12	0.201786	-0.0184268	1.02464e-12	-0.0649043	0.115	0.173	0.201786	-0.0184268	0.13	0.14
Tigd2	down in Aged vs Young	3.53024e-26	0.685938	-0.01838	1.76512e-26	-0.140855	0.216	0.323	0.685938	-0.01838	0.351	0.333
Ccdc34	down in Aged vs Young	1.63123e-12	0.617818	-0.0182983	8.15613e-13	-0.102437	0.248	0.322	0.617818	-0.0182983	0.349	0.333
Mrps5	down in Aged vs Young	0.0105004	0.280636	-0.0182518	0.00526408	-0.0182518	0.35	0.393	0.280636	-0.0382635	0.464	0.455
Snx3	down in Aged vs Young	6.45796e-05	0.19869	-0.0182351	3.22903e-05	-0.0469268	0.666	0.733	0.19869	-0.0182351	0.807	0.784
Mlkl	down in Aged vs Young	0.000923321	0.0632966	-0.0181588	0.000461767	-0.0181588	0.09	0.116	0.0632966	-0.0230107	0.097	0.111
Ubxn8	down in Aged vs Young	0.00193364	0.0799934	-0.0181302	0.000967287	-0.0181302	0.206	0.244	0.0799934	-0.0405567	0.244	0.258
Ptpn2	down in Aged vs Young	0.00376989	0.0057482	-0.0181064	0.00188672	-0.0181064	0.23	0.266	0.0057482	-0.0503387	0.274	0.299
Coa6	down in Aged vs Young	8.90994e-11	0.735722	-0.0180907	4.45497e-11	-0.0729723	0.223	0.293	0.735722	-0.0180907	0.319	0.314
Pqbp1	down in Aged vs Young	0.012369	0.372	-0.0180574	0.00620374	-0.0180574	0.31	0.352	0.372	-0.037305	0.408	0.401
Pigyl	down in Aged vs Young	6.99192e-05	0.875415	-0.0179923	3.49602e-05	-0.033688	0.317	0.374	0.875415	-0.0179923	0.419	0.403
Dok2	down in Aged vs Young	4.49635e-07	0.00033991	-0.017975	0.00033991	-0.017975	0.201	0.241	2.24817e-07	-0.113123	0.218	0.265
Rsu1	down in Aged vs Young	0.00649009	0.207229	-0.0179736	0.00325033	-0.0179736	0.577	0.632	0.207229	-0.0269994	0.642	0.631
Il3ra	down in Aged vs Young	6.81782e-07	0.550364	-0.0179697	3.40891e-07	-0.0526301	0.112	0.152	0.550364	-0.0179697	0.139	0.143
Gnas	down in Aged vs Young	5.26247e-151	0.731197	-0.0179343	2.63123e-151	-0.28364	0.917	0.975	0.731197	-0.0179343	0.595	0.577
Abt1	down in Aged vs Young	0.000348999	0.981959	-0.0179321	0.000174515	-0.0290857	0.187	0.224	0.981959	-0.0179321	0.201	0.197
Pygl	down in Aged vs Young	0.006065	0.0116514	-0.0178831	0.00303711	-0.0178831	0.184	0.215	0.0116514	-0.0553807	0.171	0.19
Armt1	down in Aged vs Young	0.00130853	0.838267	-0.0178435	0.000654481	-0.0178435	0.132	0.162	0.838267	-0.018753	0.164	0.163
Churc1	down in Aged vs Young	0.0526991	0.835999	-0.0176478	0.0267062	-0.0176478	0.404	0.442	0.835999	-0.032796	0.484	0.459
Rpp30	down in Aged vs Young	0.00772809	0.0882582	-0.0176158	0.00387154	-0.0176158	0.224	0.258	0.0882582	-0.0310782	0.27	0.284
Tsen15	down in Aged vs Young	2.45e-05	0.98742	-0.0175552	1.22501e-05	-0.0338459	0.297	0.355	0.98742	-0.0175552	0.377	0.365
Mecr	down in Aged vs Young	5.81977e-07	0.56877	-0.0173569	2.90988e-07	-0.026273	0.105	0.147	0.56877	-0.0173569	0.146	0.149
Kin	down in Aged vs Young	6.90422e-23	0.519802	-0.0173135	3.45211e-23	-0.103094	0.142	0.232	0.519802	-0.0173135	0.248	0.233
Ewsr1	down in Aged vs Young	2.28165e-05	0.0684363	-0.0173095	0.0684363	-0.0173095	0.734	0.765	1.14083e-05	-0.0845924	0.661	0.668
Tet3	down in Aged vs Young	0.000779827	0.061751	-0.0173065	0.00038999	-0.0173065	0.127	0.158	0.061751	-0.0279656	0.126	0.142
Rnf6	down in Aged vs Young	0.037893	0.765488	-0.0172245	0.0191295	-0.0175937	0.282	0.314	0.765488	-0.0172245	0.163	0.164
Larp1	down in Aged vs Young	5.75875e-10	0.569723	-0.0171178	2.87937e-10	-0.0547065	0.18	0.243	0.569723	-0.0171178	0.142	0.145
2810402E24Rik	down in Aged vs Young	3.12522e-16	0.746264	-0.0170862	1.56261e-16	-0.0752395	0.075	0.133	0.746264	-0.0170862	0.169	0.162
Parp1	down in Aged vs Young	0.0240541	0.0709929	-0.017079	0.0121002	-0.017079	0.304	0.338	0.0709929	-0.0517326	0.324	0.332
Rfx7	down in Aged vs Young	0.000181198	0.618357	-0.0170613	9.06032e-05	-0.0290347	0.169	0.206	0.618357	-0.0170613	0.155	0.147
Mpdu1	down in Aged vs Young	2.09238e-06	0.732372	-0.0170233	1.04619e-06	-0.0433175	0.272	0.331	0.732372	-0.0170233	0.327	0.314
Gcnt2	down in Aged vs Young	6.28934e-15	0.105994	-0.0170056	0.105994	-0.0170056	0.548	0.577	3.14467e-15	-0.161419	0.369	0.447
Mmgt2	down in Aged vs Young	0.00920142	0.0273126	-0.0169475	0.00461134	-0.0169475	0.132	0.156	0.0273126	-0.0637917	0.197	0.212
Gtf2h4	down in Aged vs Young	1.28462e-06	0.837618	-0.0169074	6.42312e-07	-0.0374167	0.163	0.212	0.837618	-0.0169074	0.237	0.23
Glrx	down in Aged vs Young	0.00653875	0.0153344	-0.016864	0.0153344	-0.016864	0.41	0.455	0.00327474	-0.0750588	0.452	0.466
Phf3	down in Aged vs Young	2.03558e-30	0.330038	-0.0168596	1.01779e-30	-0.163392	0.321	0.449	0.330038	-0.0168596	0.226	0.209
Commd1	down in Aged vs Young	1.68545e-10	0.773169	-0.0168579	8.42724e-11	-0.0738383	0.388	0.475	0.773169	-0.0168579	0.536	0.516
Arfrp1	down in Aged vs Young	1.01472e-06	0.629286	-0.0168216	5.07361e-07	-0.0501661	0.282	0.344	0.629286	-0.0168216	0.339	0.323
Irf9	down in Aged vs Young	0.166767	0.12137	-0.0168158	0.0871838	-0.0222124	0.271	0.291	0.12137	-0.0168158	0.309	0.279
Mbd1	down in Aged vs Young	0.00153065	0.0707881	-0.0168088	0.000765619	-0.0168088	0.131	0.16	0.0707881	-0.0411765	0.108	0.12
Lpcat3	down in Aged vs Young	4.33106e-05	0.974255	-0.0167999	2.16555e-05	-0.0335828	0.24	0.29	0.974255	-0.0167999	0.325	0.316
Casp7	down in Aged vs Young	0.000314563	0.00294327	-0.0167803	0.000157294	-0.0167803	0.109	0.14	0.00294327	-0.0394322	0.094	0.117
Mettl5	down in Aged vs Young	2.82964e-14	0.997125	-0.0166899	1.41482e-14	-0.0797591	0.234	0.32	0.997125	-0.0166899	0.339	0.328
Aatf	down in Aged vs Young	1.64321e-07	0.877615	-0.0166883	8.21607e-08	-0.050061	0.233	0.293	0.877615	-0.0166883	0.293	0.283
Zfos1	down in Aged vs Young	1.31421e-44	0.929289	-0.0166767	6.57103e-45	-0.212542	0.785	0.864	0.929289	-0.0166767	0.9	0.889
Enoph1	down in Aged vs Young	0.000804756	0.00526647	-0.0166672	0.00526647	-0.0166672	0.15	0.176	0.000402459	-0.0573157	0.151	0.182
Calhm2	down in Aged vs Young	7.25023e-30	0.55177	-0.0166205	3.62512e-30	-0.110547	0.084	0.174	0.55177	-0.0166205	0.126	0.13
Zfp91	down in Aged vs Young	0.106463	0.0547607	-0.016577	0.0547289	-0.016577	0.291	0.315	0.0547607	-0.0396737	0.159	0.175
Got1	down in Aged vs Young	0.000775325	0.196491	-0.0165443	0.000387738	-0.0165443	0.1	0.128	0.196491	-0.0199597	0.13	0.14
Qdpr	down in Aged vs Young	8.01544e-11	0.0164765	-0.0165271	0.0164765	-0.0165271	0.392	0.43	4.00772e-11	-0.11993	0.435	0.488
Ankrd10	down in Aged vs Young	1.44704e-32	0.950078	-0.0164598	7.2352e-33	-0.169179	0.415	0.547	0.950078	-0.0164598	0.429	0.414
Hmgxb4	down in Aged vs Young	9.51792e-19	0.373037	-0.0163398	4.75896e-19	-0.0793877	0.105	0.179	0.373037	-0.0163398	0.149	0.156
Nudt8	down in Aged vs Young	2.46789e-09	0.976242	-0.0163279	1.23394e-09	-0.0540814	0.137	0.191	0.976242	-0.0163279	0.198	0.194
Llph	down in Aged vs Young	4.52515e-06	0.503785	-0.0162914	2.26258e-06	-0.0412363	0.658	0.724	0.503785	-0.0162914	0.793	0.764
Pfdn2	down in Aged vs Young	1.01587e-05	0.85724	-0.016257	5.07938e-06	-0.0501983	0.625	0.687	0.85724	-0.016257	0.74	0.7
Bcdin3d	down in Aged vs Young	0.00151727	0.666603	-0.0162547	0.000758924	-0.0239325	0.082	0.105	0.666603	-0.0162547	0.132	0.134
Trmt10a	down in Aged vs Young	0.00486163	0.0199398	-0.0162334	0.0199398	-0.0162334	0.103	0.12	0.00243378	-0.0515786	0.099	0.122
Cxxc1	down in Aged vs Young	0.000961096	0.64226	-0.0161516	0.000480664	-0.0197652	0.199	0.238	0.64226	-0.0161516	0.203	0.193
Psmb3	down in Aged vs Young	0.0288693	0.0343371	-0.0161345	0.0343371	-0.0161345	0.707	0.74	0.0145404	-0.0394018	0.82	0.803
Gabpb2	down in Aged vs Young	9.59011e-10	0.668247	-0.0160905	4.79506e-10	-0.0557304	0.111	0.161	0.668247	-0.0160905	0.156	0.158
Toe1	down in Aged vs Young	2.743e-13	0.816161	-0.0160371	1.3715e-13	-0.0574704	0.113	0.175	0.816161	-0.0160371	0.171	0.171
Nfrkb	down in Aged vs Young	0.000483664	0.984509	-0.0160369	0.000241861	-0.0171538	0.089	0.116	0.984509	-0.0160369	0.127	0.124
Hint1	down in Aged vs Young	6.17124e-102	0.866576	-0.0160323	3.08562e-102	-0.255312	0.927	0.957	0.866576	-0.0160323	0.972	0.955
2610524H06Rik	down in Aged vs Young	2.00006e-07	0.526599	-0.0159337	1.00003e-07	-0.0468615	0.277	0.342	0.526599	-0.0159337	0.362	0.341
Ddx28	down in Aged vs Young	2.63198e-06	0.515838	-0.0159103	1.31599e-06	-0.0290568	0.079	0.113	0.515838	-0.0159103	0.112	0.116
Arf1	down in Aged vs Young	1.12966e-23	0.185619	-0.0159079	5.6483e-24	-0.119094	0.783	0.859	0.185619	-0.0159079	0.857	0.839
Supt20	down in Aged vs Young	2.55835e-10	0.906436	-0.0158988	1.27918e-10	-0.0639777	0.265	0.341	0.906436	-0.0158988	0.309	0.298
Tfdp2	down in Aged vs Young	0.000557297	0.561585	-0.0158792	0.000278687	-0.033559	0.249	0.292	0.561585	-0.0158792	0.285	0.271
Clp1	down in Aged vs Young	6.0567e-06	0.728183	-0.015864	3.02835e-06	-0.0263239	0.146	0.19	0.728183	-0.015864	0.17	0.172
Cdc37	down in Aged vs Young	2.87052e-07	0.345824	-0.0158397	1.43526e-07	-0.0610155	0.775	0.821	0.345824	-0.0158397	0.851	0.836
Gnpat	down in Aged vs Young	2.30869e-07	0.986747	-0.015799	1.15434e-07	-0.042527	0.148	0.196	0.986747	-0.015799	0.16	0.157
Abcb8	down in Aged vs Young	0.0258957	0.93267	-0.0157839	0.0130328	-0.0181221	0.137	0.159	0.93267	-0.0157839	0.128	0.125
Prpf31	down in Aged vs Young	0.0276512	0.178434	-0.015776	0.0139225	-0.015776	0.334	0.372	0.178434	-0.0381768	0.395	0.396
Kifap3	down in Aged vs Young	0.00245053	0.997534	-0.0157618	0.00122602	-0.0157618	0.1	0.124	0.997534	-0.0193254	0.16	0.156
Cwc27	down in Aged vs Young	6.28483e-07	0.893864	-0.0157524	3.14241e-07	-0.0388047	0.149	0.196	0.893864	-0.0157524	0.187	0.182
Pgm1	down in Aged vs Young	0.0304803	0.113885	-0.0156731	0.0153581	-0.0156731	0.164	0.188	0.113885	-0.0276758	0.123	0.135
Nxt1	down in Aged vs Young	6.47216e-38	0.93085	-0.0156284	3.23608e-38	-0.174556	0.331	0.473	0.93085	-0.0156284	0.469	0.453
Dnpep	down in Aged vs Young	0.0021667	0.0483061	-0.0155557	0.00108394	-0.0155557	0.278	0.323	0.0483061	-0.0520612	0.366	0.375
Mapkap1	down in Aged vs Young	0.00189411	0.283659	-0.0155416	0.000947503	-0.0226081	0.185	0.219	0.283659	-0.0155416	0.214	0.197
Anapc10	down in Aged vs Young	7.24154e-06	0.938533	-0.0154603	3.62077e-06	-0.0276106	0.189	0.239	0.938533	-0.0154603	0.261	0.258
Mapre2	down in Aged vs Young	6.38354e-06	0.0166191	-0.0153845	0.0166191	-0.0153845	0.227	0.254	3.19177e-06	-0.0817482	0.212	0.258
Rer1	down in Aged vs Young	1.56076e-09	0.566429	-0.0153648	7.8038e-10	-0.0681846	0.561	0.642	0.566429	-0.0153648	0.616	0.601
Trmt112	down in Aged vs Young	1.82113e-17	0.044243	-0.0153569	0.044243	-0.0153569	0.84	0.879	9.10566e-18	-0.12826	0.895	0.914
Nsmce2	down in Aged vs Young	3.58254e-17	0.959648	-0.0153262	1.79127e-17	-0.0905905	0.241	0.334	0.959648	-0.0153262	0.338	0.329
Csk	down in Aged vs Young	0.0301401	0.528316	-0.0152494	0.0151853	-0.0152494	0.495	0.545	0.528316	-0.0290808	0.348	0.342
Atp13a2	down in Aged vs Young	7.68976e-05	0.266741	-0.015225	3.84495e-05	-0.0326012	0.288	0.34	0.266741	-0.015225	0.104	0.112
Nfu1	down in Aged vs Young	4.08421e-06	0.724034	-0.0152169	2.04211e-06	-0.0450936	0.414	0.482	0.724034	-0.0152169	0.553	0.531
Rars	down in Aged vs Young	1.46641e-05	0.774319	-0.0152019	7.33209e-06	-0.0330012	0.245	0.299	0.774319	-0.0152019	0.319	0.314
Egfl7	down in Aged vs Young	5.90362e-14	0.525114	-0.0151595	2.95181e-14	-0.105346	0.533	0.62	0.525114	-0.0151595	0.601	0.572
Dnaja1	down in Aged vs Young	0.000546016	0.0529524	-0.0151523	0.0529524	-0.0151523	0.762	0.795	0.000273045	-0.13633	0.849	0.817
1500011B03Rik	down in Aged vs Young	0.102532	0.583678	-0.0150667	0.0526521	-0.0150667	0.29	0.317	0.583678	-0.0289393	0.313	0.292
Nelfa	down in Aged vs Young	0.00771925	0.668914	-0.015048	0.0038671	-0.015048	0.218	0.253	0.668914	-0.0254077	0.24	0.239
Gucy1a3	down in Aged vs Young	0.058942	0.420731	-0.0150448	0.0299186	-0.0150448	0.099	0.115	0.420731	-0.0157526	0.127	0.117
Uchl5	down in Aged vs Young	4.85858e-08	0.829341	-0.0150384	2.42929e-08	-0.0644384	0.394	0.466	0.829341	-0.0150384	0.501	0.47
Pbxip1	down in Aged vs Young	0.0354781	0.0909171	-0.0149989	0.0178992	-0.0149989	0.188	0.213	0.0909171	-0.0471059	0.227	0.237
Supt4a	down in Aged vs Young	7.13099e-07	0.679975	-0.0148596	3.5655e-07	-0.0575837	0.586	0.655	0.679975	-0.0148596	0.707	0.684
Snrpa	down in Aged vs Young	0.00919221	0.0627406	-0.0148548	0.0627406	-0.0148548	0.454	0.487	0.00460671	-0.0614354	0.568	0.574
Psma3	down in Aged vs Young	0.00108181	0.440919	-0.0148067	0.000541052	-0.0350225	0.811	0.847	0.440919	-0.0148067	0.901	0.87
Pdhx	down in Aged vs Young	7.27281e-05	0.456425	-0.0147161	3.63647e-05	-0.0257121	0.084	0.113	0.456425	-0.0147161	0.107	0.112
Glb1	down in Aged vs Young	0.000118299	0.877546	-0.0146996	5.91511e-05	-0.0215864	0.225	0.274	0.877546	-0.0146996	0.274	0.266
Ndufaf3	down in Aged vs Young	0.00537418	0.594081	-0.0146789	0.00269071	-0.0146789	0.196	0.229	0.594081	-0.015691	0.29	0.275
Tspo	down in Aged vs Young	0.0198258	0.640408	-0.0146688	0.00996252	-0.0376323	0.755	0.795	0.640408	-0.0146688	0.863	0.842
Zscan2	down in Aged vs Young	0.0172181	0.0111831	-0.014668	0.0111831	-0.014668	0.104	0.124	0.00864641	-0.0339055	0.083	0.102
Zfp467	down in Aged vs Young	2.22153e-09	0.0787707	-0.0146566	1.11077e-09	-0.0854252	0.268	0.336	0.0787707	-0.0146566	0.305	0.27
Ptprcap	down in Aged vs Young	5.64367e-05	0.652596	-0.0146549	2.82187e-05	-0.05215	0.942	0.958	0.652596	-0.0146549	0.978	0.972
Dhodh	down in Aged vs Young	0.0279607	0.46478	-0.0146505	0.0140795	-0.0146505	0.156	0.179	0.46478	-0.0212558	0.171	0.175
Cpt2	down in Aged vs Young	0.0745416	0.742492	-0.0146193	0.0379925	-0.0146193	0.128	0.145	0.742492	-0.0239208	0.144	0.143
Wdr74	down in Aged vs Young	3.17111e-12	0.808281	-0.0146191	1.58555e-12	-0.0738008	0.255	0.336	0.808281	-0.0146191	0.353	0.338
Zeb1	down in Aged vs Young	0.00952154	0.0434464	-0.0145838	0.00477216	-0.0145838	0.151	0.178	0.0434464	-0.0431061	0.192	0.208
Psmg3	down in Aged vs Young	4.15135e-12	0.727021	-0.0145776	2.07568e-12	-0.0731383	0.22	0.297	0.727021	-0.0145776	0.302	0.299
Mtch2	down in Aged vs Young	0.0195329	0.0193961	-0.0145701	0.00981459	-0.0145701	0.461	0.508	0.0193961	-0.0436261	0.571	0.568
Ssr2	down in Aged vs Young	6.35689e-06	0.879403	-0.0145683	3.17845e-06	-0.0534675	0.625	0.679	0.879403	-0.0145683	0.721	0.69
Zranb1	down in Aged vs Young	0.0082938	0.696482	-0.0145532	0.00415553	-0.0145532	0.17	0.199	0.696482	-0.0226173	0.167	0.168
Ube2q1	down in Aged vs Young	4.35383e-05	0.0251023	-0.014514	0.0251023	-0.014514	0.172	0.194	2.17694e-05	-0.056436	0.119	0.154
Tex264	down in Aged vs Young	4.53992e-06	0.660533	-0.0145033	2.26996e-06	-0.0397863	0.225	0.279	0.660533	-0.0145033	0.34	0.323
Tst	down in Aged vs Young	5.50125e-09	0.967422	-0.0144432	2.75063e-09	-0.0528768	0.114	0.163	0.967422	-0.0144432	0.186	0.183
Mta2	down in Aged vs Young	5.56516e-09	0.888423	-0.0143677	2.78258e-09	-0.0666351	0.311	0.383	0.888423	-0.0143677	0.232	0.225
Dpy30	down in Aged vs Young	2.29474e-18	0.913001	-0.0142547	1.14737e-18	-0.119102	0.535	0.638	0.913001	-0.0142547	0.657	0.618
Tcirg1	down in Aged vs Young	0.00411018	0.00389957	-0.0142495	0.00205721	-0.0142495	0.101	0.125	0.00389957	-0.0419969	0.098	0.12
Mdh1	down in Aged vs Young	2.2006e-11	0.168058	-0.0141774	0.168058	-0.0141774	0.786	0.819	1.1003e-11	-0.0975351	0.88	0.883
Hdac10	down in Aged vs Young	0.00186631	0.0283256	-0.0141645	0.000933591	-0.0141645	0.115	0.143	0.0283256	-0.028949	0.097	0.113
Wdr61	down in Aged vs Young	0.00472436	0.037649	-0.0141505	0.037649	-0.0141505	0.476	0.513	0.00236498	-0.0568047	0.593	0.595
Adamts10	down in Aged vs Young	0.00299694	0.689822	-0.0141067	0.0014996	-0.0141067	0.115	0.141	0.689822	-0.017385	0.11	0.112
AI480526	down in Aged vs Young	1.51279e-06	0.503092	-0.0140367	7.56396e-07	-0.0339571	0.103	0.142	0.503092	-0.0140367	0.143	0.135
Eif2s3y	down in Aged vs Young	0.00709559	0.0167421	-0.0140106	0.0167421	-0.0140106	0.372	0.414	0.00355411	-0.0687883	0.366	0.387
Gtf2a2	down in Aged vs Young	6.09502e-12	0.648603	-0.0139978	3.04751e-12	-0.0866137	0.52	0.608	0.648603	-0.0139978	0.59	0.557
Bmyc	down in Aged vs Young	9.98682e-11	0.781475	-0.0139756	4.99341e-11	-0.0820878	0.411	0.497	0.781475	-0.0139756	0.565	0.532
Atp6v0b	down in Aged vs Young	0.0416957	0.0251499	-0.0139749	0.0210698	-0.0139749	0.571	0.617	0.0251499	-0.0550176	0.671	0.656
Prdx3	down in Aged vs Young	0.0272806	0.0197896	-0.0139523	0.0137346	-0.0139523	0.493	0.543	0.0197896	-0.0577542	0.546	0.552
Ttyh3	down in Aged vs Young	0.00996218	0.54899	-0.0139512	0.00499356	-0.0139512	0.163	0.19	0.54899	-0.0308907	0.132	0.135
Nufip1	down in Aged vs Young	2.52878e-10	0.647088	-0.0139333	1.26439e-10	-0.0574959	0.126	0.181	0.647088	-0.0139333	0.191	0.193
D730003I15Rik	down in Aged vs Young	5.45588e-06	0.674807	-0.0138817	2.72794e-06	-0.0332678	0.073	0.104	0.674807	-0.0138817	0.11	0.105
Poc1b	down in Aged vs Young	9.7362e-05	0.0228338	-0.0138745	0.0228338	-0.0138745	0.089	0.106	4.86822e-05	-0.0508951	0.081	0.111
Tsr3	down in Aged vs Young	0.0285269	0.832635	-0.0138415	0.0143667	-0.0138415	0.196	0.223	0.832635	-0.0199957	0.249	0.245
Mrps9	down in Aged vs Young	1.27298e-25	0.779489	-0.0138168	6.36488e-26	-0.129915	0.28	0.396	0.779489	-0.0138168	0.372	0.367
Ubr7	down in Aged vs Young	0.00092437	0.306137	-0.0138029	0.000462292	-0.0232904	0.151	0.184	0.306137	-0.0138029	0.139	0.147
Timm9	down in Aged vs Young	4.51541e-24	0.533947	-0.0136818	2.2577e-24	-0.120396	0.228	0.337	0.533947	-0.0136818	0.346	0.324
Rbbp4	down in Aged vs Young	5.08212e-26	0.0141632	-0.013677	0.0141632	-0.013677	0.534	0.577	2.54106e-26	-0.188581	0.53	0.613
Prkag1	down in Aged vs Young	0.0184254	0.704172	-0.0136435	0.00925553	-0.0136435	0.298	0.336	0.704172	-0.0279401	0.364	0.355
Dnase2a	down in Aged vs Young	0.000147853	0.322378	-0.0136312	7.39291e-05	-0.0359197	0.257	0.305	0.322378	-0.0136312	0.359	0.332
Snapc2	down in Aged vs Young	0.00813734	0.752874	-0.013631	0.00407698	-0.013631	0.148	0.175	0.752874	-0.0146294	0.207	0.199
Top3b	down in Aged vs Young	0.00757422	0.887466	-0.0135716	0.00379431	-0.0135716	0.198	0.231	0.887466	-0.0186368	0.182	0.178
Bnip2	down in Aged vs Young	0.0117082	0.017886	-0.0134874	0.00587132	-0.0134874	0.343	0.387	0.017886	-0.0618958	0.362	0.375
Abcf1	down in Aged vs Young	0.004759	0.741359	-0.0134242	0.00238234	-0.017594	0.383	0.429	0.741359	-0.0134242	0.426	0.405
BC005624	down in Aged vs Young	0.00183007	0.516487	-0.0133933	0.000915452	-0.0300834	0.355	0.404	0.516487	-0.0133933	0.506	0.472
Tdp1	down in Aged vs Young	0.00561097	0.0502555	-0.013375	0.00280943	-0.013375	0.105	0.13	0.0502555	-0.028697	0.13	0.146
BC029214	down in Aged vs Young	0.00146851	0.922009	-0.013293	0.000734523	-0.0204803	0.322	0.373	0.922009	-0.013293	0.364	0.353
Zfp560	down in Aged vs Young	2.96111e-07	0.95576	-0.0132705	1.48055e-07	-0.0425623	0.24	0.301	0.95576	-0.0132705	0.29	0.287
Alkbh7	down in Aged vs Young	0.0163125	0.0545551	-0.0132408	0.00818979	-0.0132408	0.173	0.201	0.0545551	-0.0541491	0.231	0.244
Fam98b	down in Aged vs Young	0.000149775	0.989194	-0.0132138	7.48905e-05	-0.0235804	0.117	0.15	0.989194	-0.0132138	0.214	0.211
Nsmce4a	down in Aged vs Young	2.31883e-08	0.770004	-0.0132006	1.15942e-08	-0.0674023	0.53	0.601	0.770004	-0.0132006	0.112	0.108
Ndufa9	down in Aged vs Young	0.0935432	0.143718	-0.0131785	0.0479198	-0.0131785	0.419	0.457	0.143718	-0.0377369	0.523	0.513
Kctd20	down in Aged vs Young	6.03612e-05	0.873812	-0.0131677	3.0181e-05	-0.0408538	0.179	0.219	0.873812	-0.0131677	0.108	0.108
Nifk	down in Aged vs Young	0.0022027	0.678995	-0.0131414	0.00110196	-0.0253548	0.416	0.468	0.678995	-0.0131414	0.504	0.474
Zcrb1	down in Aged vs Young	5.05242e-11	0.958417	-0.0131071	2.52621e-11	-0.0721114	0.385	0.473	0.958417	-0.0131071	0.504	0.484
Aga	down in Aged vs Young	0.126603	0.877842	-0.013095	0.0654426	-0.0148013	0.19	0.209	0.877842	-0.013095	0.241	0.235
Saal1	down in Aged vs Young	0.000898038	0.338298	-0.0130401	0.00044912	-0.0263716	0.141	0.173	0.338298	-0.0130401	0.184	0.193
Plekho1	down in Aged vs Young	3.95779e-08	0.84451	-0.0129764	1.97889e-08	-0.0575367	0.125	0.171	0.84451	-0.0129764	0.11	0.106
Arhgdia	down in Aged vs Young	0.0470091	0.766063	-0.0129504	0.0237875	-0.0190219	0.692	0.736	0.766063	-0.0129504	0.737	0.695
R3hcc1	down in Aged vs Young	0.00288567	0.896077	-0.0129343	0.00144388	-0.0129343	0.143	0.173	0.896077	-0.0192063	0.187	0.184
Gnl3	down in Aged vs Young	5.59305e-06	0.989892	-0.012902	2.79653e-06	-0.0601482	0.431	0.49	0.989892	-0.012902	0.58	0.552
Scaf1	down in Aged vs Young	0.00473466	0.0300257	-0.0128645	0.00237014	-0.0128645	0.091	0.114	0.0300257	-0.0323415	0.096	0.111
Dlst	down in Aged vs Young	0.00608957	0.475384	-0.0127887	0.00304944	-0.0127887	0.163	0.192	0.475384	-0.0260827	0.128	0.131
Iqgap2	down in Aged vs Young	7.52952e-19	0.92134	-0.0126759	3.76476e-19	-0.125367	0.353	0.458	0.92134	-0.0126759	0.461	0.444
Pex13	down in Aged vs Young	0.000341948	0.0176065	-0.012621	0.0176065	-0.012621	0.244	0.275	0.000170988	-0.0712485	0.22	0.255
Gsta4	down in Aged vs Young	0.0628389	0.683608	-0.0125963	0.0319292	-0.0125963	0.135	0.154	0.683608	-0.0169615	0.229	0.217
Hoxa7	down in Aged vs Young	6.97082e-12	0.632298	-0.0125739	3.48541e-12	-0.0824435	0.261	0.338	0.632298	-0.0125739	0.379	0.36
Mrpl57	down in Aged vs Young	4.41194e-14	0.807894	-0.0125597	2.20597e-14	-0.0942872	0.449	0.543	0.807894	-0.0125597	0.584	0.557
Thyn1	down in Aged vs Young	1.00469e-22	0.82411	-0.0125494	5.02347e-23	-0.11213	0.265	0.377	0.82411	-0.0125494	0.428	0.411
Fam110b	down in Aged vs Young	1.53881e-09	0.736478	-0.012485	7.69405e-10	-0.0534011	0.097	0.143	0.736478	-0.012485	0.137	0.132
Prkab1	down in Aged vs Young	8.31097e-09	0.00537299	-0.0123471	0.00537299	-0.0123471	0.164	0.192	4.15549e-09	-0.0808177	0.141	0.194
Haus7	down in Aged vs Young	1.65564e-07	0.999411	-0.0123329	8.27818e-08	-0.0381121	0.12	0.165	0.999411	-0.0123329	0.182	0.18
Triap1	down in Aged vs Young	3.58371e-07	0.531498	-0.0122583	1.79186e-07	-0.0491725	0.211	0.268	0.531498	-0.0122583	0.301	0.284
Tfam	down in Aged vs Young	4.07348e-09	0.737796	-0.0122354	2.03674e-09	-0.0567642	0.328	0.409	0.737796	-0.0122354	0.428	0.406
4833420G17Rik	down in Aged vs Young	6.4873e-08	0.433046	-0.0122184	3.24365e-08	-0.0543531	0.2	0.256	0.433046	-0.0122184	0.18	0.168
Pcyt2	down in Aged vs Young	0.0213401	0.636418	-0.0121671	0.0107276	-0.0121671	0.279	0.314	0.636418	-0.0174483	0.314	0.3
Rbm48	down in Aged vs Young	0.00961824	0.909791	-0.0120931	0.00482074	-0.0120931	0.115	0.138	0.909791	-0.0254534	0.163	0.16
Ptges3	down in Aged vs Young	0.00934851	0.539499	-0.0120752	0.00468523	-0.0450064	0.556	0.593	0.539499	-0.0120752	0.651	0.607
Srrt	down in Aged vs Young	0.00918792	0.966308	-0.0120658	0.00460456	-0.0120658	0.308	0.351	0.966308	-0.0124048	0.347	0.34
Ilf3	down in Aged vs Young	0.000335193	0.0177583	-0.0119849	0.000167611	-0.0119849	0.214	0.26	0.0177583	-0.0575128	0.215	0.237
Cdc26	down in Aged vs Young	0.166512	0.53181	-0.0119784	0.0870442	-0.0119784	0.627	0.676	0.53181	-0.0167438	0.703	0.679
Kcnq1ot1	down in Aged vs Young	0.000865812	0.395927	-0.0119505	0.000433	-0.0501114	0.608	0.665	0.395927	-0.0119505	0.676	0.636
Ddt	down in Aged vs Young	0.0119767	0.415835	-0.0118217	0.0060064	-0.0118217	0.263	0.3	0.415835	-0.0312584	0.408	0.403
Aph1a	down in Aged vs Young	6.67565e-05	0.447397	-0.0116984	3.33788e-05	-0.0351951	0.257	0.309	0.447397	-0.0116984	0.276	0.259
Atp6v1f	down in Aged vs Young	2.3853e-08	0.765476	-0.0116882	1.19265e-08	-0.0532642	0.826	0.88	0.765476	-0.0116882	0.927	0.913
Sqle	down in Aged vs Young	0.00224335	0.622907	-0.0116713	0.00112231	-0.0355762	0.18	0.211	0.622907	-0.0116713	0.117	0.111
Dkc1	down in Aged vs Young	0.0317545	0.155345	-0.0116681	0.0160053	-0.0127935	0.451	0.495	0.155345	-0.0116681	0.553	0.503
Parl	down in Aged vs Young	8.59116e-12	0.668024	-0.0116292	4.29558e-12	-0.0792482	0.367	0.455	0.668024	-0.0116292	0.469	0.449
Parp2	down in Aged vs Young	0.000865288	0.858664	-0.0116015	0.000432738	-0.0266429	0.237	0.278	0.858664	-0.0116015	0.297	0.288
Lamtor1	down in Aged vs Young	7.70047e-19	0.801795	-0.0115786	3.85023e-19	-0.120646	0.453	0.561	0.801795	-0.0115786	0.582	0.563
Dcaf4	down in Aged vs Young	0.0350305	0.924609	-0.0115537	0.0176714	-0.0120031	0.106	0.124	0.924609	-0.0115537	0.143	0.14
Fam92a	down in Aged vs Young	1.48932e-24	0.854117	-0.0115369	7.44661e-25	-0.12359	0.27	0.387	0.854117	-0.0115369	0.338	0.327
Runx2	down in Aged vs Young	6.81454e-05	0.00402259	-0.0115342	0.00402259	-0.0115342	0.172	0.202	3.40733e-05	-0.0678943	0.126	0.16
Oasl2	down in Aged vs Young	0.416194	0.847071	-0.0114157	0.235928	-0.0114157	0.228	0.243	0.847071	-0.0308993	0.283	0.27
Ifngr1	down in Aged vs Young	3.02517e-07	0.240567	-0.011414	0.240567	-0.011414	0.467	0.501	1.51258e-07	-0.147261	0.478	0.508
Tssc4	down in Aged vs Young	0.00521837	0.762043	-0.0113817	0.0026126	-0.0113817	0.28	0.323	0.762043	-0.0258575	0.349	0.336
Mllt11	down in Aged vs Young	1.191e-06	0.996823	-0.0113743	5.95499e-07	-0.0331382	0.087	0.123	0.996823	-0.0113743	0.106	0.105
Smim20	down in Aged vs Young	0.0315044	0.288693	-0.0113415	0.0158783	-0.0113415	0.396	0.443	0.288693	-0.0337523	0.48	0.467
H2afz	down in Aged vs Young	2.80529e-37	0.165896	-0.0113228	1.40265e-37	-0.241035	0.971	0.981	0.165896	-0.0113228	0.989	0.971
Camk2g	down in Aged vs Young	4.9383e-13	0.398987	-0.0112592	2.46915e-13	-0.080669	0.167	0.236	0.398987	-0.0112592	0.209	0.196
Usp48	down in Aged vs Young	3.5872e-08	0.773593	-0.011226	1.7936e-08	-0.0505223	0.154	0.207	0.773593	-0.011226	0.201	0.194
Chd6	down in Aged vs Young	1.32039e-21	0.347021	-0.0111551	6.60197e-22	-0.106726	0.176	0.271	0.347021	-0.0111551	0.289	0.268
Zmiz2	down in Aged vs Young	3.20014e-21	0.746072	-0.0111242	1.60007e-21	-0.0901631	0.13	0.216	0.746072	-0.0111242	0.167	0.161
Nup88	down in Aged vs Young	0.0118237	0.347353	-0.0111148	0.00592941	-0.0111148	0.104	0.126	0.347353	-0.0227854	0.125	0.131
Lman2l	down in Aged vs Young	0.00929927	0.0653059	-0.0110607	0.00466049	-0.0110607	0.209	0.241	0.0653059	-0.0441392	0.134	0.148
Uba2	down in Aged vs Young	0.0178068	0.0164618	-0.0109612	0.0164618	-0.0109612	0.4	0.445	0.0089434	-0.0587671	0.306	0.326
Rpl36al	down in Aged vs Young	2.08888e-127	0.369219	-0.0109533	1.04444e-127	-0.247254	0.942	0.983	0.369219	-0.0109533	0.989	0.979
Wdr46	down in Aged vs Young	0.00801491	0.0158943	-0.0109195	0.0158943	-0.0109195	0.181	0.207	0.00401552	-0.0432404	0.163	0.19
Tuba1a	down in Aged vs Young	5.95582e-09	0.0152395	-0.0109138	0.0152395	-0.0109138	0.185	0.209	2.97791e-09	-0.104118	0.195	0.252
Rmnd1	down in Aged vs Young	0.0204812	0.21753	-0.0108714	0.0102936	-0.0108714	0.141	0.165	0.21753	-0.0211302	0.165	0.175
Mterf4	down in Aged vs Young	0.0185216	0.557187	-0.010866	0.0093041	-0.014385	0.117	0.138	0.557187	-0.010866	0.166	0.157
Idh3b	down in Aged vs Young	0.239632	0.959723	-0.01086	0.128009	-0.01086	0.531	0.571	0.959723	-0.0119347	0.635	0.616
Tmem147	down in Aged vs Young	4.95747e-19	0.436546	-0.0107685	2.47873e-19	-0.117025	0.485	0.59	0.436546	-0.0107685	0.629	0.617
Nosip	down in Aged vs Young	0.000914846	0.375605	-0.0107454	0.000457528	-0.0107454	0.218	0.261	0.375605	-0.0155315	0.283	0.262
Icam4	down in Aged vs Young	0.000157092	0.417592	-0.0107368	7.8549e-05	-0.0251291	0.098	0.128	0.417592	-0.0107368	0.16	0.149
Gstz1	down in Aged vs Young	0.0183851	0.77112	-0.010704	0.00923521	-0.010704	0.158	0.185	0.77112	-0.0185549	0.174	0.174
Sin3b	down in Aged vs Young	2.2663e-26	0.714344	-0.010703	1.13315e-26	-0.145995	0.537	0.641	0.714344	-0.010703	0.654	0.627
Erich1	down in Aged vs Young	0.0366148	0.554422	-0.0105911	0.0184781	-0.0105911	0.102	0.12	0.554422	-0.0221841	0.154	0.156
Ogfod3	down in Aged vs Young	3.1355e-08	0.941605	-0.0105747	1.56775e-08	-0.0396224	0.119	0.167	0.941605	-0.0105747	0.16	0.156
Anapc15	down in Aged vs Young	3.72864e-11	0.831294	-0.0105569	1.86432e-11	-0.049951	0.123	0.181	0.831294	-0.0105569	0.179	0.179
Tmem230	down in Aged vs Young	0.0424006	0.410386	-0.0105241	0.0214299	-0.0105241	0.355	0.393	0.410386	-0.0196778	0.42	0.389
Smpdl3a	down in Aged vs Young	0.840863	0.609366	-0.0105195	0.60108	-0.0105195	0.62	0.65	0.609366	-0.0169358	0.714	0.668
Ccdc71	down in Aged vs Young	0.0846708	0.383835	-0.0105174	0.0432716	-0.0105174	0.156	0.176	0.383835	-0.0359805	0.184	0.186
Polr2i	down in Aged vs Young	0.00454349	0.451592	-0.0105093	0.00227433	-0.0105093	0.383	0.437	0.451592	-0.0331585	0.519	0.504
Bid	down in Aged vs Young	0.000367849	0.0117262	-0.010473	0.0117262	-0.010473	0.199	0.228	0.000183942	-0.0701213	0.183	0.217
Pak1ip1	down in Aged vs Young	3.57264e-09	0.667338	-0.0104721	1.78632e-09	-0.0684327	0.338	0.413	0.667338	-0.0104721	0.468	0.443
Zbtb8os	down in Aged vs Young	0.00244036	0.051858	-0.010415	0.00122093	-0.010415	0.213	0.253	0.051858	-0.0494625	0.292	0.306
Mgme1	down in Aged vs Young	5.13377e-08	0.83464	-0.0103781	2.56688e-08	-0.052598	0.146	0.196	0.83464	-0.0103781	0.183	0.178
Zfp326	down in Aged vs Young	1.71794e-05	0.970111	-0.010357	8.58975e-06	-0.0399747	0.196	0.242	0.970111	-0.010357	0.297	0.291
Ttf1	down in Aged vs Young	0.0481445	0.44576	-0.0103497	0.0243692	-0.0153714	0.111	0.129	0.44576	-0.0103497	0.171	0.16
Ap4m1	down in Aged vs Young	3.16237e-16	0.980357	-0.0103294	1.58118e-16	-0.0768622	0.114	0.184	0.980357	-0.0103294	0.174	0.172
Xrn2	down in Aged vs Young	0.0313161	0.935436	-0.010314	0.0157826	-0.010314	0.371	0.411	0.935436	-0.0231843	0.435	0.417
Med17	down in Aged vs Young	1.26107e-05	0.827918	-0.0103138	6.30537e-06	-0.0294468	0.139	0.18	0.827918	-0.0103138	0.138	0.134
Idh3a	down in Aged vs Young	0.0221817	0.179616	-0.0102998	0.0111531	-0.0102998	0.361	0.405	0.179616	-0.0399667	0.38	0.379
Cox7c	down in Aged vs Young	1.00832e-33	0.0134286	-0.0102723	0.0134286	-0.0102723	0.945	0.958	5.04159e-34	-0.139218	0.983	0.985
Ncaph2	down in Aged vs Young	0.0538387	0.357545	-0.0102645	0.0272918	-0.0102645	0.307	0.342	0.357545	-0.0278756	0.326	0.327
Gbf1	down in Aged vs Young	1.22412e-05	0.827418	-0.0102428	6.12063e-06	-0.0286761	0.073	0.103	0.827418	-0.0102428	0.142	0.139
Wbscr27	down in Aged vs Young	0.0155909	0.0129351	-0.0101906	0.00782606	-0.0363641	0.255	0.28	0.0129351	-0.0101906	0.326	0.279
Arhgap25	down in Aged vs Young	0.125155	0.231737	-0.0101864	0.0646686	-0.0101864	0.236	0.259	0.231737	-0.032658	0.194	0.203
Dcaf11	down in Aged vs Young	0.047069	0.864815	-0.0101623	0.0238182	-0.0101623	0.243	0.274	0.864815	-0.024047	0.223	0.22
Serbp1	down in Aged vs Young	2.10228e-33	0.385504	-0.0101291	1.05114e-33	-0.130576	0.939	0.969	0.385504	-0.0101291	0.983	0.968
Alkbh4	down in Aged vs Young	0.0187381	0.536901	-0.010057	0.00941333	-0.0106301	0.11	0.131	0.536901	-0.010057	0.134	0.126
Xrcc1	down in Aged vs Young	8.20532e-08	0.778221	-0.0100535	4.10266e-08	-0.0377144	0.162	0.215	0.778221	-0.0100535	0.205	0.2
Tada3	down in Aged vs Young	0.0988893	0.986399	-0.0100446	0.0507315	-0.0100446	0.257	0.283	0.986399	-0.0260423	0.308	0.298
Uqcrfs1	down in Aged vs Young	3.18678e-35	0.772218	-0.0100148	1.59339e-35	-0.168149	0.61	0.737	0.772218	-0.0100148	0.709	0.681
Ccdc88a	down in Aged vs Young	0.0207496	0.409546	-0.0100104	0.0104292	-0.0100104	0.211	0.241	0.409546	-0.0138829	0.221	0.206
Nup50	down in Aged vs Young	0.00138183	0.829083	-0.0099913	0.000691153	-0.0328682	0.141	0.17	0.829083	-0.0099913	0.13	0.127
Txnl1	down in Aged vs Young	5.56618e-06	0.640052	-0.00995733	2.78309e-06	-0.0498032	0.68	0.732	0.640052	-0.00995733	0.793	0.761
Cog7	down in Aged vs Young	0.0201322	0.809838	-0.00978012	0.0101173	-0.0116357	0.097	0.116	0.809838	-0.00978012	0.11	0.111
Traf3ip3	down in Aged vs Young	0.0253201	0.0640497	-0.00977018	0.0640497	-0.00977018	0.379	0.411	0.0127412	-0.0602338	0.383	0.402
Pigx	down in Aged vs Young	0.0111281	0.980888	-0.00974654	0.00557961	-0.020306	0.467	0.521	0.980888	-0.00974654	0.594	0.571
Repin1	down in Aged vs Young	0.11251	0.481232	-0.00973432	0.0579329	-0.00973432	0.193	0.214	0.481232	-0.0199878	0.139	0.143
Necap2	down in Aged vs Young	7.99389e-08	0.975566	-0.0097107	3.99694e-08	-0.0469131	0.197	0.255	0.975566	-0.0097107	0.194	0.19
Scrn2	down in Aged vs Young	0.0215247	0.51153	-0.00967088	0.0108209	-0.0180389	0.164	0.189	0.51153	-0.00967088	0.218	0.207
Gigyf1	down in Aged vs Young	3.77213e-07	0.260959	-0.0096487	1.88607e-07	-0.0571997	0.129	0.172	0.260959	-0.0096487	0.104	0.093
Amdhd2	down in Aged vs Young	0.000655307	0.403755	-0.00963733	0.000327707	-0.0248753	0.123	0.153	0.403755	-0.00963733	0.168	0.157
Tsc22d4	down in Aged vs Young	0.0171091	0.0377507	-0.00961243	0.0377507	-0.00961243	0.554	0.611	0.00859147	-0.0598349	0.624	0.626
Med4	down in Aged vs Young	0.0423859	0.592403	-0.00959806	0.0214224	-0.00959806	0.274	0.307	0.592403	-0.0229169	0.353	0.35
Nans	down in Aged vs Young	7.6042e-09	0.619927	-0.00958095	3.8021e-09	-0.0640292	0.286	0.356	0.619927	-0.00958095	0.358	0.341
Arhgef1	down in Aged vs Young	1.00228e-07	0.0882315	-0.00956305	0.0882315	-0.00956305	0.404	0.439	5.01142e-08	-0.111785	0.368	0.418
Ing3	down in Aged vs Young	0.0669994	0.0551477	-0.00954496	0.0340805	-0.00954496	0.18	0.202	0.0551477	-0.0248975	0.149	0.165
3110082I17Rik	down in Aged vs Young	0.0443733	0.0398875	-0.00950033	0.0224384	-0.00950033	0.095	0.112	0.0398875	-0.0366126	0.124	0.14
Mtch1	down in Aged vs Young	0.00563855	0.733655	-0.00948478	0.00282326	-0.0354065	0.438	0.48	0.733655	-0.00948478	0.114	0.11
Slmo2	down in Aged vs Young	4.26734e-11	0.879334	-0.00944245	2.13367e-11	-0.063933	0.211	0.283	0.879334	-0.00944245	0.26	0.255
Gtf2f1	down in Aged vs Young	0.00724643	0.52058	-0.0093931	0.0036298	-0.0093931	0.239	0.277	0.52058	-0.023914	0.304	0.307
Mcee	down in Aged vs Young	3.29457e-08	0.365484	-0.00938942	1.64728e-08	-0.0501563	0.283	0.352	0.365484	-0.00938942	0.4	0.376
Tex30	down in Aged vs Young	4.09748e-17	0.668711	-0.00936816	2.04874e-17	-0.0814213	0.2	0.29	0.668711	-0.00936816	0.228	0.23
Trim34a	down in Aged vs Young	0.00256491	0.0432473	-0.00933232	0.0432473	-0.00933232	0.124	0.141	0.00128328	-0.0438109	0.102	0.127
Lasp1	down in Aged vs Young	0.0147968	0.0585232	-0.00931093	0.00742597	-0.00931093	0.186	0.216	0.0585232	-0.0393652	0.105	0.118
Tor1a	down in Aged vs Young	8.04333e-12	0.53422	-0.00928196	4.02167e-12	-0.0687816	0.226	0.3	0.53422	-0.00928196	0.294	0.283
Dctn6	down in Aged vs Young	0.0294002	0.0206977	-0.00927565	0.0206977	-0.00927565	0.259	0.291	0.0148098	-0.061818	0.299	0.316
Kdm2b	down in Aged vs Young	0.0108941	0.988404	-0.00927401	0.00546195	-0.0101593	0.198	0.23	0.988404	-0.00927401	0.139	0.138
Cirh1a	down in Aged vs Young	2.84481e-10	0.835383	-0.00926152	1.4224e-10	-0.0584683	0.185	0.25	0.835383	-0.00926152	0.2	0.2
Map2k7	down in Aged vs Young	0.0810595	0.790175	-0.00921155	0.0413861	-0.00921155	0.159	0.179	0.790175	-0.00921845	0.118	0.115
Homer3	down in Aged vs Young	0.0122971	0.742976	-0.00920096	0.00616758	-0.00920096	0.185	0.216	0.742976	-0.0189114	0.188	0.188
Gga2	down in Aged vs Young	6.52317e-06	0.865927	-0.0091614	3.26159e-06	-0.0273682	0.108	0.146	0.865927	-0.0091614	0.111	0.108
Afg3l1	down in Aged vs Young	0.014102	0.0166526	-0.00915946	0.0166526	-0.00915946	0.248	0.28	0.00707605	-0.0595559	0.228	0.252
Srsf5	down in Aged vs Young	2.10698e-16	0.325444	-0.00912313	0.325444	-0.00912313	0.896	0.923	1.05349e-16	-0.138957	0.857	0.861
Slc4a1ap	down in Aged vs Young	0.000248564	0.704983	-0.00911482	0.00012429	-0.023851	0.082	0.108	0.704983	-0.00911482	0.134	0.128
Dennd1c	down in Aged vs Young	0.000282749	0.124697	-0.0090895	0.124697	-0.0090895	0.166	0.18	0.000141384	-0.0776891	0.175	0.207
Ufsp2	down in Aged vs Young	0.0827555	0.0544952	-0.00908913	0.0544952	-0.00908913	0.202	0.224	0.0422712	-0.0478971	0.261	0.275
Fam49b	down in Aged vs Young	1.32108e-07	0.456516	-0.00908608	6.60539e-08	-0.0654476	0.412	0.483	0.456516	-0.00908608	0.096	0.102
Birc5	down in Aged vs Young	1.26507e-26	0.148714	-0.00906031	6.32537e-27	-0.269991	0.127	0.216	0.148714	-0.00906031	0.111	0.124
Rassf5	down in Aged vs Young	0.00347676	0.099863	-0.00904179	0.099863	-0.00904179	0.317	0.342	0.00173989	-0.0559396	0.136	0.163
Ascc1	down in Aged vs Young	4.29842e-09	0.739376	-0.00894494	2.14921e-09	-0.054389	0.232	0.3	0.739376	-0.00894494	0.327	0.315
Dcakd	down in Aged vs Young	0.0144109	0.157651	-0.00890446	0.0072316	-0.00890446	0.124	0.148	0.157651	-0.0269986	0.158	0.169
Sgk3	down in Aged vs Young	2.3672e-05	0.013613	-0.00883139	0.013613	-0.00883139	0.162	0.188	1.18361e-05	-0.058589	0.081	0.113
Gm16286	down in Aged vs Young	4.14847e-08	0.990069	-0.00881549	2.07423e-08	-0.0703179	0.605	0.675	0.990069	-0.00881549	0.664	0.642
Rhno1	down in Aged vs Young	0.00198023	0.16171	-0.00881359	0.000990607	-0.0255083	0.193	0.227	0.16171	-0.00881359	0.221	0.202
Psat1	down in Aged vs Young	0.00916848	0.00912938	-0.00876719	0.00912938	-0.00876719	0.242	0.276	0.0045948	-0.0534754	0.258	0.283
AW209491	down in Aged vs Young	4.8795e-10	0.812064	-0.0087537	2.43975e-10	-0.0515096	0.118	0.17	0.812064	-0.0087537	0.186	0.181
Usp22	down in Aged vs Young	0.226524	0.404237	-0.0087497	0.404237	-0.0087497	0.139	0.145	0.120525	-0.0256269	0.104	0.116
Emsy	down in Aged vs Young	0.000171149	0.498893	-0.00874263	8.5578e-05	-0.028207	0.132	0.166	0.498893	-0.00874263	0.133	0.125
Tceb3	down in Aged vs Young	0.00199118	0.559622	-0.00872079	0.000996086	-0.0209393	0.157	0.189	0.559622	-0.00872079	0.17	0.161
Was	down in Aged vs Young	3.99024e-10	0.196461	-0.00867955	1.99512e-10	-0.0656773	0.251	0.323	0.196461	-0.00867955	0.355	0.326
Gimap9	down in Aged vs Young	6.13741e-07	0.0207258	-0.00867539	0.0207258	-0.00867539	0.253	0.285	3.0687e-07	-0.10345	0.327	0.376
Rabggta	down in Aged vs Young	0.0241105	0.0914067	-0.00863365	0.0121288	-0.00863365	0.098	0.117	0.0914067	-0.025859	0.098	0.11
Akr1b3	down in Aged vs Young	6.7766e-07	0.837212	-0.00862844	3.3883e-07	-0.0616159	0.611	0.685	0.837212	-0.00862844	0.749	0.715
Hexb	down in Aged vs Young	0.00243972	0.203785	-0.0086105	0.0012206	-0.0214826	0.261	0.305	0.203785	-0.0086105	0.331	0.301
Farsb	down in Aged vs Young	0.0310348	0.818102	-0.00860079	0.0156397	-0.00860079	0.269	0.304	0.818102	-0.0305521	0.348	0.34
0610009O20Rik	down in Aged vs Young	0.0591405	0.677839	-0.00859245	0.0300209	-0.00859245	0.164	0.186	0.677839	-0.0212649	0.151	0.152
Vps50	down in Aged vs Young	0.112014	0.24004	-0.00852557	0.0576699	-0.00852557	0.098	0.112	0.24004	-0.0245596	0.096	0.104
Rcc1	down in Aged vs Young	4.28915e-29	0.562104	-0.00852555	2.14458e-29	-0.110687	0.105	0.198	0.562104	-0.00852555	0.148	0.153
Bin3	down in Aged vs Young	7.45971e-06	0.350154	-0.00847741	3.72986e-06	-0.0364347	0.288	0.35	0.350154	-0.00847741	0.352	0.328
Atic	down in Aged vs Young	0.000798601	0.489916	-0.00847629	0.00039938	-0.0336803	0.417	0.469	0.489916	-0.00847629	0.389	0.365
Mis18a	down in Aged vs Young	0.00750404	0.0247799	-0.00846345	0.00375909	-0.00846345	0.245	0.284	0.0247799	-0.050063	0.257	0.276
Gtf2e2	down in Aged vs Young	1.08907e-06	0.852976	-0.00842976	5.44533e-07	-0.0521333	0.248	0.305	0.852976	-0.00842976	0.31	0.301
Blvra	down in Aged vs Young	0.0322515	0.69357	-0.00841206	0.0162579	-0.00841206	0.22	0.25	0.69357	-0.0104137	0.307	0.293
Pmpcb	down in Aged vs Young	4.39738e-11	0.615909	-0.00839382	2.19869e-11	-0.0658648	0.26	0.338	0.615909	-0.00839382	0.343	0.326
Tmem186	down in Aged vs Young	0.251393	0.890743	-0.00831489	0.134779	-0.00831489	0.136	0.149	0.890743	-0.0123507	0.132	0.129
Chtop	down in Aged vs Young	0.0278709	0.0188284	-0.00830906	0.0188284	-0.00830906	0.355	0.395	0.0140339	-0.0684843	0.353	0.364
Imp4	down in Aged vs Young	5.17421e-05	0.480815	-0.00828813	2.58714e-05	-0.0380685	0.348	0.409	0.480815	-0.00828813	0.424	0.399
Hnrnpdl	down in Aged vs Young	4.01518e-28	0.669798	-0.00827321	2.00759e-28	-0.159618	0.526	0.64	0.669798	-0.00827321	0.469	0.451
Rap1a	down in Aged vs Young	0.272604	0.764659	-0.00809903	0.147125	-0.00809903	0.639	0.672	0.764659	-0.0110044	0.683	0.657
Scaper	down in Aged vs Young	0.0186705	0.888062	-0.00808161	0.00937923	-0.00808161	0.105	0.126	0.888062	-0.0135372	0.137	0.134
Esf1	down in Aged vs Young	0.00814431	0.266348	-0.0080776	0.00408048	-0.0080776	0.316	0.362	0.266348	-0.0399981	0.449	0.444
Macf1	down in Aged vs Young	0.00699034	0.0481251	-0.00807262	0.0035013	-0.00807262	0.204	0.238	0.0481251	-0.0620991	0.241	0.255
Apool	down in Aged vs Young	0.0317038	0.207769	-0.00805651	0.0159796	-0.00805651	0.214	0.243	0.207769	-0.0418388	0.257	0.262
Sugp2	down in Aged vs Young	4.80186e-09	0.614925	-0.00804051	2.40093e-09	-0.0657167	0.32	0.392	0.614925	-0.00804051	0.38	0.36
Tefm	down in Aged vs Young	0.00803699	0.537071	-0.00793375	0.0040266	-0.0148836	0.108	0.131	0.537071	-0.00793375	0.173	0.164
Ckap5	down in Aged vs Young	0.0512774	0.234161	-0.00789687	0.0259761	-0.0112352	0.094	0.11	0.234161	-0.00789687	0.136	0.124
Wdr82	down in Aged vs Young	0.0230985	0.402821	-0.00789571	0.0116167	-0.00789571	0.17	0.197	0.402821	-0.0214187	0.114	0.12
Med19	down in Aged vs Young	0.0179567	0.439877	-0.00789069	0.00901903	-0.00789069	0.256	0.293	0.439877	-0.0371343	0.342	0.336
Fam195b	down in Aged vs Young	0.0147473	0.577615	-0.00784368	0.00740105	-0.0171634	0.475	0.522	0.577615	-0.00784368	0.573	0.545
4632415L05Rik	down in Aged vs Young	0.00113236	0.382242	-0.00778294	0.000566343	-0.0251603	0.095	0.12	0.382242	-0.00778294	0.139	0.128
Cpsf1	down in Aged vs Young	0.00482656	0.37868	-0.00777959	0.0024162	-0.0107075	0.097	0.12	0.37868	-0.00777959	0.111	0.102
Supt5	down in Aged vs Young	0.0173676	0.232184	-0.00775625	0.00872184	-0.00775625	0.218	0.249	0.232184	-0.0360641	0.259	0.266
Prpsap2	down in Aged vs Young	3.72326e-05	0.019187	-0.00767759	0.019187	-0.00767759	0.124	0.144	1.86165e-05	-0.0724078	0.131	0.166
Stard3	down in Aged vs Young	2.64193e-05	0.937356	-0.00766801	1.32097e-05	-0.0313853	0.126	0.163	0.937356	-0.00766801	0.143	0.141
Baz1b	down in Aged vs Young	1.22834e-06	0.361392	-0.00765646	6.1417e-07	-0.0416508	0.222	0.278	0.361392	-0.00765646	0.214	0.199
Slc35c2	down in Aged vs Young	0.00253627	0.680636	-0.00764342	0.00126894	-0.0250055	0.299	0.342	0.680636	-0.00764342	0.361	0.349
Ruvbl1	down in Aged vs Young	0.0130722	0.437183	-0.00764255	0.00655758	-0.02575	0.542	0.595	0.437183	-0.00764255	0.672	0.646
Ccdc90b	down in Aged vs Young	0.00149134	0.026724	-0.00760204	0.026724	-0.00760204	0.218	0.245	0.000745948	-0.069954	0.247	0.276
Trappc5	down in Aged vs Young	2.98095e-07	0.162968	-0.00759035	1.49047e-07	-0.0557978	0.406	0.478	0.162968	-0.00759035	0.501	0.457
Suv39h1	down in Aged vs Young	0.0247696	0.0155506	-0.00757789	0.0155506	-0.00757789	0.121	0.142	0.0124625	-0.0330371	0.095	0.114
Tox4	down in Aged vs Young	0.000274188	0.148172	-0.00753919	0.000137104	-0.0406489	0.266	0.31	0.148172	-0.00753919	0.31	0.283
Phf23	down in Aged vs Young	0.000423194	0.162264	-0.0075295	0.000211619	-0.0337908	0.219	0.259	0.162264	-0.0075295	0.257	0.235
Glod4	down in Aged vs Young	0.00085619	0.949416	-0.0075234	0.000428187	-0.029384	0.429	0.483	0.949416	-0.0075234	0.582	0.561
Eef1e1	down in Aged vs Young	0.0165517	0.0247955	-0.00747754	0.0247955	-0.00747754	0.365	0.405	0.00831037	-0.0501501	0.406	0.429
Srpk2	down in Aged vs Young	5.13235e-09	0.0635417	-0.00747067	0.0635417	-0.00747067	0.303	0.331	2.56618e-09	-0.12386	0.386	0.439
Dcps	down in Aged vs Young	1.96127e-08	0.816537	-0.00740932	9.80634e-09	-0.0558554	0.375	0.452	0.816537	-0.00740932	0.495	0.475
Zfp593	down in Aged vs Young	0.0276365	0.346002	-0.0074015	0.0139151	-0.00914016	0.22	0.251	0.346002	-0.0074015	0.256	0.239
Rdh11	down in Aged vs Young	0.0952435	0.244332	-0.00738958	0.0488131	-0.00738958	0.104	0.12	0.244332	-0.0237574	0.1	0.108
Akap13	down in Aged vs Young	0.0712841	0.0616462	-0.00734905	0.0363009	-0.00734905	0.577	0.632	0.0616462	-0.0524156	0.588	0.578
Gm26510	down in Aged vs Young	0.00581054	0.452448	-0.0073057	0.0029095	-0.0232917	0.108	0.13	0.452448	-0.0073057	0.102	0.094
Esyt1	down in Aged vs Young	0.00313417	0.79487	-0.00728197	0.00156831	-0.0161119	0.205	0.241	0.79487	-0.00728197	0.128	0.124
Pcnt	down in Aged vs Young	2.06022e-11	0.99589	-0.00721623	1.03011e-11	-0.0638061	0.127	0.184	0.99589	-0.00721623	0.143	0.143
Cnn2	down in Aged vs Young	0.287338	0.961684	-0.00720871	0.155807	-0.00720871	0.521	0.559	0.961684	-0.0325526	0.582	0.561
Arid4b	down in Aged vs Young	0.0026552	0.166088	-0.0071943	0.00132848	-0.0158028	0.284	0.33	0.166088	-0.0071943	0.388	0.354
Slc25a45	down in Aged vs Young	0.165061	0.565619	-0.00719103	0.0862502	-0.00719103	0.221	0.241	0.565619	-0.0138444	0.169	0.159
Rab3d	down in Aged vs Young	0.0779699	0.526362	-0.00711692	0.039776	-0.00970769	0.105	0.122	0.526362	-0.00711692	0.102	0.096
Ift52	down in Aged vs Young	0.0355605	0.695885	-0.00711541	0.0179412	-0.00711541	0.244	0.277	0.695885	-0.0331014	0.284	0.277
Sirt5	down in Aged vs Young	9.32121e-06	0.614284	-0.00708836	4.66061e-06	-0.0301461	0.093	0.127	0.614284	-0.00708836	0.137	0.13
Shq1	down in Aged vs Young	0.0345616	0.503245	-0.00702168	0.0174327	-0.00828357	0.107	0.126	0.503245	-0.00702168	0.13	0.122
Ndufa12	down in Aged vs Young	7.05145e-06	0.994709	-0.00697851	3.52573e-06	-0.0512567	0.743	0.787	0.994709	-0.00697851	0.849	0.809
0610030E20Rik	down in Aged vs Young	0.00022269	0.353694	-0.00697532	0.000111351	-0.0377707	0.267	0.312	0.353694	-0.00697532	0.326	0.305
Cdkn2aipnl	down in Aged vs Young	0.0203915	0.0765243	-0.00697058	0.0102483	-0.00697058	0.203	0.234	0.0765243	-0.0387413	0.26	0.272
Ubap2	down in Aged vs Young	0.00869044	0.381397	-0.0069508	0.0043547	-0.0187065	0.159	0.186	0.381397	-0.0069508	0.22	0.205
Bbx	down in Aged vs Young	7.99033e-10	0.395683	-0.00689334	3.99517e-10	-0.0673205	0.3	0.374	0.395683	-0.00689334	0.394	0.371
Cript	down in Aged vs Young	0.00015385	0.676316	-0.00688877	7.69278e-05	-0.040893	0.476	0.538	0.676316	-0.00688877	0.562	0.539
Psmd6	down in Aged vs Young	2.59992e-11	0.435974	-0.00683478	1.29996e-11	-0.0697472	0.375	0.46	0.435974	-0.00683478	0.529	0.495
Kmt2e	down in Aged vs Young	0.0377449	0.402834	-0.00677811	0.019054	-0.0193706	0.478	0.525	0.402834	-0.00677811	0.565	0.535
Psma5	down in Aged vs Young	0.00214721	0.857207	-0.00676656	0.00107418	-0.0325161	0.652	0.698	0.857207	-0.00676656	0.745	0.729
Ggnbp2	down in Aged vs Young	0.012827	0.384424	-0.00673923	0.00643418	-0.0172985	0.432	0.479	0.384424	-0.00673923	0.505	0.478
Hdhd2	down in Aged vs Young	7.16036e-12	0.661116	-0.00673418	3.58018e-12	-0.0778894	0.193	0.263	0.661116	-0.00673418	0.253	0.244
Vwa9	down in Aged vs Young	0.0292862	0.0515064	-0.0067209	0.0515064	-0.0067209	0.151	0.171	0.0147519	-0.0400765	0.124	0.143
Ppil4	down in Aged vs Young	0.0135895	0.441503	-0.00671273	0.00681797	-0.0118976	0.256	0.292	0.441503	-0.00671273	0.337	0.32
Phf20	down in Aged vs Young	0.0193407	0.125573	-0.00669361	0.00971756	-0.00669361	0.214	0.246	0.125573	-0.0374156	0.244	0.258
Bak1	down in Aged vs Young	2.48701e-05	0.724119	-0.00668931	1.24351e-05	-0.0361017	0.291	0.347	0.724119	-0.00668931	0.335	0.323
Abhd14a	down in Aged vs Young	0.0066894	0.620616	-0.00663026	0.00335031	-0.0131564	0.302	0.345	0.620616	-0.00663026	0.393	0.376
Heatr6	down in Aged vs Young	3.46044e-05	0.786251	-0.00661697	1.73023e-05	-0.0334352	0.142	0.181	0.786251	-0.00661697	0.183	0.18
Timm44	down in Aged vs Young	0.018637	0.0208139	-0.00652899	0.00936233	-0.00652899	0.293	0.332	0.0208139	-0.0535601	0.359	0.374
1600002K03Rik	down in Aged vs Young	0.0265188	0.89492	-0.00652246	0.0133485	-0.00836872	0.091	0.109	0.89492	-0.00652246	0.112	0.11
Snapc5	down in Aged vs Young	0.0272384	0.455102	-0.00651099	0.0137132	-0.00651099	0.333	0.37	0.455102	-0.0125395	0.443	0.412
D430042O09Rik	down in Aged vs Young	1.98934e-08	0.423849	-0.00643464	9.94671e-09	-0.055339	0.1	0.143	0.423849	-0.00643464	0.151	0.142
Txn1	down in Aged vs Young	4.17749e-157	0.438353	-0.00640196	2.08875e-157	-0.344278	0.871	0.94	0.438353	-0.00640196	0.953	0.936
Bet1l	down in Aged vs Young	0.0618525	0.372757	-0.0063637	0.0314199	-0.0063637	0.254	0.285	0.372757	-0.0130506	0.358	0.335
Anapc7	down in Aged vs Young	0.00185207	0.482534	-0.00635137	0.000926466	-0.0154682	0.181	0.217	0.482534	-0.00635137	0.202	0.192
Actr10	down in Aged vs Young	1.96929e-06	0.814606	-0.00633807	9.84646e-07	-0.0448755	0.288	0.347	0.814606	-0.00633807	0.41	0.397
Dzip3	down in Aged vs Young	0.0878734	0.897059	-0.00631359	0.0449468	-0.00631359	0.126	0.143	0.897059	-0.00766391	0.119	0.119
Kif5b	down in Aged vs Young	0.0024801	0.361912	-0.0062563	0.00124082	-0.018037	0.428	0.481	0.361912	-0.0062563	0.472	0.442
Tma16	down in Aged vs Young	0.0287182	0.633748	-0.00622858	0.0144637	-0.00622858	0.197	0.226	0.633748	-0.0119929	0.236	0.227
Eif4h	down in Aged vs Young	5.37151e-18	0.964345	-0.00611624	2.68575e-18	-0.114829	0.678	0.756	0.964345	-0.00611624	0.692	0.66
Rpgrip1	down in Aged vs Young	1.70444e-10	0.121724	-0.00610198	0.121724	-0.00610198	0.316	0.338	8.5222e-11	-0.126005	0.227	0.29
Zmiz1	down in Aged vs Young	1.44328e-12	0.296849	-0.00608694	7.21642e-13	-0.0784501	0.201	0.276	0.296849	-0.00608694	0.221	0.205
Trp53i11	down in Aged vs Young	0.21821	0.573334	-0.0059991	0.115811	-0.0059991	0.163	0.178	0.573334	-0.0267903	0.138	0.14
Zfp579	down in Aged vs Young	0.0341732	0.839969	-0.00597762	0.0172351	-0.00597762	0.123	0.145	0.839969	-0.0125715	0.149	0.144
Eif2b4	down in Aged vs Young	0.0212187	0.256988	-0.00593853	0.0106662	-0.00952096	0.151	0.175	0.256988	-0.00593853	0.2	0.183
Traf2	down in Aged vs Young	0.0104545	0.629734	-0.00589056	0.005241	-0.00589056	0.167	0.197	0.629734	-0.00746692	0.196	0.188
Eif2b1	down in Aged vs Young	1.9447e-06	0.520194	-0.00585715	9.72351e-07	-0.0367709	0.205	0.258	0.520194	-0.00585715	0.28	0.266
Rad23a	down in Aged vs Young	0.118516	0.755358	-0.00584389	0.0611263	-0.00584389	0.343	0.379	0.755358	-0.019061	0.129	0.13
Slc35b1	down in Aged vs Young	0.0441827	0.667499	-0.00579231	0.0223409	-0.00579231	0.127	0.147	0.667499	-0.0166375	0.169	0.161
Ctsh	down in Aged vs Young	0.00102917	0.370483	-0.00578515	0.370483	-0.00578515	0.163	0.172	0.000514718	-0.0936403	0.17	0.197
Ccnh	down in Aged vs Young	0.119966	0.627428	-0.00572384	0.0618988	-0.00572384	0.442	0.484	0.627428	-0.0174298	0.51	0.497
Zfp64	down in Aged vs Young	1.74175e-06	0.275532	-0.00570978	8.70876e-07	-0.0450206	0.112	0.151	0.275532	-0.00570978	0.12	0.109
Dcp2	down in Aged vs Young	0.016362	0.00876749	-0.00568881	0.00876749	-0.00568881	0.151	0.177	0.00821474	-0.0511254	0.192	0.216
Smyd5	down in Aged vs Young	3.76093e-08	0.962341	-0.00564421	1.88046e-08	-0.0547213	0.117	0.163	0.962341	-0.00564421	0.138	0.137
Cwc25	down in Aged vs Young	4.738e-05	0.229933	-0.00559612	2.36903e-05	-0.0280938	0.1	0.132	0.229933	-0.00559612	0.137	0.125
Cct8	down in Aged vs Young	3.1755e-07	0.246801	-0.00555542	0.246801	-0.00555542	0.736	0.762	1.58775e-07	-0.0943502	0.802	0.789
Tns1	down in Aged vs Young	0.0290192	0.424733	-0.00553615	0.0146164	-0.0136792	0.155	0.178	0.424733	-0.00553615	0.134	0.125
Xpnpep1	down in Aged vs Young	0.0491861	0.969553	-0.00547455	0.0249031	-0.00547455	0.186	0.211	0.969553	-0.0164568	0.19	0.185
Srp72	down in Aged vs Young	1.61003e-11	0.595876	-0.00543977	8.05016e-12	-0.085718	0.378	0.461	0.595876	-0.00543977	0.474	0.447
Atg10	down in Aged vs Young	0.107524	0.43194	-0.00543269	0.0552904	-0.00543269	0.136	0.154	0.43194	-0.0309393	0.145	0.149
Ngdn	down in Aged vs Young	5.24514e-06	0.162408	-0.00540197	2.62257e-06	-0.0373198	0.348	0.418	0.162408	-0.00540197	0.455	0.415
Asl	down in Aged vs Young	0.045884	0.0241357	-0.00538588	0.0232114	-0.00538588	0.213	0.242	0.0241357	-0.046704	0.325	0.34
Mboat7	down in Aged vs Young	0.218583	0.472993	-0.00536173	0.116022	-0.00536173	0.212	0.233	0.472993	-0.0100283	0.231	0.217
Pdap1	down in Aged vs Young	1.69434e-17	0.458337	-0.00535593	8.47171e-18	-0.0980062	0.382	0.485	0.458337	-0.00535593	0.541	0.511
Nrbf2	down in Aged vs Young	2.91298e-10	0.434973	-0.00534345	1.45649e-10	-0.0592523	0.177	0.239	0.434973	-0.00534345	0.221	0.207
Gpaa1	down in Aged vs Young	0.00338859	0.422976	-0.00528733	0.00169573	-0.0122329	0.191	0.225	0.422976	-0.00528733	0.253	0.237
Sin3a	down in Aged vs Young	0.000636389	0.0424423	-0.005283	0.0424423	-0.005283	0.146	0.165	0.000318245	-0.0475124	0.135	0.167
Adck1	down in Aged vs Young	0.357077	0.937571	-0.0052481	0.198175	-0.0052481	0.118	0.129	0.937571	-0.013783	0.112	0.11
Flcn	down in Aged vs Young	0.000271295	0.719723	-0.00523331	0.000135657	-0.0276232	0.168	0.205	0.719723	-0.00523331	0.113	0.11
Mlx	down in Aged vs Young	0.020949	0.932778	-0.00512762	0.0105299	-0.00512762	0.134	0.157	0.932778	-0.0143074	0.152	0.149
Larp4b	down in Aged vs Young	2.35409e-07	0.216522	-0.00512073	1.17704e-07	-0.0366319	0.226	0.286	0.216522	-0.00512073	0.237	0.217
Abhd14b	down in Aged vs Young	2.56664e-06	0.118768	-0.00511809	1.28332e-06	-0.0447764	0.184	0.232	0.118768	-0.00511809	0.251	0.226
Aagab	down in Aged vs Young	0.0473286	0.252046	-0.00510674	0.0239511	-0.00510674	0.171	0.194	0.252046	-0.0278857	0.119	0.127
Upf3b	down in Aged vs Young	1.27367e-09	0.123083	-0.00508877	6.36836e-10	-0.0603787	0.319	0.395	0.123083	-0.00508877	0.425	0.386
Mdp1	down in Aged vs Young	0.0455523	0.511417	-0.00507413	0.0230416	-0.00507413	0.261	0.293	0.511417	-0.0287394	0.323	0.321
Tamm41	down in Aged vs Young	6.83746e-07	0.625818	-0.00504401	3.41873e-07	-0.0307416	0.109	0.151	0.625818	-0.00504401	0.158	0.152
Ndufs3	down in Aged vs Young	0.000541054	0.636171	-0.00504063	0.000270564	-0.0403213	0.566	0.624	0.636171	-0.00504063	0.672	0.638
Osbpl2	down in Aged vs Young	8.13443e-05	0.34178	-0.00500044	4.0673e-05	-0.0286464	0.13	0.165	0.34178	-0.00500044	0.109	0.099
2700049A03Rik	down in Aged vs Young	0.000536444	0.0175994	-0.00499863	0.0175994	-0.00499863	0.092	0.109	0.000268258	-0.0496658	0.107	0.136
Bop1	down in Aged vs Young	0.00768479	0.266801	-0.0049732	0.0038498	-0.0049732	0.184	0.217	0.266801	-0.00803663	0.237	0.218
Ep400	down in Aged vs Young	0.0295753	0.949173	-0.0049544	0.0148986	-0.0049544	0.225	0.257	0.949173	-0.0109414	0.272	0.265
Hcst	down in Aged vs Young	0.0615189	0.123485	-0.00493171	0.0312476	-0.00493171	0.241	0.269	0.123485	-0.089354	0.323	0.324
Klhdc4	down in Aged vs Young	0.0169818	0.0604515	-0.00490277	0.00852727	-0.00490277	0.099	0.12	0.0604515	-0.028499	0.105	0.119
Rtca	down in Aged vs Young	0.00171667	0.953798	-0.00489091	0.000858704	-0.0180316	0.154	0.185	0.953798	-0.00489091	0.212	0.208
Vps16	down in Aged vs Young	0.0473224	0.817204	-0.00487176	0.023948	-0.00487176	0.122	0.142	0.817204	-0.00792361	0.133	0.135
Scarb1	down in Aged vs Young	0.0199764	0.0134938	-0.00483263	0.0100386	-0.00483263	0.157	0.183	0.0134938	-0.0349852	0.136	0.157
Prr14	down in Aged vs Young	0.0988397	0.974537	-0.0048309	0.0507054	-0.0048309	0.09	0.105	0.974537	-0.0116851	0.114	0.113
Oxa1l	down in Aged vs Young	2.13232e-06	0.5042	-0.00482943	1.06616e-06	-0.0466439	0.337	0.399	0.5042	-0.00482943	0.418	0.398
Stra13	down in Aged vs Young	2.80723e-09	0.711365	-0.0047785	1.40362e-09	-0.0710403	0.588	0.66	0.711365	-0.0047785	0.698	0.658
Trub2	down in Aged vs Young	0.119169	0.874039	-0.00476348	0.0614742	-0.00476348	0.121	0.137	0.874039	-0.0160939	0.121	0.118
Atg5	down in Aged vs Young	0.0265106	0.635437	-0.00475077	0.0133443	-0.00475077	0.211	0.241	0.635437	-0.0120363	0.25	0.239
Orc3	down in Aged vs Young	0.0171342	0.160586	-0.00474038	0.00860413	-0.00474038	0.139	0.164	0.160586	-0.0204506	0.136	0.148
Topors	down in Aged vs Young	0.00278648	0.529526	-0.00473355	0.00139421	-0.0244084	0.258	0.297	0.529526	-0.00473355	0.208	0.198
Nap1l1	down in Aged vs Young	4.21688e-29	0.638492	-0.00465372	2.10844e-29	-0.163913	0.685	0.768	0.638492	-0.00465372	0.773	0.72
Taz	down in Aged vs Young	0.0224348	0.132679	-0.00460526	0.011281	-0.0105596	0.357	0.403	0.132679	-0.00460526	0.408	0.373
Tmem128	down in Aged vs Young	0.000746227	0.352287	-0.00456517	0.000373183	-0.0233702	0.31	0.36	0.352287	-0.00456517	0.332	0.311
Qars	down in Aged vs Young	5.17719e-05	0.135523	-0.00453235	2.58863e-05	-0.0426039	0.342	0.395	0.135523	-0.00453235	0.28	0.254
Gsdmd	down in Aged vs Young	0.0169772	0.721766	-0.004525	0.00852492	-0.0100167	0.221	0.253	0.721766	-0.004525	0.28	0.27
Ahsa1	down in Aged vs Young	0.00163379	0.213105	-0.00451021	0.213105	-0.00451021	0.632	0.663	0.00081723	-0.0719574	0.766	0.749
Tomm22	down in Aged vs Young	4.3271e-25	0.865737	-0.0044813	2.16355e-25	-0.138953	0.553	0.662	0.865737	-0.0044813	0.714	0.69
Stk16	down in Aged vs Young	3.17315e-10	0.494925	-0.00444352	1.58657e-10	-0.0643529	0.377	0.463	0.494925	-0.00444352	0.473	0.444
Ehmt1	down in Aged vs Young	0.108095	0.575983	-0.0044357	0.0555926	-0.0044357	0.205	0.227	0.575983	-0.0371828	0.255	0.252
Pwp1	down in Aged vs Young	0.213521	0.465754	-0.00443373	0.113163	-0.00443373	0.178	0.196	0.465754	-0.0228144	0.164	0.168
Thoc3	down in Aged vs Young	3.11021e-07	0.378565	-0.00442462	1.5551e-07	-0.0493868	0.301	0.366	0.378565	-0.00442462	0.376	0.353
Zkscan1	down in Aged vs Young	0.145813	0.940017	-0.00441434	0.0757775	-0.00441434	0.141	0.158	0.940017	-0.0186677	0.185	0.183
Ncbp1	down in Aged vs Young	0.000835339	0.994311	-0.00440291	0.000417757	-0.0176479	0.11	0.139	0.994311	-0.00440291	0.113	0.112
Ino80e	down in Aged vs Young	0.000836482	0.168117	-0.0043759	0.000418329	-0.0259468	0.311	0.362	0.168117	-0.0043759	0.377	0.344
Izumo4	down in Aged vs Young	7.51956e-05	0.125961	-0.00432755	3.75985e-05	-0.0271989	0.106	0.139	0.125961	-0.00432755	0.134	0.117
Synj2bp	down in Aged vs Young	0.000618075	0.121786	-0.00429155	0.000309085	-0.025892	0.258	0.303	0.121786	-0.00429155	0.317	0.288
Gart	down in Aged vs Young	2.43463e-11	0.488497	-0.00428812	1.21731e-11	-0.0806986	0.318	0.399	0.488497	-0.00428812	0.281	0.265
Utp14a	down in Aged vs Young	1.69507e-16	0.327254	-0.00427083	8.47533e-17	-0.0894495	0.175	0.256	0.327254	-0.00427083	0.232	0.217
Helz	down in Aged vs Young	0.317244	0.927377	-0.00426791	0.17371	-0.00426791	0.16	0.173	0.927377	-0.0195048	0.193	0.189
Wdyhv1	down in Aged vs Young	0.0471299	0.0776524	-0.00422889	0.0238493	-0.00422889	0.184	0.21	0.0776524	-0.0346117	0.214	0.229
Ndufs8	down in Aged vs Young	0.0675192	0.168795	-0.00422479	0.0343496	-0.00422479	0.607	0.66	0.168795	-0.0219739	0.716	0.697
Clcc1	down in Aged vs Young	0.014517	0.447408	-0.00409954	0.00728504	-0.0122118	0.202	0.233	0.447408	-0.00409954	0.254	0.239
Mettl18	down in Aged vs Young	0.153019	0.61152	-0.00407855	0.0796842	-0.00746974	0.096	0.109	0.61152	-0.00407855	0.145	0.139
Mepce	down in Aged vs Young	0.00329218	0.341774	-0.00405163	0.00164745	-0.0139957	0.136	0.164	0.341774	-0.00405163	0.13	0.12
Rai1	down in Aged vs Young	0.0375221	0.641009	-0.0040162	0.0189404	-0.0040162	0.142	0.164	0.641009	-0.0150833	0.13	0.123
Tax1bp3	down in Aged vs Young	0.00401056	0.15825	-0.00399791	0.00200729	-0.0190016	0.124	0.151	0.15825	-0.00399791	0.161	0.145
Cct7	down in Aged vs Young	0.303886	0.885092	-0.00396652	0.165666	-0.0111579	0.755	0.787	0.885092	-0.00396652	0.851	0.822
Pde6d	down in Aged vs Young	0.126012	0.304529	-0.00396512	0.0651268	-0.00592935	0.268	0.297	0.304529	-0.00396512	0.332	0.312
Rabif	down in Aged vs Young	0.000718851	0.303989	-0.00392606	0.00035949	-0.0269184	0.197	0.236	0.303989	-0.00392606	0.192	0.178
Lzic	down in Aged vs Young	7.08646e-14	0.264486	-0.00390956	3.54323e-14	-0.0636657	0.097	0.156	0.264486	-0.00390956	0.143	0.131
Hars	down in Aged vs Young	0.000490204	0.0884658	-0.00390824	0.0884658	-0.00390824	0.237	0.261	0.000245132	-0.0753041	0.265	0.297
Aida	down in Aged vs Young	0.0343108	0.519838	-0.00390614	0.0173051	-0.00758692	0.151	0.175	0.519838	-0.00390614	0.177	0.168
Bag4	down in Aged vs Young	0.0192714	0.75555	-0.00390061	0.00968258	-0.00390061	0.118	0.141	0.75555	-0.012741	0.137	0.132
Sipa1	down in Aged vs Young	0.000637463	0.0310601	-0.00389363	0.0310601	-0.00389363	0.246	0.275	0.000318782	-0.0668954	0.159	0.19
Ldb1	down in Aged vs Young	0.0469957	0.43728	-0.00384417	0.0237806	-0.00384417	0.286	0.319	0.43728	-0.00447235	0.2	0.188
Fancl	down in Aged vs Young	0.00120832	0.0450545	-0.00383219	0.0450545	-0.00383219	0.106	0.123	0.000604342	-0.0450644	0.121	0.149
Cdc42se1	down in Aged vs Young	0.193962	0.169869	-0.00380048	0.102204	-0.00656467	0.287	0.313	0.169869	-0.00380048	0.274	0.252
Copg2	down in Aged vs Young	0.00756222	0.151813	-0.00379156	0.00378828	-0.00379156	0.177	0.21	0.151813	-0.0048494	0.102	0.089
Gm5914	down in Aged vs Young	3.89799e-25	0.0543399	-0.00369424	0.0543399	-0.00369424	0.136	0.154	1.949e-25	-0.164578	0.118	0.21
Me2	down in Aged vs Young	8.94709e-15	0.623356	-0.00369352	4.47354e-15	-0.0703119	0.114	0.179	0.623356	-0.00369352	0.135	0.14
Tial1	down in Aged vs Young	0.0561861	0.150201	-0.00362557	0.0284992	-0.00362557	0.267	0.301	0.150201	-0.028044	0.25	0.265
Mtpn	down in Aged vs Young	1.01829e-05	0.513841	-0.00358334	5.09147e-06	-0.0331303	0.33	0.396	0.513841	-0.00358334	0.376	0.355
Hilpda	down in Aged vs Young	0.00059483	0.161982	-0.00354015	0.000297459	-0.0263728	0.219	0.259	0.161982	-0.00354015	0.305	0.277
Ganc	down in Aged vs Young	0.545246	0.830479	-0.00352496	0.325645	-0.00352496	0.098	0.105	0.830479	-0.0162897	0.111	0.107
Pef1	down in Aged vs Young	0.114075	0.420481	-0.00350222	0.0587641	-0.00350222	0.266	0.293	0.420481	-0.00446274	0.344	0.324
Eif3c	down in Aged vs Young	3.78301e-29	0.754451	-0.00349828	1.8915e-29	-0.165123	0.531	0.65	0.754451	-0.00349828	0.663	0.631
Nudt5	down in Aged vs Young	0.000111208	0.00847582	-0.00349688	0.00847582	-0.00349688	0.321	0.366	5.56055e-05	-0.0827719	0.396	0.431
AI467606	down in Aged vs Young	0.0314377	0.99627	-0.00349146	0.0158444	-0.0037493	0.355	0.396	0.99627	-0.00349146	0.41	0.398
Exosc2	down in Aged vs Young	0.0541785	0.0282569	-0.00346702	0.0282569	-0.00346702	0.195	0.221	0.0274664	-0.0373185	0.193	0.213
Nup214	down in Aged vs Young	0.00102279	0.157345	-0.00346334	0.000511528	-0.0212423	0.108	0.135	0.157345	-0.00346334	0.149	0.133
Ccdc59	down in Aged vs Young	0.229598	0.591281	-0.00343062	0.122275	-0.00343062	0.35	0.377	0.591281	-0.0160873	0.454	0.432
Poldip3	down in Aged vs Young	1.13599e-09	0.37619	-0.00341088	5.67995e-10	-0.0522899	0.134	0.188	0.37619	-0.00341088	0.118	0.109
Clcn4	down in Aged vs Young	0.0390834	0.264663	-0.00336455	0.0197365	-0.013753	0.162	0.185	0.264663	-0.00336455	0.17	0.157
Stk38	down in Aged vs Young	0.00379027	0.529498	-0.00336082	0.00189693	-0.0194415	0.203	0.237	0.529498	-0.00336082	0.195	0.185
Chd1	down in Aged vs Young	0.109484	0.817245	-0.0033361	0.0563285	-0.0151254	0.351	0.382	0.817245	-0.0033361	0.269	0.263
Arrb2	down in Aged vs Young	1.27549e-05	0.0222901	-0.0032652	0.0222901	-0.0032652	0.163	0.186	6.37746e-06	-0.07905	0.179	0.221
Rhbdd3	down in Aged vs Young	0.0985807	0.742692	-0.00321961	0.050569	-0.00321961	0.108	0.124	0.742692	-0.0225759	0.128	0.129
Atxn2l	down in Aged vs Young	0.114123	0.145863	-0.00318165	0.0587894	-0.00318165	0.196	0.219	0.145863	-0.0351186	0.133	0.143
Pde4a	down in Aged vs Young	0.0120614	0.0278799	-0.00317353	0.0278799	-0.00317353	0.097	0.114	0.006049	-0.0385369	0.1	0.121
Smap1	down in Aged vs Young	4.74966e-17	0.404734	-0.00316713	2.37483e-17	-0.105636	0.277	0.373	0.404734	-0.00316713	0.12	0.111
Eif1	down in Aged vs Young	8.16621e-133	0.705391	-0.00314364	4.0831e-133	-0.202909	0.993	0.999	0.705391	-0.00314364	1	0.999
Amz2	down in Aged vs Young	0.173988	0.156372	-0.00312551	0.0911479	-0.00312551	0.281	0.307	0.156372	-0.0433502	0.312	0.317
Srp68	down in Aged vs Young	0.161652	0.500514	-0.00307621	0.0843863	-0.00307621	0.294	0.323	0.500514	-0.0408853	0.331	0.325
Nup37	down in Aged vs Young	0.00813518	0.0504917	-0.00307209	0.0504917	-0.00307209	0.241	0.267	0.0040759	-0.0559893	0.283	0.308
Hacd2	down in Aged vs Young	0.0368147	0.629898	-0.00304809	0.01858	-0.00304809	0.158	0.183	0.629898	-0.00945061	0.223	0.214
Rprd1b	down in Aged vs Young	0.000482322	0.471549	-0.00303018	0.00024119	-0.0246242	0.15	0.184	0.471549	-0.00303018	0.204	0.193
Nrros	down in Aged vs Young	3.94076e-06	0.0520078	-0.00302605	0.0520078	-0.00302605	0.435	0.478	1.97038e-06	-0.105002	0.468	0.5
Dus3l	down in Aged vs Young	0.0184002	0.0291097	-0.00300656	0.0291097	-0.00300656	0.19	0.216	0.0092428	-0.0487055	0.197	0.219
Pcmt1	down in Aged vs Young	0.0170146	0.15814	-0.0030026	0.00854379	-0.0297329	0.48	0.518	0.15814	-0.0030026	0.536	0.492
Timm21	down in Aged vs Young	0.0675409	0.659651	-0.00299126	0.0343608	-0.00299126	0.251	0.282	0.659651	-0.0109114	0.283	0.269
Kmt2a	down in Aged vs Young	0.110493	0.216319	-0.0029842	0.0568634	-0.00387806	0.303	0.332	0.216319	-0.0029842	0.283	0.258
Tusc3	down in Aged vs Young	2.19413e-10	0.373515	-0.00293981	1.09707e-10	-0.0561137	0.169	0.233	0.373515	-0.00293981	0.232	0.218
Myl12b	down in Aged vs Young	1.25554e-16	0.182778	-0.00289673	0.182778	-0.00289673	0.798	0.831	6.2777e-17	-0.122607	0.887	0.886
Ndufa13	down in Aged vs Young	0.409102	0.946439	-0.00289262	0.231301	-0.00289262	0.855	0.88	0.946439	-0.00337964	0.921	0.907
Bcas2	down in Aged vs Young	8.77301e-06	0.767729	-0.00288839	4.38652e-06	-0.0561618	0.582	0.643	0.767729	-0.00288839	0.706	0.67
3110040N11Rik	down in Aged vs Young	0.0667326	0.556333	-0.00286173	0.0339423	-0.00286173	0.211	0.239	0.556333	-0.0326148	0.21	0.209
Lztfl1	down in Aged vs Young	0.000193969	0.169607	-0.0028352	0.169607	-0.0028352	0.218	0.236	9.69891e-05	-0.145263	0.262	0.295
Dmap1	down in Aged vs Young	0.0251473	0.654028	-0.00275037	0.0126537	-0.00275037	0.157	0.182	0.654028	-0.00729343	0.205	0.197
Frmd4a	down in Aged vs Young	0.0154134	0.461811	-0.00267655	0.00773664	-0.0113967	0.107	0.129	0.461811	-0.00267655	0.12	0.112
Eefsec	down in Aged vs Young	0.000299955	0.223025	-0.00266464	0.000149989	-0.0240664	0.227	0.274	0.223025	-0.00266464	0.305	0.283
Ilvbl	down in Aged vs Young	0.0250855	0.206879	-0.00264463	0.0126224	-0.00848733	0.194	0.223	0.206879	-0.00264463	0.209	0.19
Zfp157	down in Aged vs Young	0.283702	0.159992	-0.00262018	0.153656	-0.00262018	0.157	0.171	0.159992	-0.00653256	0.161	0.144
2810001G20Rik	down in Aged vs Young	2.01452e-08	0.430868	-0.00260335	1.00726e-08	-0.0466623	0.117	0.165	0.430868	-0.00260335	0.171	0.16
Mina	down in Aged vs Young	0.0615305	0.546181	-0.00259951	0.0312536	-0.00259951	0.23	0.259	0.546181	-0.00689727	0.271	0.259
Dcaf13	down in Aged vs Young	0.0892946	0.644198	-0.00257811	0.0456911	-0.00257811	0.232	0.259	0.644198	-0.0189437	0.292	0.291
Chmp3	down in Aged vs Young	0.0738943	0.369058	-0.00253917	0.0376562	-0.00253917	0.239	0.268	0.369058	-0.00968294	0.269	0.252
Mob2	down in Aged vs Young	0.000363478	0.19999	-0.00252977	0.000181756	-0.0369339	0.301	0.348	0.19999	-0.00252977	0.376	0.344
Cep57	down in Aged vs Young	0.163926	0.476243	-0.00250437	0.0856292	-0.00250437	0.238	0.261	0.476243	-0.00377686	0.289	0.276
Dnaaf2	down in Aged vs Young	0.0459047	0.921189	-0.00250413	0.023222	-0.00250413	0.127	0.148	0.921189	-0.0127968	0.145	0.144
Mgmt	down in Aged vs Young	4.93532e-06	0.0964682	-0.00250264	2.46766e-06	-0.0334696	0.198	0.25	0.0964682	-0.00250264	0.29	0.262
Ncbp3	down in Aged vs Young	0.00361278	0.255812	-0.00244814	0.00180802	-0.0233479	0.138	0.165	0.255812	-0.00244814	0.132	0.12
Ccdc163	down in Aged vs Young	3.25854e-05	0.570417	-0.00242243	1.62928e-05	-0.0303565	0.121	0.158	0.570417	-0.00242243	0.148	0.141
5031425E22Rik	down in Aged vs Young	2.11799e-10	0.239893	-0.00235864	1.05899e-10	-0.0733639	0.236	0.308	0.239893	-0.00235864	0.266	0.246
1110037F02Rik	down in Aged vs Young	0.0495794	0.333736	-0.00234101	0.0251048	-0.011147	0.089	0.105	0.333736	-0.00234101	0.125	0.116
Hat1	down in Aged vs Young	2.60291e-07	0.0180786	-0.00232259	0.0180786	-0.00232259	0.317	0.356	1.30146e-07	-0.112242	0.364	0.408
Tbl3	down in Aged vs Young	0.0170695	0.690105	-0.00230098	0.0085715	-0.00230098	0.173	0.203	0.690105	-0.0258769	0.185	0.185
Oxld1	down in Aged vs Young	0.00252652	0.261608	-0.00229886	0.00126406	-0.0209125	0.123	0.151	0.261608	-0.00229886	0.205	0.189
Arfip2	down in Aged vs Young	0.0594325	0.603162	-0.00229256	0.0301714	-0.00966806	0.147	0.166	0.603162	-0.00229256	0.176	0.169
Trim44	down in Aged vs Young	0.00519746	0.187268	-0.0022903	0.00260212	-0.0179705	0.215	0.25	0.187268	-0.0022903	0.132	0.119
Rnf168	down in Aged vs Young	0.00147625	0.698096	-0.00226836	0.000738398	-0.0139515	0.086	0.11	0.698096	-0.00226836	0.148	0.143
Aen	down in Aged vs Young	1.21277e-06	0.565765	-0.002267	6.06387e-07	-0.0432292	0.2	0.251	0.565765	-0.002267	0.24	0.23
Txnrd2	down in Aged vs Young	0.00997631	0.507661	-0.00223063	0.00500066	-0.0100497	0.165	0.194	0.507661	-0.00223063	0.195	0.185
Polr2d	down in Aged vs Young	0.00257011	0.421557	-0.00221352	0.00128588	-0.0235432	0.323	0.372	0.421557	-0.00221352	0.383	0.364
Ifnar2	down in Aged vs Young	1.03856e-14	0.162224	-0.00219537	0.162224	-0.00219537	0.253	0.273	5.19282e-15	-0.1433	0.246	0.326
Rangrf	down in Aged vs Young	0.00158606	0.304961	-0.00215229	0.000793343	-0.0345662	0.383	0.428	0.304961	-0.00215229	0.492	0.459
Zmat5	down in Aged vs Young	8.6196e-05	0.152124	-0.00212404	4.30989e-05	-0.0353085	0.31	0.364	0.152124	-0.00212404	0.416	0.385
Phrf1	down in Aged vs Young	2.82443e-11	0.676105	-0.00209948	1.41222e-11	-0.0523109	0.099	0.153	0.676105	-0.00209948	0.114	0.11
Commd8	down in Aged vs Young	0.000118981	0.289491	-0.00208344	5.94924e-05	-0.0372106	0.261	0.31	0.289491	-0.00208344	0.308	0.289
Cryzl1	down in Aged vs Young	0.211547	0.737468	-0.00206276	0.112051	-0.00206276	0.355	0.385	0.737468	-0.0132506	0.442	0.421
Emc3	down in Aged vs Young	4.39136e-07	0.169705	-0.00204787	2.19568e-07	-0.0528706	0.328	0.396	0.169705	-0.00204787	0.365	0.334
Elf4	down in Aged vs Young	3.48359e-10	0.364541	-0.00201005	1.74179e-10	-0.0495213	0.082	0.127	0.364541	-0.00201005	0.104	0.095
Mum1	down in Aged vs Young	0.0311352	0.249602	-0.0019988	0.0156907	-0.0138555	0.248	0.277	0.249602	-0.0019988	0.244	0.225
Gpsm3	down in Aged vs Young	4.22238e-18	0.10931	-0.00199852	2.11119e-18	-0.131529	0.441	0.545	0.10931	-0.00199852	0.59	0.55
Cox10	down in Aged vs Young	0.00286249	0.509705	-0.00197402	0.00143227	-0.0184676	0.092	0.115	0.509705	-0.00197402	0.144	0.137
Rpn2	down in Aged vs Young	0.378241	0.959277	-0.00184606	0.211483	-0.00184606	0.647	0.686	0.959277	-0.0172139	0.691	0.655
Cgrrf1	down in Aged vs Young	0.164888	0.63441	-0.00184216	0.0861555	-0.00184216	0.12	0.135	0.63441	-0.00816469	0.162	0.154
Gcn1l1	down in Aged vs Young	0.0208744	0.212985	-0.00182172	0.0104923	-0.00182172	0.154	0.181	0.212985	-0.00605046	0.174	0.159
Alas1	down in Aged vs Young	0.0333565	0.147971	-0.00181846	0.0168197	-0.00181846	0.148	0.171	0.147971	-0.0359401	0.129	0.139
Rbm26	down in Aged vs Young	0.00199448	0.332912	-0.00177808	0.000997736	-0.025041	0.191	0.227	0.332912	-0.00177808	0.113	0.104
Rpp14	down in Aged vs Young	1.76708e-05	0.197073	-0.00171743	8.83542e-06	-0.0383178	0.282	0.339	0.197073	-0.00171743	0.326	0.3
1110038F14Rik	down in Aged vs Young	0.0549097	0.342964	-0.00168556	0.0278424	-0.00168556	0.342	0.376	0.342964	-0.0548038	0.435	0.427
Cdk5rap3	down in Aged vs Young	0.00115521	0.243461	-0.0016744	0.000577774	-0.0266798	0.301	0.351	0.243461	-0.0016744	0.372	0.348
Gapvd1	down in Aged vs Young	0.00787764	0.232533	-0.00167422	0.00394661	-0.00905801	0.221	0.257	0.232533	-0.00167422	0.196	0.18
Rpusd4	down in Aged vs Young	1.74285e-05	0.204694	-0.00164018	8.71428e-06	-0.0316801	0.14	0.18	0.204694	-0.00164018	0.17	0.154
Tssc1	down in Aged vs Young	0.0427589	0.698335	-0.00163103	0.021613	-0.00163103	0.133	0.154	0.698335	-0.00335796	0.171	0.164
Zfp68	down in Aged vs Young	9.93895e-08	0.160477	-0.00161936	4.96948e-08	-0.0537755	0.218	0.276	0.160477	-0.00161936	0.197	0.179
Pias1	down in Aged vs Young	0.293161	0.282138	-0.00157034	0.159263	-0.00157034	0.189	0.206	0.282138	-0.00309646	0.219	0.202
Lag3	down in Aged vs Young	0.032737	0.189868	-0.00155335	0.0165047	-0.0232485	0.109	0.128	0.189868	-0.00155335	0.168	0.153
Yae1d1	down in Aged vs Young	0.0010907	0.0888903	-0.00153513	0.000545499	-0.0188175	0.195	0.233	0.0888903	-0.00153513	0.287	0.259
Dcxr	down in Aged vs Young	6.01849e-06	0.128868	-0.00150439	3.00925e-06	-0.039311	0.156	0.199	0.128868	-0.00150439	0.22	0.197
Cyb5r4	down in Aged vs Young	0.000125241	0.0370393	-0.00147098	0.0370393	-0.00147098	0.312	0.349	6.26225e-05	-0.0728262	0.266	0.304
Auh	down in Aged vs Young	4.94517e-10	0.163438	-0.00142886	2.47258e-10	-0.0586932	0.17	0.232	0.163438	-0.00142886	0.212	0.192
Rab10os	down in Aged vs Young	0.0375065	0.0458986	-0.00136342	0.0189325	-0.00136342	0.209	0.238	0.0458986	-0.00180941	0.256	0.225
Akr1e1	down in Aged vs Young	0.00224968	0.272268	-0.00135801	0.00112548	-0.0240534	0.266	0.309	0.272268	-0.00135801	0.363	0.339
Zfp212	down in Aged vs Young	0.228876	0.68696	-0.00133016	0.121864	-0.00133016	0.136	0.151	0.68696	-0.00534821	0.108	0.104
Dbr1	down in Aged vs Young	2.45745e-08	0.72847	-0.00130673	1.22873e-08	-0.043203	0.106	0.151	0.72847	-0.00130673	0.109	0.106
Sap30bp	down in Aged vs Young	0.112993	0.796483	-0.00128604	0.0581893	-0.00128604	0.182	0.204	0.796483	-0.0123225	0.208	0.208
Svip	down in Aged vs Young	0.0266865	0.0586782	-0.00125877	0.0586782	-0.00125877	0.14	0.159	0.0134335	-0.0312607	0.089	0.107
Klhdc3	down in Aged vs Young	0.0414382	0.107018	-0.00125151	0.107018	-0.00125151	0.179	0.197	0.0209383	-0.0495382	0.181	0.2
Ubl5	down in Aged vs Young	5.18406e-09	0.250357	-0.00119369	0.250357	-0.00119369	0.851	0.866	2.59203e-09	-0.0750769	0.919	0.925
4930555A03Rik	down in Aged vs Young	0.204613	0.227483	-0.00118048	0.108156	-0.00640799	0.099	0.111	0.227483	-0.00118048	0.154	0.139
Dimt1	down in Aged vs Young	0.217468	0.659548	-0.0011571	0.115392	-0.0011571	0.134	0.149	0.659548	-0.0170132	0.156	0.158
Vezf1	down in Aged vs Young	0.00218538	0.19415	-0.00114122	0.19415	-0.00114122	0.369	0.397	0.00109329	-0.0894647	0.343	0.365
Rpl22	down in Aged vs Young	0	0.561312	-0.00112954	0	-0.368922	0.993	0.999	0.561312	-0.00112954	0.999	1
Mcmbp	down in Aged vs Young	0.000730766	0.104626	-0.00110522	0.104626	-0.00110522	0.257	0.282	0.00036545	-0.0541622	0.122	0.152
Aptx	down in Aged vs Young	0.178346	0.54784	-0.00108782	0.0935489	-0.00108782	0.129	0.145	0.54784	-0.0144483	0.157	0.148
N4bp2l1	down in Aged vs Young	0.000365998	0.190827	-0.00103329	0.000183016	-0.0332762	0.117	0.147	0.190827	-0.00103329	0.125	0.112
Mcm4	down in Aged vs Young	2.44474e-08	0.00171197	-0.0010014	0.00171197	-0.0010014	0.185	0.221	1.22237e-08	-0.0571854	0.081	0.125
Ecd	down in Aged vs Young	0.0872575	0.137844	-0.000978411	0.137844	-0.000978411	0.202	0.221	0.0446244	-0.0359388	0.169	0.187
Tsen54	down in Aged vs Young	0.173541	0.186909	-0.000961493	0.186909	-0.00316583	0.134	0.146	0.0909019	-0.000961493	0.12	0.104
Nr2c2ap	down in Aged vs Young	1.65708e-09	0.339296	-0.000958729	8.28538e-10	-0.0694404	0.29	0.364	0.339296	-0.000958729	0.351	0.329
Cep44	down in Aged vs Young	1.46472e-17	0.150441	-0.000956177	7.3236e-18	-0.0898668	0.111	0.181	0.150441	-0.000956177	0.169	0.152
Cyp2j9	down in Aged vs Young	0.324852	0.201597	-0.000897202	0.201597	-0.000897202	0.106	0.116	0.178326	-0.030028	0.096	0.105
Zbtb1	down in Aged vs Young	0.289308	0.415472	-0.00089478	0.156974	-0.00089478	0.178	0.194	0.415472	-0.00704528	0.115	0.107
Unc50	down in Aged vs Young	0.000171832	0.154675	-0.000863522	8.59199e-05	-0.035125	0.358	0.414	0.154675	-0.000863522	0.436	0.403
Rngtt	down in Aged vs Young	4.39356e-05	0.240916	-0.000850322	0.240916	-0.000850322	0.104	0.113	2.1968e-05	-0.0450521	0.083	0.115
Bckdk	down in Aged vs Young	0.0760656	0.82294	-0.000810755	0.0387849	-0.000810755	0.362	0.404	0.82294	-0.0243668	0.428	0.418
Uspl1	down in Aged vs Young	0.362128	0.3724	-0.000806583	0.201331	-0.000806583	0.095	0.104	0.3724	-0.00463619	0.111	0.102
Txn2	down in Aged vs Young	0.0383236	0.831668	-0.000740635	0.019349	-0.0228835	0.603	0.64	0.831668	-0.000740635	0.715	0.687
Cyb561d2	down in Aged vs Young	2.88436e-05	0.236455	-0.000727151	1.44219e-05	-0.025137	0.151	0.193	0.236455	-0.000727151	0.227	0.209
Dda1	down in Aged vs Young	0.000158223	0.236781	-0.000665775	7.91144e-05	-0.0334435	0.254	0.302	0.236781	-0.000665775	0.301	0.28
Morc3	down in Aged vs Young	0.154548	0.102631	-0.000641399	0.0805155	-0.000641399	0.241	0.266	0.102631	-0.0326237	0.246	0.258
Hemgn	down in Aged vs Young	0.000347095	0.847827	-0.000607352	0.000173563	-0.0228885	0.147	0.182	0.847827	-0.000607352	0.187	0.189
Ptdss2	down in Aged vs Young	0.000107185	0.129491	-0.000520803	5.3594e-05	-0.0218263	0.124	0.16	0.129491	-0.000520803	0.176	0.159
Tmem201	down in Aged vs Young	0.109452	0.063896	-0.000477993	0.0563112	-0.00641834	0.135	0.153	0.063896	-0.000477993	0.114	0.096
Vps13a	down in Aged vs Young	0.426814	0.278768	-0.000473138	0.278768	-0.000473138	0.139	0.149	0.24291	-0.00171145	0.262	0.241
Eml3	down in Aged vs Young	0.163136	0.962409	-0.000457449	0.0851974	-0.000457449	0.102	0.116	0.962409	-0.0110148	0.103	0.102
Ino80c	down in Aged vs Young	0.0619044	0.0913652	-0.000444275	0.0314466	-0.000444275	0.128	0.148	0.0913652	-0.0256729	0.098	0.111
Rsl1d1	down in Aged vs Young	0.358462	0.519123	-0.000440091	0.199039	-0.000440091	0.637	0.676	0.519123	-0.0138098	0.708	0.684
Ppig	down in Aged vs Young	8.90391e-10	0.49525	-0.000423935	4.45196e-10	-0.0739326	0.519	0.605	0.49525	-0.000423935	0.667	0.631
Lmf2	down in Aged vs Young	0.254418	0.355379	-0.000421796	0.136529	-0.000421796	0.102	0.114	0.355379	-0.00278479	0.107	0.098
Nmd3	down in Aged vs Young	9.99786e-05	0.0185871	-0.000358006	0.0185871	-0.000358006	0.22	0.252	4.99906e-05	-0.0757535	0.217	0.254
Zc3h18	down in Aged vs Young	0.00530916	0.453495	-0.000334556	0.00265811	-0.0177887	0.198	0.23	0.453495	-0.000334556	0.18	0.172
Psip1	down in Aged vs Young	0.271254	0.602701	-0.000298537	0.146334	-0.00622853	0.512	0.542	0.602701	-0.000298537	0.242	0.234
Ndufb5	down in Aged vs Young	8.98101e-39	0.401326	-0.000280094	4.4905e-39	-0.163751	0.679	0.792	0.401326	-0.000280094	0.832	0.802
Cic	down in Aged vs Young	0.0143813	0.0508247	-0.000259954	0.00721669	-0.0131555	0.158	0.184	0.0508247	-0.000259954	0.189	0.164
Rnf214	down in Aged vs Young	0.353018	0.301096	-0.00021256	0.301096	-0.00144269	0.101	0.109	0.195648	-0.00021256	0.121	0.109
Trmt6	down in Aged vs Young	7.04182e-09	0.450749	-0.000209331	3.52091e-09	-0.0561909	0.211	0.274	0.450749	-0.000209331	0.24	0.228
Mtg2	down in Aged vs Young	0.296387	0.616689	-0.000178142	0.161183	-0.000178142	0.161	0.176	0.616689	-0.00239602	0.189	0.182
Raf1	down in Aged vs Young	0.286386	0.82652	-0.000148714	0.155243	-0.000148714	0.251	0.272	0.82652	-0.010656	0.147	0.148
Dhx30	down in Aged vs Young	0.0413061	0.0317817	-0.000139459	0.0208708	-0.000139459	0.271	0.306	0.0317817	-0.0505057	0.289	0.303
Bccip	down in Aged vs Young	0.112548	0.143479	-4.23291e-05	0.143479	-4.23291e-05	0.42	0.453	0.0579532	-0.0399298	0.501	0.5
Ehd1	down in Aged vs Young	2.18231e-10	0.915254	-9.53436e-06	1.09116e-10	-0.0505906	0.098	0.148	0.915254	-9.53436e-06	0.115	0.116
Arhgap18	up in Aged vs Young	0.195593	0.326336	4.37025e-05	0.326336	0.00184918	0.155	0.166	0.103113	4.37025e-05	0.142	0.124
Rnf25	up in Aged vs Young	0.00857346	0.40326	6.98928e-05	0.00429596	0.04824	0.139	0.121	0.40326	6.98928e-05	0.158	0.148
Dgkz	up in Aged vs Young	2.47651e-06	0.0425761	9.31375e-05	1.23826e-06	0.0904731	0.323	0.287	0.0425761	9.31375e-05	0.219	0.192
Sp3	up in Aged vs Young	0.000221841	0.28486	0.000103995	0.000110927	0.0693237	0.244	0.216	0.28486	0.000103995	0.112	0.102
Mien1	up in Aged vs Young	1.54692e-05	0.0310997	0.000105342	0.0310997	0.000105342	0.465	0.51	7.73465e-06	0.0630592	0.616	0.548
Ddx17	up in Aged vs Young	8.12923e-06	0.0699672	0.000114132	4.06462e-06	0.105163	0.319	0.286	0.0699672	0.000114132	0.298	0.266
Ccdc50	up in Aged vs Young	0.000249251	0.0705303	0.000120514	0.000124633	0.0702798	0.194	0.168	0.0705303	0.000120514	0.208	0.185
Tnfsf13os	up in Aged vs Young	4.79897e-10	0.0562557	0.0001256	2.39949e-10	0.0923307	0.151	0.107	0.0562557	0.0001256	0.251	0.224
Slc35a2	up in Aged vs Young	0.0028411	0.159985	0.000127222	0.159985	0.000127222	0.125	0.138	0.00142156	0.0151236	0.152	0.12
Taf1	up in Aged vs Young	0.385376	0.337181	0.000128618	0.21602	0.00900444	0.113	0.124	0.337181	0.000128618	0.161	0.15
Nemf	up in Aged vs Young	0.616163	0.424706	0.000166137	0.424706	0.0343042	0.262	0.263	0.380454	0.000166137	0.3	0.284
Zfand3	up in Aged vs Young	0.0137444	0.320989	0.000170877	0.320989	0.000170877	0.142	0.152	0.00689597	0.0201699	0.107	0.085
Trpm7	up in Aged vs Young	0.000104084	0.607837	0.000171341	5.20435e-05	0.0741233	0.192	0.163	0.607837	0.000171341	0.175	0.168
Fxr1	up in Aged vs Young	0.443126	0.408398	0.000181036	0.25376	0.0419446	0.282	0.283	0.408398	0.000181036	0.296	0.281
Snx15	up in Aged vs Young	0.27624	0.925268	0.000182948	0.925268	0.0273458	0.217	0.227	0.149259	0.000182948	0.285	0.262
Spsb2	up in Aged vs Young	1.16473e-12	0.0630901	0.00019854	0.0630901	0.00019854	0.134	0.152	5.82365e-13	0.0753167	0.216	0.138
Tmem216	up in Aged vs Young	0.102945	0.232246	0.000211642	0.0528701	0.0416124	0.163	0.151	0.232246	0.000211642	0.206	0.191
Lin37	up in Aged vs Young	0.0650682	0.129235	0.000220127	0.129235	0.000220127	0.271	0.293	0.0330813	0.0101632	0.343	0.304
Vipas39	up in Aged vs Young	0.00439185	0.217273	0.000228881	0.217273	0.000228881	0.135	0.147	0.00219834	0.0204363	0.131	0.103
Rdx	up in Aged vs Young	0.777351	0.782182	0.000233043	0.782182	0.0244444	0.456	0.479	0.528143	0.000233043	0.523	0.496
Tmed3	up in Aged vs Young	3.9061e-21	0.46446	0.000255395	0.46446	0.000255395	0.547	0.574	1.95305e-21	0.149647	0.708	0.6
Rab5b	up in Aged vs Young	0.41543	0.893688	0.000256333	0.893688	0.0209774	0.123	0.126	0.235428	0.000256333	0.105	0.094
Serinc1	up in Aged vs Young	6.27326e-22	0.336538	0.000319434	3.13663e-22	0.174852	0.458	0.383	0.336538	0.000319434	0.227	0.213
Eya1	up in Aged vs Young	0.000174535	0.0813467	0.000322047	8.72715e-05	0.067243	0.188	0.159	0.0813467	0.000322047	0.107	0.092
Pard6a	up in Aged vs Young	0.000631392	0.0602299	0.000330627	0.0602299	0.000330627	0.096	0.111	0.000315746	0.0271499	0.133	0.101
Smg9	up in Aged vs Young	0.0751186	0.398342	0.000375875	0.398342	0.0301623	0.189	0.186	0.0382925	0.000375875	0.187	0.161
Dph6	up in Aged vs Young	0.396662	0.255763	0.000424232	0.255763	0.0100868	0.131	0.143	0.223251	0.000424232	0.163	0.149
Slc35a1	up in Aged vs Young	0.380389	0.222089	0.000450116	0.212847	0.0367277	0.249	0.246	0.222089	0.000450116	0.246	0.227
Gtpbp6	up in Aged vs Young	0.342844	0.22012	0.000461409	0.22012	0.0139159	0.128	0.12	0.189349	0.000461409	0.14	0.126
Chmp1a	up in Aged vs Young	0.000400733	0.0953072	0.000526211	0.000200386	0.076846	0.391	0.368	0.0953072	0.000526211	0.379	0.346
Sdhaf1	up in Aged vs Young	9.04285e-87	0.0175613	0.000546076	0.0175613	0.000546076	0.239	0.273	4.52143e-87	0.273743	0.3	0.085
Nab2	up in Aged vs Young	2.32446e-18	0.496462	0.000547337	0.496462	0.000547337	0.168	0.176	1.16223e-18	0.095759	0.199	0.111
Tmub2	up in Aged vs Young	0.378429	0.392351	0.000584088	0.392351	0.0292199	0.24	0.236	0.211602	0.000584088	0.229	0.21
AK010878	up in Aged vs Young	0.198083	0.253771	0.000628061	0.104502	0.00188376	0.154	0.171	0.253771	0.000628061	0.158	0.146
Sesn1	up in Aged vs Young	0.0104935	0.113374	0.000633571	0.00526059	0.0619996	0.297	0.279	0.113374	0.000633571	0.282	0.254
Rrp8	up in Aged vs Young	0.00611089	0.149877	0.000639916	0.149877	0.000639916	0.188	0.206	0.00306013	0.0248053	0.216	0.181
Trnt1	up in Aged vs Young	0.371154	0.523333	0.000668643	0.523333	0.0308646	0.238	0.24	0.207002	0.000668643	0.233	0.213
Lrrfip1	up in Aged vs Young	0.00199456	0.292432	0.000682329	0.292432	0.000682329	0.441	0.467	0.000997777	0.0332898	0.495	0.436
Chid1	up in Aged vs Young	3.13938e-05	0.0622491	0.000699663	1.5697e-05	0.0503924	0.121	0.093	0.0622491	0.000699663	0.134	0.115
Tmem37	up in Aged vs Young	0.220156	0.156127	0.000723729	0.156127	0.026066	0.116	0.107	0.116912	0.000723729	0.161	0.142
Sertad3	up in Aged vs Young	0.130475	0.159206	0.000743459	0.159206	0.000743459	0.137	0.151	0.0675169	0.0118772	0.174	0.155
Dgcr2	up in Aged vs Young	0.164824	0.142146	0.000755019	0.142146	0.000755019	0.15	0.165	0.0861206	0.00672269	0.111	0.096
Ufl1	up in Aged vs Young	0.0703238	0.132443	0.00081287	0.132443	0.00081287	0.15	0.165	0.0358028	0.0133656	0.202	0.178
Zfp428	up in Aged vs Young	1.4721e-08	0.347958	0.000825891	0.347958	0.000825891	0.096	0.104	7.36049e-09	0.0525821	0.15	0.097
Dlgap4	up in Aged vs Young	0.0246565	0.171121	0.000841463	0.171121	0.0278049	0.208	0.197	0.0124052	0.000841463	0.234	0.198
Arhgap5	up in Aged vs Young	0.00244518	0.232234	0.000847622	0.00122334	0.0511054	0.144	0.122	0.232234	0.000847622	0.129	0.116
Kdm2a	up in Aged vs Young	0.0460066	0.111714	0.000849602	0.111714	0.000849602	0.245	0.267	0.0232741	0.00221672	0.161	0.137
Tor1b	up in Aged vs Young	0.256895	0.514983	0.000878449	0.137965	0.0345363	0.149	0.141	0.514983	0.000878449	0.147	0.139
Larp4	up in Aged vs Young	0.908962	0.805191	0.000882168	0.698275	0.0220808	0.135	0.135	0.805191	0.000882168	0.115	0.112
Yy1	up in Aged vs Young	3.28521e-12	0.330518	0.000924595	0.330518	0.000924595	0.387	0.413	1.64261e-12	0.0772808	0.174	0.107
Sccpdh	up in Aged vs Young	0.137575	0.244963	0.000938232	0.244963	0.000938232	0.111	0.121	0.0713316	0.00942587	0.127	0.11
Trappc6a	up in Aged vs Young	1.45989e-09	0.105405	0.000944406	0.105405	0.000944406	0.566	0.618	7.29946e-10	0.0915283	0.69	0.611
Nampt	up in Aged vs Young	2.0306e-05	0.473706	0.000952807	1.0153e-05	0.0830434	0.206	0.174	0.473706	0.000952807	0.118	0.111
Cog4	up in Aged vs Young	0.108336	0.187523	0.00100537	0.187523	0.00100537	0.127	0.139	0.0557203	0.0184605	0.148	0.13
Stoml2	up in Aged vs Young	1.01384e-05	0.319676	0.00101411	0.319676	0.00101411	0.453	0.482	5.06923e-06	0.0590703	0.56	0.482
Pacsin2	up in Aged vs Young	0.697335	0.652643	0.00108237	0.652643	0.028659	0.193	0.195	0.44985	0.00108237	0.118	0.111
Nme7	up in Aged vs Young	0.449326	0.406763	0.0011067	0.257926	0.00861653	0.106	0.117	0.406763	0.0011067	0.126	0.117
Tmed4	up in Aged vs Young	0.307105	0.231082	0.00112511	0.231082	0.0141758	0.361	0.393	0.167597	0.00112511	0.376	0.346
Nop10	up in Aged vs Young	0.159602	0.379263	0.0011294	0.0832675	0.0320474	0.935	0.941	0.379263	0.0011294	0.98	0.964
1700037H04Rik	up in Aged vs Young	0.533949	0.995682	0.00114701	0.995682	0.0191398	0.185	0.19	0.31732	0.00114701	0.253	0.236
Casp2	up in Aged vs Young	0.000266378	0.443559	0.00118045	0.000133198	0.0787982	0.298	0.272	0.443559	0.00118045	0.111	0.104
Ddx50	up in Aged vs Young	0.323262	0.763733	0.00120229	0.763733	0.018181	0.3	0.314	0.177359	0.00120229	0.231	0.212
Fam76b	up in Aged vs Young	0.0217563	0.535948	0.00120996	0.535948	0.00120996	0.12	0.126	0.0109379	0.0167684	0.114	0.092
F11r	up in Aged vs Young	1.6869e-148	0.0312471	0.00121466	8.43448e-149	0.321727	0.268	0.067	0.0312471	0.00121466	0.16	0.135
Pdzd11	up in Aged vs Young	0.00388282	0.0602996	0.00124884	0.0602996	0.00124884	0.269	0.299	0.0019433	0.0312665	0.357	0.312
Rap2b	up in Aged vs Young	1.5331e-11	0.281731	0.00126495	0.281731	0.00126495	0.148	0.159	7.66551e-12	0.068276	0.162	0.099
Kpna3	up in Aged vs Young	0.863683	0.89302	0.00128798	0.89302	0.0339748	0.153	0.157	0.630789	0.00128798	0.133	0.129
Zfp148	up in Aged vs Young	0.0582725	0.0842239	0.00130251	0.0842239	0.00130251	0.278	0.306	0.0295735	0.00545681	0.271	0.237
Mgst3	up in Aged vs Young	0.31875	0.46156	0.00134206	0.46156	0.0268195	0.19	0.188	0.174621	0.00134206	0.214	0.197
Sept11	up in Aged vs Young	0.0186745	0.204152	0.00134642	0.204152	0.00134642	0.145	0.158	0.00938125	0.0141119	0.161	0.135
Luc7l	up in Aged vs Young	0.170916	0.249284	0.00136427	0.0894598	0.00136427	0.24	0.264	0.249284	0.00520912	0.273	0.257
Nufip2	up in Aged vs Young	0.0609106	0.037506	0.00138216	0.0309338	0.00138216	0.162	0.186	0.037506	0.00742671	0.109	0.09
Ccdc124	up in Aged vs Young	0.00426901	0.245438	0.00139236	0.00213679	0.0737212	0.295	0.278	0.245438	0.00139236	0.341	0.316
Cisd3	up in Aged vs Young	6.2677e-13	0.0528557	0.00155775	3.13385e-13	0.108858	0.215	0.158	0.0528557	0.00155775	0.231	0.204
Tmem29	up in Aged vs Young	0.000670999	0.278918	0.00156202	0.000335556	0.0722311	0.178	0.153	0.278918	0.00156202	0.197	0.184
Zbtb11os1	up in Aged vs Young	1.27758e-29	0.120438	0.00156744	0.120438	0.00156744	0.093	0.105	6.38789e-30	0.10208	0.12	0.034
Pqlc1	up in Aged vs Young	5.08172e-08	0.116425	0.0016004	0.116425	0.0016004	0.247	0.271	2.54086e-08	0.0648988	0.313	0.244
Rcn3	up in Aged vs Young	1.52158e-15	0.0974426	0.00164638	7.60792e-16	0.14504	0.378	0.31	0.0974426	0.00164638	0.414	0.378
Mrpl1	up in Aged vs Young	0.248973	0.451312	0.00165009	0.133382	0.0486337	0.198	0.193	0.451312	0.00165009	0.197	0.188
Setd5	up in Aged vs Young	2.4192e-06	0.0273403	0.00167349	0.0273403	0.00167349	0.288	0.321	1.2096e-06	0.058347	0.28	0.222
Pogz	up in Aged vs Young	0.63335	0.535995	0.00169401	0.535995	0.0301987	0.115	0.113	0.394484	0.00169401	0.108	0.1
Coa5	up in Aged vs Young	0.00614081	0.128553	0.00171213	0.00307513	0.0599834	0.208	0.187	0.128553	0.00171213	0.116	0.102
Apoa1bp	up in Aged vs Young	0.0385152	0.181539	0.00173016	0.181539	0.00173016	0.488	0.53	0.0194467	0.0249508	0.621	0.578
Ipo7	up in Aged vs Young	9.99266e-05	0.235891	0.00174475	4.99645e-05	0.0776101	0.214	0.186	0.235891	0.00174475	0.144	0.131
Ypel3	up in Aged vs Young	3.52689e-31	0.81441	0.00177274	0.81441	0.00177274	0.743	0.76	1.76345e-31	0.191481	0.799	0.686
Arih1	up in Aged vs Young	6.02657e-10	0.0961984	0.00177888	3.01329e-10	0.111554	0.255	0.208	0.0961984	0.00177888	0.125	0.11
Aktip	up in Aged vs Young	0.0515526	0.405836	0.0017845	0.405836	0.0178731	0.142	0.136	0.0261173	0.0017845	0.145	0.122
Sec31a	up in Aged vs Young	0.322878	0.535389	0.00179204	0.535389	0.0337708	0.212	0.212	0.177126	0.00179204	0.201	0.183
Ptp4a2	up in Aged vs Young	2.01424e-23	0.297763	0.00180349	1.00712e-23	0.157705	0.726	0.684	0.297763	0.00180349	0.627	0.591
Abhd4	up in Aged vs Young	9.08564e-06	0.0727645	0.00180541	4.54283e-06	0.084408	0.279	0.244	0.0727645	0.00180541	0.237	0.209
4930481A15Rik	up in Aged vs Young	0.0361368	0.0863104	0.00180753	0.0182347	0.0359063	0.151	0.134	0.0863104	0.00180753	0.174	0.152
Mzt2	up in Aged vs Young	0.0505627	0.239272	0.00182502	0.0256093	0.00462577	0.18	0.207	0.239272	0.00182502	0.236	0.218
Gpr108	up in Aged vs Young	0.108936	0.981416	0.00183002	0.981416	0.00916296	0.244	0.247	0.0560379	0.00183002	0.299	0.268
Rnf114	up in Aged vs Young	4.6425e-08	0.129078	0.00183463	2.32125e-08	0.105987	0.409	0.369	0.129078	0.00183463	0.411	0.377
Eif4e3	up in Aged vs Young	0.326202	0.672416	0.00183752	0.672416	0.0237346	0.191	0.192	0.179148	0.00183752	0.196	0.179
Atraid	up in Aged vs Young	1.38555e-12	0.283835	0.00185681	0.283835	0.00185681	0.467	0.498	6.92776e-13	0.0960538	0.61	0.498
Acadm	up in Aged vs Young	0.00055417	0.151593	0.00189441	0.000277123	0.0738789	0.478	0.465	0.151593	0.00189441	0.563	0.52
Aldh7a1	up in Aged vs Young	0.152768	0.112724	0.00190754	0.112724	0.0442028	0.239	0.232	0.0795481	0.00190754	0.311	0.28
Dnajc11	up in Aged vs Young	0.177334	0.219754	0.00191835	0.219754	0.0121144	0.18	0.197	0.0929905	0.00191835	0.188	0.168
Ext2	up in Aged vs Young	3.3368e-07	0.0479076	0.00197432	0.0479076	0.00197432	0.318	0.352	1.6684e-07	0.049796	0.272	0.207
Ppp2ca	up in Aged vs Young	2.67829e-16	0.0842932	0.00197513	1.33914e-16	0.143951	0.589	0.539	0.0842932	0.00197513	0.211	0.188
Tifa	up in Aged vs Young	0.00271922	0.0647689	0.00201712	0.00136054	0.0642306	0.283	0.259	0.0647689	0.00201712	0.248	0.222
Ccdc191	up in Aged vs Young	0.437293	0.530428	0.0020206	0.530428	0.0082355	0.113	0.119	0.249862	0.0020206	0.176	0.162
Asna1	up in Aged vs Young	0.215622	0.206956	0.00203175	0.114349	0.0400079	0.236	0.23	0.206956	0.00203175	0.31	0.288
Cul3	up in Aged vs Young	2.22672e-09	0.185703	0.00205013	1.11336e-09	0.0976819	0.164	0.121	0.185703	0.00205013	0.145	0.131
Noc2l	up in Aged vs Young	0.404393	0.792544	0.00208579	0.792544	0.0372886	0.29	0.299	0.228244	0.00208579	0.199	0.184
Smpd1	up in Aged vs Young	0.380773	0.705103	0.00211756	0.705103	0.0126351	0.161	0.168	0.213091	0.00211756	0.179	0.164
Cep63	up in Aged vs Young	0.00306837	0.261594	0.00211981	0.261594	0.00211981	0.134	0.144	0.00153536	0.0320512	0.128	0.1
Tshz1	up in Aged vs Young	0.0860094	0.0979238	0.00213143	0.0439714	0.00213143	0.12	0.138	0.0979238	0.00612073	0.14	0.123
Ganab	up in Aged vs Young	0.31618	0.21648	0.00217874	0.173066	0.0116848	0.209	0.23	0.21648	0.00217874	0.204	0.189
Api5	up in Aged vs Young	3.02556e-13	0.426568	0.00219358	1.51278e-13	0.13277	0.373	0.315	0.426568	0.00219358	0.175	0.165
Smek2	up in Aged vs Young	0.000162023	0.0826514	0.00220227	8.10149e-05	0.074486	0.338	0.309	0.0826514	0.00220227	0.292	0.263
Tmem41a	up in Aged vs Young	0.026212	0.138398	0.00224328	0.138398	0.00224328	0.146	0.162	0.013193	0.0126012	0.219	0.189
Stoml1	up in Aged vs Young	1.72215e-05	0.21044	0.00226313	8.61078e-06	0.0537899	0.116	0.088	0.21044	0.00226313	0.104	0.093
Hif1a	up in Aged vs Young	0.0777662	0.0631049	0.0023115	0.0396699	0.0023115	0.115	0.133	0.0631049	0.00780077	0.117	0.1
Phc3	up in Aged vs Young	0.496503	0.83303	0.00232115	0.83303	0.0203238	0.112	0.112	0.290425	0.00232115	0.111	0.101
Abca2	up in Aged vs Young	0.0233288	0.12413	0.00234178	0.12413	0.00234178	0.125	0.14	0.0117332	0.0198366	0.149	0.126
Prpf6	up in Aged vs Young	0.000400322	0.155972	0.00239552	0.155972	0.00239552	0.15	0.164	0.000200181	0.0370174	0.205	0.166
Ddx47	up in Aged vs Young	0.196468	0.22303	0.00245023	0.22303	0.0498068	0.306	0.308	0.103601	0.00245023	0.356	0.321
Dmtf1	up in Aged vs Young	0.38143	0.795836	0.0024768	0.795836	0.0117311	0.132	0.136	0.213508	0.0024768	0.121	0.109
Cops7a	up in Aged vs Young	1.67404e-11	0.326966	0.00255118	0.326966	0.00255118	0.438	0.466	8.37022e-12	0.102309	0.518	0.422
Copz1	up in Aged vs Young	1.24151e-12	0.499087	0.00255945	6.20755e-13	0.129257	0.553	0.511	0.499087	0.00255945	0.616	0.586
Prdx6	up in Aged vs Young	0.850836	0.727708	0.0025687	0.727708	0.0107393	0.917	0.94	0.613782	0.0025687	0.954	0.941
Vps35	up in Aged vs Young	1.80079e-06	0.110636	0.00258541	9.00396e-07	0.093721	0.401	0.37	0.110636	0.00258541	0.193	0.173
Mrpl2	up in Aged vs Young	8.64195e-06	0.0962029	0.00258616	0.0962029	0.00258616	0.337	0.369	4.32098e-06	0.0563667	0.423	0.358
Uck1	up in Aged vs Young	0.246472	0.903358	0.00264092	0.903358	0.0172848	0.258	0.267	0.13194	0.00264092	0.24	0.22
Xrn1	up in Aged vs Young	0.0317529	0.140067	0.00264587	0.0160045	0.0508427	0.136	0.121	0.140067	0.00264587	0.142	0.127
Wdr92	up in Aged vs Young	0.264623	0.231159	0.00265447	0.231159	0.00265447	0.129	0.14	0.142459	0.00818469	0.141	0.127
Prosc	up in Aged vs Young	0.521437	0.318382	0.00268164	0.318382	0.00470116	0.228	0.243	0.308218	0.00268164	0.24	0.224
Bloc1s6	up in Aged vs Young	6.70917e-06	0.0929956	0.00268849	3.35459e-06	0.0804401	0.237	0.201	0.0929956	0.00268849	0.238	0.215
Cmtm3	up in Aged vs Young	0.00433156	0.0408601	0.00270986	0.00216813	0.0495413	0.199	0.177	0.0408601	0.00270986	0.224	0.196
Atp2a3	up in Aged vs Young	0.0395386	0.146283	0.00273112	0.146283	0.00468816	0.196	0.216	0.0199687	0.00273112	0.131	0.108
Tmem164	up in Aged vs Young	5.08273e-05	0.201754	0.00274191	2.5414e-05	0.071322	0.185	0.154	0.201754	0.00274191	0.121	0.109
Deptor	up in Aged vs Young	0.289243	0.734625	0.0027472	0.734625	0.00838828	0.101	0.105	0.156936	0.0027472	0.111	0.098
Trp53rka	up in Aged vs Young	4.76303e-23	0.0752435	0.00275496	0.0752435	0.00275496	0.181	0.204	2.38151e-23	0.0786407	0.108	0.036
Emc10	up in Aged vs Young	0.0741141	0.491323	0.00275563	0.0377703	0.049847	0.607	0.624	0.491323	0.00275563	0.686	0.658
Vps53	up in Aged vs Young	0.15133	0.18642	0.00276306	0.0787671	0.00575765	0.167	0.188	0.18642	0.00276306	0.172	0.157
Pddc1	up in Aged vs Young	0.195951	0.132056	0.00277543	0.132056	0.0547982	0.386	0.392	0.103312	0.00277543	0.426	0.393
Ranbp2	up in Aged vs Young	0.000631204	0.650616	0.00279745	0.000315652	0.0635615	0.125	0.103	0.650616	0.00279745	0.112	0.108
Nsun4	up in Aged vs Young	3.11497e-06	0.160771	0.00283503	1.55748e-06	0.0635184	0.113	0.084	0.160771	0.00283503	0.104	0.091
Pphln1	up in Aged vs Young	0.165807	0.257743	0.00284089	0.0866582	0.00284089	0.114	0.129	0.257743	0.00509612	0.107	0.097
Trim26	up in Aged vs Young	0.00190762	0.451364	0.002864	0.451364	0.002864	0.144	0.152	0.000954266	0.0158804	0.146	0.114
Purb	up in Aged vs Young	6.67517e-07	0.1861	0.00292618	3.33759e-07	0.100881	0.259	0.221	0.1861	0.00292618	0.207	0.19
Frmd8	up in Aged vs Young	0.204944	0.187165	0.0029402	0.187165	0.0456191	0.314	0.315	0.108341	0.0029402	0.253	0.229
Fbxo8	up in Aged vs Young	0.271351	0.435804	0.00299048	0.146391	0.0258225	0.122	0.113	0.435804	0.00299048	0.111	0.105
Vps26a	up in Aged vs Young	8.50975e-07	0.124004	0.00299692	4.25488e-07	0.0940808	0.294	0.255	0.124004	0.00299692	0.15	0.133
Clk4	up in Aged vs Young	0.380842	0.369994	0.00301252	0.369994	0.0133446	0.276	0.295	0.213134	0.00301252	0.25	0.23
Ak3	up in Aged vs Young	0.136386	0.600337	0.00302574	0.600337	0.0141913	0.182	0.18	0.0706918	0.00302574	0.13	0.113
Uvrag	up in Aged vs Young	4.46777e-13	0.331786	0.00303375	0.331786	0.00303375	0.151	0.161	2.23388e-13	0.0682399	0.131	0.07
Kif2a	up in Aged vs Young	0.175455	0.324598	0.00303856	0.0919556	0.00303856	0.283	0.31	0.324598	0.00326122	0.14	0.131
Iqcc	up in Aged vs Young	0.119172	0.0626538	0.00305497	0.0626538	0.0370036	0.124	0.113	0.0614757	0.00305497	0.15	0.13
Nek7	up in Aged vs Young	0.0217223	0.352732	0.00307825	0.0109208	0.053613	0.196	0.179	0.352732	0.00307825	0.105	0.097
Zfp385a	up in Aged vs Young	0.0329143	0.11835	0.00308904	0.11835	0.00308904	0.135	0.15	0.0165948	0.014335	0.174	0.148
Spns1	up in Aged vs Young	0.395413	0.87295	0.00311874	0.87295	0.0164915	0.114	0.115	0.222448	0.00311874	0.122	0.111
Fam193a	up in Aged vs Young	0.258381	0.157653	0.00312473	0.157653	0.00619252	0.098	0.109	0.138827	0.00312473	0.131	0.116
Zfp451	up in Aged vs Young	0.118934	0.91272	0.00313378	0.91272	0.0204164	0.155	0.157	0.0613488	0.00313378	0.145	0.126
Rbm18	up in Aged vs Young	0.0175392	0.173782	0.00313525	0.00880841	0.0595101	0.243	0.226	0.173782	0.00313525	0.195	0.178
Odf3b	up in Aged vs Young	0.00759642	0.0722789	0.00316307	0.00380545	0.060285	0.164	0.145	0.0722789	0.00316307	0.217	0.193
Ppox	up in Aged vs Young	0.127	0.201459	0.00316616	0.201459	0.00524028	0.118	0.13	0.0656551	0.00316616	0.117	0.1
Zfr	up in Aged vs Young	2.44545e-28	0.0219996	0.00317072	1.22272e-28	0.179421	0.369	0.269	0.0219996	0.00317072	0.383	0.337
Pomp	up in Aged vs Young	3.45668e-06	0.439297	0.00319131	0.439297	0.00319131	0.813	0.841	1.72834e-06	0.061843	0.907	0.865
Pgam5	up in Aged vs Young	0.270517	0.160894	0.00319807	0.145902	0.00319807	0.173	0.19	0.160894	0.00496739	0.165	0.149
Pnp	up in Aged vs Young	0.225389	0.322921	0.00325732	0.322921	0.00419036	0.467	0.497	0.11988	0.00325732	0.586	0.545
Fahd1	up in Aged vs Young	1.40771e-05	0.187024	0.00326429	0.187024	0.00326429	0.123	0.136	7.03856e-06	0.0482895	0.229	0.18
Drg2	up in Aged vs Young	0.386149	0.302592	0.00327635	0.216514	0.0383586	0.215	0.211	0.302592	0.00327635	0.233	0.217
5430416N02Rik	up in Aged vs Young	0.0894257	0.296653	0.00328739	0.0457598	0.00328739	0.103	0.12	0.296653	0.00416599	0.122	0.111
Isg20	up in Aged vs Young	6.17601e-09	0.418598	0.0032956	0.418598	0.0032956	0.209	0.22	3.088e-09	0.0684288	0.332	0.255
Cox14	up in Aged vs Young	0.00283393	0.331944	0.00330522	0.331944	0.00330522	0.733	0.766	0.00141797	0.0286549	0.862	0.817
Fam173b	up in Aged vs Young	0.146512	0.137951	0.00334334	0.076156	0.0375511	0.136	0.125	0.137951	0.00334334	0.14	0.126
Mgea5	up in Aged vs Young	1.05319e-12	0.353747	0.00335313	5.26597e-13	0.109602	0.233	0.175	0.353747	0.00335313	0.164	0.154
Ccdc77	up in Aged vs Young	0.468047	0.274043	0.00336175	0.274043	0.00607946	0.098	0.107	0.270649	0.00336175	0.135	0.124
Pfdn1	up in Aged vs Young	0.317997	0.479971	0.00339236	0.479971	0.029997	0.546	0.57	0.174165	0.00339236	0.649	0.61
Tfr2	up in Aged vs Young	0.000866568	0.186679	0.00341531	0.186679	0.00341531	0.297	0.32	0.000433378	0.0394162	0.319	0.27
Wdr45b	up in Aged vs Young	0.317566	0.678436	0.00344711	0.678436	0.0268696	0.247	0.251	0.173904	0.00344711	0.21	0.192
Rbm7	up in Aged vs Young	0.279909	0.869157	0.00346728	0.869157	0.0125963	0.505	0.527	0.151418	0.00346728	0.463	0.425
Senp1	up in Aged vs Young	0.350967	0.234246	0.00346818	0.194374	0.00346818	0.118	0.13	0.234246	0.00769725	0.118	0.108
Vcpip1	up in Aged vs Young	0.132139	0.480977	0.0034699	0.0684093	0.0457183	0.153	0.142	0.480977	0.0034699	0.132	0.125
Cdk9	up in Aged vs Young	3.05944e-25	0.10759	0.00348685	0.10759	0.00348685	0.388	0.423	1.52972e-25	0.147639	0.399	0.264
Tmem176b	up in Aged vs Young	4.37689e-11	0.943667	0.00349634	0.943667	0.00349634	0.909	0.929	2.18845e-11	0.0751002	0.976	0.95
Stk19	up in Aged vs Young	0.0207531	0.145405	0.00351993	0.145405	0.00351993	0.209	0.227	0.0104309	0.020018	0.252	0.217
Kpnb1	up in Aged vs Young	0.476791	0.902725	0.00352631	0.902725	0.0312804	0.308	0.325	0.276668	0.00352631	0.216	0.203
Cd320	up in Aged vs Young	1.99033e-13	0.0913838	0.00353419	0.0913838	0.00353419	0.179	0.2	9.95166e-14	0.0910954	0.274	0.189
Prrc1	up in Aged vs Young	0.398605	0.941789	0.00354547	0.941789	0.0216175	0.123	0.127	0.224503	0.00354547	0.127	0.115
Rab5c	up in Aged vs Young	2.20475e-09	0.411275	0.0035735	0.411275	0.0035735	0.506	0.541	1.10237e-09	0.0903062	0.62	0.528
Arhgap1	up in Aged vs Young	0.000284618	0.078869	0.0035738	0.000142319	0.0690041	0.193	0.166	0.078869	0.0035738	0.171	0.151
Rprd2	up in Aged vs Young	0.124822	0.164094	0.00359704	0.164094	0.00359704	0.142	0.156	0.0644906	0.00901322	0.129	0.112
Wrb	up in Aged vs Young	0.15622	0.23714	0.00364415	0.23714	0.00364415	0.1	0.11	0.081425	0.00873406	0.101	0.087
Wdr3	up in Aged vs Young	0.341671	0.791376	0.003734	0.791376	0.0259456	0.144	0.146	0.188625	0.003734	0.113	0.101
Gse1	up in Aged vs Young	3.4854e-11	0.0611197	0.00376918	0.0611197	0.00376918	0.233	0.261	1.7427e-11	0.083491	0.326	0.242
Atg7	up in Aged vs Young	0.392141	0.655971	0.00380996	0.655971	0.0115017	0.16	0.166	0.220347	0.00380996	0.152	0.139
Suv420h1	up in Aged vs Young	0.0235988	0.0716671	0.00382864	0.0118698	0.0505613	0.155	0.138	0.0716671	0.00382864	0.111	0.094
Commd10	up in Aged vs Young	0.015815	0.575264	0.00383284	0.575264	0.0317528	0.187	0.187	0.00793901	0.00383284	0.191	0.159
Dnajb9	up in Aged vs Young	2.96915e-26	0.119289	0.00383461	1.48457e-26	0.187971	0.325	0.232	0.119289	0.00383461	0.226	0.204
Ski	up in Aged vs Young	0.115953	0.707213	0.00387797	0.707213	0.0182243	0.113	0.111	0.0597621	0.00387797	0.115	0.098
Kri1	up in Aged vs Young	0.144219	0.623192	0.00388147	0.623192	0.00816427	0.105	0.11	0.0749156	0.00388147	0.127	0.111
Pcca	up in Aged vs Young	0.253205	0.305731	0.00391199	0.135827	0.0392212	0.152	0.144	0.305731	0.00391199	0.128	0.119
Mrgbp	up in Aged vs Young	0.451686	0.265097	0.00394791	0.265097	0.00525359	0.158	0.171	0.259518	0.00394791	0.182	0.168
Mdm4	up in Aged vs Young	0.226564	0.176951	0.0039796	0.176951	0.0432966	0.202	0.196	0.120548	0.0039796	0.247	0.224
Pigq	up in Aged vs Young	0.118022	0.819026	0.00406947	0.819026	0.0231563	0.136	0.137	0.0608633	0.00406947	0.116	0.098
Dync1h1	up in Aged vs Young	3.7104e-08	0.0733232	0.00409052	1.8552e-08	0.0981604	0.194	0.154	0.0733232	0.00409052	0.192	0.17
Nubpl	up in Aged vs Young	0.000796344	0.354469	0.00412183	0.354469	0.00412183	0.105	0.113	0.000398251	0.0317193	0.161	0.127
Mkrn2	up in Aged vs Young	0.268503	0.494855	0.0041498	0.494855	0.0105223	0.138	0.146	0.144724	0.0041498	0.161	0.144
Clpx	up in Aged vs Young	0.559752	0.368816	0.00417933	0.368816	0.00532081	0.181	0.192	0.336488	0.00417933	0.146	0.135
Pfdn5	up in Aged vs Young	1.44057e-10	0.320158	0.00419766	0.320158	0.00419766	0.979	0.984	7.20285e-11	0.0514948	0.99	0.985
Ece2	up in Aged vs Young	2.6741e-05	0.226694	0.00423263	0.226694	0.00423263	0.154	0.167	1.33706e-05	0.0579172	0.249	0.201
Stim1	up in Aged vs Young	3.6439e-08	0.425915	0.00434517	0.425915	0.00434517	0.099	0.106	1.82195e-08	0.0473997	0.107	0.064
Hnmt	up in Aged vs Young	2.0708e-28	0.0812871	0.00437296	1.0354e-28	0.150453	0.231	0.141	0.0812871	0.00437296	0.172	0.151
Map3k11	up in Aged vs Young	0.53115	0.421261	0.00437442	0.421261	0.0215709	0.154	0.151	0.315274	0.00437442	0.106	0.097
Kansl1l	up in Aged vs Young	0.01564	0.0245007	0.00439483	0.0078508	0.0607136	0.187	0.17	0.0245007	0.00439483	0.127	0.105
Polr2b	up in Aged vs Young	0.187696	0.342677	0.00439764	0.342677	0.041846	0.168	0.165	0.098721	0.00439764	0.163	0.145
Dnph1	up in Aged vs Young	3.50813e-09	0.0401973	0.00452532	0.0401973	0.00452532	0.247	0.277	1.75407e-09	0.083543	0.382	0.303
Ccdc69	up in Aged vs Young	0.301257	0.412742	0.00454879	0.412742	0.011617	0.228	0.242	0.164092	0.00454879	0.278	0.254
Eif4a2	up in Aged vs Young	1.1156e-234	0.0359456	0.00454908	5.57798e-235	0.463848	0.933	0.837	0.0359456	0.00454908	0.844	0.798
Pmm2	up in Aged vs Young	0.175065	0.158084	0.00458208	0.0917405	0.0383133	0.213	0.203	0.158084	0.00458208	0.188	0.172
Prkcq	up in Aged vs Young	0.0553968	0.852417	0.00464203	0.852417	0.014881	0.154	0.158	0.028093	0.00464203	0.121	0.101
Abcf3	up in Aged vs Young	0.0823986	0.063368	0.00470884	0.063368	0.0445493	0.173	0.163	0.0420849	0.00470884	0.162	0.139
Rnf20	up in Aged vs Young	0.129939	0.187063	0.00471861	0.0672292	0.0486577	0.177	0.167	0.187063	0.00471861	0.191	0.176
Rspry1	up in Aged vs Young	0.0989942	0.136659	0.00472525	0.0507868	0.0444696	0.178	0.166	0.136659	0.00472525	0.171	0.155
Spty2d1	up in Aged vs Young	8.30985e-06	0.205169	0.0048115	0.205169	0.0048115	0.134	0.147	4.15493e-06	0.0414832	0.159	0.114
Rchy1	up in Aged vs Young	1.02838e-08	0.0328533	0.00487562	5.14188e-09	0.10794	0.495	0.457	0.0328533	0.00487562	0.532	0.487
Zbtb38	up in Aged vs Young	3.62044e-11	0.151382	0.00492193	1.81022e-11	0.117773	0.39	0.334	0.151382	0.00492193	0.277	0.255
Slc27a1	up in Aged vs Young	4.43226e-12	0.0129593	0.00493155	2.21613e-12	0.0818178	0.127	0.082	0.0129593	0.00493155	0.106	0.084
Sdhaf4	up in Aged vs Young	0.0743502	0.205848	0.00497698	0.205848	0.00497698	0.419	0.451	0.0378931	0.0275455	0.532	0.496
Stx17	up in Aged vs Young	0.122269	0.939336	0.00501474	0.939336	0.0120185	0.113	0.115	0.0631269	0.00501474	0.17	0.149
Pelp1	up in Aged vs Young	0.425587	0.783544	0.00502147	0.783544	0.0178989	0.144	0.15	0.2421	0.00502147	0.137	0.126
Taf6l	up in Aged vs Young	0.118739	0.113011	0.00502503	0.061245	0.00502503	0.441	0.489	0.113011	0.0110498	0.533	0.498
Zcchc17	up in Aged vs Young	0.0226477	0.0729904	0.00502771	0.0729904	0.00502771	0.343	0.38	0.0113887	0.00630484	0.465	0.413
Mkl2	up in Aged vs Young	4.29182e-10	0.0942497	0.00505921	2.14591e-10	0.0771211	0.142	0.097	0.0942497	0.00505921	0.102	0.087
Ubr5	up in Aged vs Young	8.58828e-06	0.367063	0.00506371	4.29415e-06	0.0764399	0.131	0.102	0.367063	0.00506371	0.104	0.097
Hars2	up in Aged vs Young	0.212209	0.207685	0.00512429	0.112424	0.034404	0.122	0.113	0.207685	0.00512429	0.102	0.091
Mageh1	up in Aged vs Young	0.0240112	0.471231	0.0051463	0.471231	0.0051463	0.139	0.146	0.0120785	0.0202156	0.209	0.179
Krr1	up in Aged vs Young	0.282786	0.780911	0.00517822	0.780911	0.0134243	0.271	0.281	0.153115	0.00517822	0.204	0.185
Cdk5	up in Aged vs Young	4.04899e-07	0.0524806	0.00518324	2.02449e-07	0.0659037	0.14	0.105	0.0524806	0.00518324	0.143	0.123
Atf1	up in Aged vs Young	0.127902	0.213321	0.00518829	0.213321	0.00518829	0.322	0.349	0.0661382	0.0130782	0.23	0.208
Cbfb	up in Aged vs Young	0.00063307	0.234933	0.00519224	0.000316585	0.091641	0.481	0.473	0.234933	0.00519224	0.116	0.105
Igsf8	up in Aged vs Young	0.0175581	0.468531	0.00524958	0.468531	0.00524958	0.115	0.123	0.00881793	0.0124269	0.128	0.104
1700020I14Rik	up in Aged vs Young	1.44164e-06	0.175731	0.00527815	7.20818e-07	0.102427	0.339	0.306	0.175731	0.00527815	0.288	0.264
Zc3h10	up in Aged vs Young	0.000253721	0.14237	0.00529041	0.14237	0.00529041	0.108	0.121	0.000126869	0.0319892	0.164	0.126
Ylpm1	up in Aged vs Young	0.110356	0.202133	0.00532958	0.0567904	0.00673251	0.166	0.188	0.202133	0.00532958	0.202	0.187
Stub1	up in Aged vs Young	0.406362	0.266567	0.00533892	0.266567	0.0298747	0.568	0.574	0.229521	0.00533892	0.658	0.622
Cib1	up in Aged vs Young	0.030116	0.0337934	0.00538734	0.0337934	0.00538734	0.251	0.283	0.0151731	0.01793	0.342	0.304
Glt8d1	up in Aged vs Young	0.303142	0.637679	0.00539734	0.637679	0.00939916	0.158	0.164	0.16522	0.00539734	0.125	0.111
Sbno1	up in Aged vs Young	0.259958	0.614002	0.00540442	0.614002	0.03407	0.403	0.415	0.139743	0.00540442	0.399	0.368
Atp6v1e1	up in Aged vs Young	2.0987e-05	0.559953	0.00546175	1.04936e-05	0.0831844	0.495	0.477	0.559953	0.00546175	0.568	0.545
Tmed1	up in Aged vs Young	4.26299e-07	0.0477462	0.00546331	0.0477462	0.00546331	0.194	0.219	2.13149e-07	0.0504393	0.265	0.202
Gatc	up in Aged vs Young	0.110769	0.530643	0.00548172	0.530643	0.00548172	0.114	0.12	0.0570097	0.00668551	0.159	0.139
Klc4	up in Aged vs Young	0.0034302	0.517906	0.0055075	0.517906	0.0055075	0.111	0.117	0.00171657	0.0156664	0.123	0.095
Dusp12	up in Aged vs Young	0.264295	0.999384	0.00552759	0.999384	0.0143478	0.151	0.154	0.142267	0.00552759	0.197	0.178
Napg	up in Aged vs Young	0.0987749	0.803858	0.00554596	0.803858	0.0123748	0.119	0.123	0.0506712	0.00554596	0.129	0.11
Zc3h13	up in Aged vs Young	0.360608	0.206828	0.0055685	0.20038	0.0143842	0.23	0.252	0.206828	0.0055685	0.304	0.283
Trib3	up in Aged vs Young	4.44818e-23	0.000558713	0.00566327	2.22409e-23	0.125266	0.192	0.114	0.000558713	0.00566327	0.159	0.121
Rnpc3	up in Aged vs Young	0.198812	0.24286	0.00568545	0.24286	0.0326882	0.128	0.122	0.104909	0.00568545	0.149	0.132
Tmf1	up in Aged vs Young	1.50905e-05	0.0568408	0.00569078	7.54526e-06	0.07059	0.202	0.168	0.0568408	0.00569078	0.116	0.099
Gnai3	up in Aged vs Young	3.88244e-33	0.185558	0.00569445	1.94122e-33	0.20716	0.476	0.38	0.185558	0.00569445	0.191	0.175
Igf2bp3	up in Aged vs Young	0.181199	0.274568	0.00571224	0.274568	0.00571224	0.178	0.192	0.0951237	0.00687795	0.163	0.144
Apmap	up in Aged vs Young	0.307803	0.96667	0.00571865	0.96667	0.0218551	0.171	0.176	0.168016	0.00571865	0.158	0.144
Amfr	up in Aged vs Young	0.317413	0.468344	0.00573997	0.468344	0.0267588	0.269	0.268	0.173812	0.00573997	0.106	0.094
Ctnna1	up in Aged vs Young	2.57312e-08	0.0615903	0.00575416	1.28656e-08	0.090875	0.207	0.164	0.0615903	0.00575416	0.15	0.131
Minpp1	up in Aged vs Young	9.9796e-29	0.46359	0.00577965	0.46359	0.00577965	0.365	0.389	4.9898e-29	0.144254	0.312	0.179
Tmem181a	up in Aged vs Young	0.125354	0.724798	0.00579818	0.724798	0.00909463	0.113	0.116	0.064775	0.00579818	0.108	0.092
Pfdn4	up in Aged vs Young	0.0615527	0.153704	0.00581157	0.0312651	0.0597852	0.352	0.351	0.153704	0.00581157	0.394	0.362
Tcf4	up in Aged vs Young	0.000169187	0.160876	0.00583023	8.45972e-05	0.075224	0.473	0.45	0.160876	0.00583023	0.466	0.433
Usp15	up in Aged vs Young	0.015856	0.120781	0.00584219	0.120781	0.00584219	0.213	0.235	0.00795969	0.0250576	0.195	0.166
Cfap97	up in Aged vs Young	0.225137	0.203593	0.00587579	0.203593	0.00766609	0.184	0.201	0.119737	0.00587579	0.294	0.268
Chmp5	up in Aged vs Young	0.00166586	0.0729827	0.00588385	0.000833278	0.0654006	0.406	0.387	0.0729827	0.00588385	0.435	0.397
Flywch1	up in Aged vs Young	4.80163e-05	0.209487	0.00591691	0.209487	0.00591691	0.143	0.157	2.40084e-05	0.0340872	0.184	0.138
Polb	up in Aged vs Young	0.100379	0.558587	0.00594241	0.558587	0.0197045	0.17	0.167	0.0515165	0.00594241	0.222	0.197
Xrcc4	up in Aged vs Young	7.14127e-06	0.0626738	0.00597538	3.57064e-06	0.0688452	0.169	0.135	0.0626738	0.00597538	0.178	0.156
Strn4	up in Aged vs Young	0.0483609	0.323268	0.00601577	0.323268	0.037148	0.222	0.221	0.0244801	0.00601577	0.115	0.094
Smg6	up in Aged vs Young	0.365341	0.827284	0.00601898	0.827284	0.0197869	0.2	0.209	0.203345	0.00601898	0.248	0.228
Gde1	up in Aged vs Young	2.29445e-07	0.225905	0.00604459	0.225905	0.00604459	0.261	0.282	1.14723e-07	0.0711812	0.348	0.28
Cpsf6	up in Aged vs Young	0.0991534	0.192218	0.00607573	0.192218	0.00607573	0.386	0.418	0.0508706	0.0213576	0.274	0.249
Atp5sl	up in Aged vs Young	0.121443	0.148608	0.00607978	0.148608	0.0405429	0.16	0.152	0.0626863	0.00607978	0.223	0.197
Pdcd6ip	up in Aged vs Young	0.180479	0.391636	0.0061403	0.391636	0.0378286	0.293	0.296	0.094726	0.0061403	0.246	0.222
Nipsnap1	up in Aged vs Young	0.28463	0.485024	0.00615059	0.485024	0.0234649	0.232	0.249	0.154205	0.00615059	0.29	0.266
Spg21	up in Aged vs Young	0.00383376	0.248828	0.00619122	0.248828	0.00619122	0.487	0.529	0.00191872	0.0320651	0.6	0.533
Tbc1d17	up in Aged vs Young	0.237738	0.136042	0.00621163	0.126924	0.041087	0.276	0.27	0.136042	0.00621163	0.301	0.276
Hook3	up in Aged vs Young	2.37918e-06	0.35757	0.00624476	1.18959e-06	0.0806099	0.16	0.125	0.35757	0.00624476	0.151	0.142
Mettl21a	up in Aged vs Young	0.173948	0.456167	0.00625772	0.456167	0.0154809	0.131	0.126	0.0911259	0.00625772	0.148	0.131
Tm9sf4	up in Aged vs Young	0.385011	0.83359	0.00627295	0.83359	0.0185067	0.145	0.146	0.215787	0.00627295	0.152	0.138
Zfp672	up in Aged vs Young	0.196299	0.564909	0.00631756	0.564909	0.028905	0.127	0.126	0.103507	0.00631756	0.121	0.107
Eif2s3x	up in Aged vs Young	2.19965e-07	0.181839	0.00634075	1.09982e-07	0.105548	0.293	0.256	0.181839	0.00634075	0.178	0.163
Med31	up in Aged vs Young	0.100553	0.0517574	0.00635336	0.0517574	0.00949541	0.202	0.228	0.0516081	0.00635336	0.27	0.242
Uggt1	up in Aged vs Young	0.0704174	0.12533	0.00638876	0.12533	0.0301849	0.107	0.099	0.0358514	0.00638876	0.127	0.107
Fastk	up in Aged vs Young	0.127767	0.145542	0.00640016	0.0660657	0.0373103	0.209	0.197	0.145542	0.00640016	0.199	0.181
Commd4	up in Aged vs Young	0.0993326	0.224175	0.00644415	0.050965	0.00644415	0.407	0.451	0.224175	0.00790128	0.524	0.495
Wdr83	up in Aged vs Young	0.0128945	0.257297	0.00647011	0.257297	0.00647011	0.212	0.229	0.00646817	0.0274368	0.247	0.214
Nme6	up in Aged vs Young	0.000786077	0.111253	0.00648546	0.111253	0.00648546	0.157	0.175	0.000393116	0.0324956	0.214	0.175
Ppp1r35	up in Aged vs Young	6.86475e-22	0.28433	0.0065299	0.28433	0.0065299	0.398	0.427	3.43238e-22	0.157424	0.455	0.335
Sumf2	up in Aged vs Young	0.00513419	0.678377	0.00655777	0.678377	0.00655777	0.133	0.138	0.0025704	0.0223967	0.15	0.12
Rabep2	up in Aged vs Young	0.0412419	0.72464	0.00661413	0.72464	0.0270782	0.183	0.184	0.0208381	0.00661413	0.187	0.159
Commd9	up in Aged vs Young	0.0382682	0.833168	0.00663171	0.833168	0.0168185	0.189	0.195	0.0193207	0.00663171	0.254	0.221
Ttc4	up in Aged vs Young	0.0177508	0.278968	0.00665611	0.278968	0.00665611	0.205	0.22	0.00891516	0.0278376	0.256	0.222
Arsk	up in Aged vs Young	0.144476	0.114791	0.00668553	0.0750545	0.0383791	0.152	0.141	0.114791	0.00668553	0.105	0.091
Pnkd	up in Aged vs Young	5.63117e-05	0.0828409	0.00668956	0.0828409	0.00668956	0.367	0.405	2.81562e-05	0.047432	0.486	0.418
Etf1	up in Aged vs Young	0.289976	0.871697	0.00669148	0.871697	0.023387	0.294	0.305	0.157371	0.00669148	0.273	0.251
Cdc16	up in Aged vs Young	0.300348	0.854328	0.00675237	0.854328	0.0143993	0.27	0.276	0.163548	0.00675237	0.264	0.243
Mtf1	up in Aged vs Young	2.89255e-09	0.535554	0.00682114	0.535554	0.00682114	0.117	0.124	1.44628e-09	0.0620447	0.139	0.087
Tle6	up in Aged vs Young	0.0194771	0.0449549	0.00687697	0.0449549	0.0396016	0.169	0.156	0.00978645	0.00687697	0.21	0.176
Snx6	up in Aged vs Young	0.055184	0.773566	0.00688339	0.773566	0.0176753	0.426	0.449	0.0279835	0.00688339	0.552	0.494
Arcn1	up in Aged vs Young	0.206753	0.883217	0.00692835	0.883217	0.0233944	0.242	0.248	0.109356	0.00692835	0.169	0.151
Pak2	up in Aged vs Young	0.000775085	0.18014	0.00698508	0.18014	0.00698508	0.35	0.378	0.000387617	0.0414645	0.416	0.363
Csnk1a1	up in Aged vs Young	0.000428011	0.565836	0.00700736	0.565836	0.00700736	0.694	0.733	0.000214028	0.0527924	0.716	0.649
Vapb	up in Aged vs Young	9.93687e-09	0.56788	0.00701594	0.56788	0.00701594	0.289	0.304	4.96843e-09	0.0571719	0.179	0.121
Lypla1	up in Aged vs Young	5.4861e-05	0.292346	0.00703103	2.74309e-05	0.0801281	0.299	0.269	0.292346	0.00703103	0.115	0.106
Atf2	up in Aged vs Young	0.191605	0.158101	0.00704141	0.100892	0.0532357	0.206	0.199	0.158101	0.00704141	0.133	0.119
Pja2	up in Aged vs Young	2.12751e-08	0.31868	0.00704531	1.06376e-08	0.0860838	0.217	0.171	0.31868	0.00704531	0.102	0.094
Fbxl5	up in Aged vs Young	1.20807e-12	0.17747	0.00707315	6.04035e-13	0.105817	0.252	0.191	0.17747	0.00707315	0.105	0.094
Mga	up in Aged vs Young	0.180624	0.499629	0.00707761	0.499629	0.0391159	0.257	0.259	0.0948062	0.00707761	0.229	0.205
Nrd1	up in Aged vs Young	0.208219	0.341661	0.0071066	0.341661	0.0150196	0.242	0.261	0.110179	0.0071066	0.264	0.242
Tsr1	up in Aged vs Young	0.229036	0.78126	0.00712168	0.78126	0.0111173	0.134	0.138	0.121954	0.00712168	0.105	0.092
Rbm34	up in Aged vs Young	0.137195	0.750676	0.00713369	0.750676	0.027252	0.233	0.237	0.071127	0.00713369	0.29	0.261
Bzw1	up in Aged vs Young	2.89889e-21	0.106194	0.007182	1.44945e-21	0.160359	0.645	0.599	0.106194	0.007182	0.449	0.413
Mrps27	up in Aged vs Young	0.0380315	0.383748	0.00719738	0.0192001	0.0384055	0.114	0.1	0.383748	0.00719738	0.115	0.107
2410015M20Rik	up in Aged vs Young	1.47934e-18	0.693872	0.00723208	0.693872	0.00723208	0.793	0.819	7.39671e-19	0.117418	0.894	0.821
Gfpt1	up in Aged vs Young	0.0108666	0.034032	0.00724739	0.00544816	0.0485543	0.141	0.123	0.034032	0.00724739	0.132	0.111
Etfb	up in Aged vs Young	1.84649e-05	0.334364	0.00730143	9.2325e-06	0.0724947	0.8	0.783	0.334364	0.00730143	0.883	0.84
Tmem175	up in Aged vs Young	0.00190592	0.0887633	0.00731307	0.000953415	0.0575165	0.154	0.133	0.0887633	0.00731307	0.181	0.161
Lcp2	up in Aged vs Young	1.54767e-06	0.0957087	0.0073641	7.73838e-07	0.0897384	0.277	0.239	0.0957087	0.0073641	0.267	0.242
Htatsf1	up in Aged vs Young	0.00231067	0.0219125	0.00741337	0.001156	0.0676891	0.244	0.222	0.0219125	0.00741337	0.21	0.182
Tcta	up in Aged vs Young	1.95728e-09	0.0201173	0.00744137	9.78642e-10	0.0720927	0.121	0.082	0.0201173	0.00744137	0.127	0.105
Acat2	up in Aged vs Young	0.00126295	0.300422	0.00745312	0.300422	0.00745312	0.223	0.239	0.000631673	0.0404982	0.239	0.199
Rps19bp1	up in Aged vs Young	0.137372	0.777964	0.00745909	0.777964	0.0203599	0.328	0.346	0.0712223	0.00745909	0.433	0.399
Ipo4	up in Aged vs Young	0.0336454	0.0961575	0.00763903	0.0169666	0.0490468	0.141	0.126	0.0961575	0.00763903	0.106	0.092
Cant1	up in Aged vs Young	0.111126	0.189354	0.00764369	0.189354	0.0251108	0.17	0.162	0.0571991	0.00764369	0.117	0.1
Stard3nl	up in Aged vs Young	0.0145352	0.0597405	0.00764452	0.0597405	0.0367745	0.181	0.169	0.00729422	0.00764452	0.224	0.189
Msmo1	up in Aged vs Young	0.0348347	0.0185564	0.00768126	0.0175718	0.044334	0.257	0.238	0.0185564	0.00768126	0.141	0.118
Akr7a5	up in Aged vs Young	0.00111907	0.244966	0.0077152	0.244966	0.0077152	0.256	0.276	0.000559691	0.0412274	0.359	0.309
Lrrc41	up in Aged vs Young	0.131547	0.128653	0.00772174	0.0680919	0.0371343	0.196	0.185	0.128653	0.00772174	0.15	0.135
Usp8	up in Aged vs Young	0.168164	0.860457	0.00772916	0.860457	0.022851	0.203	0.209	0.0879498	0.00772916	0.184	0.164
Cyhr1	up in Aged vs Young	0.062776	0.977947	0.00773133	0.977947	0.0106868	0.225	0.229	0.0318967	0.00773133	0.206	0.179
Atg4b	up in Aged vs Young	0.205638	0.977213	0.0077565	0.977213	0.0172796	0.213	0.217	0.10873	0.0077565	0.236	0.213
Fubp1	up in Aged vs Young	0.67719	0.467407	0.00776977	0.467407	0.00809095	0.616	0.645	0.431837	0.00776977	0.658	0.622
1810043G02Rik	up in Aged vs Young	1.04791e-05	0.96546	0.00779807	0.96546	0.00779807	0.128	0.13	5.23958e-06	0.0321246	0.163	0.118
Zmym4	up in Aged vs Young	0.314524	0.74737	0.00786665	0.74737	0.0250718	0.131	0.131	0.172066	0.00786665	0.14	0.126
Blcap	up in Aged vs Young	0.232591	0.297743	0.00790672	0.297743	0.0317754	0.185	0.18	0.123981	0.00790672	0.153	0.137
Mau2	up in Aged vs Young	0.000849328	0.532671	0.00793852	0.532671	0.00793852	0.195	0.204	0.000424754	0.0316667	0.149	0.116
Tmbim6	up in Aged vs Young	7.1745e-08	0.232777	0.00795024	3.58725e-08	0.0827576	0.855	0.863	0.232777	0.00795024	0.869	0.846
Fam207a	up in Aged vs Young	0.00124253	0.273047	0.00811519	0.273047	0.00811519	0.181	0.194	0.000621459	0.0301147	0.186	0.151
Man2a2	up in Aged vs Young	2.72807e-18	0.0403426	0.00812948	1.36403e-18	0.13621	0.176	0.114	0.0403426	0.00812948	0.112	0.094
Wdr34	up in Aged vs Young	0.543097	0.929561	0.00814672	0.929561	0.0153574	0.104	0.107	0.324054	0.00814672	0.112	0.103
Grb2	up in Aged vs Young	0.0524497	0.75694	0.00816732	0.75694	0.0153059	0.452	0.471	0.026578	0.00816732	0.207	0.18
Sp140	up in Aged vs Young	6.7269e-21	0.385312	0.00824595	0.385312	0.00824595	0.163	0.175	3.36345e-21	0.122481	0.294	0.181
Rexo4	up in Aged vs Young	0.0671016	0.088032	0.00825252	0.088032	0.00825252	0.178	0.198	0.0341333	0.0187959	0.195	0.172
Wrn	up in Aged vs Young	3.7778e-05	0.0752579	0.00829827	1.88892e-05	0.0697079	0.148	0.119	0.0752579	0.00829827	0.193	0.172
Tmcc1	up in Aged vs Young	0.00146839	0.751615	0.0083093	0.751615	0.0083093	0.134	0.138	0.000734467	0.0218806	0.127	0.098
Emc4	up in Aged vs Young	0.0100076	0.373024	0.00833704	0.373024	0.00833704	0.362	0.389	0.0050164	0.0293907	0.484	0.434
Atf7	up in Aged vs Young	0.00158632	0.0425927	0.00834747	0.000793473	0.0620645	0.156	0.133	0.0425927	0.00834747	0.188	0.166
Zfp638	up in Aged vs Young	7.00995e-07	0.0647352	0.00835063	3.50497e-07	0.0896661	0.256	0.214	0.0647352	0.00835063	0.248	0.223
Gatm	up in Aged vs Young	0.558955	0.352748	0.00835282	0.335888	0.043287	0.221	0.22	0.352748	0.00835282	0.205	0.195
Rnf4	up in Aged vs Young	0.134045	0.448114	0.00835336	0.448114	0.0397035	0.413	0.426	0.0694328	0.00835336	0.317	0.287
Vta1	up in Aged vs Young	0.452835	0.299651	0.00835979	0.260294	0.00981829	0.309	0.336	0.299651	0.00835979	0.395	0.375
Abhd17b	up in Aged vs Young	1.6152e-31	0.04851	0.00839924	8.076e-32	0.194659	0.312	0.214	0.04851	0.00839924	0.113	0.096
Rps18	up in Aged vs Young	0	0.0437864	0.00840055	0	0.221482	1	1	0.0437864	0.00840055	1	1
A230050P20Rik	up in Aged vs Young	2.51629e-08	0.0168491	0.00841429	1.25814e-08	0.102148	0.261	0.216	0.0168491	0.00841429	0.234	0.202
Asb13	up in Aged vs Young	0.00570639	0.104053	0.00847365	0.00285728	0.0424801	0.144	0.123	0.104053	0.00847365	0.129	0.114
[truncated: 1,365 more rows]
