# Supplementary material for: Single-cell RNA-seq reveals a concomitant delay in differentiation and cell cycle of aged hematopoietic stem cells
Source: BMC Biol. 2021 Feb 1;19:19. doi: 10.1186/s12915-021-00955-z (PMC7851934; doi:10.1186/s12915-021-00955-z)
Supplement: Supplementary file 7 — Additional file 7: Table S6. [file 12915_2021_955_MOESM7_ESM.xlsx]

## Sheet: agingMarkersPerClustTable
Supplementary Table 6: Aging markers genes per cluster
In each cluster Wilcoxon Rank sum tests were performed on the normalized data between young versus aged cells in batch A and B separately. Only genes expressed in at least 10% of either young or aged cells of the cluster with an absolute average log fold change (Old/Young) > 0.25 in both batches were tested. The two p-values for each gene were combined using the Tipett’s method (minimum_p_pval co…
Gene	Cluster	group	minimump_p_val	max_pval	min_avg_logFC	A_p_val	A_avg_logFC	A_pct.1	A_pct.2	B_p_val	B_avg_logFC	B_pct.1	B_pct.2
Rpl23a	pMast	down in Aged vs Young	0.000522849	0.0232124	-0.476472	0.000261459	-0.490839	0.759	0.923	0.0232124	-0.476472	0.4	0.632
Ostf1	pMast	down in Aged vs Young	0.00106468	0.0259026	-0.40156	0.00053248	-0.40156	0.793	0.952	0.0259026	-0.404983	0.84	0.947
Tubb5	pMast	down in Aged vs Young	0.0299621	0.718982	-0.327899	0.015095	-0.391357	0.759	0.904	0.718982	-0.327899	0.8	0.789
Itm2c	pMast	down in Aged vs Young	0.00298431	0.11304	-0.297559	0.00149327	-0.378052	0.724	0.894	0.11304	-0.297559	0.8	0.842
Cenpa	pMast	down in Aged vs Young	0.021143	0.531616	-0.282189	0.010628	-0.648102	0.207	0.442	0.531616	-0.282189	0.24	0.316
Gm26917	pMast	down in Aged vs Young	0.000570668	0.090941	-0.281134	0.000285375	-0.528675	0.414	0.75	0.090941	-0.281134	0.48	0.632
Commd1	pMast	down in Aged vs Young	0.0397655	0.0797138	-0.272489	0.0200844	-0.356258	0.241	0.49	0.0797138	-0.272489	0.36	0.658
Eif3c	pMast	down in Aged vs Young	0.0221101	0.137398	-0.269861	0.0111168	-0.399161	0.345	0.577	0.137398	-0.269861	0.48	0.632
Fcer1a	pMast	up in Aged vs Young	3.13959e-05	0.00138929	0.679014	1.56981e-05	0.759324	0.966	0.635	0.00138929	0.679014	0.96	0.895
Dusp1	pMast	up in Aged vs Young	0.000841107	0.109347	0.50875	0.000420642	0.652691	0.586	0.269	0.109347	0.50875	0.24	0.105
Cpa3	pMast	up in Aged vs Young	0.016775	0.0292266	0.399576	0.00842299	0.399576	1	0.99	0.0292266	0.433563	1	1
Cd69	pMast	up in Aged vs Young	0.0153088	0.139881	0.386325	0.139881	0.386325	0.517	0.442	0.00768392	1.17064	0.52	0.237
Igkc	pMast	up in Aged vs Young	1.30552e-16	0.37137	0.363424	6.52762e-17	1.60708	1	0.51	0.37137	0.363424	0.24	0.184
Dhrs3	pMast	up in Aged vs Young	0.00348428	0.296672	0.319647	0.00174366	0.319647	0.483	0.212	0.296672	0.360995	0.48	0.395
Tspan32	pMast	up in Aged vs Young	0.0240873	0.166327	0.297798	0.0121171	0.320701	0.69	0.606	0.166327	0.297798	0.64	0.553
Rgs1	pMast	up in Aged vs Young	0.000300925	0.314753	0.296961	0.000150474	0.566855	0.724	0.394	0.314753	0.296961	0.44	0.342
Sult1a1	pMast	up in Aged vs Young	3.07225e-05	0.0228685	0.291509	1.53614e-05	0.365898	0.276	0.029	0.0228685	0.291509	0.2	0.026
Syf2	pMast	up in Aged vs Young	0.000447835	0.193369	0.288842	0.000223943	0.40281	0.862	0.635	0.193369	0.288842	0.68	0.737
Sil1	pMast	up in Aged vs Young	0.00150525	0.262852	0.284134	0.00075291	0.284134	0.379	0.115	0.262852	0.319173	0.2	0.105
Vma21	pMast	up in Aged vs Young	0.00242338	0.237114	0.266848	0.00121242	0.339425	0.552	0.308	0.237114	0.266848	0.44	0.342
AW112010	pMast	up in Aged vs Young	0.00536576	0.23343	0.252796	0.00268649	0.57905	0.759	0.587	0.23343	0.252796	0.52	0.368
Sdcbp	pMast	up in Aged vs Young	0.0359428	0.286184	0.251015	0.0181359	0.251015	0.862	0.788	0.286184	0.367105	0.64	0.684
Rpl23a	pNeu	down in Aged vs Young	1.11172e-10	4.61911e-05	-0.428199	5.55859e-11	-0.428199	0.937	0.993	4.61911e-05	-0.497754	0.833	0.891
Cd52	pNeu	down in Aged vs Young	0.0392699	0.136718	-0.296785	0.0198316	-0.313452	0.698	0.836	0.136718	-0.296785	0.667	0.761
Zfos1	pNeu	down in Aged vs Young	0.0446651	0.117554	-0.26204	0.0225876	-0.26204	0.921	0.921	0.117554	-0.281129	0.917	1
Gimap1	pNeu	down in Aged vs Young	0.035389	0.0318241	-0.253962	0.0178539	-0.253962	0.302	0.447	0.0318241	-0.347593	0.417	0.587
Rpl9	pNeu	down in Aged vs Young	0.000651794	0.0104036	-0.250428	0.00032595	-0.250428	0.905	0.993	0.0104036	-0.305058	0.694	0.826
Rplp2	pNeu	down in Aged vs Young	8.80732e-15	8.65357e-12	-0.25013	8.65357e-12	-0.25013	0.984	1	4.40366e-15	-0.510803	1	1
Slpi	pNeu	up in Aged vs Young	4.46519e-08	0.215582	0.643636	2.23259e-08	0.643636	0.587	0.243	0.215582	0.837832	0.417	0.348
Fos	pNeu	up in Aged vs Young	2.65096e-10	0.425704	0.503826	1.32548e-10	0.590302	0.651	0.237	0.425704	0.503826	0.167	0.109
Prdx1	pNeu	up in Aged vs Young	2.15472e-09	3.19432e-06	0.466077	1.07736e-09	0.466077	1	0.967	3.19432e-06	0.468307	1	0.957
Igkc	pNeu	up in Aged vs Young	1.16399e-30	8.35647e-08	0.438067	5.81993e-31	1.60561	1	0.454	8.35647e-08	0.438067	0.778	0.174
Ap3s1	pNeu	up in Aged vs Young	3.9395e-07	0.000954891	0.409981	1.96975e-07	0.409981	0.968	0.921	0.000954891	0.440096	0.972	0.761
Nupr1	pNeu	up in Aged vs Young	1.26529e-17	2.8236e-05	0.403767	6.32647e-18	0.480093	0.476	0.013	2.8236e-05	0.403767	0.333	0
Dusp1	pNeu	up in Aged vs Young	1.52352e-05	0.0235601	0.364129	7.61765e-06	0.367867	0.54	0.23	0.0235601	0.364129	0.194	0.043
H2-Q7	pNeu	up in Aged vs Young	0.00147453	0.00250429	0.335397	0.000737539	0.335397	0.667	0.513	0.00250429	0.394601	0.833	0.478
Mcpt8	pNeu	up in Aged vs Young	0.0371153	0.853395	0.326317	0.0187331	0.381412	0.73	0.651	0.853395	0.326317	0.5	0.5
Tuba1b	pNeu	up in Aged vs Young	0.00797365	0.0291233	0.302346	0.0039948	0.302346	0.921	0.954	0.0291233	0.366679	0.972	0.957
Rrm2	pNeu	up in Aged vs Young	0.00228563	0.0373868	0.293446	0.0373868	0.293446	0.54	0.421	0.00114347	0.471446	0.444	0.13
Ctsg	pNeu	up in Aged vs Young	0.00308687	0.0421222	0.291644	0.00154463	0.324506	1	0.974	0.0421222	0.291644	0.972	0.957
Tmpo	pNeu	up in Aged vs Young	0.000363094	0.015185	0.260575	0.015185	0.260575	0.825	0.678	0.000181564	0.413989	0.5	0.152
Srsf6	pNeu	up in Aged vs Young	4.75087e-05	0.000597146	0.258816	0.000597146	0.258816	0.889	0.855	2.37546e-05	0.418783	0.917	0.652
Pbk	pNeu	up in Aged vs Young	0.00270226	0.0393422	0.254111	0.0393422	0.254111	0.365	0.243	0.00135204	0.393149	0.444	0.13
Rpl23a	pEr	down in Aged vs Young	6.01172e-21	4.64593e-06	-0.47307	3.00586e-21	-0.560824	0.855	0.996	4.64593e-06	-0.47307	0.557	0.87
Zfos1	pEr	down in Aged vs Young	0.000262733	0.00515735	-0.268489	0.000131375	-0.268489	0.8	0.924	0.00515735	-0.275192	0.803	0.961
Rplp2	pEr	down in Aged vs Young	9.0043e-16	9.02494e-16	-0.256966	9.02494e-16	-0.256966	1	1	4.50215e-16	-0.408298	1	1
Hist1h2bc	pEr	up in Aged vs Young	0.0366326	0.769586	0.490111	0.0184872	0.492332	0.264	0.165	0.769586	0.490111	0.18	0.221
Srsf6	pEr	up in Aged vs Young	2.33015e-07	1.53314e-06	0.423251	1.16507e-07	0.423251	0.836	0.78	1.53314e-06	0.626147	0.738	0.468
Aldh1a1	pEr	up in Aged vs Young	3.64214e-06	2.80581e-06	0.398491	1.82107e-06	0.398491	0.382	0.174	2.80581e-06	0.497695	0.459	0.117
Eif5	pEr	up in Aged vs Young	0.00070728	0.00357178	0.301349	0.000353702	0.333696	0.755	0.746	0.00357178	0.301349	0.787	0.675
Hnrnpl	pEr	up in Aged vs Young	0.00323315	0.00516728	0.292066	0.00161788	0.292066	0.682	0.581	0.00516728	0.301807	0.639	0.481
Cd9	pEr	up in Aged vs Young	0.0240977	0.063991	0.287836	0.0121223	0.287836	0.564	0.483	0.063991	0.354145	0.672	0.597
Plscr1	pEr	up in Aged vs Young	0.00103978	0.00212711	0.279427	0.000520024	0.34819	0.645	0.593	0.00212711	0.279427	0.754	0.61
Dusp1	pEr	up in Aged vs Young	0.000146585	0.00265406	0.277478	7.32951e-05	0.277478	0.436	0.242	0.00265406	0.603357	0.279	0.091
Srsf3	pEr	up in Aged vs Young	2.12169e-06	0.00120811	0.273397	1.06085e-06	0.282984	0.927	0.979	0.00120811	0.273397	0.967	0.948
Nupr1	pEr	up in Aged vs Young	3.68555e-19	0.0116284	0.256109	1.84277e-19	0.510644	0.382	0.025	0.0116284	0.256109	0.18	0.052
Tcrg-C1	pL1	down in Aged vs Young	0.00813432	0.0405522	-0.723677	0.00407547	-0.723677	0	0.225	0.0405522	-1.2841	0	0.257
Anxa6	pL1	down in Aged vs Young	0.00703462	0.023247	-0.513168	0.00352352	-0.513168	0.303	0.625	0.023247	-0.579262	0.357	0.686
Cd37	pL1	down in Aged vs Young	0.00469874	0.00250387	-0.50109	0.00250387	-0.50109	0.364	0.725	0.00235214	-0.808221	0.357	0.743
Ikzf2	pL1	down in Aged vs Young	0.00155201	0.158292	-0.438716	0.000776308	-0.62358	0.212	0.575	0.158292	-0.438716	0.286	0.486
Sin3b	pL1	down in Aged vs Young	3.34593e-05	0.219582	-0.422006	1.67298e-05	-0.556674	0.394	0.875	0.219582	-0.422006	0.714	0.657
Epsti1	pL1	down in Aged vs Young	0.0155771	0.280321	-0.412057	0.00781913	-0.632737	0.212	0.525	0.280321	-0.412057	0.357	0.457
Ltb	pL1	down in Aged vs Young	0.0260366	0.296986	-0.386196	0.296986	-0.386196	0.758	0.775	0.0131042	-1.03247	0.786	0.914
Tcf7	pL1	down in Aged vs Young	0.029284	0.106779	-0.385765	0.0147508	-0.566372	0.03	0.225	0.106779	-0.385765	0	0.171
2310036O22Rik	pL1	down in Aged vs Young	0.0408943	0.0597213	-0.345657	0.0206606	-0.36545	0.545	0.8	0.0597213	-0.345657	0.929	0.857
Vbp1	pL1	down in Aged vs Young	0.0205554	0.171812	-0.327797	0.010331	-0.327797	0.273	0.6	0.171812	-0.348944	0.357	0.543
S100a10	pL1	down in Aged vs Young	0.000199279	0.0995927	-0.327162	9.96442e-05	-0.762845	0.848	0.975	0.0995927	-0.327162	0.929	1
Mns1	pL1	down in Aged vs Young	0.0104949	0.14614	-0.314443	0.00526131	-0.343977	0.03	0.275	0.14614	-0.314443	0	0.143
Cux1	pL1	down in Aged vs Young	0.00282674	0.257095	-0.3003	0.00141437	-0.59319	0.212	0.55	0.257095	-0.3003	0.286	0.371
Rplp2	pL1	down in Aged vs Young	0.000183751	0.00205116	-0.290215	9.18795e-05	-0.290215	1	1	0.00205116	-0.293789	1	1
Sh3bgrl3	pL1	down in Aged vs Young	0.00126863	0.0823109	-0.285533	0.000634516	-0.503597	0.97	1	0.0823109	-0.285533	1	1
Oxa1l	pL1	down in Aged vs Young	0.0267961	0.419825	-0.28551	0.013489	-0.377146	0.242	0.525	0.419825	-0.28551	0.357	0.4
Id2	pL1	down in Aged vs Young	0.0145117	0.62108	-0.282354	0.62108	-0.282354	0.879	0.8	0.00728237	-1.28261	0.786	0.857
Tcrg-C4	pL1	down in Aged vs Young	0.00261878	0.28686	-0.280035	0.28686	-0.280035	0.212	0.325	0.00131025	-1.24072	0	0.514
Lypla1	pL1	down in Aged vs Young	0.030863	0.106779	-0.26651	0.0155524	-0.271605	0.121	0.4	0.106779	-0.26651	0	0.171
Bub3	pL1	down in Aged vs Young	0.0480509	0.263122	-0.265867	0.0243212	-0.52622	0.394	0.575	0.263122	-0.265867	0.714	0.629
Ly6e	pL1	down in Aged vs Young	0.0056845	0.222137	-0.264888	0.222137	-0.264888	1	1	0.0028463	-0.652958	0.929	1
Chmp2a	pL1	down in Aged vs Young	0.0464858	0.122865	-0.263143	0.0235195	-0.356563	0.455	0.75	0.122865	-0.263143	0.643	0.886
Limd2	pL1	down in Aged vs Young	0.0462042	0.135171	-0.256092	0.0233753	-0.446436	0.879	0.95	0.135171	-0.256092	0.857	0.971
Macf1	pL1	down in Aged vs Young	0.0254007	0.338613	-0.252486	0.012782	-0.329738	0.121	0.4	0.338613	-0.252486	0.286	0.457
Cks2	pL1	down in Aged vs Young	0.0439992	0.825227	-0.250854	0.0222471	-0.660289	0.242	0.5	0.825227	-0.250854	0.5	0.4
Nupr1	pL1	up in Aged vs Young	1.61534e-09	4.88677e-08	1.35048	4.88677e-08	1.35048	0.636	0.05	8.07668e-10	1.55263	0.857	0
Apoe	pL1	up in Aged vs Young	0.000186174	0.000346766	0.958029	0.000346766	0.958029	0.788	0.575	9.30914e-05	1.70695	0.929	0.429
Pdzk1ip1	pL1	up in Aged vs Young	0.00323032	0.00179226	0.845229	0.00179226	0.865311	0.576	0.3	0.00161646	0.845229	0.714	0.314
Sult1a1	pL1	up in Aged vs Young	1.82722e-05	0.00123625	0.796596	0.00123625	0.796596	0.424	0.1	9.13615e-06	1.27836	0.5	0
Cd63	pL1	up in Aged vs Young	0.00187231	0.00209945	0.74593	0.000936595	0.826287	0.727	0.475	0.00209945	0.74593	0.857	0.543
Jun	pL1	up in Aged vs Young	0.000920299	0.00185316	0.722672	0.000460255	0.722672	0.909	0.8	0.00185316	0.728971	0.929	0.486
Cldn5	pL1	up in Aged vs Young	0.00018552	0.00175686	0.717503	9.27644e-05	0.72683	0.333	0	0.00175686	0.717503	0.357	0.029
Mt1	pL1	up in Aged vs Young	5.38042e-05	0.00115691	0.67074	2.69025e-05	0.860772	0.545	0.1	0.00115691	0.67074	0.429	0.057
Prtn3	pL1	up in Aged vs Young	0.000140307	0.00335476	0.659592	0.00335476	0.659592	0.788	0.625	7.01559e-05	0.956329	1	0.543
Trim47	pL1	up in Aged vs Young	3.84917e-06	0.0198651	0.611592	0.0198651	0.611592	0.455	0.225	1.92459e-06	0.802661	0.643	0.029
Gstm1	pL1	up in Aged vs Young	0.00025826	0.00302628	0.601868	0.00302628	0.601868	0.636	0.375	0.000129138	0.817723	0.929	0.457
Mllt3	pL1	up in Aged vs Young	0.0441583	0.133554	0.564835	0.0223284	0.564835	0.515	0.25	0.133554	0.677907	0.429	0.286
Hacd4	pL1	up in Aged vs Young	0.00235972	0.00118459	0.557421	0.00118459	0.557421	0.545	0.2	0.00118056	0.564575	0.714	0.2
Tsc22d1	pL1	up in Aged vs Young	0.000320759	0.0509504	0.556428	0.0509504	0.556428	0.667	0.55	0.000160392	0.931457	0.929	0.371
Tspan4	pL1	up in Aged vs Young	0.00283163	0.00745138	0.535405	0.00745138	0.535405	0.636	0.4	0.00141682	0.620019	0.786	0.343
Adgrg1	pL1	up in Aged vs Young	0.0134048	0.0324812	0.4973	0.00672502	0.728712	0.667	0.475	0.0324812	0.4973	0.714	0.457
Dusp1	pL1	up in Aged vs Young	1.87071e-06	0.00583869	0.490558	9.35357e-07	1.6785	0.758	0.2	0.00583869	0.490558	0.5	0.114
Ube2l6	pL1	up in Aged vs Young	0.00109711	0.00126814	0.472946	0.00126814	0.472946	0.394	0.075	0.000548705	0.518394	0.643	0.143
Blvrb	pL1	up in Aged vs Young	0.000258043	0.00570517	0.468633	0.00570517	0.570326	0.485	0.225	0.00012903	0.468633	0.786	0.2
S100a1	pL1	up in Aged vs Young	0.00573483	0.0443882	0.468571	0.0443882	0.468571	0.424	0.25	0.00287154	0.678615	0.714	0.314
Gm10419	pL1	up in Aged vs Young	0.000494905	0.00542497	0.460731	0.00542497	0.470884	0.182	0	0.000247483	0.460731	0.357	0
Rab38	pL1	up in Aged vs Young	0.0146838	0.0563648	0.458375	0.0563648	0.458375	0.545	0.4	0.00736903	0.742579	0.714	0.343
Lmo2	pL1	up in Aged vs Young	0.00239491	0.039185	0.456338	0.039185	0.456338	0.758	0.65	0.00119818	0.815424	0.929	0.429
Pbx1	pL1	up in Aged vs Young	0.000343586	0.0188012	0.44521	0.0188012	0.44521	0.515	0.275	0.000171808	0.742491	0.714	0.171
Glul	pL1	up in Aged vs Young	0.0484025	0.0509177	0.44378	0.0245014	0.44378	0.758	0.675	0.0509177	0.470526	0.643	0.371
Gda	pL1	up in Aged vs Young	0.000494905	0.0032281	0.440162	0.0032281	0.522761	0.303	0.05	0.000247483	0.440162	0.357	0
Lyz2	pL1	up in Aged vs Young	7.41567e-05	0.029307	0.438573	0.029307	0.438573	0.697	0.55	3.70791e-05	1.52628	0.929	0.371
Clu	pL1	up in Aged vs Young	0.00222749	0.00153815	0.435353	0.00111436	0.435353	0.242	0	0.00153815	0.610815	0.357	0.029
Krt18	pL1	up in Aged vs Young	0.0147051	0.068221	0.430926	0.00737976	0.430926	0.576	0.3	0.068221	0.459165	0.643	0.4
Adgrl4	pL1	up in Aged vs Young	0.00185159	0.0248516	0.425779	0.000926222	0.691989	0.576	0.225	0.0248516	0.425779	0.643	0.286
Bex4	pL1	up in Aged vs Young	0.0264198	0.041547	0.423399	0.0132983	0.423399	0.424	0.15	0.041547	0.457491	0.429	0.171
Ier2	pL1	up in Aged vs Young	0.0232966	0.11108	0.416746	0.11108	0.416746	0.848	0.725	0.011717	0.483599	0.786	0.4
Selp	pL1	up in Aged vs Young	9.7618e-05	0.00111436	0.411569	0.00111436	0.411569	0.242	0	4.88102e-05	0.505028	0.429	0
Nfe2	pL1	up in Aged vs Young	0.0324175	0.104316	0.403333	0.0163423	0.456411	0.485	0.25	0.104316	0.403333	0.714	0.457
Eif4ebp1	pL1	up in Aged vs Young	0.0381772	0.0231024	0.395001	0.0231024	0.395001	0.485	0.25	0.0192743	0.43954	0.714	0.343
Mycn	pL1	up in Aged vs Young	0.000728422	0.13473	0.390927	0.000364277	0.784706	0.576	0.2	0.13473	0.390927	0.286	0.114
Igkc	pL1	up in Aged vs Young	1.01457e-12	0.0325571	0.389892	5.07285e-13	1.62114	1	0.375	0.0325571	0.389892	0.571	0.229
Mecom	pL1	up in Aged vs Young	0.0137167	0.0240166	0.389735	0.00688205	0.389735	0.364	0.1	0.0240166	0.457483	0.429	0.143
Ftl1	pL1	up in Aged vs Young	2.48228e-05	0.00709794	0.388258	1.24115e-05	0.487401	1	1	0.00709794	0.388258	1	1
Ifitm3	pL1	up in Aged vs Young	0.00254891	0.0156157	0.37939	0.0156157	0.37939	0.879	0.65	0.00127527	0.975502	0.929	0.543
Matn4	pL1	up in Aged vs Young	0.000494905	0.00247392	0.365599	0.00247392	0.365599	0.212	0	0.000247483	0.579743	0.357	0
Selm	pL1	up in Aged vs Young	0.00488867	0.0898037	0.365411	0.00244733	0.458148	0.364	0.075	0.0898037	0.365411	0.357	0.171
Casp12	pL1	up in Aged vs Young	0.0172148	0.0331714	0.363655	0.00864476	0.363655	0.303	0.075	0.0331714	0.399355	0.357	0.114
Rgs18	pL1	up in Aged vs Young	0.0311395	0.0201296	0.363503	0.0156929	0.561039	0.727	0.575	0.0201296	0.363503	0.643	0.314
Chd2	pL1	up in Aged vs Young	0.0159949	0.0244955	0.361597	0.0244955	0.382936	0.455	0.225	0.0080297	0.361597	0.571	0.171
Ktn1	pL1	up in Aged vs Young	0.0305587	0.0354154	0.358969	0.0354154	0.358969	0.303	0.125	0.0153979	0.37208	0.643	0.229
Procr	pL1	up in Aged vs Young	0.0345302	0.120342	0.355986	0.0174168	0.424196	0.455	0.25	0.120342	0.355986	0.5	0.257
Car2	pL1	up in Aged vs Young	0.0282517	0.033666	0.354554	0.033666	0.354554	0.848	0.575	0.014227	0.733287	0.786	0.543
Rnaset2a	pL1	up in Aged vs Young	0.000236239	0.00793723	0.351739	0.000118126	0.603174	0.485	0.075	0.00793723	0.351739	0.357	0.057
Kit	pL1	up in Aged vs Young	0.0196049	0.0441776	0.351541	0.00985098	0.48881	0.455	0.225	0.0441776	0.351541	0.5	0.2
Esam	pL1	up in Aged vs Young	0.00110623	0.0810218	0.346895	0.000553266	0.519722	0.485	0.125	0.0810218	0.346895	0.429	0.171
Sdpr	pL1	up in Aged vs Young	0.00018552	0.0302278	0.342344	9.27644e-05	0.578199	0.333	0	0.0302278	0.342344	0.214	0.029
Prdx1	pL1	up in Aged vs Young	0.00455811	0.0991056	0.336138	0.00228166	0.482916	0.909	0.85	0.0991056	0.336138	1	0.886
Ccnl1	pL1	up in Aged vs Young	0.00879833	0.0156591	0.334201	0.0156591	0.515899	0.545	0.3	0.00440888	0.334201	0.643	0.171
Clec1a	pL1	up in Aged vs Young	0.0110023	0.0659921	0.330261	0.00551636	0.330261	0.242	0.025	0.0659921	0.334501	0.357	0.143
Scd2	pL1	up in Aged vs Young	0.00582452	0.0397361	0.330169	0.0397361	0.335769	0.303	0.125	0.00291651	0.330169	0.571	0.114
Fbxo9	pL1	up in Aged vs Young	0.0117566	0.0280722	0.32989	0.00589569	0.396397	0.485	0.2	0.0280722	0.32989	0.429	0.143
Atp6v1d	pL1	up in Aged vs Young	0.0218376	0.120014	0.329108	0.120014	0.329108	0.606	0.475	0.0109791	0.37911	0.786	0.343
Bcl11a	pL1	up in Aged vs Young	0.0171363	0.350486	0.316693	0.00860517	0.545208	0.515	0.3	0.350486	0.316693	0.5	0.429
Acsl5	pL1	up in Aged vs Young	0.0226907	0.09185	0.316596	0.09185	0.316596	0.364	0.2	0.0114104	0.332096	0.429	0.114
Slpi	pL1	up in Aged vs Young	0.0278255	0.129077	0.310308	0.0140109	0.310308	0.242	0.05	0.129077	0.554789	0.143	0.029
Sdcbp	pL1	up in Aged vs Young	0.0107422	0.0779556	0.309781	0.00538561	0.480895	0.818	0.65	0.0779556	0.309781	0.929	0.6
Fhl1	pL1	up in Aged vs Young	0.00239766	0.00441117	0.30914	0.00441117	0.349452	0.333	0.075	0.00119955	0.30914	0.286	0
Dnajb1	pL1	up in Aged vs Young	0.0334965	0.0303881	0.308964	0.0168909	0.482007	0.515	0.3	0.0303881	0.308964	0.5	0.171
Mfng	pL1	up in Aged vs Young	0.0274421	0.236066	0.298031	0.0138165	0.298031	0.606	0.3	0.236066	0.299656	0.5	0.343
Kdm7a	pL1	up in Aged vs Young	0.0401699	0.157771	0.29699	0.157771	0.314803	0.242	0.125	0.0202908	0.29699	0.357	0.086
Sys1	pL1	up in Aged vs Young	0.00362263	0.0698681	0.296559	0.0698681	0.296559	0.576	0.35	0.00181296	0.424629	0.786	0.257
Ppp2r5e	pL1	up in Aged vs Young	0.0112061	0.276217	0.294407	0.276217	0.294407	0.242	0.15	0.00561883	0.313581	0.214	0
Prmt3	pL1	up in Aged vs Young	0.012724	0.0944336	0.294198	0.0944336	0.294198	0.394	0.225	0.00638239	0.351578	0.357	0.057
Mrpl52	pL1	up in Aged vs Young	0.0467365	0.0783503	0.291866	0.0236478	0.362901	0.758	0.6	0.0783503	0.291866	0.929	0.886
Mrpl3	pL1	up in Aged vs Young	0.0324331	0.0549227	0.290394	0.0549227	0.359811	0.273	0.1	0.0163502	0.290394	0.571	0.171
Cipc	pL1	up in Aged vs Young	0.000494905	0.061467	0.290371	0.061467	0.290371	0.182	0.05	0.000247483	0.3178	0.357	0
Wdfy1	pL1	up in Aged vs Young	0.00486891	0.0101	0.289255	0.00243743	0.411501	0.303	0.05	0.0101	0.289255	0.429	0.086
Lyl1	pL1	up in Aged vs Young	0.000360039	0.0505929	0.288325	0.0505929	0.288325	0.636	0.375	0.000180036	0.675979	0.929	0.343
Urm1	pL1	up in Aged vs Young	0.00529313	0.0492805	0.285727	0.00265008	0.517504	0.485	0.2	0.0492805	0.285727	0.357	0.114
Tmed10	pL1	up in Aged vs Young	0.0395677	0.137189	0.285083	0.137189	0.285083	0.576	0.475	0.0199835	0.410132	0.857	0.486
Egr1	pL1	up in Aged vs Young	0.000494905	0.000299408	0.281079	0.000299408	0.621923	0.545	0.175	0.000247483	0.281079	0.357	0
Tinagl1	pL1	up in Aged vs Young	0.0091886	0.0162095	0.280472	0.0046049	0.329395	0.242	0.025	0.0162095	0.280472	0.429	0.114
Sdsl	pL1	up in Aged vs Young	0.0131918	0.0248508	0.280357	0.00661782	0.427911	0.424	0.15	0.0248508	0.280357	0.571	0.229
Sh2b1	pL1	up in Aged vs Young	0.00330603	0.0239169	0.279009	0.0239169	0.279009	0.333	0.125	0.00165438	0.430384	0.429	0.057
Tm4sf1	pL1	up in Aged vs Young	0.000494905	0.00542497	0.278465	0.00542497	0.278465	0.182	0	0.000247483	0.320331	0.357	0
Vrk3	pL1	up in Aged vs Young	0.00193182	0.145895	0.277041	0.145895	0.277041	0.424	0.275	0.000966375	0.445676	0.857	0.257
Ctnnb1	pL1	up in Aged vs Young	0.00966262	0.194214	0.274881	0.194214	0.274881	0.455	0.325	0.00484304	0.339902	0.5	0.114
Angpt1	pL1	up in Aged vs Young	0.000166939	0.152961	0.272677	8.34728e-05	0.754188	0.727	0.325	0.152961	0.272677	0.571	0.343
Gapvd1	pL1	up in Aged vs Young	0.00147451	0.0743484	0.272013	0.0743484	0.272013	0.364	0.2	0.000737525	0.363675	0.5	0.057
Whsc1	pL1	up in Aged vs Young	0.0101387	0.0643593	0.269474	0.0643593	0.269474	0.182	0.05	0.00508226	0.455013	0.429	0.086
Mt2	pL1	up in Aged vs Young	0.00239766	0.0520202	0.265838	0.0520202	0.265838	0.152	0.025	0.00119955	0.390688	0.286	0
Mmrn1	pL1	up in Aged vs Young	0.00114598	0.0226995	0.265797	0.000573153	0.460193	0.364	0.05	0.0226995	0.265797	0.429	0.114
Plscr2	pL1	up in Aged vs Young	0.000494905	0.00542497	0.262865	0.00542497	0.262865	0.182	0	0.000247483	0.398702	0.357	0
Gstt1	pL1	up in Aged vs Young	0.00455949	0.0406133	0.261452	0.0406133	0.261452	0.212	0.05	0.00228235	0.286738	0.357	0.029
Ube2d1	pL1	up in Aged vs Young	1.90854e-05	0.065945	0.259924	0.065945	0.259924	0.364	0.175	9.54275e-06	0.531675	0.786	0.086
Cyp20a1	pL1	up in Aged vs Young	0.00595006	0.00823181	0.259529	0.00823181	0.429643	0.303	0.075	0.00297947	0.259529	0.5	0.086
St3gal1	pL1	up in Aged vs Young	0.0137383	0.0777728	0.257879	0.00689288	0.325251	0.333	0.075	0.0777728	0.257879	0.286	0.086
Ddx41	pL1	up in Aged vs Young	0.00837749	0.355501	0.257704	0.355501	0.257704	0.303	0.25	0.00419756	0.342731	0.571	0.143
Msi2	pL1	up in Aged vs Young	0.000989558	0.253895	0.254119	0.000494901	0.561355	0.727	0.375	0.253895	0.254119	0.571	0.371
Gchfr	pL1	up in Aged vs Young	0.0168654	0.0111619	0.253748	0.0111619	0.330018	0.273	0.05	0.00846855	0.253748	0.286	0.029
Prkcdbp	pL1	up in Aged vs Young	0.00260798	0.145521	0.252865	0.145521	0.252865	0.182	0.075	0.00130484	0.450187	0.429	0.057
Vamp5	pL1	up in Aged vs Young	0.0217719	0.266198	0.252792	0.266198	0.252792	0.606	0.525	0.0109458	0.563572	0.786	0.514
Por	pL1	up in Aged vs Young	0.00301452	0.230637	0.251087	0.230637	0.251087	0.394	0.3	0.0015084	0.584098	0.643	0.2
Plac8	pMk	down in Aged vs Young	1.10635e-09	1.19394e-05	-0.998436	5.53176e-10	-0.998436	0.404	0.831	1.19394e-05	-1.28968	0.3	0.622
Serpina3g	pMk	down in Aged vs Young	0.00142	0.0061334	-0.456417	0.000710254	-0.456417	0.632	0.831	0.0061334	-0.548208	0.822	0.892
Lgals1	pMk	down in Aged vs Young	7.21947e-06	0.01987	-0.411984	3.60974e-06	-0.569564	0.123	0.492	0.01987	-0.411984	0.167	0.324
Gm26917	pMk	down in Aged vs Young	5.48031e-09	0.000505503	-0.332266	2.74016e-09	-0.58316	0.509	0.898	0.000505503	-0.332266	0.6	0.838
Vim	pMk	down in Aged vs Young	0.026229	0.0447195	-0.326686	0.0132016	-0.326686	0.404	0.636	0.0447195	-0.402094	0.378	0.541
Hspe1	pMk	down in Aged vs Young	2.45112e-08	0.00427298	-0.326418	1.22556e-08	-0.476384	0.895	0.992	0.00427298	-0.326418	0.978	0.973
Rpl23a	pMk	down in Aged vs Young	3.83304e-05	0.00299697	-0.294616	1.91654e-05	-0.323963	0.93	0.992	0.00299697	-0.294616	0.656	0.892
Rplp2	pMk	down in Aged vs Young	6.72329e-11	1.30444e-10	-0.274357	1.30444e-10	-0.274357	1	1	3.36164e-11	-0.35347	1	1
Apoe	pMk	down in Aged vs Young	0.0038938	0.682848	-0.274113	0.0019488	-0.409265	0.982	0.975	0.682848	-0.274113	0.967	0.919
Rnaseh2b	pMk	down in Aged vs Young	0.00255679	0.00846564	-0.267942	0.00127921	-0.267942	0.368	0.653	0.00846564	-0.359192	0.478	0.703
Hint1	pMk	down in Aged vs Young	0.000187187	0.00547507	-0.265533	9.35979e-05	-0.300787	0.982	0.992	0.00547507	-0.265533	1	1
Spi1	pMk	down in Aged vs Young	0.0171412	0.0396643	-0.263728	0.00860767	-0.272586	0.316	0.517	0.0396643	-0.263728	0.367	0.514
Fkbp3	pMk	down in Aged vs Young	0.00143121	0.00220089	-0.260633	0.000715863	-0.266467	0.702	0.89	0.00220089	-0.260633	0.944	0.973
Hdgf	pMk	down in Aged vs Young	0.00286743	0.0112185	-0.257145	0.00143475	-0.273979	0.877	0.958	0.0112185	-0.257145	0.8	0.865
Cyba	pMk	down in Aged vs Young	0.00139024	0.0174842	-0.254383	0.00069536	-0.320126	0.737	0.89	0.0174842	-0.254383	0.867	0.919
Nkg7	pMk	down in Aged vs Young	0.00675014	0.025396	-0.254088	0.025396	-0.254088	0.719	0.847	0.00338079	-0.33245	0.7	0.838
1810022K09Rik	pMk	down in Aged vs Young	0.00877196	0.0261505	-0.25334	0.00439564	-0.25334	0.404	0.695	0.0261505	-0.26486	0.644	0.73
Phgdh	pMk	down in Aged vs Young	6.08171e-09	0.0442448	-0.252348	3.04086e-09	-0.61039	0.579	0.89	0.0442448	-0.252348	0.711	0.784
Nupr1	pMk	up in Aged vs Young	4.14406e-11	4.57961e-11	0.822528	2.07203e-11	0.822528	0.474	0.059	4.57961e-11	1.07922	0.756	0.081
Clu	pMk	up in Aged vs Young	1.32798e-10	2.97573e-06	0.637663	2.97573e-06	0.637663	0.316	0.059	6.63989e-11	1.092	0.744	0.081
Aldh1a1	pMk	up in Aged vs Young	2.27398e-10	6.56786e-08	0.524307	6.56786e-08	0.524307	0.526	0.178	1.13699e-10	0.79788	0.8	0.135
Sdpr	pMk	up in Aged vs Young	7.84735e-09	5.97572e-05	0.470088	3.92368e-09	0.689195	0.86	0.5	5.97572e-05	0.470088	0.911	0.622
Uba7	pMk	up in Aged vs Young	0.000827989	0.000853954	0.46222	0.000853954	0.46222	0.667	0.534	0.00041408	0.476968	0.756	0.568
Vwf	pMk	up in Aged vs Young	1.15278e-05	5.28059e-05	0.45371	5.7639e-06	0.571852	0.386	0.11	5.28059e-05	0.45371	0.622	0.27
Pdzk1ip1	pMk	up in Aged vs Young	2.91111e-07	6.07209e-05	0.447121	1.45555e-07	0.701554	0.789	0.568	6.07209e-05	0.447121	0.922	0.757
Tsc22d1	pMk	up in Aged vs Young	0.000162423	0.00014658	0.4466	8.1215e-05	0.49132	0.772	0.619	0.00014658	0.4466	0.867	0.622
Pf4	pMk	up in Aged vs Young	0.00991794	0.254677	0.396836	0.00497133	0.723017	0.807	0.839	0.254677	0.396836	0.878	0.892
Clca3a1	pMk	up in Aged vs Young	3.57383e-07	0.000451392	0.388211	1.78691e-07	0.467872	0.263	0.017	0.000451392	0.388211	0.411	0.108
Mt1	pMk	up in Aged vs Young	3.61599e-08	0.0126968	0.374837	0.0126968	0.374837	0.544	0.364	1.808e-08	1.22764	0.822	0.378
Prtn3	pMk	up in Aged vs Young	0.000134374	0.300071	0.366393	0.300071	0.366393	0.614	0.695	6.71892e-05	0.599766	0.833	0.486
Rap1b	pMk	up in Aged vs Young	1.45973e-05	0.00151499	0.34636	7.29866e-06	0.488218	0.982	0.932	0.00151499	0.34636	0.867	0.649
Plscr2	pMk	up in Aged vs Young	4.8388e-07	2.70634e-06	0.339661	2.70634e-06	0.339661	0.228	0.017	2.4194e-07	0.551079	0.5	0
Slpi	pMk	up in Aged vs Young	0.00033297	0.0128609	0.33772	0.000166499	0.33772	0.316	0.102	0.0128609	0.340167	0.311	0.108
Selm	pMk	up in Aged vs Young	7.70261e-07	0.00352725	0.334622	0.00352725	0.334622	0.386	0.203	3.85131e-07	0.657012	0.678	0.216
Lims1	pMk	up in Aged vs Young	0.000159877	0.0037177	0.327688	7.99417e-05	0.462741	0.825	0.653	0.0037177	0.327688	0.9	0.757
Mt2	pMk	up in Aged vs Young	2.13891e-05	0.0163083	0.32552	0.0163083	0.32552	0.14	0.042	1.06946e-05	0.929168	0.467	0.054
Gstm2	pMk	up in Aged vs Young	7.71516e-05	0.000289256	0.322607	0.000289256	0.322607	0.211	0.042	3.85766e-05	0.39916	0.356	0
Mllt3	pMk	up in Aged vs Young	0.0019941	0.0205405	0.31409	0.000997549	0.46602	0.404	0.203	0.0205405	0.31409	0.478	0.27
Gm10419	pMk	up in Aged vs Young	2.18412e-06	3.90986e-06	0.305627	3.90986e-06	0.305627	0.246	0.025	1.09206e-06	0.679894	0.511	0.054
Clec1a	pMk	up in Aged vs Young	8.75488e-07	2.82665e-06	0.304579	4.37744e-07	0.304579	0.298	0.034	2.82665e-06	0.453718	0.433	0
S100a6	pMk	up in Aged vs Young	3.68611e-05	0.347001	0.301874	0.347001	0.301874	0.368	0.347	1.84307e-05	0.752302	0.756	0.459
Hmgn3	pMk	up in Aged vs Young	1.44494e-05	0.0109286	0.296677	0.0109286	0.296677	0.632	0.568	7.22473e-06	0.512571	0.822	0.514
Esam	pMk	up in Aged vs Young	1.90071e-07	0.0134518	0.293093	0.0134518	0.293093	0.421	0.263	9.50357e-08	0.686983	0.756	0.243
Igkc	pMk	up in Aged vs Young	7.23017e-24	0.0030536	0.292066	3.61509e-24	1.54332	0.947	0.364	0.0030536	0.292066	0.489	0.216
Ehd3	pMk	up in Aged vs Young	0.0120354	0.0109309	0.291846	0.0109309	0.363474	0.351	0.212	0.00603593	0.291846	0.489	0.243
Selp	pMk	up in Aged vs Young	0.0002791	0.000196679	0.276158	0.000196679	0.276158	0.246	0.059	0.00013956	0.415119	0.444	0.108
Pgrmc1	pMk	up in Aged vs Young	0.01447	0.00972677	0.265457	0.00972677	0.265457	0.684	0.644	0.00726137	0.282522	0.744	0.541
Tspan13	pMk	up in Aged vs Young	0.000274034	0.00444605	0.261307	0.00444605	0.261307	0.789	0.771	0.000137026	0.412692	0.878	0.865
Ier2	pMk	up in Aged vs Young	0.00111488	0.0219186	0.257907	0.000557598	0.41253	0.772	0.653	0.0219186	0.257907	0.611	0.432
Adgrl4	pMk	up in Aged vs Young	0.0369782	0.883648	0.25737	0.883648	0.264483	0.421	0.466	0.0186633	0.25737	0.422	0.216
A630072M18Rik	pMk	up in Aged vs Young	0.000319612	0.0102625	0.256319	0.000159819	0.328884	0.368	0.136	0.0102625	0.256319	0.378	0.162
Sla	pMk	up in Aged vs Young	0.00750878	0.0289551	0.25038	0.00376146	0.349645	0.649	0.492	0.0289551	0.25038	0.422	0.243
Eid1	pMk	up in Aged vs Young	0.00700456	0.033941	0.250312	0.033941	0.250312	0.526	0.458	0.00350843	0.305282	0.444	0.189
Vim	div	down in Aged vs Young	3.05395e-18	3.21711e-14	-0.634256	3.21711e-14	-0.634256	0.733	0.938	1.52698e-18	-0.641003	0.721	0.951
Plac8	div	down in Aged vs Young	4.73262e-25	2.6255e-09	-0.583116	2.6255e-09	-0.583116	0.567	0.843	2.36631e-25	-1.30962	0.389	0.854
Lgals1	div	down in Aged vs Young	2.31812e-23	1.26206e-08	-0.456377	1.26206e-08	-0.456377	0.3	0.65	1.15906e-23	-1.02456	0.173	0.675
Sox4	div	down in Aged vs Young	1.8082e-07	4.92574e-07	-0.384422	9.04098e-08	-0.442532	0.711	0.892	4.92574e-07	-0.384422	0.438	0.626
Cd34	div	down in Aged vs Young	1.65796e-16	1.44378e-06	-0.364624	1.44378e-06	-0.364624	0.689	0.863	8.28978e-17	-0.650637	0.562	0.854
Rpl23a	div	down in Aged vs Young	1.0903e-15	9.52946e-10	-0.350454	5.45148e-16	-0.427247	0.933	0.984	9.52946e-10	-0.350454	0.688	0.878
Ltb	div	down in Aged vs Young	6.76385e-08	1.7862e-05	-0.337116	1.7862e-05	-0.337116	0.256	0.513	3.38192e-08	-0.528037	0.308	0.561
Lsp1	div	down in Aged vs Young	9.16885e-07	9.59128e-07	-0.322821	4.58443e-07	-0.322821	0.356	0.654	9.59128e-07	-0.329662	0.457	0.675
Gmfg	div	down in Aged vs Young	1.95454e-09	2.9744e-06	-0.297678	9.77272e-10	-0.470245	0.756	0.948	2.9744e-06	-0.297678	0.957	0.959
Ramp1	div	down in Aged vs Young	2.134e-07	9.65636e-07	-0.289591	1.067e-07	-0.396298	0.811	0.908	9.65636e-07	-0.289591	0.889	0.911
Phgdh	div	down in Aged vs Young	3.24904e-11	2.48633e-06	-0.274558	1.62452e-11	-0.462824	0.733	0.915	2.48633e-06	-0.274558	0.846	0.951
Rplp2	div	down in Aged vs Young	1.5475e-26	7.23396e-15	-0.262074	7.23396e-15	-0.262074	1	1	7.73748e-27	-0.28044	1	1
Ebi3	div	down in Aged vs Young	1.67826e-08	2.47801e-07	-0.258597	2.47801e-07	-0.258804	0.056	0.343	8.39131e-09	-0.258597	0.106	0.358
Arhgap30	div	down in Aged vs Young	7.95068e-10	5.36901e-05	-0.254372	5.36901e-05	-0.254372	0.189	0.428	3.97534e-10	-0.274344	0.144	0.455
Cd37	div	down in Aged vs Young	1.0232e-08	2.72124e-05	-0.251564	2.72124e-05	-0.251564	0.256	0.529	5.11599e-09	-0.300975	0.245	0.545
Nupr1	div	up in Aged vs Young	2.87446e-36	5.44202e-27	0.868036	5.44202e-27	0.868036	0.611	0.098	1.43723e-36	1.23039	0.832	0.098
Mt1	div	up in Aged vs Young	7.78098e-29	1.52365e-17	0.860595	1.52365e-17	0.860595	0.544	0.16	3.89049e-29	1.18851	0.716	0.073
Clu	div	up in Aged vs Young	3.11025e-26	8.90023e-26	0.606538	1.55512e-26	0.606538	0.444	0.029	8.90023e-26	0.842267	0.625	0.024
Aldh1a1	div	up in Aged vs Young	1.46914e-28	2.49809e-15	0.571184	2.49809e-15	0.571184	0.578	0.199	7.3457e-29	0.739236	0.846	0.195
Sdpr	div	up in Aged vs Young	5.44628e-28	3.70593e-21	0.570936	3.70593e-21	0.570936	0.533	0.088	2.72314e-28	0.913081	0.74	0.114
H2-Aa	div	up in Aged vs Young	1.64451e-18	8.21372e-07	0.465467	8.21372e-07	0.465467	0.378	0.157	8.22257e-19	0.756156	0.697	0.187
Rab11a	div	up in Aged vs Young	2.19318e-14	2.72691e-10	0.461764	2.72691e-10	0.481463	0.856	0.761	1.09659e-14	0.461764	0.938	0.821
Cd74	div	up in Aged vs Young	6.67063e-09	2.21657e-05	0.441839	3.33532e-09	0.441839	0.411	0.144	2.21657e-05	0.458313	0.428	0.203
Sult1a1	div	up in Aged vs Young	8.14752e-18	1.34564e-09	0.441384	4.07376e-18	0.465123	0.4	0.059	1.34564e-09	0.441384	0.356	0.057
S100a6	div	up in Aged vs Young	2.77131e-28	1.10156e-05	0.437418	1.10156e-05	0.437418	0.644	0.454	1.38566e-28	0.979935	0.918	0.472
Apoe	div	up in Aged vs Young	2.88658e-10	2.84671e-05	0.413012	2.84671e-05	0.413012	0.922	0.866	1.44329e-10	0.43628	0.986	0.878
Plscr2	div	up in Aged vs Young	2.05671e-26	1.4982e-18	0.409896	1.4982e-18	0.409896	0.322	0.023	1.02836e-26	0.730872	0.63	0.008
Nt5c3	div	up in Aged vs Young	2.69225e-11	1.76236e-09	0.40862	1.76236e-09	0.40862	0.844	0.745	1.34613e-11	0.41067	0.899	0.732
H2-Eb1	div	up in Aged vs Young	5.35305e-12	7.76581e-11	0.39514	7.76581e-11	0.39514	0.3	0.059	2.67653e-12	0.496199	0.486	0.098
Clca3a1	div	up in Aged vs Young	3.04842e-17	2.41608e-16	0.390278	1.52421e-17	0.390278	0.3	0.02	2.41608e-16	0.412632	0.428	0.008
Mmrn1	div	up in Aged vs Young	5.73126e-12	8.13676e-09	0.38804	2.86563e-12	0.537063	0.611	0.294	8.13676e-09	0.38804	0.582	0.268
Pf4	div	up in Aged vs Young	0.000231752	0.818176	0.386822	0.818176	0.386822	0.378	0.408	0.000115883	0.835905	0.462	0.26
Clec1a	div	up in Aged vs Young	3.11294e-16	4.32689e-15	0.380809	1.55647e-16	0.380809	0.433	0.082	4.32689e-15	0.447799	0.558	0.114
H2-Ab1	div	up in Aged vs Young	1.62374e-12	0.000233228	0.38003	0.000233228	0.38003	0.478	0.301	8.11872e-13	0.574105	0.779	0.439
Uba7	div	up in Aged vs Young	5.20561e-08	8.70616e-07	0.369128	8.70616e-07	0.424182	0.667	0.464	2.6028e-08	0.369128	0.764	0.585
Bcl2	div	up in Aged vs Young	1.03568e-06	0.000122539	0.342228	0.000122539	0.357098	0.589	0.454	5.17839e-07	0.342228	0.654	0.415
Selp	div	up in Aged vs Young	1.21001e-12	2.16166e-11	0.337348	6.05004e-13	0.339827	0.333	0.059	2.16166e-11	0.337348	0.399	0.057
Vwf	div	up in Aged vs Young	2.55628e-17	9.99514e-13	0.330589	9.99514e-13	0.330589	0.322	0.052	1.27814e-17	0.4331	0.505	0.033
Cd9	div	up in Aged vs Young	3.62929e-11	6.99789e-07	0.326529	1.81464e-11	0.497234	0.967	0.83	6.99789e-07	0.326529	0.966	0.943
Gstm2	div	up in Aged vs Young	8.2666e-15	2.3802e-14	0.307691	2.3802e-14	0.307691	0.244	0.016	4.1333e-15	0.423433	0.49	0.057
Pbx1	div	up in Aged vs Young	2.89519e-14	2.98887e-05	0.306968	2.98887e-05	0.306968	0.789	0.631	1.44759e-14	0.585381	0.837	0.585
Mt2	div	up in Aged vs Young	3.27993e-19	1.237e-09	0.306909	1.237e-09	0.306909	0.267	0.052	1.63996e-19	0.81593	0.495	0.008
Prcp	div	up in Aged vs Young	4.12927e-07	7.95183e-05	0.304831	7.95183e-05	0.368992	0.756	0.641	2.06464e-07	0.304831	0.788	0.553
Selm	div	up in Aged vs Young	4.8979e-15	0.00116525	0.300227	0.00116525	0.300227	0.478	0.33	2.44895e-15	0.55565	0.779	0.407
Sdsl	div	up in Aged vs Young	1.06318e-07	0.000104145	0.295894	0.000104145	0.295894	0.722	0.559	5.31588e-08	0.321064	0.865	0.65
Cdkn2c	div	up in Aged vs Young	4.96478e-09	1.74502e-07	0.2941	1.74502e-07	0.346964	0.744	0.542	2.48239e-09	0.2941	0.447	0.13
Rap1b	div	up in Aged vs Young	5.11588e-05	0.0013784	0.288639	0.0013784	0.290681	0.811	0.745	2.55797e-05	0.288639	0.548	0.341
Npdc1	div	up in Aged vs Young	2.00454e-10	2.28838e-09	0.281673	2.28838e-09	0.281673	0.378	0.114	1.00227e-10	0.351137	0.553	0.187
Pdzk1ip1	div	up in Aged vs Young	1.02497e-07	4.17872e-06	0.271694	5.12487e-08	0.354043	0.811	0.618	4.17872e-06	0.271694	0.894	0.756
Mllt3	div	up in Aged vs Young	2.22882e-05	3.14493e-05	0.270112	1.11442e-05	0.310082	0.567	0.359	3.14493e-05	0.270112	0.587	0.382
Tsc22d1	div	up in Aged vs Young	4.35726e-05	3.64232e-05	0.263526	2.17865e-05	0.358417	0.911	0.82	3.64232e-05	0.263526	0.918	0.862
Ndn	div	up in Aged vs Young	1.35819e-08	7.35785e-07	0.260275	7.35785e-07	0.296566	0.378	0.157	6.79095e-09	0.260275	0.519	0.171
Plac8	rep	down in Aged vs Young	1.15743e-63	1.07558e-38	-0.941119	1.07558e-38	-0.941119	0.472	0.826	5.78717e-64	-1.21708	0.376	0.89
Vim	rep	down in Aged vs Young	3.72445e-25	2.50691e-24	-0.46782	2.50691e-24	-0.517273	0.571	0.848	1.86222e-25	-0.46782	0.662	0.882
Lgals1	rep	down in Aged vs Young	2.1228e-28	4.69083e-15	-0.46274	4.69083e-15	-0.46274	0.354	0.638	1.0614e-28	-0.666654	0.232	0.614
Cd34	rep	down in Aged vs Young	1.52742e-40	4.72387e-20	-0.410264	4.72387e-20	-0.410264	0.591	0.846	7.63711e-41	-0.653191	0.477	0.857
Ltb	rep	down in Aged vs Young	7.30306e-13	0.000247052	-0.370478	3.65153e-13	-0.385619	0.358	0.648	0.000247052	-0.370478	0.474	0.57
Phgdh	rep	down in Aged vs Young	2.14262e-26	8.08175e-18	-0.341355	8.08175e-18	-0.341355	0.803	0.926	1.07131e-26	-0.376559	0.899	0.967
Cd37	rep	down in Aged vs Young	1.11494e-16	1.04883e-13	-0.325447	1.04883e-13	-0.325447	0.228	0.513	5.57472e-17	-0.330084	0.26	0.545
Ebi3	rep	down in Aged vs Young	9.86806e-18	2.30162e-14	-0.300709	2.30162e-14	-0.300709	0.094	0.342	4.93403e-18	-0.303661	0.108	0.375
Cd48	rep	down in Aged vs Young	8.14651e-25	8.45348e-10	-0.30032	8.45348e-10	-0.30032	0.134	0.351	4.07326e-25	-0.505526	0.072	0.388
Rpl23a	rep	down in Aged vs Young	2.53223e-35	1.08049e-13	-0.294516	1.26612e-35	-0.414574	0.933	0.993	1.08049e-13	-0.294516	0.758	0.857
Rplp2	rep	down in Aged vs Young	1.6902e-67	2.6538e-50	-0.285366	2.6538e-50	-0.285366	1	1	8.451e-68	-0.30778	1	1
Fcer1g	rep	down in Aged vs Young	2.18047e-14	1.64908e-09	-0.281046	1.64908e-09	-0.281046	0.323	0.538	1.09024e-14	-0.32393	0.286	0.548
Nkg7	rep	down in Aged vs Young	1.87275e-20	1.29572e-08	-0.276389	1.29572e-08	-0.276389	0.433	0.644	9.36376e-21	-0.561135	0.531	0.758
Sox4	rep	down in Aged vs Young	3.6007e-14	1.95209e-07	-0.273733	1.80035e-14	-0.445255	0.681	0.837	1.95209e-07	-0.273733	0.371	0.545
Cd52	rep	down in Aged vs Young	2.78603e-27	3.72253e-11	-0.260788	3.72253e-11	-0.260788	0.22	0.466	1.39302e-27	-0.543397	0.147	0.521
Nupr1	rep	up in Aged vs Young	1.82556e-91	7.59564e-79	1.09446	7.59564e-79	1.09446	0.638	0.093	9.12782e-92	1.32339	0.83	0.083
Mt1	rep	up in Aged vs Young	6.75348e-79	1.12865e-59	1.07096	1.12865e-59	1.07096	0.689	0.205	3.37674e-79	1.36202	0.817	0.163
Sult1a1	rep	up in Aged vs Young	8.06571e-43	5.50879e-38	0.697327	4.03286e-43	0.697327	0.445	0.082	5.50879e-38	0.756578	0.523	0.099
Sdpr	rep	up in Aged vs Young	4.38729e-54	2.26834e-54	0.648991	2.19364e-54	0.648991	0.539	0.098	2.26834e-54	0.708813	0.621	0.072
Clu	rep	up in Aged vs Young	2.62387e-60	1.14056e-56	0.640528	1.31193e-60	0.640528	0.437	0.033	1.14056e-56	0.90876	0.575	0.03
Aldh1a1	rep	up in Aged vs Young	1.13291e-61	2.37281e-59	0.622813	2.37281e-59	0.622813	0.591	0.114	5.66455e-62	0.732312	0.727	0.138
H2-Aa	rep	up in Aged vs Young	5.47212e-24	2.44088e-17	0.546766	2.44088e-17	0.546766	0.465	0.22	2.73606e-24	0.651115	0.657	0.333
Cd74	rep	up in Aged vs Young	4.22323e-16	6.76587e-14	0.534895	2.11162e-16	0.664735	0.465	0.213	6.76587e-14	0.534895	0.557	0.292
Mt2	rep	up in Aged vs Young	5.70967e-47	1.75568e-30	0.529349	1.75568e-30	0.529349	0.276	0.036	2.85483e-47	0.924512	0.482	0.019
Meg3	rep	up in Aged vs Young	8.60242e-14	6.42903e-10	0.500252	4.30121e-14	0.526645	0.213	0.056	6.42903e-10	0.500252	0.216	0.063
S100a6	rep	up in Aged vs Young	2.37684e-51	2.58223e-15	0.499959	2.58223e-15	0.499959	0.697	0.487	1.18842e-51	0.937708	0.874	0.51
Apoe	rep	up in Aged vs Young	2.84205e-38	2.61133e-19	0.492138	2.61133e-19	0.492138	0.957	0.815	1.42102e-38	0.713641	0.982	0.804
Uba7	rep	up in Aged vs Young	1.55308e-25	1.49333e-21	0.485972	1.49333e-21	0.485972	0.748	0.519	7.76542e-26	0.495401	0.802	0.548
Pdzk1ip1	rep	up in Aged vs Young	1.15484e-24	3.4179e-22	0.485165	3.4179e-22	0.500429	0.783	0.58	5.77418e-25	0.485165	0.866	0.68
Mllt3	rep	up in Aged vs Young	3.60107e-22	1.67756e-14	0.484207	1.67756e-14	0.503829	0.587	0.376	1.80053e-22	0.484207	0.626	0.309
Cd9	rep	up in Aged vs Young	6.18248e-29	2.20863e-23	0.467915	2.20863e-23	0.467915	0.815	0.615	3.09124e-29	0.472069	0.915	0.752
H2-Ab1	rep	up in Aged vs Young	5.73368e-20	1.23954e-14	0.460507	1.23954e-14	0.460507	0.591	0.364	2.86684e-20	0.552992	0.722	0.449
Pbx1	rep	up in Aged vs Young	5.5927e-32	1.79559e-19	0.459964	1.79559e-19	0.459964	0.705	0.457	2.79635e-32	0.581088	0.771	0.402
Plscr2	rep	up in Aged vs Young	8.09436e-56	1.87568e-44	0.431875	1.87568e-44	0.431875	0.319	0.021	4.04718e-56	0.614993	0.59	0.044
H2-Eb1	rep	up in Aged vs Young	3.64665e-25	1.63206e-24	0.428003	1.82333e-25	0.428003	0.382	0.105	1.63206e-24	0.546447	0.526	0.176
Prtn3	rep	up in Aged vs Young	3.48754e-24	1.21275e-17	0.426999	1.21275e-17	0.426999	0.906	0.893	1.74377e-24	0.502865	0.979	0.934
Matn4	rep	up in Aged vs Young	4.37098e-43	9.55816e-38	0.414829	2.18549e-43	0.414829	0.28	0.011	9.55816e-38	0.508117	0.394	0.011
Tsc22d1	rep	up in Aged vs Young	4.77634e-23	1.17265e-13	0.409522	2.38817e-23	0.529782	0.882	0.717	1.17265e-13	0.409522	0.874	0.747
Clec1a	rep	up in Aged vs Young	2.4829e-27	1.14881e-26	0.397086	1.24145e-27	0.397086	0.386	0.101	1.14881e-26	0.417894	0.456	0.113
Hmgn3	rep	up in Aged vs Young	2.42337e-20	9.77088e-17	0.396977	9.77088e-17	0.396977	0.701	0.489	1.21169e-20	0.397403	0.758	0.537
Selm	rep	up in Aged vs Young	8.88049e-33	6.03376e-17	0.394512	6.03376e-17	0.394512	0.492	0.25	4.44025e-33	0.570545	0.673	0.281
Selp	rep	up in Aged vs Young	1.84787e-55	6.02069e-25	0.360091	9.23934e-56	0.508791	0.409	0.033	6.02069e-25	0.360091	0.351	0.05
Gm10419	rep	up in Aged vs Young	2.33049e-37	4.67898e-30	0.359199	1.16525e-37	0.359199	0.291	0.025	4.67898e-30	0.412791	0.374	0.039
Gadd45g	rep	up in Aged vs Young	1.49358e-23	1.18873e-19	0.338923	7.4679e-24	0.374456	0.276	0.053	1.18873e-19	0.338923	0.304	0.052
Tnip3	rep	up in Aged vs Young	2.43545e-20	3.577e-16	0.332784	1.21773e-20	0.423075	0.484	0.213	3.577e-16	0.332784	0.425	0.157
Esam	rep	up in Aged vs Young	7.45213e-19	5.87872e-11	0.327578	5.87872e-11	0.327578	0.551	0.372	3.72607e-19	0.367591	0.678	0.366
Gstm2	rep	up in Aged vs Young	1.33936e-32	2.0631e-30	0.318353	2.0631e-30	0.318353	0.24	0.021	6.69679e-33	0.407455	0.374	0.025
Clca3a1	rep	up in Aged vs Young	3.66905e-37	4.67139e-31	0.315585	1.83453e-37	0.315585	0.217	0.003	4.67139e-31	0.364358	0.325	0.006
Srsf6	rep	up in Aged vs Young	2.11683e-23	7.5394e-15	0.313782	7.5394e-15	0.313782	0.878	0.856	1.05841e-23	0.417007	0.838	0.617
Mmrn1	rep	up in Aged vs Young	5.6988e-37	5.33097e-15	0.308799	2.8494e-37	0.57674	0.634	0.249	5.33097e-15	0.308799	0.49	0.223
Npdc1	rep	up in Aged vs Young	1.0071e-24	1.25173e-15	0.306707	1.25173e-15	0.306707	0.398	0.17	5.0355e-25	0.396939	0.588	0.223
Ier2	rep	up in Aged vs Young	3.71729e-11	0.00181398	0.301269	0.00181398	0.301269	0.799	0.804	1.85865e-11	0.319413	0.758	0.587
Rab11a	rep	up in Aged vs Young	5.13957e-13	5.38298e-13	0.300284	2.56979e-13	0.345027	0.78	0.673	5.38298e-13	0.300284	0.822	0.672
Junb	rep	up in Aged vs Young	8.77423e-10	3.82543e-05	0.294323	4.38711e-10	0.483842	0.571	0.396	3.82543e-05	0.294323	0.394	0.267
Vwf	rep	up in Aged vs Young	2.14658e-27	9.2863e-24	0.291956	9.2863e-24	0.291956	0.268	0.049	1.07329e-27	0.340415	0.371	0.047
Enpp5	rep	up in Aged vs Young	6.68361e-20	1.04713e-15	0.283969	3.3418e-20	0.333065	0.35	0.111	1.04713e-15	0.283969	0.356	0.113
Oxr1	rep	up in Aged vs Young	1.26468e-25	2.27588e-10	0.277471	6.32338e-26	0.548487	0.594	0.287	2.27588e-10	0.277471	0.43	0.245
Fhl1	rep	up in Aged vs Young	1.49567e-18	7.17041e-14	0.276866	7.17041e-14	0.316269	0.409	0.192	7.47836e-19	0.276866	0.369	0.096
Gng11	rep	up in Aged vs Young	5.85301e-15	1.35333e-06	0.266968	1.35333e-06	0.266968	0.748	0.713	2.9265e-15	0.333358	0.879	0.766
Jun	rep	up in Aged vs Young	0.00307647	0.0333327	0.262795	0.0333327	0.262795	0.787	0.785	0.00153942	0.290372	0.552	0.49
Prcp	rep	up in Aged vs Young	4.51848e-08	4.17608e-08	0.259894	4.17608e-08	0.291716	0.646	0.536	2.25924e-08	0.259894	0.652	0.49
Bcl2	rep	up in Aged vs Young	4.51714e-14	3.06707e-07	0.256882	3.06707e-07	0.256882	0.587	0.47	2.25857e-14	0.317678	0.582	0.333
Fli1	rep	up in Aged vs Young	1.90393e-09	1.14354e-08	0.255878	9.51963e-10	0.327635	0.638	0.487	1.14354e-08	0.255878	0.603	0.433
Mycn	rep	up in Aged vs Young	4.78212e-07	1.06462e-05	0.252942	1.06462e-05	0.327462	0.587	0.469	2.39106e-07	0.252942	0.466	0.298
S100a1	rep	up in Aged vs Young	1.91229e-11	2.65365e-08	0.252782	2.65365e-08	0.260376	0.752	0.617	9.56145e-12	0.252782	0.869	0.722
Plac8	diff	down in Aged vs Young	3.71792e-100	6.807e-98	-1.29585	6.807e-98	-1.29585	0.318	0.871	1.85896e-100	-1.46224	0.304	0.85
Cd34	diff	down in Aged vs Young	3.01405e-79	9.55436e-49	-0.564772	9.55436e-49	-0.564772	0.582	0.92	1.50702e-79	-0.832959	0.407	0.88
Cd52	diff	down in Aged vs Young	6.8265e-40	9.97841e-26	-0.486085	9.97841e-26	-0.486085	0.139	0.431	3.41325e-40	-0.609781	0.082	0.41
Lgals1	diff	down in Aged vs Young	2.99953e-26	1.06769e-24	-0.452686	1.06769e-24	-0.452686	0.251	0.557	1.49976e-26	-0.574703	0.215	0.487
Cd37	diff	down in Aged vs Young	1.08454e-31	3.03958e-28	-0.451145	5.42271e-32	-0.46559	0.188	0.541	3.03958e-28	-0.451145	0.212	0.507
Nkg7	diff	down in Aged vs Young	3.0631e-26	5.50679e-18	-0.435828	5.50679e-18	-0.435828	0.276	0.528	1.53155e-26	-0.5385	0.256	0.538
Ltb	diff	down in Aged vs Young	1.6308e-14	6.18035e-14	-0.398672	8.15398e-15	-0.398672	0.596	0.795	6.18035e-14	-0.412893	0.627	0.767
Serpinb1a	diff	down in Aged vs Young	1.10354e-38	5.69071e-19	-0.377832	5.69071e-19	-0.377832	0.439	0.698	5.51772e-39	-0.591987	0.43	0.759
Vim	diff	down in Aged vs Young	2.16175e-25	3.77781e-22	-0.359165	1.08088e-25	-0.410852	0.65	0.865	3.77781e-22	-0.359165	0.69	0.87
Lsp1	diff	down in Aged vs Young	4.80321e-23	5.8367e-19	-0.340745	2.4016e-23	-0.391463	0.406	0.699	5.8367e-19	-0.340745	0.468	0.705
Gimap6	diff	down in Aged vs Young	7.0942e-31	1.12649e-16	-0.334702	1.12649e-16	-0.334702	0.631	0.842	3.5471e-31	-0.496707	0.633	0.831
Ebi3	diff	down in Aged vs Young	2.51853e-30	6.35213e-18	-0.334588	6.35213e-18	-0.334588	0.132	0.368	1.25926e-30	-0.450264	0.114	0.398
Ramp1	diff	down in Aged vs Young	3.73817e-45	4.10185e-25	-0.322432	1.86909e-45	-0.474221	0.826	0.967	4.10185e-25	-0.322432	0.902	0.965
Gm5111	diff	down in Aged vs Young	5.30327e-23	4.02492e-16	-0.321245	4.02492e-16	-0.321245	0.288	0.545	2.65163e-23	-0.434496	0.332	0.579
Gmfg	diff	down in Aged vs Young	6.47748e-56	5.14361e-19	-0.31095	3.23874e-56	-0.553874	0.807	0.966	5.14361e-19	-0.31095	0.842	0.944
Sh3bgrl3	diff	down in Aged vs Young	1.07891e-28	1.18758e-20	-0.308341	5.39457e-29	-0.330852	0.882	0.972	1.18758e-20	-0.308341	0.929	0.969
Fcer1g	diff	down in Aged vs Young	6.20337e-25	9.69237e-15	-0.303981	9.69237e-15	-0.303981	0.299	0.536	3.10169e-25	-0.447209	0.244	0.526
Mgst1	diff	down in Aged vs Young	1.5256e-16	4.75327e-16	-0.303868	7.62799e-17	-0.303868	0.165	0.402	4.75327e-16	-0.310832	0.172	0.375
Ucp2	diff	down in Aged vs Young	1.33317e-15	4.22546e-14	-0.293394	6.66587e-16	-0.326143	0.522	0.721	4.22546e-14	-0.293394	0.62	0.746
Rnase6	diff	down in Aged vs Young	1.4763e-16	9.98394e-17	-0.290652	9.98394e-17	-0.299258	0.118	0.346	7.38148e-17	-0.290652	0.168	0.384
mt-Nd2	diff	down in Aged vs Young	2.70333e-52	4.46488e-18	-0.290195	1.35167e-52	-0.530917	0.787	0.949	4.46488e-18	-0.290195	0.918	0.959
Rplp2	diff	down in Aged vs Young	4.17266e-98	6.13083e-68	-0.287403	6.13083e-68	-0.287403	0.998	1	2.08633e-98	-0.323765	1	1
Tyrobp	diff	down in Aged vs Young	1.46733e-20	1.61622e-15	-0.283141	1.61622e-15	-0.283141	0.095	0.293	7.33665e-21	-0.341398	0.049	0.239
Cd48	diff	down in Aged vs Young	3.1783e-26	1.00648e-14	-0.276043	1.00648e-14	-0.276043	0.067	0.249	1.58915e-26	-0.422518	0.027	0.233
Ifi27	diff	down in Aged vs Young	1.21208e-10	4.34858e-07	-0.26715	4.34858e-07	-0.26715	0.378	0.522	6.06038e-11	-0.321086	0.473	0.637
Rpl23a	diff	down in Aged vs Young	4.8303e-29	4.83049e-13	-0.266606	2.41515e-29	-0.315307	0.937	0.974	4.83049e-13	-0.266606	0.639	0.748
S100a10	diff	down in Aged vs Young	2.51575e-27	3.08238e-13	-0.262498	1.25787e-27	-0.39812	0.696	0.896	3.08238e-13	-0.262498	0.823	0.883
Sox4	diff	down in Aged vs Young	1.35297e-30	2.61006e-11	-0.25925	6.76487e-31	-0.522657	0.805	0.943	2.61006e-11	-0.25925	0.422	0.598
Arhgap30	diff	down in Aged vs Young	5.374e-15	1.5088e-13	-0.256795	1.5088e-13	-0.256795	0.225	0.451	2.687e-15	-0.296436	0.177	0.379
Ctla2a	diff	down in Aged vs Young	6.29197e-34	5.03569e-20	-0.25363	5.03569e-20	-0.25363	0.93	0.98	3.14598e-34	-0.365783	0.953	0.994
Nupr1	diff	up in Aged vs Young	1.35953e-144	3.5681e-136	1.21115	3.5681e-136	1.21115	0.615	0.041	6.79763e-145	1.68499	0.837	0.047
Mt1	diff	up in Aged vs Young	3.119e-89	1.16342e-68	0.896385	1.16342e-68	0.896385	0.478	0.091	1.5595e-89	1.17019	0.644	0.064
Cd74	diff	up in Aged vs Young	1.19238e-53	2.07115e-28	0.839011	5.96192e-54	1.08933	0.559	0.178	2.07115e-28	0.839011	0.646	0.348
Aldh1a1	diff	up in Aged vs Young	1.30598e-93	3.96171e-75	0.721264	3.96171e-75	0.721264	0.452	0.061	6.52991e-94	0.932436	0.668	0.066
H2-Aa	diff	up in Aged vs Young	4.15978e-47	2.12884e-42	0.721086	2.12884e-42	0.721086	0.476	0.151	2.07989e-47	0.834793	0.687	0.283
Sult1a1	diff	up in Aged vs Young	1.94087e-66	5.73342e-56	0.687471	5.73342e-56	0.687471	0.406	0.076	9.70435e-67	0.931823	0.568	0.093
Sdpr	diff	up in Aged vs Young	1.72634e-74	6.52152e-58	0.635244	8.6317e-75	0.635244	0.35	0.015	6.52152e-58	0.662388	0.413	0.008
Apoe	diff	up in Aged vs Young	3.52563e-97	7.00112e-42	0.623646	7.00112e-42	0.623646	0.9	0.716	1.76281e-97	1.05393	0.978	0.687
H2-Ab1	diff	up in Aged vs Young	6.81597e-41	6.25463e-34	0.608681	3.40798e-41	0.666262	0.529	0.212	6.25463e-34	0.608681	0.684	0.344
Mllt3	diff	up in Aged vs Young	4.98272e-42	5.2702e-24	0.607432	5.2702e-24	0.607432	0.573	0.35	2.49136e-42	0.698535	0.671	0.342
S100a6	diff	up in Aged vs Young	3.05541e-81	2.6945e-19	0.576847	2.6945e-19	0.576847	0.568	0.393	1.5277e-81	1.14497	0.816	0.369
Meg3	diff	up in Aged vs Young	9.41758e-18	3.61742e-17	0.573356	3.61742e-17	0.573356	0.176	0.045	4.70879e-18	0.684343	0.229	0.049
H2-Eb1	diff	up in Aged vs Young	7.79382e-46	1.60685e-39	0.569735	1.60685e-39	0.569735	0.327	0.068	3.89691e-46	0.793754	0.551	0.151
Pdzk1ip1	diff	up in Aged vs Young	2.75107e-39	1.45121e-36	0.513164	1.45121e-36	0.513164	0.842	0.657	1.37554e-39	0.523912	0.897	0.703
Uba7	diff	up in Aged vs Young	4.15309e-31	3.59828e-27	0.512028	3.59828e-27	0.520913	0.643	0.437	2.07654e-31	0.512028	0.717	0.433
Clec1a	diff	up in Aged vs Young	5.68477e-55	9.9919e-43	0.502561	9.9919e-43	0.502561	0.329	0.063	2.84238e-55	0.635494	0.479	0.06
Plscr2	diff	up in Aged vs Young	2.51504e-66	2.82793e-64	0.496375	2.82793e-64	0.496375	0.309	0.014	1.25752e-66	0.687243	0.479	0.017
Selm	diff	up in Aged vs Young	8.80412e-45	6.9868e-34	0.480969	6.9868e-34	0.480969	0.429	0.158	4.40206e-45	0.605536	0.587	0.196
Tsc22d1	diff	up in Aged vs Young	2.1502e-34	5.70522e-34	0.475164	1.0751e-34	0.480925	0.898	0.821	5.70522e-34	0.475164	0.935	0.814
Cd9	diff	up in Aged vs Young	2.84998e-48	2.0099e-32	0.472302	2.0099e-32	0.472302	0.777	0.598	1.42499e-48	0.566712	0.889	0.641
Prtn3	diff	up in Aged vs Young	5.07311e-61	1.86502e-38	0.468761	1.86502e-38	0.468761	0.965	0.934	2.53656e-61	0.572003	0.994	0.957
Ldha	diff	up in Aged vs Young	7.27924e-58	3.70448e-32	0.432154	3.70448e-32	0.432154	0.956	0.897	3.63962e-58	0.565715	0.989	0.911
Selp	diff	up in Aged vs Young	1.67276e-40	5.87509e-37	0.42303	8.36381e-41	0.42303	0.258	0.031	5.87509e-37	0.47741	0.361	0.049
Npdc1	diff	up in Aged vs Young	6.8124e-27	1.82256e-26	0.393451	3.4062e-27	0.393451	0.346	0.116	1.82256e-26	0.414312	0.472	0.177
Trim47	diff	up in Aged vs Young	5.76496e-36	1.21065e-14	0.392543	1.21065e-14	0.392543	0.552	0.397	2.88248e-36	0.54973	0.481	0.148
Tmem40	diff	up in Aged vs Young	2.15925e-20	2.92834e-16	0.373799	2.92834e-16	0.373799	0.596	0.436	1.07962e-20	0.387236	0.722	0.485
Clca3a1	diff	up in Aged vs Young	1.23064e-48	5.48695e-34	0.368438	6.15322e-49	0.368994	0.213	0.003	5.48695e-34	0.368438	0.261	0.006
Tgm2	diff	up in Aged vs Young	1.96324e-34	1.32546e-27	0.367719	9.81618e-35	0.510273	0.408	0.135	1.32546e-27	0.367719	0.351	0.083
Esam	diff	up in Aged vs Young	1.5967e-19	1.06298e-17	0.357504	7.98351e-20	0.395637	0.564	0.367	1.06298e-17	0.357504	0.625	0.408
Clu	diff	up in Aged vs Young	6.22639e-47	3.97219e-40	0.355899	3.97219e-40	0.355899	0.188	0.006	3.11319e-47	0.619721	0.339	0.002
Nt5c3	diff	up in Aged vs Young	1.5941e-33	5.91227e-15	0.347373	5.91227e-15	0.347373	0.698	0.582	7.97049e-34	0.50825	0.761	0.505
Casp12	diff	up in Aged vs Young	2.89104e-23	1.32143e-20	0.347045	1.44552e-23	0.376928	0.385	0.16	1.32143e-20	0.347045	0.429	0.175
Jun	diff	up in Aged vs Young	3.42009e-11	0.00250654	0.339073	0.00250654	0.339073	0.78	0.763	1.71005e-11	0.495774	0.612	0.464
Gda	diff	up in Aged vs Young	3.27312e-28	3.7799e-23	0.335012	1.63656e-28	0.395304	0.244	0.05	3.7799e-23	0.335012	0.241	0.031
Gadd45g	diff	up in Aged vs Young	2.00767e-29	3.84169e-20	0.329474	1.00383e-29	0.350914	0.2	0.027	3.84169e-20	0.329474	0.245	0.049
Enpp5	diff	up in Aged vs Young	3.43431e-22	5.06232e-16	0.326925	5.06232e-16	0.326925	0.297	0.128	1.71716e-22	0.343677	0.347	0.101
Tnip3	diff	up in Aged vs Young	2.95537e-23	1.39778e-14	0.323415	1.47768e-23	0.478328	0.471	0.241	1.39778e-14	0.323415	0.445	0.233
Mmrn1	diff	up in Aged vs Young	3.43655e-51	4.26462e-17	0.321435	1.71828e-51	0.688624	0.578	0.229	4.26462e-17	0.321435	0.419	0.196
Oxr1	diff	up in Aged vs Young	1.40049e-16	1.41634e-14	0.313154	7.00244e-17	0.43946	0.473	0.295	1.41634e-14	0.313154	0.407	0.204
Pbx1	diff	up in Aged vs Young	1.79312e-19	2.86816e-10	0.309594	2.86816e-10	0.309594	0.515	0.391	8.96562e-20	0.444727	0.573	0.348
Ndn	diff	up in Aged vs Young	1.46437e-22	2.08739e-14	0.302837	2.08739e-14	0.302837	0.295	0.134	7.32187e-23	0.365564	0.408	0.146
Rab11a	diff	up in Aged vs Young	4.16846e-21	7.58936e-15	0.298791	2.08423e-21	0.385691	0.722	0.561	7.58936e-15	0.298791	0.737	0.59
Rgs1	diff	up in Aged vs Young	5.98453e-32	1.65744e-08	0.295153	2.99226e-32	0.927479	0.698	0.475	1.65744e-08	0.295153	0.631	0.485
Gng11	diff	up in Aged vs Young	4.50236e-23	4.07334e-11	0.289989	4.07334e-11	0.289989	0.747	0.657	2.25118e-23	0.380456	0.88	0.664
Gm14964	diff	up in Aged vs Young	6.07764e-28	1.76302e-26	0.289205	3.03882e-28	0.289205	0.162	0.014	1.76302e-26	0.350238	0.226	0.014
Gm10419	diff	up in Aged vs Young	1.26027e-43	6.89213e-24	0.288782	6.30135e-44	0.365693	0.225	0.013	6.89213e-24	0.288782	0.206	0.012
Matn4	diff	up in Aged vs Young	1.20293e-40	2.79582e-34	0.288077	2.79582e-34	0.288077	0.146	0.001	6.01464e-41	0.477422	0.299	0.002
Mt2	diff	up in Aged vs Young	4.93194e-36	5.41407e-18	0.287672	5.41407e-18	0.287672	0.142	0.025	2.46597e-36	0.566421	0.274	0.004
Cd63	diff	up in Aged vs Young	2.63165e-33	3.51638e-17	0.287336	3.51638e-17	0.287336	0.944	0.934	1.31582e-33	0.372585	0.992	0.955
Nrgn	diff	up in Aged vs Young	3.13331e-58	1.25387e-07	0.286988	1.25387e-07	0.286988	0.664	0.588	1.56666e-58	0.739355	0.85	0.497
Hmgn3	diff	up in Aged vs Young	1.16499e-15	2.11258e-09	0.277844	2.11258e-09	0.277844	0.492	0.375	5.82496e-16	0.308182	0.649	0.416
Vmp1	diff	up in Aged vs Young	1.94003e-14	3.24198e-14	0.27781	9.70016e-15	0.376245	0.55	0.403	3.24198e-14	0.27781	0.606	0.384
Bcl2	diff	up in Aged vs Young	8.9471e-13	1.7518e-11	0.273462	1.7518e-11	0.28688	0.427	0.274	4.47355e-13	0.273462	0.37	0.181
Gstm2	diff	up in Aged vs Young	1.08516e-38	5.503e-29	0.272944	5.503e-29	0.272944	0.153	0.01	5.42578e-39	0.460904	0.312	0.014
Art4	diff	up in Aged vs Young	2.43767e-20	2.22751e-14	0.270679	1.21884e-20	0.359099	0.285	0.102	2.22751e-14	0.270679	0.312	0.124
Prcp	diff	up in Aged vs Young	9.29957e-15	1.39455e-07	0.270027	1.39455e-07	0.270027	0.55	0.463	4.64979e-15	0.321185	0.597	0.373
Cpne8	diff	up in Aged vs Young	7.28343e-31	1.26844e-19	0.268329	3.64172e-31	0.296672	0.195	0.022	1.26844e-19	0.268329	0.222	0.035
St3gal1	diff	up in Aged vs Young	6.3144e-14	3.24758e-10	0.268031	3.24758e-10	0.276245	0.35	0.22	3.1572e-14	0.268031	0.339	0.146
Rbm38	diff	up in Aged vs Young	1.25662e-10	8.52917e-11	0.264048	8.52917e-11	0.307293	0.645	0.528	6.28309e-11	0.264048	0.644	0.485
Lpar6	diff	up in Aged vs Young	1.29159e-10	2.39276e-07	0.262437	2.39276e-07	0.262437	0.364	0.257	6.45797e-11	0.278688	0.43	0.254
Vwf	diff	up in Aged vs Young	7.62953e-24	1.54531e-21	0.260179	3.81476e-24	0.260179	0.176	0.027	1.54531e-21	0.263463	0.228	0.031
Hacd4	diff	up in Aged vs Young	1.75883e-21	1.51738e-06	0.260077	1.51738e-06	0.260077	0.529	0.445	8.79417e-22	0.429098	0.677	0.447
Srsf6	diff	up in Aged vs Young	1.59518e-13	1.31687e-09	0.251663	1.31687e-09	0.251663	0.694	0.62	7.9759e-14	0.308913	0.566	0.365
Ier2	diff	up in Aged vs Young	8.19255e-09	0.000637491	0.250811	0.000637491	0.250811	0.768	0.759	4.09627e-09	0.328472	0.638	0.515
Plac8	np4	down in Aged vs Young	3.83237e-29	1.15032e-15	-1.05825	1.91618e-29	-1.05825	0.351	0.624	1.15032e-15	-1.33851	0.292	0.629
Cd34	np4	down in Aged vs Young	5.1395e-28	5.67697e-19	-0.684922	2.56975e-28	-0.684922	0.341	0.631	5.67697e-19	-0.892366	0.268	0.664
Lgals1	np4	down in Aged vs Young	1.92587e-16	2.16522e-14	-0.484879	9.62934e-17	-0.484879	0.186	0.421	2.16522e-14	-0.669547	0.172	0.517
Vim	np4	down in Aged vs Young	8.64607e-20	3.34039e-10	-0.471624	4.32303e-20	-0.513176	0.422	0.642	3.34039e-10	-0.471624	0.56	0.759
Cd52	np4	down in Aged vs Young	2.05547e-18	2.33908e-14	-0.46094	1.02773e-18	-0.46094	0.048	0.258	2.33908e-14	-0.495798	0.016	0.267
Sox4	np4	down in Aged vs Young	2.04488e-23	0.000191258	-0.454576	1.02244e-23	-0.637174	0.575	0.785	0.000191258	-0.454576	0.4	0.526
Ebi3	np4	down in Aged vs Young	4.22718e-15	1.85272e-12	-0.412821	2.11359e-15	-0.412821	0.105	0.309	1.85272e-12	-0.577896	0.112	0.414
Ltb	np4	down in Aged vs Young	8.78149e-15	0.00061098	-0.395313	4.39075e-15	-0.462649	0.57	0.735	0.00061098	-0.395313	0.636	0.664
Hmgb2	np4	down in Aged vs Young	6.565e-11	4.75447e-06	-0.374782	3.2825e-11	-0.676762	0.659	0.739	4.75447e-06	-0.374782	0.612	0.724
Fcer1g	np4	down in Aged vs Young	1.7015e-10	3.78597e-06	-0.366437	8.50751e-11	-0.366437	0.205	0.381	3.78597e-06	-0.435902	0.256	0.448
Gmfg	np4	down in Aged vs Young	6.55728e-26	1.08644e-05	-0.351561	3.27864e-26	-0.521553	0.63	0.815	1.08644e-05	-0.351561	0.792	0.845
Tmsb10	np4	down in Aged vs Young	3.34349e-25	2.03765e-15	-0.328841	2.03765e-15	-0.328841	0.802	0.907	1.67175e-25	-0.886834	0.836	0.966
Gm5111	np4	down in Aged vs Young	4.06715e-11	4.08125e-07	-0.325613	2.03357e-11	-0.325613	0.169	0.346	4.08125e-07	-0.433913	0.24	0.466
Phgdh	np4	down in Aged vs Young	1.48929e-12	7.49781e-05	-0.316996	7.44647e-13	-0.34211	0.551	0.71	7.49781e-05	-0.316996	0.668	0.724
Arhgap30	np4	down in Aged vs Young	1.27504e-11	1.10025e-06	-0.316955	6.37519e-12	-0.316955	0.095	0.27	1.10025e-06	-0.344863	0.116	0.319
Spi1	np4	down in Aged vs Young	1.21079e-12	0.00107126	-0.309116	6.05397e-13	-0.357554	0.313	0.521	0.00107126	-0.309116	0.408	0.5
Nkg7	np4	down in Aged vs Young	1.40127e-07	5.35231e-05	-0.306539	7.00634e-08	-0.306539	0.143	0.28	5.35231e-05	-0.415711	0.184	0.362
Rplp2	np4	down in Aged vs Young	5.46724e-53	3.26879e-27	-0.305407	2.73362e-53	-0.305407	0.998	1	3.26879e-27	-0.322917	1	1
Serpinb1a	np4	down in Aged vs Young	1.26865e-09	1.6959e-07	-0.30087	1.6959e-07	-0.30087	0.217	0.359	6.34325e-10	-0.562956	0.22	0.509
Lsp1	np4	down in Aged vs Young	9.01263e-09	0.000232484	-0.289916	4.50632e-09	-0.289916	0.325	0.493	0.000232484	-0.327392	0.432	0.569
Foxo3	np4	down in Aged vs Young	3.4529e-08	0.00228789	-0.283407	1.72645e-08	-0.283407	0.222	0.369	0.00228789	-0.283572	0.296	0.397
Cd37	np4	down in Aged vs Young	7.63461e-09	7.56147e-06	-0.283098	3.81731e-09	-0.283098	0.138	0.291	7.56147e-06	-0.343168	0.128	0.31
Ucp2	np4	down in Aged vs Young	9.54198e-09	8.31841e-09	-0.281072	8.31841e-09	-0.281072	0.43	0.566	4.77099e-09	-0.48209	0.5	0.681
Ptpn7	np4	down in Aged vs Young	4.01098e-21	8.45411e-05	-0.261218	2.00549e-21	-0.467194	0.186	0.458	8.45411e-05	-0.261218	0.184	0.371
Rfc2	np4	down in Aged vs Young	1.35475e-06	0.00474319	-0.259631	6.77373e-07	-0.259631	0.458	0.566	0.00474319	-0.282348	0.56	0.638
mt-Nd2	np4	down in Aged vs Young	2.86065e-38	0.000104847	-0.255296	1.43033e-38	-0.582541	0.752	0.889	0.000104847	-0.255296	0.944	0.974
Socs2	np4	down in Aged vs Young	1.53264e-07	1.70096e-06	-0.254683	7.66319e-08	-0.254683	0.122	0.251	1.70096e-06	-0.353159	0.076	0.25
Nupr1	np4	up in Aged vs Young	2.84271e-115	3.79186e-43	1.52396	1.42135e-115	1.52396	0.745	0.062	3.79186e-43	1.75084	0.916	0.095
Mt1	np4	up in Aged vs Young	5.83743e-71	1.85489e-29	1.05243	2.91871e-71	1.05243	0.64	0.113	1.85489e-29	1.35157	0.748	0.095
Sult1a1	np4	up in Aged vs Young	5.71612e-62	1.61298e-26	1.00002	2.85806e-62	1.00002	0.604	0.118	1.61298e-26	1.14681	0.78	0.181
Cd74	np4	up in Aged vs Young	2.31562e-26	5.55596e-15	0.896811	1.15781e-26	0.913377	0.547	0.233	5.55596e-15	0.896811	0.74	0.319
Apoe	np4	up in Aged vs Young	4.18724e-66	1.19165e-29	0.852437	2.09362e-66	0.852437	0.964	0.769	1.19165e-29	1.0247	0.988	0.784
Clu	np4	up in Aged vs Young	9.79434e-62	3.39138e-20	0.813225	4.89717e-62	0.813225	0.432	0.017	3.39138e-20	0.872699	0.572	0.052
Sdpr	np4	up in Aged vs Young	2.29225e-57	3.51133e-18	0.780623	1.14613e-57	0.794764	0.487	0.057	3.51133e-18	0.780623	0.56	0.069
Cldn5	np4	up in Aged vs Young	5.3803e-38	7.05921e-13	0.701226	2.69015e-38	0.701226	0.286	0.013	7.05921e-13	0.917492	0.348	0
Mllt3	np4	up in Aged vs Young	1.43452e-31	1.201e-15	0.618492	7.17259e-32	0.625611	0.747	0.449	1.201e-15	0.618492	0.876	0.448
Prtn3	np4	up in Aged vs Young	2.96644e-51	2.02618e-20	0.616677	1.48322e-51	0.616677	0.964	0.842	2.02618e-20	0.626249	0.992	0.922
Mt2	np4	up in Aged vs Young	9.94645e-34	2.66162e-12	0.614203	4.97323e-34	0.614203	0.26	0.013	2.66162e-12	0.802041	0.36	0.017
Clec1a	np4	up in Aged vs Young	5.48156e-42	1.04812e-11	0.610092	2.74078e-42	0.644742	0.465	0.097	1.04812e-11	0.610092	0.52	0.147
H2-Aa	np4	up in Aged vs Young	3.42462e-23	1.06329e-12	0.601459	1.71231e-23	0.601459	0.439	0.161	1.06329e-12	0.707737	0.716	0.31
H2-Ab1	np4	up in Aged vs Young	6.1257e-24	7.09542e-13	0.593324	3.06285e-24	0.593324	0.444	0.168	7.09542e-13	0.697095	0.716	0.302
Aldh1a1	np4	up in Aged vs Young	7.67045e-40	3.98562e-18	0.581514	3.83522e-40	0.581514	0.432	0.082	3.98562e-18	0.73527	0.652	0.147
Plscr2	np4	up in Aged vs Young	2.47136e-43	1.8282e-14	0.567563	1.23568e-43	0.567563	0.332	0.018	1.8282e-14	0.573388	0.464	0.043
Selp	np4	up in Aged vs Young	1.37336e-63	3.47333e-13	0.557571	6.86678e-64	0.76341	0.437	0.015	3.47333e-13	0.557571	0.428	0.052
Trim47	np4	up in Aged vs Young	1.15954e-30	7.82736e-12	0.546585	5.79772e-31	0.609811	0.723	0.404	7.82736e-12	0.546585	0.624	0.224
S100a6	np4	up in Aged vs Young	1.00183e-25	3.37035e-19	0.530075	3.37035e-19	0.530075	0.621	0.371	5.00914e-26	1.07292	0.888	0.397
Selm	np4	up in Aged vs Young	3.25288e-29	2.66471e-15	0.515676	1.62644e-29	0.515676	0.57	0.23	2.66471e-15	0.605211	0.752	0.293
Jun	np4	up in Aged vs Young	6.65912e-10	2.39796e-06	0.48635	3.32956e-10	0.48635	0.823	0.759	2.39796e-06	0.578215	0.696	0.517
Matn4	np4	up in Aged vs Young	1.95297e-39	4.95162e-18	0.486182	9.76486e-40	0.486182	0.265	0.002	4.95162e-18	0.671062	0.464	0
Gm10419	np4	up in Aged vs Young	4.99509e-40	6.14548e-12	0.473119	2.49754e-40	0.565351	0.341	0.032	6.14548e-12	0.473119	0.372	0.026
Uba7	np4	up in Aged vs Young	2.77673e-23	1.43908e-08	0.466574	1.38837e-23	0.466574	0.721	0.438	1.43908e-08	0.468551	0.756	0.5
Pdzk1ip1	np4	up in Aged vs Young	5.84366e-44	1.09067e-11	0.458989	2.92183e-44	0.644483	0.905	0.624	1.09067e-11	0.458989	0.952	0.741
Vmp1	np4	up in Aged vs Young	3.95202e-36	4.04879e-08	0.45529	1.97601e-36	0.70081	0.644	0.285	4.04879e-08	0.45529	0.716	0.414
Ldha	np4	up in Aged vs Young	9.18592e-31	1.82825e-20	0.442298	4.59296e-31	0.442298	0.967	0.844	1.82825e-20	0.64124	0.976	0.862
Lpar6	np4	up in Aged vs Young	1.08586e-18	2.29194e-09	0.438873	5.42931e-19	0.457776	0.463	0.205	2.29194e-09	0.438873	0.576	0.224
Tsc22d1	np4	up in Aged vs Young	1.10516e-26	9.98009e-09	0.434661	5.52578e-27	0.519226	0.852	0.656	9.98009e-09	0.434661	0.928	0.716
Vwf	np4	up in Aged vs Young	1.34397e-25	4.06963e-10	0.433532	6.71985e-26	0.433532	0.294	0.053	4.06963e-10	0.457784	0.392	0.078
Npdc1	np4	up in Aged vs Young	9.81663e-22	3.98995e-09	0.432332	4.90832e-22	0.432332	0.415	0.148	3.98995e-09	0.446293	0.552	0.198
Clca3a1	np4	up in Aged vs Young	7.25998e-39	9.48328e-11	0.431273	3.62999e-39	0.497892	0.296	0.015	9.48328e-11	0.431273	0.324	0.017
H2-Eb1	np4	up in Aged vs Young	1.15865e-19	3.60029e-13	0.426994	5.79326e-20	0.426994	0.291	0.078	3.60029e-13	0.704422	0.58	0.181
Gstm2	np4	up in Aged vs Young	1.20534e-32	1.55086e-12	0.41326	6.0267e-33	0.41326	0.263	0.017	1.55086e-12	0.504831	0.392	0.034
Gda	np4	up in Aged vs Young	5.02928e-36	5.08591e-09	0.41238	2.51464e-36	0.572619	0.422	0.088	5.08591e-09	0.41238	0.392	0.086
Cd63	np4	up in Aged vs Young	3.44177e-35	2.51092e-13	0.406424	1.72089e-35	0.47573	0.955	0.849	2.51092e-13	0.406424	0.984	0.931
Oxr1	np4	up in Aged vs Young	1.48237e-32	6.23637e-08	0.404917	7.41183e-33	0.646998	0.566	0.221	6.23637e-08	0.404917	0.556	0.259
Cd9	np4	up in Aged vs Young	1.0033e-24	3.67826e-09	0.402951	5.0165e-25	0.477996	0.721	0.438	3.67826e-09	0.402951	0.888	0.664
Nt5c3	np4	up in Aged vs Young	7.39739e-19	1.62945e-09	0.399645	3.6987e-19	0.399645	0.74	0.519	1.62945e-09	0.474291	0.796	0.483
Tnip3	np4	up in Aged vs Young	2.06034e-23	4.98057e-06	0.396878	1.03017e-23	0.519937	0.496	0.21	4.98057e-06	0.396878	0.488	0.224
Mycn	np4	up in Aged vs Young	1.36603e-13	2.04388e-05	0.395811	6.83017e-14	0.462888	0.623	0.431	2.04388e-05	0.395811	0.56	0.319
Pbx1	np4	up in Aged vs Young	5.3972e-15	4.03487e-08	0.386013	2.6986e-15	0.386013	0.675	0.464	4.03487e-08	0.404652	0.764	0.5
Gstm1	np4	up in Aged vs Young	1.40967e-31	1.04721e-07	0.379941	7.04833e-32	0.549142	0.821	0.566	1.04721e-07	0.379941	0.904	0.75
Meg3	np4	up in Aged vs Young	6.45814e-13	9.67732e-06	0.36884	3.22907e-13	0.565786	0.298	0.116	9.67732e-06	0.36884	0.336	0.103
Sbspon	np4	up in Aged vs Young	3.57755e-24	1.41452e-11	0.366029	1.78878e-24	0.366029	0.181	0.007	1.41452e-11	0.608885	0.332	0.009
Gadd45g	np4	up in Aged vs Young	4.95203e-40	6.30407e-08	0.361251	2.47601e-40	0.628244	0.332	0.028	6.30407e-08	0.361251	0.38	0.086
Ier2	np4	up in Aged vs Young	1.19312e-07	1.84522e-05	0.360541	5.96561e-08	0.40781	0.764	0.676	1.84522e-05	0.360541	0.74	0.534
Pam	np4	up in Aged vs Young	9.19616e-19	2.87403e-05	0.356918	4.59808e-19	0.480188	0.499	0.233	2.87403e-05	0.356918	0.424	0.198
Tmem176a	np4	up in Aged vs Young	1.17473e-16	7.55555e-08	0.3514	5.87364e-17	0.355019	0.802	0.639	7.55555e-08	0.3514	0.908	0.75
Tm4sf1	np4	up in Aged vs Young	1.51267e-29	2.4295e-10	0.346177	7.56333e-30	0.346177	0.222	0.008	2.4295e-10	0.357436	0.304	0.009
Ehd3	np4	up in Aged vs Young	2.04144e-29	1.39294e-08	0.345392	1.02072e-29	0.430937	0.289	0.037	1.39294e-08	0.345392	0.284	0.026
Ndn	np4	up in Aged vs Young	2.65175e-14	4.16725e-08	0.315864	1.32588e-14	0.315864	0.379	0.166	4.16725e-08	0.379462	0.496	0.181
Enpp5	np4	up in Aged vs Young	6.80886e-28	2.3248e-06	0.309168	3.40443e-28	0.459146	0.377	0.095	2.3248e-06	0.309168	0.368	0.121
Ly6e	np4	up in Aged vs Young	3.75062e-17	9.14755e-11	0.303525	1.87531e-17	0.303525	0.957	0.865	9.14755e-11	0.380287	0.992	0.983
Tgm2	np4	up in Aged vs Young	4.47684e-36	4.54201e-06	0.299697	2.23842e-36	0.635749	0.563	0.2	4.54201e-06	0.299697	0.5	0.224
Fhl1	np4	up in Aged vs Young	2.91263e-26	2.50619e-07	0.295006	1.45631e-26	0.454301	0.365	0.092	2.50619e-07	0.295006	0.304	0.06
Adck3	np4	up in Aged vs Young	3.95645e-17	5.39525e-06	0.292752	1.97823e-17	0.416709	0.351	0.133	5.39525e-06	0.292752	0.392	0.147
Gng11	np4	up in Aged vs Young	2.76823e-08	2.55423e-08	0.29029	1.38412e-08	0.29029	0.74	0.642	2.55423e-08	0.432527	0.876	0.655
Rab11a	np4	up in Aged vs Young	4.60856e-18	4.94651e-06	0.289963	2.30428e-18	0.413121	0.752	0.522	4.94651e-06	0.289963	0.78	0.552
Ly6a	np4	up in Aged vs Young	9.69407e-09	2.98217e-05	0.289263	4.84704e-09	0.289263	0.652	0.486	2.98217e-05	0.312577	0.868	0.69
Prcp	np4	up in Aged vs Young	4.58154e-11	7.81316e-08	0.2887	2.29077e-11	0.2887	0.621	0.391	7.81316e-08	0.375272	0.656	0.353
Nrgn	np4	up in Aged vs Young	2.14672e-17	1.06675e-06	0.286774	1.06675e-06	0.286774	0.685	0.559	1.07336e-17	0.700982	0.856	0.509
Plscr1	np4	up in Aged vs Young	3.07782e-19	9.31529e-05	0.285502	1.53891e-19	0.410405	0.484	0.218	9.31529e-05	0.285502	0.544	0.302
Ramp2	np4	up in Aged vs Young	9.71916e-14	3.03073e-10	0.285425	4.85958e-14	0.285425	0.172	0.033	3.03073e-10	0.593085	0.296	0.009
Sdsl	np4	up in Aged vs Young	1.25044e-09	4.5405e-05	0.282101	6.25222e-10	0.282101	0.573	0.371	4.5405e-05	0.298942	0.712	0.457
S100a1	np4	up in Aged vs Young	8.14437e-11	4.41529e-05	0.281193	4.07218e-11	0.299883	0.558	0.361	4.41529e-05	0.281193	0.724	0.466
Junb	np4	up in Aged vs Young	2.09314e-14	0.000478119	0.277663	1.04657e-14	0.523351	0.592	0.389	0.000478119	0.277663	0.444	0.259
Cracr2b	np4	up in Aged vs Young	1.80176e-11	5.61266e-06	0.272297	9.00878e-12	0.272297	0.246	0.088	5.61266e-06	0.290978	0.28	0.069
Rbm38	np4	up in Aged vs Young	1.8647e-11	0.000606783	0.271242	9.32351e-12	0.339278	0.685	0.491	0.000606783	0.271242	0.708	0.5
Prdx1	np4	up in Aged vs Young	1.15548e-36	3.16912e-06	0.269914	5.77742e-37	0.457656	0.947	0.852	3.16912e-06	0.269914	0.984	0.897
Sdcbp	np4	up in Aged vs Young	8.54253e-38	0.000112121	0.258235	4.27127e-38	0.543136	0.89	0.679	0.000112121	0.258235	0.88	0.716
Serpinb6a	np4	up in Aged vs Young	3.00674e-12	0.000184815	0.25764	1.50337e-12	0.304014	0.327	0.138	0.000184815	0.25764	0.388	0.19
Zg16	np4	up in Aged vs Young	1.00616e-16	1.92472e-08	0.256524	5.03079e-17	0.256524	0.126	0.005	1.92472e-08	0.330298	0.232	0
Klrb1c	np4	up in Aged vs Young	9.25967e-16	2.20622e-06	0.252153	4.62984e-16	0.252153	0.134	0.01	2.20622e-06	0.2824	0.188	0.009
Esam	np4	up in Aged vs Young	3.68547e-17	0.000148706	0.252101	1.84273e-17	0.400443	0.52	0.265	0.000148706	0.252101	0.656	0.431
H2-T23	np4	up in Aged vs Young	1.46882e-32	0.000134387	0.251253	7.34411e-33	0.564172	0.823	0.534	0.000134387	0.251253	0.484	0.267
Plac8	np3	down in Aged vs Young	1.45584e-15	3.78986e-12	-0.531712	3.78986e-12	-0.531712	0.296	0.503	7.27919e-16	-0.795442	0.213	0.404
Cd34	np3	down in Aged vs Young	1.22443e-22	4.04103e-18	-0.528659	4.04103e-18	-0.528659	0.276	0.526	6.12215e-23	-0.577981	0.216	0.454
Ltb	np3	down in Aged vs Young	1.47027e-23	2.68608e-16	-0.483876	7.35135e-24	-0.585684	0.55	0.81	2.68608e-16	-0.483876	0.632	0.779
Lst1	np3	down in Aged vs Young	4.83576e-68	1.06471e-17	-0.451249	1.06471e-17	-0.451249	0.428	0.683	2.41788e-68	-0.921177	0.44	0.834
Fcer1g	np3	down in Aged vs Young	1.53974e-15	2.67487e-14	-0.424541	7.69871e-16	-0.424541	0.215	0.459	2.67487e-14	-0.441984	0.225	0.414
Ebi3	np3	down in Aged vs Young	6.70265e-29	9.5071e-18	-0.417138	9.5071e-18	-0.417138	0.13	0.375	3.35132e-29	-0.55103	0.114	0.375
Vim	np3	down in Aged vs Young	2.33889e-22	2.16155e-18	-0.41012	1.16945e-22	-0.477382	0.396	0.686	2.16155e-18	-0.41012	0.481	0.667
Lsp1	np3	down in Aged vs Young	7.21036e-18	1.16677e-14	-0.379899	3.60518e-18	-0.436565	0.337	0.587	1.16677e-14	-0.379899	0.385	0.573
Serpina3g	np3	down in Aged vs Young	2.06148e-11	1.69084e-07	-0.373453	1.03074e-11	-0.373453	0.572	0.764	1.69084e-07	-0.375494	0.664	0.702
Mgst1	np3	down in Aged vs Young	7.91063e-20	1.90599e-16	-0.357417	1.90599e-16	-0.357417	0.083	0.301	3.95531e-20	-0.401961	0.068	0.253
Lgals1	np3	down in Aged vs Young	7.86804e-17	1.95756e-11	-0.335446	1.95756e-11	-0.335446	0.186	0.387	3.93402e-17	-0.43408	0.159	0.355
Ramp1	np3	down in Aged vs Young	1.53103e-27	8.60688e-16	-0.335075	7.65514e-28	-0.463258	0.645	0.842	8.60688e-16	-0.335075	0.775	0.859
Rbp1	np3	down in Aged vs Young	6.66694e-13	2.56399e-11	-0.333921	3.33347e-13	-0.333921	0.523	0.72	2.56399e-11	-0.335585	0.609	0.72
Socs2	np3	down in Aged vs Young	5.39929e-34	1.49782e-11	-0.32222	1.49782e-11	-0.32222	0.112	0.284	2.69965e-34	-0.508392	0.049	0.3
Stmn1	np3	down in Aged vs Young	6.99752e-12	7.8452e-12	-0.297794	3.49876e-12	-0.331221	0.885	0.935	7.8452e-12	-0.297794	0.926	0.95
Rpl23a	np3	down in Aged vs Young	3.84982e-20	2.51325e-18	-0.292351	1.92491e-20	-0.292351	0.949	0.958	2.51325e-18	-0.360689	0.6	0.737
Cmtm7	np3	down in Aged vs Young	1.09144e-12	2.16702e-12	-0.282413	2.16702e-12	-0.297648	0.804	0.912	5.4572e-13	-0.282413	0.922	0.916
Cd37	np3	down in Aged vs Young	2.28517e-21	1.94532e-09	-0.279315	1.94532e-09	-0.279315	0.12	0.274	1.14259e-21	-0.422011	0.101	0.313
Gimap1	np3	down in Aged vs Young	7.76717e-11	3.5333e-10	-0.269963	3.88358e-11	-0.283018	0.707	0.828	3.5333e-10	-0.269963	0.841	0.888
Rplp2	np3	down in Aged vs Young	3.56505e-78	6.69969e-44	-0.268139	6.69969e-44	-0.268139	1	1	1.78253e-78	-0.331937	1	1
Hmgb2	np3	down in Aged vs Young	2.14074e-18	0.193734	-0.266985	0.193734	-0.266985	0.675	0.684	1.07037e-18	-0.431567	0.58	0.752
Phgdh	np3	down in Aged vs Young	1.35348e-15	3.12838e-07	-0.26456	6.76741e-16	-0.41341	0.484	0.687	3.12838e-07	-0.26456	0.604	0.66
Cd52	np3	down in Aged vs Young	9.28784e-21	5.15275e-11	-0.263839	5.15275e-11	-0.263839	0.029	0.157	4.64392e-21	-0.295621	0.011	0.146
Rnase6	np3	down in Aged vs Young	2.24446e-18	8.36735e-11	-0.26126	8.36735e-11	-0.26126	0.059	0.203	1.12223e-18	-0.335271	0.049	0.213
Ucp2	np3	down in Aged vs Young	1.53201e-07	2.29357e-07	-0.252021	7.66005e-08	-0.271243	0.357	0.512	2.29357e-07	-0.252021	0.419	0.519
Nkg7	np3	down in Aged vs Young	2.22931e-06	5.57898e-06	-0.251396	1.11466e-06	-0.251396	0.083	0.191	5.57898e-06	-0.259765	0.093	0.179
Nupr1	np3	up in Aged vs Young	1.13343e-139	1.44363e-128	1.61082	1.44363e-128	1.61082	0.738	0.054	5.66715e-140	1.82529	0.915	0.097
Mt1	np3	up in Aged vs Young	8.33254e-92	4.68619e-66	1.10367	4.68619e-66	1.10367	0.599	0.133	4.16627e-92	1.40654	0.714	0.065
Sult1a1	np3	up in Aged vs Young	9.35474e-67	7.80314e-56	0.990185	7.80314e-56	0.990185	0.631	0.201	4.67737e-67	1.02307	0.781	0.233
Clu	np3	up in Aged vs Young	1.09725e-73	7.07083e-65	0.90209	5.48624e-74	0.90209	0.479	0.029	7.07083e-65	0.944613	0.579	0.042
Apoe	np3	up in Aged vs Young	3.0251e-84	2.93676e-58	0.796636	2.93676e-58	0.796636	0.968	0.825	1.51255e-84	0.971782	0.98	0.797
Cldn5	np3	up in Aged vs Young	1.60778e-35	4.75658e-34	0.768503	4.75658e-34	0.768503	0.293	0.038	8.03892e-36	0.959233	0.36	0.025
Sdpr	np3	up in Aged vs Young	5.06182e-56	8.62745e-52	0.762375	2.53091e-56	0.811293	0.474	0.075	8.62745e-52	0.762375	0.539	0.074
Cd74	np3	up in Aged vs Young	4.70552e-25	1.77808e-20	0.726729	1.77808e-20	0.726729	0.553	0.303	2.35276e-25	0.75343	0.701	0.372
Mt2	np3	up in Aged vs Young	5.78006e-41	7.85524e-34	0.641633	7.85524e-34	0.641633	0.262	0.025	2.89003e-41	0.838051	0.37	0.01
Aldh1a1	np3	up in Aged vs Young	6.29386e-56	1.89525e-37	0.632459	1.89525e-37	0.632459	0.433	0.113	3.14693e-56	0.8045	0.587	0.102
Prtn3	np3	up in Aged vs Young	5.14288e-66	2.73386e-44	0.592211	2.73386e-44	0.592211	0.963	0.883	2.57144e-66	0.638798	0.995	0.913
Clec1a	np3	up in Aged vs Young	2.14196e-35	3.11825e-31	0.566643	3.11825e-31	0.566643	0.443	0.135	1.07098e-35	0.571513	0.54	0.144
Plscr2	np3	up in Aged vs Young	1.90465e-45	5.90362e-43	0.559647	5.90362e-43	0.559647	0.293	0.016	9.52326e-46	0.64286	0.444	0.035
Selp	np3	up in Aged vs Young	3.27203e-59	4.17542e-39	0.548179	1.63602e-59	0.698979	0.364	0.01	4.17542e-39	0.548179	0.376	0.02
Gm10419	np3	up in Aged vs Young	4.72733e-47	2.60961e-34	0.533336	2.36367e-47	0.622356	0.342	0.028	2.60961e-34	0.533336	0.37	0.037
H2-Eb1	np3	up in Aged vs Young	1.49767e-30	4.41646e-19	0.52582	4.41646e-19	0.52582	0.284	0.088	7.48837e-31	0.648831	0.514	0.161
H2-Aa	np3	up in Aged vs Young	7.07876e-27	7.09643e-14	0.504391	7.09643e-14	0.504391	0.401	0.204	3.53938e-27	0.648041	0.637	0.29
Trim47	np3	up in Aged vs Young	1.33725e-32	4.43124e-18	0.483396	4.43124e-18	0.483396	0.714	0.545	6.68624e-33	0.542889	0.581	0.199
Matn4	np3	up in Aged vs Young	2.60056e-44	1.58783e-33	0.477806	1.58783e-33	0.477806	0.205	0.003	1.30028e-44	0.684947	0.381	0.002
Gadd45g	np3	up in Aged vs Young	2.02296e-28	1.07522e-23	0.468666	1.01148e-28	0.544743	0.306	0.061	1.07522e-23	0.468666	0.307	0.047
H2-Ab1	np3	up in Aged vs Young	1.91901e-27	4.29951e-17	0.461834	4.29951e-17	0.461834	0.389	0.172	9.59507e-28	0.62853	0.616	0.266
Pbx1	np3	up in Aged vs Young	2.56792e-23	3.39756e-15	0.451074	3.39756e-15	0.451074	0.614	0.441	1.28396e-23	0.473103	0.653	0.335
S100a6	np3	up in Aged vs Young	3.04845e-56	1.80769e-10	0.438573	1.80769e-10	0.438573	0.599	0.458	1.52422e-56	0.907234	0.837	0.452
Oxr1	np3	up in Aged vs Young	4.50341e-27	8.22944e-21	0.435502	2.2517e-27	0.596823	0.548	0.278	8.22944e-21	0.435502	0.473	0.184
Clca3a1	np3	up in Aged vs Young	1.31915e-40	4.99093e-27	0.433833	6.59574e-41	0.51214	0.284	0.016	4.99093e-27	0.433833	0.283	0.02
Sbspon	np3	up in Aged vs Young	7.96298e-43	4.32535e-30	0.429909	4.32535e-30	0.429909	0.181	0.001	3.98149e-43	0.757929	0.38	0.007
Jun	np3	up in Aged vs Young	3.40565e-15	2.9502e-08	0.418287	2.9502e-08	0.418287	0.817	0.733	1.70282e-15	0.520781	0.67	0.459
Vwf	np3	up in Aged vs Young	1.71956e-24	6.19949e-23	0.409938	6.19949e-23	0.450383	0.267	0.059	8.59779e-25	0.409938	0.311	0.045
Gda	np3	up in Aged vs Young	1.81134e-29	9.22606e-20	0.388953	9.05669e-30	0.568556	0.403	0.122	9.22606e-20	0.388953	0.355	0.102
Nt5c3	np3	up in Aged vs Young	2.29138e-21	2.77061e-14	0.388036	2.77061e-14	0.388036	0.687	0.543	1.14569e-21	0.436102	0.779	0.511
Npdc1	np3	up in Aged vs Young	3.78448e-20	1.78685e-15	0.371724	1.78685e-15	0.371724	0.362	0.162	1.89224e-20	0.389797	0.523	0.216
Ramp2	np3	up in Aged vs Young	5.81668e-29	2.37574e-16	0.366614	2.37574e-16	0.366614	0.181	0.036	2.90834e-29	0.625906	0.315	0.027
Selm	np3	up in Aged vs Young	1.16278e-23	5.84227e-13	0.360132	5.84227e-13	0.360132	0.513	0.332	5.8139e-24	0.424306	0.689	0.365
Vmp1	np3	up in Aged vs Young	2.75525e-15	1.0151e-13	0.360017	1.37763e-15	0.41845	0.538	0.333	1.0151e-13	0.360017	0.585	0.355
Enpp5	np3	up in Aged vs Young	5.23439e-17	7.09218e-16	0.359876	7.09218e-16	0.359876	0.313	0.12	2.6172e-17	0.361967	0.387	0.141
Cd63	np3	up in Aged vs Young	5.11095e-34	1.88783e-24	0.356412	1.88783e-24	0.356412	0.951	0.916	2.55547e-34	0.364416	0.995	0.955
Tm4sf1	np3	up in Aged vs Young	5.40846e-29	7.65445e-28	0.355424	2.70423e-29	0.355424	0.218	0.016	7.65445e-28	0.410851	0.286	0.017
Tsc22d1	np3	up in Aged vs Young	5.81718e-20	3.42471e-12	0.349212	3.42471e-12	0.349212	0.814	0.757	2.90859e-20	0.386556	0.907	0.712
Uba7	np3	up in Aged vs Young	3.6875e-17	7.87239e-17	0.348676	1.84375e-17	0.43457	0.697	0.516	7.87239e-17	0.348676	0.759	0.516
Mllt3	np3	up in Aged vs Young	6.26324e-20	7.75241e-12	0.345201	7.75241e-12	0.345201	0.795	0.651	3.13162e-20	0.404964	0.83	0.6
Gstm2	np3	up in Aged vs Young	2.77235e-32	8.52268e-22	0.343896	8.52268e-22	0.343896	0.176	0.017	1.38617e-32	0.488337	0.339	0.025
Ldha	np3	up in Aged vs Young	7.3014e-49	7.32678e-19	0.342583	7.32678e-19	0.342583	0.946	0.888	3.6507e-49	0.517597	0.98	0.861
Junb	np3	up in Aged vs Young	9.6279e-12	1.48611e-07	0.341717	1.48611e-07	0.341717	0.538	0.407	4.81395e-12	0.365067	0.437	0.221
Mycn	np3	up in Aged vs Young	6.32356e-12	2.21991e-07	0.340862	2.21991e-07	0.340862	0.592	0.5	3.16178e-12	0.341697	0.55	0.323
Cd9	np3	up in Aged vs Young	1.97206e-17	7.25765e-15	0.318875	9.86032e-18	0.38561	0.768	0.578	7.25765e-15	0.318875	0.86	0.675
Ehd3	np3	up in Aged vs Young	2.75604e-17	4.34601e-17	0.315765	4.34601e-17	0.378509	0.222	0.057	1.37802e-17	0.315765	0.25	0.045
Rab11a	np3	up in Aged vs Young	9.55796e-15	1.91784e-14	0.311557	4.77898e-15	0.373778	0.694	0.507	1.91784e-14	0.311557	0.75	0.506
Nrgn	np3	up in Aged vs Young	4.22746e-29	2.02056e-06	0.307762	2.02056e-06	0.307762	0.648	0.57	2.11373e-29	0.545727	0.788	0.506
Lpar6	np3	up in Aged vs Young	9.16336e-23	1.97052e-09	0.305987	1.97052e-09	0.305987	0.433	0.277	4.58168e-23	0.450163	0.566	0.251
Adgrl4	np3	up in Aged vs Young	3.40176e-18	1.03604e-11	0.30171	1.70088e-18	0.486055	0.746	0.578	1.03604e-11	0.30171	0.574	0.35
Srsf6	np3	up in Aged vs Young	5.95411e-14	2.92822e-09	0.289506	2.92822e-09	0.289506	0.643	0.526	2.97705e-14	0.323534	0.489	0.251
Rbm19	np3	up in Aged vs Young	2.39188e-13	3.28537e-12	0.28371	3.28537e-12	0.28818	0.164	0.043	1.19594e-13	0.28371	0.184	0.03
Prcp	np3	up in Aged vs Young	2.37836e-19	1.57423e-08	0.280831	1.57423e-08	0.280831	0.557	0.42	1.18918e-19	0.385098	0.604	0.295
Pdzk1ip1	np3	up in Aged vs Young	3.12258e-21	2.03745e-13	0.269554	1.56129e-21	0.373006	0.892	0.8	2.03745e-13	0.269554	0.944	0.806
Jam2	np3	up in Aged vs Young	2.73612e-19	2.16515e-15	0.26795	2.16515e-15	0.26795	0.166	0.032	1.36806e-19	0.33093	0.264	0.042
Sdsl	np3	up in Aged vs Young	1.17236e-15	4.13494e-08	0.264914	4.13494e-08	0.264914	0.523	0.381	5.86178e-16	0.331189	0.638	0.362
Rorc	np3	up in Aged vs Young	4.32543e-18	5.76819e-17	0.261143	2.16271e-18	0.261143	0.171	0.023	5.76819e-17	0.271041	0.217	0.03
Sat1	np3	up in Aged vs Young	3.52393e-13	3.33247e-09	0.255245	1.76197e-13	0.405725	0.555	0.375	3.33247e-09	0.255245	0.552	0.347
Ifi47	np3	up in Aged vs Young	5.41729e-09	9.4613e-08	0.254244	9.4613e-08	0.308391	0.45	0.335	2.70865e-09	0.254244	0.57	0.377
Meg3	np3	up in Aged vs Young	8.86506e-05	0.000487573	0.254002	0.000487573	0.350428	0.303	0.219	4.43263e-05	0.254002	0.31	0.194
Fhl1	np3	up in Aged vs Young	2.99883e-16	3.27058e-13	0.253035	1.49942e-16	0.384764	0.33	0.132	3.27058e-13	0.253035	0.223	0.055
Tnip3	np3	up in Aged vs Young	2.55751e-13	3.71012e-11	0.25162	1.27875e-13	0.399667	0.494	0.294	3.71012e-11	0.25162	0.468	0.241
Cd34	ifn	down in Aged vs Young	1.00875e-11	2.04458e-10	-0.717953	2.04458e-10	-0.717953	0.293	0.676	5.04374e-12	-0.746911	0.253	0.677
Plac8	ifn	down in Aged vs Young	1.61429e-08	0.00049386	-0.629402	8.07144e-09	-1.561	0.397	0.685	0.00049386	-0.629402	0.41	0.629
Ltb	ifn	down in Aged vs Young	2.57258e-06	7.69498e-05	-0.566749	1.28629e-06	-0.566749	0.69	0.907	7.69498e-05	-0.614676	0.765	0.855
Tmsb10	ifn	down in Aged vs Young	2.1941e-12	7.07185e-07	-0.512109	7.07185e-07	-0.512109	0.845	0.963	1.09705e-12	-0.771885	0.831	1
Mgst1	ifn	down in Aged vs Young	2.94507e-07	3.41715e-07	-0.498447	1.47253e-07	-0.498447	0.086	0.389	3.41715e-07	-0.513929	0.133	0.419
Cd52	ifn	down in Aged vs Young	2.84393e-10	1.65959e-10	-0.483679	1.65959e-10	-0.536227	0.017	0.343	1.42197e-10	-0.483679	0.006	0.258
Ms4a6c	ifn	down in Aged vs Young	3.05619e-05	0.000107457	-0.460268	0.000107457	-0.494013	0.181	0.407	1.52811e-05	-0.460268	0.187	0.435
Sox4	ifn	down in Aged vs Young	3.12235e-08	4.5332e-05	-0.453434	1.56117e-08	-0.787713	0.569	0.815	4.5332e-05	-0.453434	0.277	0.5
Ms4a6b	ifn	down in Aged vs Young	3.18782e-05	0.000290973	-0.451097	0.000290973	-0.47871	0.216	0.426	1.59392e-05	-0.451097	0.217	0.468
Ifi203	ifn	down in Aged vs Young	4.9161e-09	3.89144e-05	-0.445913	3.89144e-05	-0.445913	0.707	0.87	2.45805e-09	-0.600651	0.675	0.871
Ctss	ifn	down in Aged vs Young	2.86161e-07	2.69535e-06	-0.445213	1.4308e-07	-0.445213	0.069	0.361	2.69535e-06	-0.513441	0.078	0.306
Sh3bgrl3	ifn	down in Aged vs Young	9.03786e-11	9.4437e-06	-0.425896	4.51893e-11	-0.547042	0.81	0.963	9.4437e-06	-0.425896	0.892	0.984
Vim	ifn	down in Aged vs Young	8.7374e-07	3.37983e-05	-0.423884	3.37983e-05	-0.423884	0.5	0.713	4.3687e-07	-0.500273	0.5	0.806
Fcer1g	ifn	down in Aged vs Young	1.41759e-07	9.74978e-05	-0.398152	9.74978e-05	-0.398152	0.233	0.472	7.08793e-08	-0.696889	0.241	0.548
Ccl4	ifn	down in Aged vs Young	9.42836e-06	0.417952	-0.391848	0.417952	-0.391848	0.319	0.37	4.71419e-06	-0.640695	0.283	0.548
Ucp2	ifn	down in Aged vs Young	2.65914e-05	1.86362e-05	-0.382772	1.86362e-05	-0.385789	0.379	0.657	1.32958e-05	-0.382772	0.524	0.742
Pf4	ifn	down in Aged vs Young	0.000347613	0.000404445	-0.382627	0.000173822	-0.382627	0.198	0.435	0.000404445	-0.755441	0.277	0.468
Ramp1	ifn	down in Aged vs Young	2.18581e-06	0.000115687	-0.370257	1.09291e-06	-0.427684	0.707	0.833	0.000115687	-0.370257	0.759	0.871
Gm2a	ifn	down in Aged vs Young	0.000630572	0.0188761	-0.351649	0.000315336	-0.373086	0.302	0.519	0.0188761	-0.351649	0.307	0.419
Lst1	ifn	down in Aged vs Young	8.59825e-10	0.00461005	-0.351338	0.00461005	-0.351338	0.56	0.713	4.29912e-10	-0.856559	0.596	0.806
Lsp1	ifn	down in Aged vs Young	6.33697e-10	2.24482e-05	-0.347642	2.24482e-05	-0.347642	0.405	0.676	3.16848e-10	-0.625234	0.464	0.79
Gmfg	ifn	down in Aged vs Young	3.26058e-09	0.000111887	-0.330523	1.63029e-09	-0.59566	0.638	0.852	0.000111887	-0.330523	0.735	0.887
Rnase6	ifn	down in Aged vs Young	9.36646e-07	0.00167661	-0.324947	4.68323e-07	-0.393455	0.086	0.38	0.00167661	-0.324947	0.114	0.258
Phgdh	ifn	down in Aged vs Young	3.3874e-05	0.000316138	-0.323883	1.69371e-05	-0.377178	0.586	0.787	0.000316138	-0.323883	0.596	0.774
Cmtm7	ifn	down in Aged vs Young	0.000118616	0.00030182	-0.319974	5.93096e-05	-0.319974	0.871	0.954	0.00030182	-0.324795	0.964	0.984
Myl10	ifn	down in Aged vs Young	0.00208069	0.00221777	-0.317209	0.00221777	-0.317209	0.121	0.278	0.00104088	-0.511963	0.343	0.5
Lgals1	ifn	down in Aged vs Young	0.000574018	0.0227475	-0.309155	0.0227475	-0.309155	0.302	0.426	0.00028705	-0.508093	0.217	0.419
mt-Nd2	ifn	down in Aged vs Young	6.23389e-11	2.70229e-05	-0.30399	3.11695e-11	-0.549328	0.75	0.954	2.70229e-05	-0.30399	0.952	0.952
Shisa5	ifn	down in Aged vs Young	3.76087e-05	0.000583969	-0.300114	1.88045e-05	-0.360891	0.914	0.972	0.000583969	-0.300114	0.952	0.968
Oasl2	ifn	down in Aged vs Young	0.00657189	0.00977715	-0.297611	0.00977715	-0.297611	0.534	0.713	0.00329136	-0.344484	0.536	0.694
Coro1a	ifn	down in Aged vs Young	2.87116e-06	0.000280318	-0.292937	1.43558e-06	-0.383814	0.767	0.935	0.000280318	-0.292937	0.843	0.968
Rpl23a	ifn	down in Aged vs Young	8.50834e-07	0.00720684	-0.291319	4.25417e-07	-0.322378	0.957	0.972	0.00720684	-0.291319	0.711	0.726
Syce2	ifn	down in Aged vs Young	0.000370498	0.0138787	-0.285996	0.000185266	-0.337996	0.121	0.324	0.0138787	-0.285996	0.229	0.339
Rabgap1l	ifn	down in Aged vs Young	5.2425e-05	0.000628388	-0.285008	0.000628388	-0.285008	0.207	0.426	2.62128e-05	-0.504724	0.181	0.419
Arhgdib	ifn	down in Aged vs Young	6.37494e-11	4.56397e-05	-0.264157	4.56397e-05	-0.264157	0.888	0.963	3.18747e-11	-0.59824	0.88	0.984
Ifi27l2a	ifn	down in Aged vs Young	0.00113189	0.00375758	-0.26091	0.000566103	-0.272651	0.009	0.12	0.00375758	-0.26091	0.048	0.161
Rplp2	ifn	down in Aged vs Young	4.29868e-14	7.35654e-11	-0.260779	2.14934e-14	-0.297191	1	1	7.35654e-11	-0.260779	1	1
Ctla2a	ifn	down in Aged vs Young	6.68266e-07	0.00349528	-0.259656	0.00349528	-0.259656	0.81	0.87	3.34133e-07	-0.575702	0.849	0.919
Stmn1	ifn	down in Aged vs Young	0.000206642	0.00301296	-0.257504	0.00301296	-0.257504	0.922	0.944	0.000103326	-0.32877	0.928	0.968
Ebi3	ifn	down in Aged vs Young	3.18887e-07	0.00109214	-0.25273	0.00109214	-0.25273	0.181	0.38	1.59443e-07	-0.581608	0.127	0.419
Mndal	ifn	down in Aged vs Young	0.00160624	0.0600972	-0.252604	0.000803442	-0.376893	0.655	0.759	0.0600972	-0.252604	0.717	0.71
Cd47	ifn	down in Aged vs Young	2.40918e-05	0.048867	-0.251357	1.2046e-05	-0.298986	0.897	0.981	0.048867	-0.251357	0.855	0.839
Nupr1	ifn	up in Aged vs Young	3.13086e-27	1.69702e-25	1.7225	1.56543e-27	1.7225	0.776	0.046	1.69702e-25	1.93011	0.904	0.081
Sult1a1	ifn	up in Aged vs Young	1.44602e-18	1.54883e-17	1.22041	7.23008e-19	1.23633	0.716	0.157	1.54883e-17	1.22041	0.825	0.194
Mt1	ifn	up in Aged vs Young	1.96822e-15	2.29849e-11	0.930639	2.29849e-11	0.930639	0.534	0.139	9.8411e-16	1.16337	0.741	0.113
Clu	ifn	up in Aged vs Young	1.17439e-13	1.40507e-13	0.849245	5.87193e-14	0.849245	0.44	0.009	1.40507e-13	0.913184	0.614	0.032
Sdpr	ifn	up in Aged vs Young	1.65003e-14	1.29495e-11	0.787111	8.25013e-15	0.859296	0.474	0.019	1.29495e-11	0.787111	0.548	0.032
Aldh1a1	ifn	up in Aged vs Young	1.09798e-13	2.15937e-13	0.724049	2.15937e-13	0.724049	0.569	0.102	5.48991e-14	0.841182	0.687	0.097
Apoe	ifn	up in Aged vs Young	7.36879e-22	1.4551e-14	0.718065	1.4551e-14	0.718065	0.983	0.769	3.68439e-22	1.15751	0.988	0.855
Selp	ifn	up in Aged vs Young	1.23365e-11	3.2581e-11	0.675214	6.16826e-12	0.746249	0.405	0.028	3.2581e-11	0.675214	0.518	0.032
H2-Ab1	ifn	up in Aged vs Young	4.10451e-08	1.06783e-05	0.648535	1.06783e-05	0.665948	0.603	0.324	2.05226e-08	0.648535	0.837	0.403
Clec1a	ifn	up in Aged vs Young	3.84421e-13	7.21933e-09	0.608301	7.21933e-09	0.608301	0.491	0.148	1.9221e-13	0.816717	0.645	0.081
Meg3	ifn	up in Aged vs Young	0.000137359	0.000256232	0.599128	6.86821e-05	0.599128	0.353	0.111	0.000256232	0.673423	0.361	0.097
Plscr2	ifn	up in Aged vs Young	9.68316e-14	9.15839e-11	0.592583	9.15839e-11	0.592583	0.362	0.019	4.84158e-14	0.84603	0.596	0.016
S100a6	ifn	up in Aged vs Young	1.39595e-18	5.64671e-05	0.589885	5.64671e-05	0.589885	0.629	0.444	6.97973e-19	1.23846	0.91	0.435
Cldn5	ifn	up in Aged vs Young	7.86125e-08	1.18496e-07	0.58813	3.93062e-08	0.58813	0.293	0.019	1.18496e-07	0.930634	0.373	0.016
Cd74	ifn	up in Aged vs Young	4.27226e-08	1.96301e-07	0.572152	1.96301e-07	0.900898	0.802	0.574	2.13613e-08	0.572152	0.922	0.484
Jun	ifn	up in Aged vs Young	3.5167e-06	0.000430852	0.556455	0.000430852	0.556455	0.871	0.833	1.75835e-06	0.724824	0.711	0.387
Prtn3	ifn	up in Aged vs Young	2.32466e-15	1.74312e-10	0.553935	1.16233e-15	0.753208	0.94	0.88	1.74312e-10	0.553935	0.988	0.919
H2-Eb1	ifn	up in Aged vs Young	8.03053e-07	1.6539e-06	0.546135	1.6539e-06	0.736003	0.534	0.25	4.01526e-07	0.546135	0.693	0.306
Tm4sf1	ifn	up in Aged vs Young	9.30272e-09	1.15366e-07	0.509831	4.65136e-09	0.509831	0.293	0.009	1.15366e-07	0.511927	0.349	0
Trim47	ifn	up in Aged vs Young	8.29301e-10	1.18299e-06	0.499756	1.18299e-06	0.499756	0.716	0.519	4.14651e-10	0.651243	0.651	0.145
Gm10419	ifn	up in Aged vs Young	1.43717e-09	4.1416e-09	0.496919	7.18583e-10	0.496919	0.345	0.019	4.1416e-09	0.534554	0.41	0
Oxr1	ifn	up in Aged vs Young	1.1029e-08	3.87394e-07	0.496428	5.51449e-09	0.653118	0.647	0.343	3.87394e-07	0.496428	0.56	0.161
Ldha	ifn	up in Aged vs Young	5.57517e-16	1.08583e-07	0.494318	1.08583e-07	0.494318	0.948	0.87	2.78758e-16	0.713716	0.994	0.855
H2-Aa	ifn	up in Aged vs Young	4.32015e-05	0.000405716	0.476593	0.000405716	0.56653	0.647	0.444	2.1601e-05	0.476593	0.807	0.452
Clca3a1	ifn	up in Aged vs Young	3.65061e-09	1.58571e-07	0.474167	1.82531e-09	0.587734	0.31	0.009	1.58571e-07	0.474167	0.343	0
Phf11d	ifn	up in Aged vs Young	7.03318e-05	0.000706866	0.464062	0.000706866	0.515281	0.31	0.13	3.51665e-05	0.464062	0.386	0.081
Ramp2	ifn	up in Aged vs Young	1.46094e-06	4.48861e-06	0.458242	7.30471e-07	0.458242	0.224	0.009	4.48861e-06	0.565644	0.307	0.016
Nrgn	ifn	up in Aged vs Young	2.69424e-05	1.47749e-05	0.456012	1.47749e-05	0.456012	0.759	0.546	1.34713e-05	0.533583	0.771	0.468
Lpar6	ifn	up in Aged vs Young	9.92443e-06	2.18403e-05	0.449829	4.96223e-06	0.456905	0.552	0.269	2.18403e-05	0.449829	0.627	0.274
Matn4	ifn	up in Aged vs Young	4.7189e-10	1.65121e-08	0.441325	1.65121e-08	0.441325	0.259	0	2.35945e-10	0.634446	0.458	0
Mt2	ifn	up in Aged vs Young	1.16965e-08	2.4057e-06	0.441286	2.4057e-06	0.441286	0.207	0.009	5.84826e-09	0.720264	0.404	0
Gda	ifn	up in Aged vs Young	2.82738e-09	9.51971e-06	0.438114	1.41369e-09	0.611543	0.431	0.074	9.51971e-06	0.438114	0.38	0.065
Npdc1	ifn	up in Aged vs Young	7.64386e-08	1.3913e-05	0.431962	1.3913e-05	0.431962	0.466	0.204	3.82193e-08	0.539549	0.633	0.177
Gadd45g	ifn	up in Aged vs Young	3.09018e-06	7.11906e-06	0.423095	7.11906e-06	0.423095	0.293	0.065	1.54509e-06	0.546563	0.373	0.048
Casp12	ifn	up in Aged vs Young	3.12406e-09	1.74699e-05	0.414503	1.56203e-09	0.585581	0.517	0.148	1.74699e-05	0.414503	0.524	0.177
Tmem40	ifn	up in Aged vs Young	0.000327258	0.000173707	0.385515	0.000173707	0.424233	0.586	0.389	0.000163643	0.385515	0.753	0.5
Tgm2	ifn	up in Aged vs Young	6.71221e-15	3.151e-05	0.384603	3.3561e-15	0.829379	0.75	0.259	3.151e-05	0.384603	0.524	0.161
Rab11a	ifn	up in Aged vs Young	6.08628e-05	0.00342557	0.384363	0.00342557	0.390504	0.724	0.667	3.04319e-05	0.384363	0.843	0.565
Slamf1	ifn	up in Aged vs Young	8.27419e-09	7.14378e-07	0.380429	4.13709e-09	0.511648	0.336	0.028	7.14378e-07	0.380429	0.349	0.016
Selm	ifn	up in Aged vs Young	3.01552e-08	0.000442789	0.379474	0.000442789	0.379474	0.5	0.296	1.50776e-08	0.557834	0.747	0.258
Gstm2	ifn	up in Aged vs Young	2.30733e-07	4.96215e-07	0.377059	4.96215e-07	0.377059	0.233	0.009	1.15366e-07	0.539475	0.349	0
Vmp1	ifn	up in Aged vs Young	3.97265e-06	8.89765e-05	0.371217	1.98633e-06	0.557692	0.621	0.333	8.89765e-05	0.371217	0.705	0.403
Esam	ifn	up in Aged vs Young	0.00027061	0.00134704	0.368639	0.00134704	0.368639	0.483	0.278	0.000135314	0.379592	0.651	0.323
Mllt3	ifn	up in Aged vs Young	1.45716e-05	0.000394129	0.364898	0.000394129	0.364898	0.776	0.648	7.2858e-06	0.397122	0.904	0.581
Tsc22d1	ifn	up in Aged vs Young	5.11229e-09	0.00870762	0.363538	2.55615e-09	0.603612	0.914	0.778	0.00870762	0.363538	0.946	0.774
Cd63	ifn	up in Aged vs Young	3.02261e-08	1.73177e-07	0.361911	1.73177e-07	0.361911	0.957	0.907	1.51131e-08	0.396861	0.994	0.968
Sdcbp	ifn	up in Aged vs Young	2.55346e-07	6.63856e-05	0.354624	1.27673e-07	0.50431	0.94	0.787	6.63856e-05	0.354624	0.898	0.677
Jam2	ifn	up in Aged vs Young	0.000105725	9.29606e-05	0.339936	9.29606e-05	0.339936	0.19	0.028	5.28639e-05	0.350553	0.259	0.016
Sat1	ifn	up in Aged vs Young	0.00151773	0.00108245	0.3391	0.000759154	0.365665	0.612	0.426	0.00108245	0.3391	0.651	0.371
Mpp6	ifn	up in Aged vs Young	0.000345496	0.00216692	0.33665	0.00216692	0.33665	0.466	0.287	0.000172763	0.336693	0.398	0.129
Nt5c3	ifn	up in Aged vs Young	6.13713e-06	1.13767e-05	0.332467	1.13767e-05	0.332467	0.81	0.62	3.06857e-06	0.501223	0.88	0.613
Cd9	ifn	up in Aged vs Young	1.06536e-07	7.16986e-05	0.325488	5.3268e-08	0.482488	0.828	0.611	7.16986e-05	0.325488	0.904	0.726
Sbspon	ifn	up in Aged vs Young	7.1324e-11	0.0002423	0.324016	0.0002423	0.324016	0.181	0.028	3.5662e-11	0.88602	0.488	0
Tnip3	ifn	up in Aged vs Young	0.000216047	0.000557248	0.322188	0.000557248	0.322188	0.534	0.296	0.000108029	0.420655	0.548	0.242
Glul	ifn	up in Aged vs Young	8.26233e-05	0.000387565	0.318653	4.13125e-05	0.382582	0.897	0.824	0.000387565	0.318653	0.831	0.565
St3gal1	ifn	up in Aged vs Young	0.00032806	0.00439225	0.312404	0.00439225	0.312404	0.336	0.167	0.000164043	0.318278	0.446	0.145
Gstm1	ifn	up in Aged vs Young	3.32968e-07	0.00708051	0.311962	1.66484e-07	0.501362	0.879	0.648	0.00708051	0.311962	0.898	0.839
Pdzk1ip1	ifn	up in Aged vs Young	2.27152e-09	0.000142193	0.309205	1.13576e-09	0.511011	0.966	0.694	0.000142193	0.309205	0.946	0.839
Dusp1	ifn	up in Aged vs Young	2.56592e-06	0.00844214	0.305804	1.28296e-06	1.03524	0.595	0.324	0.00844214	0.305804	0.271	0.097
Nedd4	ifn	up in Aged vs Young	0.00252484	0.00279959	0.296846	0.00279959	0.296846	0.698	0.537	0.00126322	0.32211	0.729	0.468
Adgrl4	ifn	up in Aged vs Young	2.61639e-06	0.00138775	0.295116	1.30819e-06	0.53164	0.784	0.583	0.00138775	0.295116	0.681	0.452
Junb	ifn	up in Aged vs Young	0.0268315	0.0243986	0.294464	0.0243986	0.409637	0.595	0.481	0.013507	0.294464	0.56	0.339
Uba7	ifn	up in Aged vs Young	4.65656e-07	0.000588426	0.292643	2.32828e-07	0.471909	0.819	0.62	0.000588426	0.292643	0.807	0.532
Mmrn1	ifn	up in Aged vs Young	2.36385e-10	0.00260608	0.290512	1.18193e-10	0.7084	0.647	0.278	0.00260608	0.290512	0.518	0.258
Vwf	ifn	up in Aged vs Young	1.57727e-05	0.00146742	0.288868	0.00146742	0.288868	0.224	0.074	7.88636e-06	0.426199	0.367	0.065
Fhl1	ifn	up in Aged vs Young	9.11013e-06	0.00276773	0.288563	0.00276773	0.288563	0.328	0.157	4.55508e-06	0.389718	0.307	0.016
Sdsl	ifn	up in Aged vs Young	0.000926249	0.00113846	0.285978	0.000463232	0.301665	0.552	0.315	0.00113846	0.285978	0.681	0.419
Cdkn2c	ifn	up in Aged vs Young	0.000302233	0.000342591	0.284235	0.000151128	0.316061	0.224	0.056	0.000342591	0.284235	0.235	0.032
Pbx1	ifn	up in Aged vs Young	0.00353446	0.0104575	0.281043	0.0017688	0.335433	0.647	0.481	0.0104575	0.281043	0.657	0.419
Slc48a1	ifn	up in Aged vs Young	0.00640059	0.00356562	0.280757	0.00320543	0.280757	0.724	0.648	0.00356562	0.281446	0.771	0.5
Gng11	ifn	up in Aged vs Young	0.000107709	0.00566332	0.278053	5.38562e-05	0.360838	0.819	0.667	0.00566332	0.278053	0.873	0.742
Mycn	ifn	up in Aged vs Young	0.00014219	0.000927222	0.275882	7.10975e-05	0.531115	0.647	0.472	0.000927222	0.275882	0.614	0.29
Fyb	ifn	up in Aged vs Young	3.57601e-05	0.00342675	0.271237	0.00342675	0.271237	0.448	0.278	1.78802e-05	0.418437	0.663	0.339
Ier2	ifn	up in Aged vs Young	0.0357399	0.0674	0.270799	0.0674	0.282742	0.776	0.722	0.0180326	0.270799	0.687	0.5
Tmem176a	ifn	up in Aged vs Young	1.62511e-05	0.00952724	0.268646	0.00952724	0.268646	0.862	0.843	8.12557e-06	0.384675	0.934	0.823
Adck3	ifn	up in Aged vs Young	0.000524189	0.0036894	0.26636	0.0036894	0.26636	0.319	0.148	0.000262129	0.29325	0.404	0.145
Art4	ifn	up in Aged vs Young	1.79074e-08	0.00150241	0.266104	8.9537e-09	0.637157	0.422	0.102	0.00150241	0.266104	0.361	0.129
Procr	ifn	up in Aged vs Young	1.73778e-05	0.00825217	0.260802	8.68896e-06	0.437736	0.733	0.528	0.00825217	0.260802	0.789	0.613
H2-D1	ifn	up in Aged vs Young	7.71461e-17	2.04759e-06	0.25859	3.85731e-17	0.442409	1	1	2.04759e-06	0.25859	1	0.984
Plscr1	ifn	up in Aged vs Young	0.00555434	0.0108158	0.252799	0.00278103	0.263186	0.44	0.259	0.0108158	0.252799	0.566	0.339
Ccnd1	ifn	up in Aged vs Young	3.77179e-05	0.00451689	0.252718	1.88591e-05	0.386057	0.31	0.093	0.00451689	0.252718	0.319	0.129
Ltb	np2	down in Aged vs Young	3.44091e-42	1.01042e-21	-0.582367	1.72045e-42	-0.678409	0.647	0.908	1.01042e-21	-0.582367	0.74	0.853
Ebi3	np2	down in Aged vs Young	6.1821e-28	1.30791e-23	-0.514011	3.09105e-28	-0.514011	0.139	0.434	1.30791e-23	-0.526665	0.148	0.401
Lst1	np2	down in Aged vs Young	2.78062e-41	7.23965e-28	-0.505991	7.23965e-28	-0.505991	0.44	0.747	1.39031e-41	-0.812472	0.492	0.809
Lsp1	np2	down in Aged vs Young	3.58146e-27	5.21631e-22	-0.473037	1.79073e-27	-0.473037	0.329	0.649	5.21631e-22	-0.529839	0.425	0.654
Vim	np2	down in Aged vs Young	4.22422e-35	8.75509e-14	-0.452637	2.11211e-35	-0.580303	0.303	0.656	8.75509e-14	-0.452637	0.438	0.61
Socs2	np2	down in Aged vs Young	3.74217e-30	2.64732e-15	-0.405314	2.64732e-15	-0.405314	0.165	0.366	1.87109e-30	-0.575112	0.088	0.357
Fcer1g	np2	down in Aged vs Young	1.21104e-15	4.95973e-12	-0.38835	6.05522e-16	-0.38835	0.235	0.463	4.95973e-12	-0.489909	0.261	0.43
Mgst1	np2	down in Aged vs Young	6.42844e-25	4.26515e-15	-0.364255	3.21422e-25	-0.43834	0.076	0.337	4.26515e-15	-0.364255	0.1	0.276
Serpina3g	np2	down in Aged vs Young	1.76193e-20	4.7921e-07	-0.358472	8.80965e-21	-0.529159	0.606	0.798	4.7921e-07	-0.358472	0.704	0.713
Cd34	np2	down in Aged vs Young	1.6175e-12	1.0161e-11	-0.338294	1.0161e-11	-0.338294	0.251	0.432	8.08748e-13	-0.468758	0.187	0.36
Lgals1	np2	down in Aged vs Young	1.36752e-09	1.08903e-09	-0.323204	1.08903e-09	-0.323204	0.215	0.377	6.83761e-10	-0.353578	0.17	0.32
Shisa5	np2	down in Aged vs Young	9.68783e-13	2.8252e-09	-0.317498	4.84391e-13	-0.317498	0.803	0.916	2.8252e-09	-0.318831	0.898	0.882
Rbp1	np2	down in Aged vs Young	2.42128e-23	8.52916e-08	-0.309963	1.21064e-23	-0.441384	0.506	0.736	8.52916e-08	-0.309963	0.678	0.713
Rpl23a	np2	down in Aged vs Young	7.15522e-27	5.2129e-09	-0.306019	3.57761e-27	-0.314472	0.928	0.985	5.2129e-09	-0.306019	0.683	0.721
Arhgdib	np2	down in Aged vs Young	2.2019e-20	3.17824e-16	-0.301215	3.17824e-16	-0.301215	0.829	0.927	1.10095e-20	-0.432143	0.882	0.926
Cmtm7	np2	down in Aged vs Young	2.51912e-11	7.83857e-10	-0.288976	1.25956e-11	-0.292454	0.765	0.87	7.83857e-10	-0.288976	0.902	0.89
Phgdh	np2	down in Aged vs Young	3.18937e-20	1.2867e-05	-0.283468	1.59468e-20	-0.402214	0.406	0.672	1.2867e-05	-0.283468	0.553	0.596
Pf4	np2	down in Aged vs Young	6.98734e-07	0.000670613	-0.281837	3.49367e-07	-0.281837	0.197	0.325	0.000670613	-0.308169	0.214	0.283
Rplp2	np2	down in Aged vs Young	2.00726e-54	6.41478e-53	-0.277278	1.00363e-54	-0.295482	1	1	6.41478e-53	-0.277278	1	1
Ucp2	np2	down in Aged vs Young	2.12665e-09	9.76976e-07	-0.275382	1.06333e-09	-0.286654	0.313	0.484	9.76976e-07	-0.275382	0.429	0.537
Gimap1	np2	down in Aged vs Young	1.82769e-11	4.68592e-11	-0.273106	9.13846e-12	-0.273199	0.793	0.885	4.68592e-11	-0.273106	0.889	0.912
Ifitm1	np2	down in Aged vs Young	3.11845e-35	5.84768e-17	-0.263142	5.84768e-17	-0.263142	1	1	1.55923e-35	-0.502991	0.999	1
Rnase6	np2	down in Aged vs Young	1.12301e-21	2.69688e-14	-0.257994	2.69688e-14	-0.257994	0.02	0.151	5.61503e-22	-0.32926	0.021	0.176
Nupr1	np2	up in Aged vs Young	3.12043e-134	2.8145e-103	1.66113	1.56021e-134	1.68257	0.759	0.066	2.8145e-103	1.66113	0.92	0.143
Mt1	np2	up in Aged vs Young	4.47766e-74	3.85674e-67	1.1348	2.23883e-74	1.1348	0.618	0.131	3.85674e-67	1.26767	0.74	0.099
Cldn5	np2	up in Aged vs Young	2.64357e-48	7.14994e-46	1.05609	1.32179e-48	1.05609	0.369	0.037	7.14994e-46	1.27572	0.529	0.018
Sult1a1	np2	up in Aged vs Young	7.19728e-64	8.95721e-62	0.944335	8.95721e-62	0.944335	0.731	0.304	3.59864e-64	1.09493	0.882	0.327
Clu	np2	up in Aged vs Young	3.15042e-62	9.79845e-57	0.879581	1.57521e-62	0.879581	0.478	0.063	9.79845e-57	0.963742	0.71	0.114
Sdpr	np2	up in Aged vs Young	2.99506e-67	3.49542e-42	0.761876	1.49753e-67	0.834566	0.564	0.107	3.49542e-42	0.761876	0.617	0.118
Prtn3	np2	up in Aged vs Young	2.93099e-73	4.93567e-70	0.737828	1.46549e-73	0.751787	0.966	0.85	4.93567e-70	0.737828	0.998	0.912
Apoe	np2	up in Aged vs Young	1.69167e-72	7.01391e-64	0.699419	7.01391e-64	0.699419	0.988	0.915	8.45835e-73	0.895482	0.994	0.853
Aldh1a1	np2	up in Aged vs Young	3.5719e-48	2.31798e-39	0.686506	1.78595e-48	0.688173	0.474	0.105	2.31798e-39	0.686506	0.653	0.169
Selp	np2	up in Aged vs Young	5.12719e-73	1.13473e-38	0.648579	2.56359e-73	0.810945	0.444	0.014	1.13473e-38	0.648579	0.478	0.026
Mt2	np2	up in Aged vs Young	5.08719e-30	5.8822e-28	0.615468	5.8822e-28	0.615468	0.231	0.026	2.5436e-30	0.794319	0.398	0.022
Oxr1	np2	up in Aged vs Young	2.33792e-37	6.3268e-28	0.565304	1.16896e-37	0.640033	0.627	0.305	6.3268e-28	0.565304	0.581	0.18
Gm10419	np2	up in Aged vs Young	3.81401e-52	3.52001e-32	0.551484	1.907e-52	0.669162	0.436	0.066	3.52001e-32	0.551484	0.5	0.077
Vmp1	np2	up in Aged vs Young	3.2217e-31	5.87502e-24	0.53415	1.61085e-31	0.595297	0.604	0.318	5.87502e-24	0.53415	0.656	0.287
Plscr2	np2	up in Aged vs Young	5.99708e-42	2.4979e-38	0.521137	2.99854e-42	0.521137	0.317	0.026	2.4979e-38	0.666797	0.488	0.04
Sbspon	np2	up in Aged vs Young	4.5105e-43	4.89029e-41	0.51812	4.89029e-41	0.51812	0.255	0.003	2.25525e-43	0.862178	0.498	0.015
Clec1a	np2	up in Aged vs Young	2.28916e-30	5.63759e-29	0.510902	1.14458e-30	0.510902	0.51	0.211	5.63759e-29	0.564423	0.615	0.191
Matn4	np2	up in Aged vs Young	6.09489e-40	3.09963e-35	0.501252	3.04745e-40	0.501252	0.261	0.008	3.09963e-35	0.644723	0.43	0.015
Adgrl4	np2	up in Aged vs Young	9.70465e-32	2.63397e-21	0.471516	4.85233e-32	0.563473	0.779	0.568	2.63397e-21	0.471516	0.644	0.287
Ramp2	np2	up in Aged vs Young	3.4122e-31	3.03966e-21	0.470151	3.03966e-21	0.470151	0.269	0.069	1.7061e-31	0.749905	0.463	0.059
Pbx1	np2	up in Aged vs Young	5.25157e-22	2.08387e-20	0.465812	2.08387e-20	0.465812	0.677	0.481	2.62578e-22	0.536095	0.717	0.39
Trim47	np2	up in Aged vs Young	1.00999e-32	3.33918e-21	0.459347	3.33918e-21	0.459347	0.783	0.6	5.04995e-33	0.608696	0.674	0.224
Gadd45g	np2	up in Aged vs Young	2.62926e-35	1.8694e-17	0.43757	1.31463e-35	0.565703	0.319	0.049	1.8694e-17	0.43757	0.415	0.118
Clca3a1	np2	up in Aged vs Young	3.31517e-41	2.90354e-22	0.436911	1.65758e-41	0.531615	0.315	0.027	2.90354e-22	0.436911	0.357	0.048
Tm4sf1	np2	up in Aged vs Young	2.75127e-33	2.53421e-23	0.425709	1.37563e-33	0.425709	0.269	0.027	2.53421e-23	0.46058	0.344	0.033
Enpp5	np2	up in Aged vs Young	4.68894e-24	8.06788e-21	0.425185	8.06788e-21	0.425185	0.355	0.13	2.34447e-24	0.433832	0.458	0.092
Gstm2	np2	up in Aged vs Young	3.55843e-34	2.36782e-27	0.409192	1.77921e-34	0.409192	0.217	0.003	2.36782e-27	0.488759	0.382	0.029
Npdc1	np2	up in Aged vs Young	3.27684e-20	3.51975e-19	0.401284	3.51975e-19	0.401284	0.424	0.195	1.63842e-20	0.417772	0.626	0.276
Selm	np2	up in Aged vs Young	3.25919e-20	5.79563e-19	0.395311	1.62959e-20	0.440658	0.576	0.339	5.79563e-19	0.395311	0.753	0.415
Casp12	np2	up in Aged vs Young	1.75353e-17	8.8158e-18	0.393639	8.8158e-18	0.396758	0.382	0.171	8.76765e-18	0.393639	0.445	0.143
S100a6	np2	up in Aged vs Young	7.21311e-43	3.92402e-14	0.380616	3.92402e-14	0.380616	0.663	0.487	3.60656e-43	0.822597	0.856	0.456
Gda	np2	up in Aged vs Young	6.1124e-30	4.02704e-16	0.377252	3.0562e-30	0.570177	0.462	0.169	4.02704e-16	0.377252	0.468	0.169
Vwf	np2	up in Aged vs Young	2.48724e-28	9.28268e-18	0.376631	1.24362e-28	0.49897	0.375	0.11	9.28268e-18	0.376631	0.419	0.114
Ldha	np2	up in Aged vs Young	3.28461e-40	2.83148e-26	0.373665	2.83148e-26	0.373665	0.938	0.889	1.64231e-40	0.521482	0.979	0.868
H2-Ab1	np2	up in Aged vs Young	5.69412e-18	1.53921e-12	0.36884	2.84706e-18	0.452051	0.406	0.18	1.53921e-12	0.36884	0.587	0.309
H2-Aa	np2	up in Aged vs Young	8.3551e-13	2.22625e-11	0.360167	2.22625e-11	0.360167	0.404	0.227	4.17755e-13	0.406137	0.631	0.338
Nt5c3	np2	up in Aged vs Young	1.58189e-16	5.28376e-15	0.357697	7.90947e-17	0.368961	0.741	0.605	5.28376e-15	0.357697	0.814	0.57
Jam2	np2	up in Aged vs Young	5.49038e-19	1.61968e-17	0.352234	2.74519e-19	0.352234	0.237	0.058	1.61968e-17	0.360008	0.347	0.074
Ehd3	np2	up in Aged vs Young	6.38019e-23	2.47306e-16	0.347311	3.1901e-23	0.442335	0.285	0.072	2.47306e-16	0.347311	0.338	0.074
Prcp	np2	up in Aged vs Young	1.17565e-17	2.51922e-13	0.34607	2.51922e-13	0.34607	0.618	0.438	5.87823e-18	0.402356	0.678	0.338
Gpr183	np2	up in Aged vs Young	3.38424e-24	1.36712e-19	0.342605	1.69212e-24	0.342605	0.167	0.006	1.36712e-19	0.395868	0.27	0.011
Klrb1c	np2	up in Aged vs Young	1.25097e-18	1.6493e-17	0.342587	6.25487e-19	0.342587	0.173	0.024	1.6493e-17	0.432307	0.274	0.026
Cd74	np2	up in Aged vs Young	3.13184e-14	2.88596e-12	0.328309	1.56592e-14	0.673154	0.522	0.319	2.88596e-12	0.328309	0.732	0.46
Ndrg1	np2	up in Aged vs Young	4.72389e-17	1.23047e-13	0.327989	2.36195e-17	0.402969	0.321	0.127	1.23047e-13	0.327989	0.454	0.18
Lpar6	np2	up in Aged vs Young	1.1484e-11	1.65749e-09	0.323794	1.65749e-09	0.341499	0.47	0.336	5.74202e-12	0.323794	0.607	0.331
Jun	np2	up in Aged vs Young	1.23625e-16	5.68116e-07	0.321922	5.68116e-07	0.321922	0.839	0.73	6.18126e-17	0.591539	0.681	0.423
Tsc22d1	np2	up in Aged vs Young	9.14678e-14	5.37428e-14	0.312797	5.37428e-14	0.312797	0.833	0.733	4.57339e-14	0.359584	0.918	0.772
Sdsl	np2	up in Aged vs Young	1.04799e-14	7.63485e-12	0.308807	7.63485e-12	0.308807	0.494	0.308	5.23997e-15	0.365759	0.683	0.386
H2-Eb1	np2	up in Aged vs Young	1.44648e-17	4.0789e-11	0.306024	4.0789e-11	0.306024	0.251	0.107	7.2324e-18	0.486888	0.5	0.18
Igkc	np2	up in Aged vs Young	1.17826e-171	9.9576e-13	0.298517	5.8913e-172	1.69319	0.96	0.266	9.9576e-13	0.298517	0.417	0.158
Pim1	np2	up in Aged vs Young	7.94806e-14	8.55289e-10	0.297678	3.97403e-14	0.364469	0.767	0.635	8.55289e-10	0.297678	0.773	0.581
Mef2c	np2	up in Aged vs Young	7.59494e-13	1.60928e-10	0.296295	1.60928e-10	0.296295	0.753	0.667	3.79747e-13	0.321482	0.851	0.64
Mycn	np2	up in Aged vs Young	1.20886e-10	5.12868e-09	0.295795	5.12868e-09	0.341801	0.635	0.489	6.04432e-11	0.295795	0.628	0.36
Gm14964	np2	up in Aged vs Young	3.61313e-18	1.49776e-17	0.293541	1.80657e-18	0.293541	0.195	0.035	1.49776e-17	0.347922	0.268	0.022
Rorc	np2	up in Aged vs Young	2.97022e-21	1.31797e-12	0.280712	1.48511e-21	0.341542	0.227	0.044	1.31797e-12	0.280712	0.288	0.074
Alcam	np2	up in Aged vs Young	1.27493e-30	1.47898e-09	0.273087	6.37465e-31	0.569	0.496	0.192	1.47898e-09	0.273087	0.431	0.202
Zg16	np2	up in Aged vs Young	1.42771e-18	9.09028e-18	0.272886	7.13856e-19	0.272886	0.127	0.005	9.09028e-18	0.360551	0.227	0
Slamf1	np2	up in Aged vs Young	1.01331e-15	4.63716e-12	0.272277	4.63716e-12	0.272277	0.229	0.087	5.06654e-16	0.313329	0.328	0.066
Bcl2	np2	up in Aged vs Young	7.23192e-11	2.14462e-10	0.267548	2.14462e-10	0.310988	0.402	0.244	3.61596e-11	0.267548	0.397	0.158
Plscr1	np2	up in Aged vs Young	5.07103e-18	1.463e-10	0.267512	2.53551e-18	0.446975	0.45	0.232	1.463e-10	0.267512	0.532	0.283
Rab11a	np2	up in Aged vs Young	7.54462e-22	6.60373e-09	0.265605	3.77231e-22	0.428509	0.747	0.542	6.60373e-09	0.265605	0.79	0.596
Fyb	np2	up in Aged vs Young	5.36709e-29	3.48104e-09	0.259442	3.48104e-09	0.259442	0.327	0.179	2.68355e-29	0.550575	0.59	0.169
Muc13	np2	up in Aged vs Young	2.89008e-19	1.29216e-10	0.254368	1.44504e-19	0.468051	0.476	0.256	1.29216e-10	0.254368	0.472	0.206
Lst1	np1	down in Aged vs Young	2.80728e-22	1.16933e-18	-0.485582	1.16933e-18	-0.485582	0.407	0.753	1.40364e-22	-0.658511	0.468	0.797
Ltb	np1	down in Aged vs Young	4.2548e-24	1.30577e-07	-0.464308	2.1274e-24	-0.733094	0.521	0.831	1.30577e-07	-0.464308	0.581	0.73
Serpina3g	np1	down in Aged vs Young	1.60851e-19	6.61761e-08	-0.459147	8.04254e-20	-0.629244	0.726	0.912	6.61761e-08	-0.459147	0.771	0.845
Lgals1	np1	down in Aged vs Young	2.42079e-12	5.29384e-11	-0.406043	5.29384e-11	-0.406043	0.211	0.435	1.21039e-12	-0.48172	0.203	0.439
Pf4	np1	down in Aged vs Young	3.71612e-06	0.0138611	-0.395761	1.85806e-06	-0.39799	0.286	0.432	0.0138611	-0.395761	0.299	0.351
Vim	np1	down in Aged vs Young	6.20116e-27	1.14473e-06	-0.38977	3.10058e-27	-0.657492	0.377	0.714	1.14473e-06	-0.38977	0.511	0.608
Phgdh	np1	down in Aged vs Young	2.0312e-19	2.88078e-10	-0.363039	1.0156e-19	-0.430156	0.711	0.896	2.88078e-10	-0.363039	0.767	0.865
Rpl23a	np1	down in Aged vs Young	1.41317e-19	2.82255e-16	-0.3427	7.06587e-20	-0.3427	0.976	0.977	2.82255e-16	-0.433553	0.73	0.878
S100a10	np1	down in Aged vs Young	1.36761e-12	1.96994e-09	-0.333338	6.83807e-13	-0.334399	0.693	0.847	1.96994e-09	-0.333338	0.821	0.872
Fcer1g	np1	down in Aged vs Young	3.72336e-10	2.0751e-10	-0.325632	1.86168e-10	-0.325632	0.262	0.487	2.0751e-10	-0.396358	0.259	0.486
Rplp2	np1	down in Aged vs Young	8.64647e-51	2.97821e-46	-0.319376	4.32324e-51	-0.319376	1	1	2.97821e-46	-0.320086	1	1
Cd34	np1	down in Aged vs Young	4.04478e-09	2.40348e-09	-0.307957	2.40348e-09	-0.307957	0.346	0.565	2.02239e-09	-0.380294	0.256	0.453
Ebi3	np1	down in Aged vs Young	2.24684e-16	9.95779e-08	-0.30347	1.12342e-16	-0.431708	0.13	0.399	9.95779e-08	-0.30347	0.123	0.284
mt-Nd2	np1	down in Aged vs Young	6.85407e-39	3.86811e-07	-0.294894	3.42703e-39	-0.600989	0.81	0.971	3.86811e-07	-0.294894	0.946	0.993
Lsp1	np1	down in Aged vs Young	7.20965e-14	1.81598e-06	-0.28877	3.60483e-14	-0.408917	0.352	0.627	1.81598e-06	-0.28877	0.422	0.568
Rbp1	np1	down in Aged vs Young	8.8607e-12	0.000134245	-0.273908	4.43035e-12	-0.334245	0.62	0.805	0.000134245	-0.273908	0.744	0.784
Ramp1	np1	down in Aged vs Young	1.65754e-18	7.244e-08	-0.272448	8.28769e-19	-0.446359	0.726	0.899	7.244e-08	-0.272448	0.855	0.885
Plac8	np1	down in Aged vs Young	2.12767e-06	0.000247223	-0.272019	1.06384e-06	-0.272019	0.346	0.519	0.000247223	-0.407633	0.285	0.405
Socs2	np1	down in Aged vs Young	1.93749e-28	2.43002e-07	-0.266815	2.43002e-07	-0.266815	0.214	0.403	9.68746e-29	-0.580656	0.072	0.412
Ctla2a	np1	down in Aged vs Young	3.07292e-13	3.72985e-08	-0.266502	3.72985e-08	-0.266502	0.84	0.89	1.53646e-13	-0.475285	0.886	0.959
Ptpn7	np1	down in Aged vs Young	3.01231e-08	2.90791e-07	-0.26479	1.50615e-08	-0.26479	0.25	0.458	2.90791e-07	-0.287537	0.172	0.345
Cmtm7	np1	down in Aged vs Young	2.61928e-16	5.25311e-08	-0.263248	1.30964e-16	-0.363136	0.892	0.971	5.25311e-08	-0.263248	0.96	0.973
Rnase6	np1	down in Aged vs Young	1.07543e-13	7.06761e-13	-0.259164	5.37713e-14	-0.288271	0.045	0.253	7.06761e-13	-0.259164	0.033	0.196
Cd37	np1	down in Aged vs Young	3.08124e-10	0.000313791	-0.251184	1.54062e-10	-0.262078	0.13	0.344	0.000313791	-0.251184	0.158	0.264
Nupr1	np1	up in Aged vs Young	3.93206e-74	9.44053e-64	1.49226	1.96603e-74	1.49226	0.861	0.159	9.44053e-64	1.70375	0.947	0.135
Mt1	np1	up in Aged vs Young	2.46983e-54	3.90367e-53	1.19456	3.90367e-53	1.19456	0.783	0.231	1.23492e-54	1.51646	0.888	0.142
Clu	np1	up in Aged vs Young	1.93275e-64	5.29306e-44	1.07208	9.66377e-65	1.13397	0.711	0.052	5.29306e-44	1.07208	0.807	0.108
Sult1a1	np1	up in Aged vs Young	8.59162e-54	2.78908e-36	0.993686	4.29581e-54	1.10416	0.807	0.25	2.78908e-36	0.993686	0.863	0.318
Cldn5	np1	up in Aged vs Young	1.43134e-26	4.16181e-21	0.801639	7.15669e-27	0.801639	0.361	0.023	4.16181e-21	0.930521	0.466	0.027
Sdpr	np1	up in Aged vs Young	6.17029e-43	2.39783e-31	0.776395	3.08515e-43	0.796981	0.657	0.13	2.39783e-31	0.776395	0.716	0.128
Mt2	np1	up in Aged vs Young	1.16268e-31	1.06944e-27	0.718291	1.06944e-27	0.718291	0.38	0.029	5.81338e-32	1.09118	0.574	0
Prtn3	np1	up in Aged vs Young	4.65088e-52	8.40449e-39	0.703262	2.32544e-52	0.80242	0.988	0.851	8.40449e-39	0.703262	1	0.899
Apoe	np1	up in Aged vs Young	3.34337e-38	1.65057e-36	0.675508	1.67169e-38	0.675508	0.991	0.951	1.65057e-36	0.77522	1	0.932
Selp	np1	up in Aged vs Young	3.66346e-45	1.42966e-27	0.664427	1.83173e-45	0.804136	0.536	0.026	1.42966e-27	0.664427	0.559	0.034
Aldh1a1	np1	up in Aged vs Young	1.53286e-32	1.35504e-19	0.583736	7.66429e-33	0.654326	0.639	0.205	1.35504e-19	0.583736	0.664	0.236
Jun	np1	up in Aged vs Young	4.37448e-13	2.05075e-10	0.570758	2.18724e-13	0.570758	0.88	0.74	2.05075e-10	0.61849	0.687	0.439
Plscr2	np1	up in Aged vs Young	1.05926e-29	4.58601e-23	0.568634	5.29632e-30	0.568634	0.413	0.036	4.58601e-23	0.618394	0.531	0.061
Matn4	np1	up in Aged vs Young	7.83664e-30	4.0867e-25	0.527795	4.0867e-25	0.527795	0.355	0.029	3.91832e-30	0.75542	0.567	0.014
Cd74	np1	up in Aged vs Young	4.85554e-17	3.52154e-07	0.516414	3.52154e-07	0.516414	0.494	0.302	2.42777e-17	0.713318	0.732	0.311
Trim47	np1	up in Aged vs Young	1.54389e-19	1.17888e-19	0.512403	7.71944e-20	0.512403	0.834	0.649	1.17888e-19	0.569827	0.658	0.23
Gm10419	np1	up in Aged vs Young	5.91517e-28	2.33008e-17	0.505167	2.95759e-28	0.538765	0.458	0.068	2.33008e-17	0.505167	0.503	0.101
Sbspon	np1	up in Aged vs Young	1.27159e-27	4.10723e-22	0.49725	4.10723e-22	0.49725	0.292	0.013	6.35793e-28	0.794004	0.522	0
Ramp2	np1	up in Aged vs Young	2.20508e-21	9.66238e-20	0.49016	9.66238e-20	0.49016	0.304	0.032	1.10254e-21	0.699088	0.482	0.034
S100a6	np1	up in Aged vs Young	1.39325e-29	1.42177e-14	0.48706	1.42177e-14	0.48706	0.756	0.516	6.96624e-30	0.879876	0.911	0.473
Vwf	np1	up in Aged vs Young	1.33642e-23	2.44851e-17	0.484436	6.6821e-24	0.522167	0.416	0.075	2.44851e-17	0.484436	0.466	0.081
Gstm2	np1	up in Aged vs Young	2.41747e-21	2.5542e-18	0.475716	1.20873e-21	0.475716	0.328	0.036	2.5542e-18	0.50626	0.457	0.054
Clca3a1	np1	up in Aged vs Young	1.26736e-35	2.63484e-17	0.473934	6.33682e-36	0.625075	0.422	0.006	2.63484e-17	0.473934	0.403	0.027
H2-Aa	np1	up in Aged vs Young	4.96879e-13	3.1761e-09	0.452338	3.1761e-09	0.452338	0.464	0.25	2.48439e-13	0.543411	0.662	0.304
Pbx1	np1	up in Aged vs Young	1.84269e-17	6.35356e-15	0.445455	6.35356e-15	0.445455	0.783	0.581	9.21346e-18	0.557647	0.79	0.453
Oxr1	np1	up in Aged vs Young	2.068e-36	3.64662e-17	0.443168	1.034e-36	0.738981	0.747	0.299	3.64662e-17	0.443168	0.632	0.203
Gadd45g	np1	up in Aged vs Young	4.07752e-20	3.12558e-13	0.44076	2.03876e-20	0.538512	0.37	0.071	3.12558e-13	0.44076	0.436	0.101
Mllt3	np1	up in Aged vs Young	1.45129e-20	5.73765e-17	0.432809	5.73765e-17	0.432809	0.87	0.63	7.25646e-21	0.57061	0.888	0.588
Selm	np1	up in Aged vs Young	1.16515e-17	1.73619e-15	0.428867	1.73619e-15	0.428867	0.669	0.406	5.82577e-18	0.51967	0.802	0.426
Ehd3	np1	up in Aged vs Young	1.23988e-22	1.37687e-14	0.425141	6.19938e-23	0.481821	0.38	0.052	1.37687e-14	0.425141	0.37	0.041
H2-Ab1	np1	up in Aged vs Young	1.40744e-12	3.17375e-10	0.42019	3.17375e-10	0.42019	0.455	0.231	7.0372e-13	0.492883	0.694	0.318
Prcp	np1	up in Aged vs Young	2.67959e-15	2.01083e-13	0.415609	1.3398e-15	0.415609	0.72	0.5	2.01083e-13	0.418256	0.75	0.372
Vmp1	np1	up in Aged vs Young	9.08132e-14	3.22943e-13	0.40757	4.54066e-14	0.40757	0.684	0.451	3.22943e-13	0.440188	0.72	0.392
Adgrl4	np1	up in Aged vs Young	1.11426e-24	7.25101e-13	0.402204	5.57132e-25	0.595391	0.849	0.617	7.25101e-13	0.402204	0.723	0.365
Enpp5	np1	up in Aged vs Young	1.54398e-24	3.95796e-12	0.400092	7.71991e-25	0.540868	0.509	0.127	3.95796e-12	0.400092	0.471	0.149
Meg3	np1	up in Aged vs Young	3.05637e-06	1.54105e-05	0.385754	1.52819e-06	0.512567	0.328	0.169	1.54105e-05	0.385754	0.398	0.196
Klrb1c	np1	up in Aged vs Young	5.37486e-16	9.1837e-12	0.374979	2.68743e-16	0.374979	0.22	0.01	9.1837e-12	0.384206	0.287	0.02
Tsc22d1	np1	up in Aged vs Young	6.80835e-19	9.61554e-11	0.374726	3.40418e-19	0.427422	0.919	0.873	9.61554e-11	0.374726	0.947	0.824
Npdc1	np1	up in Aged vs Young	1.16128e-13	5.85506e-11	0.369434	5.80641e-14	0.372968	0.539	0.269	5.85506e-11	0.369434	0.669	0.324
Clec1a	np1	up in Aged vs Young	2.64105e-18	1.01569e-11	0.362207	1.01569e-11	0.362207	0.473	0.231	1.32053e-18	0.531159	0.655	0.209
Pdzk1ip1	np1	up in Aged vs Young	5.13679e-20	5.4199e-14	0.361371	2.56839e-20	0.452718	0.934	0.795	5.4199e-14	0.361371	0.986	0.872
Glul	np1	up in Aged vs Young	1.84743e-22	2.85016e-10	0.359125	9.23715e-23	0.47435	0.934	0.802	2.85016e-10	0.359125	0.853	0.635
Tm4sf1	np1	up in Aged vs Young	1.3271e-17	1.54477e-16	0.34146	6.63552e-18	0.34146	0.247	0.013	1.54477e-16	0.42761	0.37	0.014
Nt5c3	np1	up in Aged vs Young	5.55844e-12	4.43502e-12	0.340498	2.77922e-12	0.340498	0.852	0.75	4.43502e-12	0.387609	0.874	0.655
Junb	np1	up in Aged vs Young	3.2835e-11	5.49575e-08	0.339523	1.64175e-11	0.42371	0.675	0.451	5.49575e-08	0.339523	0.462	0.196
Ldha	np1	up in Aged vs Young	2.16003e-29	8.13735e-21	0.338499	8.13735e-21	0.338499	0.991	0.987	1.08002e-29	0.476144	1	0.966
Gda	np1	up in Aged vs Young	9.94854e-17	2.3046e-10	0.319444	4.97427e-17	0.497091	0.518	0.218	2.3046e-10	0.319444	0.489	0.169
Pim1	np1	up in Aged vs Young	6.66578e-09	7.58893e-08	0.311649	3.33289e-09	0.311649	0.795	0.614	7.58893e-08	0.334153	0.76	0.5
H2-D1	np1	up in Aged vs Young	1.53886e-35	9.59532e-21	0.30689	7.69431e-36	0.392542	1	1	9.59532e-21	0.30689	1	1
Cd63	np1	up in Aged vs Young	8.55489e-19	7.2585e-16	0.302143	4.27745e-19	0.302143	1	0.977	7.2585e-16	0.313129	1	0.993
Uba7	np1	up in Aged vs Young	6.92432e-13	4.40238e-09	0.30061	3.46216e-13	0.375463	0.843	0.682	4.40238e-09	0.30061	0.869	0.676
Lpar6	np1	up in Aged vs Young	3.01573e-14	8.46623e-08	0.299412	1.50787e-14	0.399852	0.557	0.266	8.46623e-08	0.299412	0.636	0.345
Casp12	np1	up in Aged vs Young	7.83339e-18	8.9715e-10	0.294834	3.9167e-18	0.470607	0.497	0.195	8.9715e-10	0.294834	0.524	0.209
Ly6e	np1	up in Aged vs Young	8.3218e-17	2.66734e-13	0.292783	2.66734e-13	0.292783	0.979	0.948	4.1609e-17	0.40783	0.995	0.959
Rab11a	np1	up in Aged vs Young	1.4665e-18	9.82361e-08	0.288946	7.33249e-19	0.434243	0.858	0.669	9.82361e-08	0.288946	0.863	0.703
Zg16	np1	up in Aged vs Young	4.49617e-14	3.39533e-13	0.287705	2.24809e-14	0.287705	0.181	0.003	3.39533e-13	0.370533	0.284	0
Sdcbp	np1	up in Aged vs Young	1.52592e-37	7.24073e-08	0.287367	7.62959e-38	0.565202	0.958	0.854	7.24073e-08	0.287367	0.905	0.764
Jam2	np1	up in Aged vs Young	9.71602e-15	5.35197e-09	0.284396	4.85801e-15	0.336894	0.289	0.055	5.35197e-09	0.284396	0.327	0.081
Mef2c	np1	up in Aged vs Young	1.30034e-07	2.35249e-07	0.282742	2.35249e-07	0.294663	0.813	0.705	6.5017e-08	0.282742	0.87	0.682
Gstm1	np1	up in Aged vs Young	9.70439e-17	3.27375e-07	0.278605	4.8522e-17	0.433223	0.886	0.756	3.27375e-07	0.278605	0.912	0.791
Nrgn	np1	up in Aged vs Young	2.14018e-18	9.10607e-06	0.278531	9.10607e-06	0.278531	0.771	0.682	1.07009e-18	0.535192	0.902	0.676
Fhl1	np1	up in Aged vs Young	7.8259e-09	7.78518e-09	0.277327	3.91295e-09	0.308777	0.455	0.25	7.78518e-09	0.277327	0.357	0.101
Ly6a	np1	up in Aged vs Young	2.48064e-06	1.55773e-05	0.270037	1.55773e-05	0.270037	0.702	0.571	1.24032e-06	0.319727	0.877	0.736
Ifi47	np1	up in Aged vs Young	4.71668e-06	3.0244e-06	0.259541	2.35834e-06	0.285648	0.627	0.458	3.0244e-06	0.259541	0.685	0.48
Rbm38	np1	up in Aged vs Young	3.8429e-11	2.24415e-06	0.252071	1.92145e-11	0.344136	0.819	0.649	2.24415e-06	0.252071	0.786	0.568
Ltb	tgf	down in Aged vs Young	5.61455e-09	0.0375603	-0.592074	2.80728e-09	-0.592074	0.695	0.815	0.0375603	-1.07697	0.763	0.857
Gm26917	tgf	down in Aged vs Young	5.57046e-15	0.00225473	-0.500967	2.78523e-15	-0.539016	0.516	0.796	0.00225473	-0.500967	0.645	1
Lgals1	tgf	down in Aged vs Young	3.83973e-06	0.0225294	-0.44142	1.91987e-06	-0.466028	0.22	0.407	0.0225294	-0.44142	0.247	0.571
Vim	tgf	down in Aged vs Young	1.26256e-09	0.229998	-0.440245	6.31282e-10	-0.474379	0.564	0.759	0.229998	-0.440245	0.581	0.571
Lst1	tgf	down in Aged vs Young	2.05959e-06	0.000788453	-0.434391	1.0298e-06	-0.434391	0.484	0.685	0.000788453	-1.06507	0.581	1
Coro1a	tgf	down in Aged vs Young	4.13108e-13	0.0222774	-0.418389	2.06554e-13	-0.476395	0.866	0.917	0.0222774	-0.418389	0.86	1
Lsp1	tgf	down in Aged vs Young	4.76713e-09	0.322694	-0.387304	2.38356e-09	-0.473771	0.41	0.667	0.322694	-0.387304	0.613	0.571
Fcer1g	tgf	down in Aged vs Young	2.43359e-06	0.0545449	-0.383613	1.2168e-06	-0.383613	0.309	0.528	0.0545449	-0.513008	0.312	0.571
Cd37	tgf	down in Aged vs Young	8.34721e-09	0.93068	-0.371715	4.1736e-09	-0.371715	0.16	0.398	0.93068	-0.504315	0.151	0.143
Rplp2	tgf	down in Aged vs Young	9.67283e-30	4.2513e-05	-0.360699	4.83642e-30	-0.360699	1	1	4.2513e-05	-0.384578	1	1
Ier3	tgf	down in Aged vs Young	0.0391627	0.0809091	-0.358905	0.0197769	-0.358905	0.525	0.583	0.0809091	-0.665957	0.591	0.714
Ebi3	tgf	down in Aged vs Young	6.11688e-15	0.298946	-0.331463	3.05844e-15	-0.500903	0.13	0.444	0.298946	-0.331463	0.172	0.286
Gimap6	tgf	down in Aged vs Young	2.20622e-07	0.0448263	-0.328242	1.10311e-07	-0.328242	0.778	0.898	0.0448263	-0.597619	0.796	1
Anxa6	tgf	down in Aged vs Young	1.88297e-11	0.000237253	-0.328031	9.41483e-12	-0.328031	0.089	0.333	0.000237253	-0.774094	0.054	0.429
Spi1	tgf	down in Aged vs Young	1.99428e-05	0.655719	-0.317029	9.97145e-06	-0.317029	0.423	0.602	0.655719	-0.408396	0.516	0.429
Sh3bgrl3	tgf	down in Aged vs Young	3.00739e-07	0.0235764	-0.315648	1.5037e-07	-0.315648	0.875	0.917	0.0235764	-0.361108	0.903	0.857
Cd34	tgf	down in Aged vs Young	6.9346e-07	0.206685	-0.314904	3.4673e-07	-0.595825	0.419	0.565	0.206685	-0.314904	0.269	0.429
Pnisr	tgf	down in Aged vs Young	5.00062e-06	0.147132	-0.314891	2.50031e-06	-0.314891	0.711	0.852	0.147132	-0.352041	0.806	1
Gm5111	tgf	down in Aged vs Young	0.00133934	0.0529762	-0.29856	0.000669893	-0.29856	0.164	0.287	0.0529762	-0.546839	0.333	0.571
Zfos1	tgf	down in Aged vs Young	0.000121852	0.204047	-0.291271	6.09281e-05	-0.291271	0.814	0.861	0.204047	-0.347353	0.935	0.857
Atp5g2	tgf	down in Aged vs Young	2.89942e-09	0.490832	-0.290988	1.44971e-09	-0.314463	0.94	0.981	0.490832	-0.290988	0.978	1
Mgst1	tgf	down in Aged vs Young	7.73847e-08	0.0907942	-0.288915	3.86923e-08	-0.288915	0.093	0.287	0.0907942	-0.419946	0.097	0.286
Rgs19	tgf	down in Aged vs Young	2.94789e-05	0.147148	-0.282392	1.47396e-05	-0.282392	0.356	0.556	0.147148	-0.400171	0.452	0.571
Serpinb1a	tgf	down in Aged vs Young	0.000642349	0.25292	-0.276886	0.000321226	-0.276886	0.222	0.38	0.25292	-0.483595	0.269	0.429
mt-Nd2	tgf	down in Aged vs Young	8.20499e-27	0.337442	-0.272231	4.10249e-27	-0.701799	0.797	0.972	0.337442	-0.272231	0.946	1
Ikzf2	tgf	down in Aged vs Young	0.00136508	0.213368	-0.264293	0.000682774	-0.264293	0.22	0.361	0.213368	-0.292675	0.258	0.429
Gm2a	tgf	down in Aged vs Young	1.75905e-07	0.194896	-0.261569	8.79524e-08	-0.325729	0.328	0.583	0.194896	-0.261569	0.247	0.429
Rpl9	tgf	down in Aged vs Young	6.62875e-07	0.223503	-0.254762	3.31437e-07	-0.254762	0.952	0.963	0.223503	-0.268599	0.71	0.714
Anxa2	tgf	down in Aged vs Young	2.36128e-05	0.010019	-0.253653	1.18064e-05	-0.253653	0.086	0.231	0.010019	-0.510242	0.118	0.429
Nkg7	tgf	down in Aged vs Young	0.0333028	0.93068	-0.253314	0.0167924	-0.253314	0.117	0.194	0.93068	-0.31369	0.151	0.143
Ccl4	tgf	down in Aged vs Young	0.00250981	0.0456026	-0.25244	0.00125569	-0.413378	0.315	0.444	0.0456026	-0.25244	0.495	0.714
Plac8	tgf	down in Aged vs Young	9.63643e-10	0.519056	-0.25204	4.81822e-10	-0.872256	0.326	0.556	0.519056	-0.25204	0.355	0.429
Clta	tgf	down in Aged vs Young	1.93049e-05	0.0413226	-0.251882	9.65248e-06	-0.251882	0.81	0.898	0.0413226	-0.339757	0.925	1
Nupr1	tgf	up in Aged vs Young	5.50148e-35	6.68356e-05	1.45832	2.75074e-35	1.45832	0.81	0.083	6.68356e-05	1.74354	0.957	0.143
Mt1	tgf	up in Aged vs Young	1.12596e-21	0.000214702	1.0276	5.62982e-22	1.0276	0.659	0.111	0.000214702	1.54361	0.839	0
Cd74	tgf	up in Aged vs Young	3.2909e-09	0.00386375	0.94982	1.64545e-09	0.94982	0.581	0.287	0.00386375	1.57831	0.828	0.429
Sult1a1	tgf	up in Aged vs Young	1.01772e-20	0.000461835	0.92979	5.0886e-21	0.92979	0.758	0.25	0.000461835	1.16559	0.914	0.429
Apoe	tgf	up in Aged vs Young	6.14632e-24	8.44997e-05	0.736599	3.07316e-24	0.736599	0.994	0.907	8.44997e-05	1.11375	1	0.857
Fos	tgf	up in Aged vs Young	1.23787e-27	0.151694	0.708165	6.18937e-28	1.01237	0.998	0.843	0.151694	0.708165	0.882	0.714
Clu	tgf	up in Aged vs Young	8.2539e-20	0.0277227	0.67862	4.12695e-20	0.747696	0.596	0.065	0.0277227	0.67862	0.774	0.286
Sdpr	tgf	up in Aged vs Young	1.53167e-21	0.0135595	0.6582	7.65837e-22	0.787372	0.654	0.093	0.0135595	0.6582	0.731	0.143
Cdkn1a	tgf	up in Aged vs Young	2.06176e-13	0.057894	0.652694	1.03088e-13	0.676422	0.605	0.185	0.057894	0.652694	0.366	0
Selp	tgf	up in Aged vs Young	6.6643e-20	0.014458	0.636205	3.33215e-20	0.77296	0.566	0.046	0.014458	0.636205	0.656	0.143
H2-Aa	tgf	up in Aged vs Young	9.68706e-09	0.0286447	0.61806	4.84353e-09	0.61806	0.514	0.213	0.0286447	0.813344	0.731	0.429
Nr4a2	tgf	up in Aged vs Young	4.79706e-15	0.0484132	0.599505	2.39853e-15	0.83711	0.575	0.148	0.0484132	0.599505	0.387	0
Aldh1a1	tgf	up in Aged vs Young	3.60779e-15	0.00110491	0.595601	1.80389e-15	0.595601	0.624	0.167	0.00110491	0.917152	0.731	0
Cldn5	tgf	up in Aged vs Young	7.59838e-08	0.0163293	0.589539	3.79919e-08	0.589539	0.292	0.037	0.0163293	1.09393	0.505	0
Oxr1	tgf	up in Aged vs Young	1.4425e-11	0.0223787	0.561477	7.21251e-12	0.561477	0.639	0.306	0.0223787	0.582939	0.473	0
Gda	tgf	up in Aged vs Young	1.02571e-11	0.0163293	0.560821	5.12853e-12	0.560821	0.538	0.148	0.0163293	0.604718	0.505	0
Prtn3	tgf	up in Aged vs Young	1.17453e-26	0.0113078	0.560303	5.87266e-27	0.752638	0.981	0.898	0.0113078	0.560303	0.989	0.857
Matn4	tgf	up in Aged vs Young	7.24168e-12	0.0480662	0.553425	3.62084e-12	0.571449	0.337	0	0.0480662	0.553425	0.548	0.143
Enpp5	tgf	up in Aged vs Young	1.89369e-12	0.0247759	0.551763	9.46845e-13	0.551763	0.533	0.148	0.0247759	0.599968	0.462	0
Nr4a1	tgf	up in Aged vs Young	1.56814e-08	0.00507809	0.542056	7.84068e-09	0.542056	0.81	0.602	0.00507809	1.0097	0.613	0
Dnajb1	tgf	up in Aged vs Young	7.37056e-09	0.0419929	0.525576	3.68528e-09	0.553154	0.778	0.509	0.0419929	0.525576	0.645	0.143
Plscr2	tgf	up in Aged vs Young	1.0574e-12	0.00575748	0.51948	5.28702e-13	0.51948	0.417	0.046	0.00575748	0.696973	0.602	0
Klf6	tgf	up in Aged vs Young	7.35265e-07	0.0377965	0.49949	3.67632e-07	0.49949	0.784	0.546	0.0377965	0.838861	0.548	0.143
H2-Ab1	tgf	up in Aged vs Young	8.13806e-06	0.010832	0.493084	4.06904e-06	0.493084	0.438	0.213	0.010832	0.958035	0.71	0.286
Mt2	tgf	up in Aged vs Young	1.77332e-07	0.0146509	0.477942	8.86659e-08	0.477942	0.238	0.009	0.0146509	0.990075	0.516	0
Gm26532	tgf	up in Aged vs Young	6.08345e-06	0.112908	0.47649	3.04173e-06	0.501939	0.492	0.259	0.112908	0.47649	0.28	0
S100a6	tgf	up in Aged vs Young	7.85338e-06	0.0393503	0.461044	3.9267e-06	0.461044	0.663	0.454	0.0393503	0.774453	0.839	0.429
Nrgn	tgf	up in Aged vs Young	5.89575e-10	0.000843686	0.459579	2.94787e-10	0.459579	0.86	0.62	0.000843686	1.01077	0.935	0.571
H2-Eb1	tgf	up in Aged vs Young	1.04763e-06	0.0159672	0.454889	5.23814e-07	0.454889	0.33	0.083	0.0159672	0.870631	0.645	0.143
Trim47	tgf	up in Aged vs Young	3.78774e-19	0.0784302	0.452052	1.89387e-19	0.771856	0.851	0.583	0.0784302	0.452052	0.731	0.286
Gm10419	tgf	up in Aged vs Young	1.35548e-11	0.0684515	0.450963	6.7774e-12	0.536878	0.391	0.046	0.0684515	0.450963	0.591	0.143
Socs3	tgf	up in Aged vs Young	1.28691e-11	0.0886146	0.44576	6.43455e-12	0.747176	0.549	0.204	0.0886146	0.44576	0.312	0
Btg2	tgf	up in Aged vs Young	1.32626e-07	0.707295	0.444738	6.6313e-08	0.618449	0.715	0.491	0.707295	0.444738	0.505	0.429
Vwf	tgf	up in Aged vs Young	4.13038e-08	0.0273863	0.406737	2.06519e-08	0.406737	0.315	0.046	0.0273863	0.50585	0.452	0
Plscr1	tgf	up in Aged vs Young	4.50587e-07	0.0223535	0.39982	2.25294e-07	0.39982	0.564	0.296	0.0223535	0.598888	0.645	0.143
Hspa5	tgf	up in Aged vs Young	4.87107e-07	0.0247999	0.385922	2.43553e-07	0.385922	0.907	0.815	0.0247999	0.651706	0.914	0.429
Pbx1	tgf	up in Aged vs Young	4.32947e-06	0.00110491	0.385285	2.16474e-06	0.385285	0.721	0.519	0.00110491	1.14887	0.731	0
Adgrl4	tgf	up in Aged vs Young	2.08562e-13	0.0463305	0.375647	1.04281e-13	0.523694	0.903	0.685	0.0463305	0.375647	0.677	0.143
Por	tgf	up in Aged vs Young	5.03348e-07	0.0913342	0.370057	2.51674e-07	0.370057	0.749	0.556	0.0913342	0.40472	0.785	0.286
Art4	tgf	up in Aged vs Young	5.33433e-08	0.113653	0.368387	2.66717e-08	0.446777	0.501	0.185	0.113653	0.368387	0.538	0.143
F2rl3	tgf	up in Aged vs Young	5.21653e-06	0.0201807	0.367883	2.60827e-06	0.367883	0.382	0.148	0.0201807	0.505144	0.484	0
Cited2	tgf	up in Aged vs Young	9.75573e-07	0.0366497	0.365823	4.87787e-07	0.365823	0.873	0.75	0.0366497	0.499224	0.419	0
Sbspon	tgf	up in Aged vs Young	8.43075e-07	0.0223787	0.36104	4.21538e-07	0.36104	0.201	0	0.0223787	0.783389	0.473	0
Clca3a1	tgf	up in Aged vs Young	5.68618e-15	0.114763	0.359027	2.84309e-15	0.605299	0.408	0	0.114763	0.359027	0.462	0.143
Fhl1	tgf	up in Aged vs Young	2.28948e-08	0.0750013	0.357911	1.14474e-08	0.417746	0.484	0.185	0.0750013	0.357911	0.333	0
Gstm2	tgf	up in Aged vs Young	4.06285e-08	0.0441842	0.356277	2.03143e-08	0.356277	0.272	0.019	0.0441842	0.458645	0.398	0
Ier2	tgf	up in Aged vs Young	1.22359e-07	0.417607	0.355661	6.11796e-08	0.427785	0.983	0.972	0.417607	0.355661	0.968	1
Tgm2	tgf	up in Aged vs Young	2.76945e-20	0.132523	0.352018	1.38473e-20	0.76411	0.767	0.25	0.132523	0.352018	0.581	0.286
Vmp1	tgf	up in Aged vs Young	1.22154e-06	0.00648718	0.351836	6.10769e-07	0.351836	0.756	0.519	0.00648718	0.787111	0.871	0.286
Jund	tgf	up in Aged vs Young	1.88846e-41	0.112908	0.350327	9.44232e-42	1.10259	1	0.972	0.112908	0.350327	0.28	0
Meg3	tgf	up in Aged vs Young	0.000990674	0.172327	0.346167	0.00049546	0.346167	0.413	0.213	0.172327	0.973994	0.516	0.286
Atf3	tgf	up in Aged vs Young	2.71399e-09	0.223223	0.345623	1.35699e-09	0.764928	0.326	0.037	0.223223	0.345623	0.183	0
Dyrk3	tgf	up in Aged vs Young	4.05538e-06	0.216011	0.343621	2.02769e-06	0.384105	0.382	0.139	0.216011	0.343621	0.366	0.143
Ctsb	tgf	up in Aged vs Young	2.69219e-09	0.0619923	0.343618	1.3461e-09	0.343618	0.864	0.574	0.0619923	0.450289	0.892	0.571
Gpr183	tgf	up in Aged vs Young	3.92533e-06	0.104252	0.342864	1.96267e-06	0.342864	0.199	0.009	0.104252	0.388448	0.29	0
Esam	tgf	up in Aged vs Young	1.81794e-09	0.181646	0.33924	9.08969e-10	0.405786	0.672	0.38	0.181646	0.33924	0.763	0.429
Tm4sf1	tgf	up in Aged vs Young	1.86016e-07	0.0223787	0.334003	9.3008e-08	0.334003	0.285	0.037	0.0223787	0.507884	0.473	0
Jam2	tgf	up in Aged vs Young	9.92617e-08	0.0631885	0.33246	4.96309e-08	0.33246	0.292	0.037	0.0631885	0.355318	0.355	0
Pim1	tgf	up in Aged vs Young	6.88105e-07	0.217805	0.32997	3.44052e-07	0.403621	0.847	0.63	0.217805	0.32997	0.849	0.571
St3gal1	tgf	up in Aged vs Young	0.000262637	0.0707637	0.328338	0.000131327	0.328338	0.486	0.296	0.0707637	0.458963	0.505	0.143
H3f3b	tgf	up in Aged vs Young	5.45039e-12	0.0144764	0.320168	2.7252e-12	0.320168	1	1	0.0144764	0.449139	1	1
Ldha	tgf	up in Aged vs Young	3.16023e-18	0.146425	0.320146	1.58011e-18	0.488499	0.987	0.954	0.146425	0.320146	0.989	0.857
Ehd3	tgf	up in Aged vs Young	4.72371e-07	0.20434	0.315697	2.36185e-07	0.377416	0.371	0.102	0.20434	0.315697	0.398	0.143
Casp12	tgf	up in Aged vs Young	2.13718e-10	0.11183	0.315327	1.06859e-10	0.478388	0.432	0.093	0.11183	0.315327	0.548	0.143
Tspan13	tgf	up in Aged vs Young	9.14617e-07	0.0870276	0.314984	4.57309e-07	0.314984	0.89	0.685	0.0870276	0.437644	0.86	0.857
Skil	tgf	up in Aged vs Young	0.000202556	0.249166	0.307213	0.000101283	0.307213	0.475	0.259	0.249166	0.33064	0.409	0.143
Tnip3	tgf	up in Aged vs Young	4.70255e-05	0.00829038	0.304708	2.3513e-05	0.304708	0.568	0.333	0.00829038	0.800383	0.57	0
Rorc	tgf	up in Aged vs Young	1.52379e-08	0.142652	0.30447	7.61897e-09	0.364101	0.285	0.019	0.142652	0.30447	0.247	0
Rab11a	tgf	up in Aged vs Young	3.7006e-06	0.132936	0.304264	1.8503e-06	0.304264	0.823	0.62	0.132936	0.315914	0.849	0.714
Mllt3	tgf	up in Aged vs Young	1.79358e-07	0.330049	0.302022	8.96791e-08	0.338383	0.86	0.648	0.330049	0.302022	0.871	0.714
Grina	tgf	up in Aged vs Young	0.000407688	0.0874455	0.300365	0.000203865	0.300365	0.477	0.296	0.0874455	0.306963	0.591	0.143
Nt5c3	tgf	up in Aged vs Young	1.46102e-05	0.0401049	0.299864	7.30514e-06	0.299864	0.838	0.685	0.0401049	0.546349	0.86	0.286
H2-DMa	tgf	up in Aged vs Young	0.000174792	0.032168	0.297454	8.73999e-05	0.297454	0.732	0.528	0.032168	0.558342	0.925	0.571
Kit	tgf	up in Aged vs Young	0.000925926	0.0866675	0.294785	0.00046307	0.294785	0.633	0.491	0.0866675	0.407127	0.495	0.143
Neat1	tgf	up in Aged vs Young	5.05327e-06	0.0656428	0.290305	2.52664e-06	0.290305	0.86	0.694	0.0656428	0.459359	0.538	0.143
Uba7	tgf	up in Aged vs Young	1.59796e-05	0.182916	0.289564	7.98985e-06	0.289564	0.825	0.639	0.182916	0.373344	0.903	0.571
Adck3	tgf	up in Aged vs Young	1.68949e-10	0.162063	0.28793	8.44747e-11	0.499184	0.587	0.259	0.162063	0.28793	0.484	0.143
Tuba1c	tgf	up in Aged vs Young	0.00010259	0.0441842	0.287526	5.12965e-05	0.287526	0.302	0.111	0.0441842	0.49066	0.398	0
Zfp36	tgf	up in Aged vs Young	8.18865e-08	0.429682	0.285071	4.09433e-08	0.324384	0.933	0.778	0.429682	0.285071	0.763	0.571
Gadd45g	tgf	up in Aged vs Young	1.1976e-12	0.222979	0.281367	5.98799e-13	0.659384	0.451	0.074	0.222979	0.281367	0.57	0.286
Junb	tgf	up in Aged vs Young	1.31613e-13	0.534243	0.280156	6.58065e-14	0.512573	0.985	0.87	0.534243	0.280156	0.935	0.857
Cdk11b	tgf	up in Aged vs Young	3.44373e-06	0.228579	0.277698	1.72186e-06	0.346283	0.674	0.444	0.228579	0.277698	0.613	0.286
Mpp6	tgf	up in Aged vs Young	0.000289116	0.0273863	0.277551	0.000144568	0.277551	0.501	0.287	0.0273863	0.501143	0.452	0
Znrf1	tgf	up in Aged vs Young	0.000518108	0.0750013	0.27483	0.000259087	0.27483	0.633	0.444	0.0750013	0.385168	0.333	0
Fut8	tgf	up in Aged vs Young	0.00281975	0.205923	0.271733	0.00141087	0.296923	0.6	0.444	0.205923	0.271733	0.441	0.143
Klrb1c	tgf	up in Aged vs Young	8.9423e-05	0.0961654	0.265962	4.47125e-05	0.265962	0.186	0.028	0.0961654	0.397719	0.301	0
Prkar2b	tgf	up in Aged vs Young	4.69357e-06	0.142652	0.265616	2.34679e-06	0.339281	0.484	0.241	0.142652	0.265616	0.247	0
Canx	tgf	up in Aged vs Young	0.000331251	0.124564	0.265559	0.000165639	0.265559	0.721	0.565	0.124564	0.355207	0.441	0.143
Ly6e	tgf	up in Aged vs Young	7.26254e-07	0.0485647	0.26549	3.63127e-07	0.26549	0.974	0.926	0.0485647	0.441706	1	0.714
Rhob	tgf	up in Aged vs Young	7.23222e-05	0.153959	0.265445	3.61618e-05	0.371889	0.7	0.472	0.153959	0.265445	0.237	0
Gstt1	tgf	up in Aged vs Young	6.89158e-05	0.0247759	0.264553	3.44585e-05	0.264553	0.266	0.074	0.0247759	0.538045	0.462	0
Dusp1	tgf	up in Aged vs Young	3.34739e-18	0.309911	0.262485	1.6737e-18	0.81707	0.961	0.843	0.309911	0.262485	0.753	0.571
Tacstd2	tgf	up in Aged vs Young	0.000127822	0.0315255	0.261348	6.39131e-05	0.261348	0.363	0.157	0.0315255	0.502862	0.634	0.143
2810403A07Rik	tgf	up in Aged vs Young	0.000176323	0.179395	0.260743	8.81652e-05	0.260743	0.518	0.315	0.179395	0.275146	0.419	0.143
Spns2	tgf	up in Aged vs Young	0.00220398	0.0961654	0.258761	0.0011026	0.258761	0.501	0.343	0.0961654	0.311054	0.301	0
Adgrg1	tgf	up in Aged vs Young	2.45953e-16	0.168168	0.258238	1.22976e-16	0.419619	0.994	0.963	0.168168	0.258238	0.935	1
Nfkbiz	tgf	up in Aged vs Young	2.64878e-05	0.132069	0.257738	1.3244e-05	0.28028	0.408	0.157	0.132069	0.257738	0.258	0
Jun	tgf	up in Aged vs Young	9.49198e-29	0.465661	0.257665	4.74599e-29	0.939925	1	0.926	0.465661	0.257665	0.957	0.857
Id2	tgf	up in Aged vs Young	1.76312e-06	0.132069	0.256254	8.8156e-07	0.256254	0.328	0.093	0.132069	0.305287	0.258	0
Galnt6	tgf	up in Aged vs Young	0.00212317	0.112908	0.254318	0.00106215	0.254318	0.393	0.222	0.112908	0.316257	0.28	0
Pgrmc1	tgf	up in Aged vs Young	0.000156159	0.0894225	0.252273	7.80823e-05	0.252273	0.708	0.5	0.0894225	0.398718	0.677	0.286
Fam110a	tgf	up in Aged vs Young	0.00364557	0.0117314	0.251956	0.00182445	0.251956	0.598	0.426	0.0117314	0.699084	0.538	0
Irf2bpl	tgf	up in Aged vs Young	8.77374e-05	0.142652	0.251936	4.38697e-05	0.276603	0.434	0.222	0.142652	0.251936	0.247	0
Ndn	tgf	up in Aged vs Young	0.00055486	0.202104	0.250703	0.000277468	0.250703	0.49	0.296	0.202104	0.283861	0.656	0.286
