# Supplementary material for: Single-cell RNA-seq reveals a concomitant delay in differentiation and cell cycle of aged hematopoietic stem cells
Source: BMC Biol. 2021 Feb 1;19:19. doi: 10.1186/s12915-021-00955-z (PMC7851934; doi:10.1186/s12915-021-00955-z)
Supplement: Supplementary file 8 — Additional file 8: Table S7. [file 12915_2021_955_MOESM8_ESM.xlsx]

## Sheet: Read me
Supplementary Table S7: Enrichment analysis of aging markers
Sheet		Information content
S7A_Old_down		g: Profiler enrichment analysis results of markers down-regulated with aging recovered in at least one cluster, g:Profiler p.value < 0.05
S7B_Old_up		g:Profiler enrichment analysis results of markers up-regulated with aging recovered in at least one cluster, g:Profiler p.value < 0.05
S7C_scores_diff_test		Aging feature score differences per cluster :
		In each cluster Student's t tests were performed on feature scores between young versus old cells in batch A and B separately. The two p-values for each gene were combined using the Tipett’s method (minimum_p_pval column).

## Sheet: S7A_Aged_down
Supplementary Table S7: Enrichment analysis of aging markers
Supplementary Table S7A: g:Profiler enrichment analysis results of markers down-regulated with aging recovered in at least one cluster, g:Profiler p.value < 0.05
term.id	domain	term.name	p.value	intersection	term.size	query.size	overlap.size
GO:0002376	BP	immune system process	0.00816	TCF7,SPI1,EBI3,CYBA,CD48,CD34,CCL4,ID2,RNASE6,LTB,IFITM1,RABGAP1L,VIM,PF4,OASL2,TYROBP,CORO1A,CD37,ANXA2,CMTM7,CTSS,CTLA2A,RBP1,FOXO3,HMGB2,CD47,FCER1G,LGALS1,LST1,SOX4	1690	100	30
GO:0009605	BP	response to external stimulus	0.0226	CD52,APOE,CYBA,MGST1,CD34,LSP1,CCL4,ID2,RNASE6,IFITM1,STMN1,PLAC8,PF4,OASL2,CORO1A,CD37,ANXA2,CMTM7,UCP2,CTSS,CTLA2A,RBP1,FOXO3,HMGB2,CD47,FCER1G,IFI27L2A	1499	100	27
GO:0048534	BP	hematopoietic or lymphoid organ development	0.0348	TCF7,SPI1,CD34,ID2,LTB,RABGAP1L,PF4,TYROBP,ANXA2,CMTM7,CTLA2A,RBP1,FOXO3,HMGB2,FCER1G,LGALS1,SOX4	699	100	17
GO:0005615	CC	extracellular space	0.0354	APOE,EBI3,HDGF,CCL4,RNASE6,LTB,ITM2C,PF4,ANXA2,CMTM7,RAMP1,CTSS,SERPINA3G,SERPINB1A,HMGB2,CD47,LGALS1	700	100	17
CORUM:719	cor	S100A10-annexin 2 complex	0.00843	ANXA2,S100A10	2	9	2
CORUM:718	cor	TRPV5-S100A10-annexin 2 complex	0.00843	ANXA2,S100A10	2	9	2
REAC:R-MMU-6798695	rea	Neutrophil degranulation	0.000517	GM2A,TUBB5,CYBA,MGST1,OSTF1,PLAC8,TYROBP,ANXA2,CTSS,SERPINA3G,SERPINB1A,CD47,FCER1G,GMFG,MNDAL	430	57	15
TF:M01203	tf	Factor: SPI1; motif: NNAAWGNGGAASTNNNN	0.0114	TUBB5,SPI1,CYBA,CD48,CCL4,RNASE6,EPSTI1,RFC2,MS4A6B,OSTF1,PNISR,SH3BGRL3,PF4,ARHGDIB,TYROBP,CORO1A,CD37,CMTM7,UCP2,CTSS,IFI203,LIMD2,SERPINA3G,CTLA2A,RPL9,GIMAP6,FOXO3,FCER1G,LST1,IFI27L2A,MNDAL	1858	100	31
TF:M01203_0	tf	Factor: SPI1; motif: NNAAWGNGGAASTNNNN; match class: 0	0.0114	TUBB5,SPI1,CYBA,CD48,CCL4,RNASE6,EPSTI1,RFC2,MS4A6B,OSTF1,PNISR,SH3BGRL3,PF4,ARHGDIB,TYROBP,CORO1A,CD37,CMTM7,UCP2,CTSS,IFI203,LIMD2,SERPINA3G,CTLA2A,RPL9,GIMAP6,FOXO3,FCER1G,LST1,IFI27L2A,MNDAL	1858	100	31

## Sheet: S7B_Old_up
Supplementary Table S7: Enrichment analysis of aging markers
Supplementary Table S7B: g:Profiler enrichment analysis results of markers up-regulated with aging recovered in at least one cluster, g:Profiler p.value < 0.05
term.id	domain	term.name	p.value	intersection	term.size	query.size	overlap.size
GO:0050896	BP	response to stimulus	9.67e-08	TSPAN32,BCL11A,RAMP2,FBXO9,GSTT1,VWF,VRK3,APOE,PRKAR2B,NDRG1,FCER1A,DNAJB1,POR,MEF2C,KIT,CTNNB1,HNRNPL,SLAMF1,DYRK3,SRSF6,SLPI,HIST1H2BC,MFNG,LIMS1,BTG2,TSPAN13,ID2,PPP2R5E,FUT8,TMED10,FOS,GADD45G,DDX41,CTSB,PBK,CLU,FYB,OXR1,ANGPT1,SLA,GRINA,ALCAM,TUBA1B,NR4A1,KRT18,CDKN1A,PIM1,DUSP1,CD74,ACSL5,SCD2,CD63,IFITM3,TSPAN4,CASP12,PAM,RGS18,RGS1,GLUL,SELP,ATF3,NR4A2,HSPA5,GAPVD1,RBM38,CAR2,PROCR,SKIL,M…	5437	220	138
GO:0042127	BP	regulation of cell proliferation	6.64e-07	TSPAN32,APOE,NDRG1,POR,MEF2C,KIT,CTNNB1,SLAMF1,SRSF6,BTG2,ID2,TSC22D1,CLU,ANGPT1,SLA,NR4A1,CDKN1A,PIM1,DUSP1,CD74,SAT1,IFITM3,GLUL,ATF3,RBM38,MECOM,SDCBP,CDKN2C,SYF2,PF4,CD9,NUPR1,ADGRG1,NDN,H2-AA,MYCN,TGM2,EGR1,CITED2,ZFP36,BEX4,GPR183,TACSTD2,PBX1,JUN,JUNB,BCL2,H2-T23,CCND1,H2-AB1	1169	220	50
GO:0006950	BP	response to stress	6.99e-07	TSPAN32,RAMP2,FBXO9,VWF,APOE,NDRG1,FCER1A,DNAJB1,MEF2C,KIT,CTNNB1,HNRNPL,SLAMF1,DYRK3,SRSF6,SLPI,HIST1H2BC,BTG2,ID2,FUT8,FOS,GADD45G,DDX41,PBK,CLU,OXR1,SLA,GRINA,CDKN1A,DUSP1,CD74,IFITM3,CASP12,PAM,GLUL,SELP,ATF3,NR4A2,HSPA5,RBM38,CAR2,PROCR,SKIL,MECOM,PRDX1,SYF2,PF4,NT5C3,CD9,NUPR1,EIF4EBP1,MT2,MT1,NEDD4,PLSCR1,UBA7,NFKBIZ,H2-AA,TGM2,EGR1,CITED2,CTSG,GSTM2,TNIP3,ZFP36,F2RL3,JUN,SOCS3,ALDH1A1,RHO…	2563	220	82
GO:0002376	BP	immune system process	1.47e-06	TSPAN32,BCL11A,FBXO9,NDRG1,FCER1A,MEF2C,KIT,CTNNB1,SLAMF1,FLI1,DYRK3,SLPI,HIST1H2BC,MFNG,ID2,FOS,DDX41,CLU,FYB,ANGPT1,SLA,ALCAM,CDKN1A,TMEM176A,CD74,IFITM3,SELP,CAR2,SKIL,MECOM,RORC,PRDX1,TINAGL1,PF4,NT5C3,NEDD4,PLSCR1,LMO2,SBSPON,LYL1,NFKBIZ,H2-AA,H2-DMA,EGR1,CITED2,CTSG,SPNS2,TNIP3,ZFP36,GPR183,PBX1,JUN,JUNB,BCL2,PRTN3,H2-Q7,H2-EB1,H2-T23,H2-D1,H2-AB1,WDFY1,CHD2	1690	220	62
GO:0010033	BP	response to organic substance	5.13e-06	BCL11A,RAMP2,GSTT1,APOE,PRKAR2B,POR,MEF2C,KIT,CTNNB1,SRSF6,SLPI,LIMS1,BTG2,FUT8,TMED10,FOS,DDX41,CTSB,CLU,ANGPT1,TUBA1B,NR4A1,KRT18,CDKN1A,PIM1,DUSP1,CD74,SCD2,CD63,IFITM3,CASP12,PAM,GLUL,SELP,ATF3,NR4A2,HSPA5,CAR2,SKIL,RORC,SDCBP,PF4,CD9,EIF4EBP1,MT1,NEDD4,PLSCR1,PLSCR2,LMO2,NDN,H2-AA,EGR1,CITED2,CTSG,CLDN5,TNIP3,ZFP36,RAP1B,JUN,JUNB,SOCS3,ALDH1A1,IER2,BCL2,H2-Q7,PRCP,LDHA,HMGN3,CCND1,SRSF3,H2-A…	2147	220	71
GO:0008283	BP	cell proliferation	5.38e-06	TSPAN32,APOE,NDRG1,POR,MEF2C,KIT,CTNNB1,SLAMF1,H3F3B,SRSF6,BTG2,ID2,DDX41,TSC22D1,CLU,ANGPT1,SLA,NR4A1,CDKN1A,PIM1,DUSP1,CD74,SAT1,IFITM3,GLUL,ATF3,RBM38,MECOM,SDCBP,CDKN2C,PRDX1,SYF2,PF4,CD9,NUPR1,ADGRG1,NDN,H2-AA,MYCN,TGM2,EGR1,CITED2,ZFP36,BEX4,GPR183,TACSTD2,PBX1,RAP1B,JUN,JUNB,BCL2,H2-T23,CCND1,H2-AB1	1405	220	54
GO:0042221	BP	response to chemical	5.59e-06	BCL11A,RAMP2,GSTT1,APOE,PRKAR2B,NDRG1,POR,MEF2C,KIT,CTNNB1,SLAMF1,SRSF6,SLPI,LIMS1,BTG2,ID2,FUT8,TMED10,FOS,DDX41,CTSB,CLU,OXR1,ANGPT1,ALCAM,TUBA1B,NR4A1,KRT18,CDKN1A,PIM1,DUSP1,CD74,SCD2,CD63,IFITM3,CASP12,PAM,GLUL,SELP,ATF3,NR4A2,HSPA5,CAR2,SKIL,RORC,SDCBP,PRDX1,PF4,CD69,CD9,NUPR1,EIF4EBP1,MT2,MT1,NEDD4,PLSCR1,PLSCR2,LMO2,NDN,H2-AA,EGR1,CITED2,CTSG,GSTM2,CLDN5,TNIP3,ZFP36,GPR183,RAP1B,JUN,JUNB,…	2769	220	84
GO:0070887	BP	cellular response to chemical stimulus	8.12e-06	BCL11A,RAMP2,GSTT1,APOE,NDRG1,POR,MEF2C,KIT,CTNNB1,SLAMF1,LIMS1,ID2,FUT8,FOS,DDX41,CTSB,CLU,OXR1,ANGPT1,TUBA1B,NR4A1,KRT18,PIM1,DUSP1,CD74,CD63,IFITM3,CASP12,SELP,ATF3,NR4A2,HSPA5,CAR2,SKIL,RORC,SDCBP,PRDX1,PF4,CD69,EIF4EBP1,MT2,MT1,NEDD4,PLSCR1,PLSCR2,LMO2,NDN,EGR1,CITED2,CTSG,GSTM2,CLDN5,TNIP3,ZFP36,GPR183,RAP1B,JUN,JUNB,SOCS3,RHOB,BCL2,GSTM1,H2-Q7,PRCP,HMGN3,CCND1,SRSF3,H2-AB1	2032	220	68
GO:0009605	BP	response to external stimulus	1.94e-05	TSPAN32,BCL11A,GSTT1,APOE,FCER1A,POR,MEF2C,KIT,CTNNB1,HNRNPL,SLAMF1,SLPI,HIST1H2BC,BTG2,ID2,FOS,DDX41,PBK,CLU,ANGPT1,ALCAM,NR4A1,CDKN1A,PIM1,CD74,CD63,IFITM3,GLUL,SELP,ATF3,NR4A2,HSPA5,MECOM,PF4,NT5C3,CD9,RAB38,EIF4EBP1,PLSCR1,PLSCR2,TGM2,CITED2,CTSG,TNIP3,ZFP36,GPR183,JUN,JUNB,SOCS3,BCL2,LDHA,H2-T23,LYZ2,CCND1,LY6A	1499	220	55
GO:0051716	BP	cellular response to stimulus	2.14e-05	TSPAN32,BCL11A,RAMP2,FBXO9,GSTT1,VRK3,APOE,NDRG1,FCER1A,DNAJB1,POR,MEF2C,KIT,CTNNB1,HNRNPL,SLAMF1,DYRK3,MFNG,LIMS1,BTG2,TSPAN13,ID2,PPP2R5E,FUT8,FOS,GADD45G,DDX41,CTSB,PBK,CLU,FYB,OXR1,ANGPT1,SLA,GRINA,TUBA1B,NR4A1,KRT18,CDKN1A,PIM1,DUSP1,CD74,ACSL5,CD63,IFITM3,TSPAN4,CASP12,RGS18,RGS1,GLUL,SELP,ATF3,NR4A2,HSPA5,GAPVD1,RBM38,CAR2,PROCR,SKIL,MECOM,RORC,SDCBP,MLLT3,PRDX1,SYF2,CDK11B,PF4,CD69,CD9,RA…	4535	220	116
GO:0048534	BP	hematopoietic or lymphoid organ development	3.64e-05	BCL11A,MEF2C,KIT,CTNNB1,SLAMF1,FLI1,DYRK3,MFNG,ID2,FOS,ANGPT1,TMEM176A,CD74,CAR2,MECOM,RORC,PF4,PLSCR1,LMO2,LYL1,NFKBIZ,H2-AA,EGR1,CITED2,SPNS2,ZFP36,GPR183,PBX1,JUN,JUNB,BCL2,PRTN3,H2-AB1,CHD2	699	220	34
GO:0030097	BP	hemopoiesis	4.37e-05	BCL11A,MEF2C,KIT,CTNNB1,SLAMF1,FLI1,DYRK3,MFNG,ID2,FOS,ANGPT1,TMEM176A,CD74,CAR2,MECOM,RORC,PF4,PLSCR1,LMO2,LYL1,NFKBIZ,H2-AA,EGR1,CITED2,ZFP36,GPR183,PBX1,JUN,JUNB,BCL2,PRTN3,H2-AB1,CHD2	669	220	33
GO:1901700	BP	response to oxygen-containing compound	7.35e-05	BCL11A,RAMP2,GSTT1,POR,MEF2C,CTNNB1,SRSF6,SLPI,BTG2,FOS,CLU,OXR1,NR4A1,CDKN1A,PIM1,DUSP1,SCD2,PAM,GLUL,NR4A2,HSPA5,CAR2,RORC,PRDX1,PF4,CD9,EIF4EBP1,MT1,PLSCR1,PLSCR2,EGR1,CTSG,CLDN5,TNIP3,ZFP36,RAP1B,JUN,JUNB,SOCS3,ALDH1A1,RHOB,BCL2,LDHA,HMGN3,CCND1,SRSF3	1179	220	46
GO:0002520	BP	immune system development	0.000158	BCL11A,MEF2C,KIT,CTNNB1,SLAMF1,FLI1,DYRK3,MFNG,ID2,FOS,ANGPT1,TMEM176A,CD74,CAR2,MECOM,RORC,PF4,PLSCR1,LMO2,LYL1,NFKBIZ,H2-AA,EGR1,CITED2,SPNS2,ZFP36,GPR183,PBX1,JUN,JUNB,BCL2,PRTN3,H2-AB1,CHD2	742	220	34
GO:0048513	BP	animal organ development	0.00018	BCL11A,RAMP2,POR,MEF2C,KIT,CTNNB1,SLAMF1,FLI1,DYRK3,H3F3B,SRSF6,MFNG,BTG2,ID2,TMED10,FOS,CTSB,CLU,ANGPT1,NR4A1,CDKN1A,TMEM176A,PIM1,CD74,PAM,ATF3,NR4A2,HSPA5,CAR2,SKIL,MECOM,RORC,SDCBP,MLLT3,SYF2,PF4,CD9,NUPR1,EIF4EBP1,ADGRG1,NEDD4,PLSCR1,LMO2,LYL1,NFKBIZ,H2-AA,MYCN,TGM2,EGR1,CITED2,SPNS2,KDM7A,ZFP36,GPR183,TACSTD2,PBX1,JUN,JUNB,SOCS3,ALDH1A1,NRGN,BCL2,PRTN3,SERPINB6A,LDHA,DHRS3,H2-T23,CCND1,H2-A…	2286	220	70
GO:0030154	BP	cell differentiation	0.000218	BCL11A,RAMP2,FBXO9,VWF,APOE,RAB11A,NDRG1,POR,MEF2C,KIT,CTNNB1,SLAMF1,FLI1,DYRK3,H3F3B,SRSF6,MFNG,LIMS1,BTG2,ID2,FOS,DDX41,CTSB,CLU,ANGPT1,SLA,ALCAM,NR4A1,CDKN1A,FHL1,TMEM176A,CD74,CD63,ATF3,NR4A2,HSPA5,RBM38,CAR2,SKIL,MECOM,RORC,SDCBP,CDKN2C,PF4,CD9,PRMT3,RAB38,NUPR1,ADGRG1,NEDD4,PLSCR1,LMO2,NDN,LYL1,NFKBIZ,H2-AA,MYCN,EGR1,CITED2,CLDN5,ZFP36,GPR183,TACSTD2,PBX1,RAP1B,JUN,JUNB,SOCS3,IER2,RHOB,BCL2…	2686	220	78
GO:0002521	BP	leukocyte differentiation	0.000292	BCL11A,MEF2C,KIT,CTNNB1,SLAMF1,MFNG,ID2,FOS,TMEM176A,CD74,CAR2,RORC,PF4,LYL1,NFKBIZ,H2-AA,EGR1,CITED2,GPR183,JUN,JUNB,BCL2,PRTN3,H2-AB1	417	220	24
GO:0010941	BP	regulation of cell death	0.000298	RAMP2,APOE,POR,MEF2C,KIT,CTNNB1,DYRK3,SRSF6,BTG2,FOS,GADD45G,CTSB,TSC22D1,CLU,OXR1,ANGPT1,GRINA,NR4A1,KRT18,CDKN1A,PIM1,DUSP1,CD74,ACSL5,CASP12,ATF3,NR4A2,HSPA5,SKIL,MECOM,CDK11B,PF4,NUPR1,MT1,PLSCR1,MYCN,TGM2,EGR1,CITED2,ZFP36,JUN,JUNB,SOCS3,ALDH1A1,RHOB,BCL2,LDHA	1277	220	47
GO:0032502	BP	developmental process	0.000319	BCL11A,RAMP2,FBXO9,VWF,VRK3,APOE,RAB11A,NDRG1,POR,MEF2C,KIT,CTNNB1,SLAMF1,FLI1,DYRK3,H3F3B,SRSF6,MFNG,VMP1,LIMS1,CANX,BTG2,ID2,TMED10,FOS,DDX41,CTSB,CLU,ANGPT1,SLA,ALCAM,NR4A1,CDKN1A,FHL1,TMEM176A,PIM1,DUSP1,CD74,SAT1,CD63,PAM,ATF3,NR4A2,HSPA5,RBM38,CAR2,SKIL,MECOM,RORC,SDCBP,MLLT3,CDKN2C,SYF2,CDK11B,PF4,RBM19,CD9,PRMT3,RAB38,NUPR1,EIF4EBP1,ADGRG1,NEDD4,PLSCR1,LMO2,NDN,LYL1,IRF2BPL,NFKBIZ,H2-AA,M…	4066	220	104
GO:0071310	BP	cellular response to organic substance	0.000768	BCL11A,RAMP2,POR,MEF2C,KIT,CTNNB1,LIMS1,FUT8,FOS,DDX41,CTSB,CLU,ANGPT1,TUBA1B,NR4A1,KRT18,PIM1,DUSP1,CD74,CD63,IFITM3,CASP12,SELP,ATF3,NR4A2,HSPA5,CAR2,SKIL,RORC,SDCBP,PF4,EIF4EBP1,MT1,NEDD4,PLSCR1,PLSCR2,LMO2,NDN,EGR1,CITED2,CTSG,CLDN5,TNIP3,ZFP36,RAP1B,JUN,JUNB,SOCS3,BCL2,H2-Q7,PRCP,HMGN3,CCND1,SRSF3,H2-AB1	1669	220	55
GO:0048523	BP	negative regulation of cellular process	0.000818	TSPAN32,BCL11A,RAMP2,VRK3,APOE,PRKAR2B,NDRG1,DNAJB1,POR,MEF2C,KIT,PGRMC1,CTNNB1,HNRNPL,SLAMF1,DYRK3,H3F3B,SRSF6,SLPI,LIMS1,BTG2,ID2,CTSB,TSC22D1,PBK,CLU,OXR1,ANGPT1,GRINA,NR4A1,KRT18,CDKN1A,FHL1,TMEM176A,PIM1,DUSP1,CD74,CD63,IFITM3,RGS18,RGS1,ATF3,NR4A2,HSPA5,RBM38,SKIL,MECOM,RORC,SDCBP,MLLT3,CDKN2C,SYF2,CDK11B,PF4,CD9,PRMT3,NUPR1,EIF4EBP1,MT1,ADGRG1,NEDD4,LMO2,NDN,CIPC,IRF2BPL,H2-AA,MYCN,EGR1,CI…	3385	220	90
GO:0048731	BP	system development	0.000958	BCL11A,RAMP2,VWF,APOE,RAB11A,NDRG1,POR,MEF2C,KIT,CTNNB1,SLAMF1,FLI1,DYRK3,H3F3B,SRSF6,MFNG,BTG2,ID2,TMED10,FOS,CTSB,CLU,ANGPT1,ALCAM,NR4A1,CDKN1A,TMEM176A,PIM1,CD74,SAT1,PAM,ATF3,NR4A2,HSPA5,CAR2,SKIL,MECOM,RORC,SDCBP,MLLT3,CDKN2C,SYF2,PF4,CD9,PRMT3,NUPR1,EIF4EBP1,ADGRG1,NEDD4,PLSCR1,LMO2,NDN,LYL1,NFKBIZ,H2-AA,MYCN,TGM2,EGR1,CITED2,SPNS2,CLDN5,KDM7A,S100A1,ZFP36,GPR183,TACSTD2,PBX1,JUN,JUNB,SOCS3…	3136	220	85
GO:0009719	BP	response to endogenous stimulus	0.000977	BCL11A,RAMP2,GSTT1,APOE,POR,MEF2C,KIT,CTNNB1,SRSF6,LIMS1,BTG2,FUT8,FOS,CTSB,NR4A1,CDKN1A,DUSP1,PAM,NR4A2,HSPA5,CAR2,SKIL,RORC,SDCBP,CD9,EIF4EBP1,NEDD4,LMO2,EGR1,CITED2,CLDN5,ZFP36,RAP1B,JUN,JUNB,SOCS3,IER2,BCL2,PRCP,CCND1,SRSF3	1078	220	41
GO:0048519	BP	negative regulation of biological process	0.000977	TSPAN32,BCL11A,RAMP2,VRK3,APOE,PRKAR2B,NDRG1,DNAJB1,POR,MEF2C,KIT,PGRMC1,CTNNB1,HNRNPL,SLAMF1,DYRK3,H3F3B,SRSF6,SLPI,LIMS1,BTG2,ID2,CTSB,TSC22D1,PBK,CLU,OXR1,ANGPT1,GRINA,NR4A1,KRT18,CDKN1A,FHL1,TMEM176A,PIM1,DUSP1,CD74,CD63,IFITM3,RGS18,RGS1,ATF3,NR4A2,HSPA5,RBM38,PROCR,SKIL,MECOM,RORC,SDCBP,MLLT3,CDKN2C,SYF2,CDK11B,PF4,CD9,PRMT3,NUPR1,EIF4EBP1,MT2,MT1,ADGRG1,NEDD4,PLSCR1,LMO2,NDN,CIPC,IRF2BPL,H…	3716	220	96
GO:0048869	BP	cellular developmental process	0.00102	BCL11A,RAMP2,FBXO9,VWF,VRK3,APOE,RAB11A,NDRG1,POR,MEF2C,KIT,CTNNB1,SLAMF1,FLI1,DYRK3,H3F3B,SRSF6,MFNG,LIMS1,BTG2,ID2,FOS,DDX41,CTSB,CLU,ANGPT1,SLA,ALCAM,NR4A1,CDKN1A,FHL1,TMEM176A,CD74,CD63,ATF3,NR4A2,HSPA5,RBM38,CAR2,SKIL,MECOM,RORC,SDCBP,CDKN2C,PF4,CD9,PRMT3,RAB38,NUPR1,ADGRG1,NEDD4,PLSCR1,LMO2,NDN,LYL1,NFKBIZ,H2-AA,MYCN,EGR1,CITED2,CLDN5,ZFP36,GPR183,TACSTD2,PBX1,RAP1B,JUN,JUNB,SOCS3,IER2,RHOB…	2834	220	79
GO:0001775	BP	cell activation	0.00107	TSPAN32,BCL11A,VWF,APOE,NDRG1,FCER1A,MEF2C,KIT,CTNNB1,SLAMF1,MFNG,ID2,CLU,CDKN1A,CD74,SELP,RORC,PRDX1,PF4,CD9,NEDD4,PLSCR1,LYL1,NFKBIZ,H2-AA,EGR1,GPR183,JUN,BCL2,H2-T23,H2-AB1	692	220	31
GO:0009725	BP	response to hormone	0.00116	RAMP2,GSTT1,POR,MEF2C,KIT,CTNNB1,SRSF6,BTG2,FOS,CTSB,NR4A1,CDKN1A,DUSP1,PAM,NR4A2,CAR2,RORC,EIF4EBP1,NEDD4,LMO2,EGR1,ZFP36,RAP1B,JUN,JUNB,SOCS3,BCL2,PRCP,CCND1,SRSF3	658	220	30
GO:0048856	BP	anatomical structure development	0.00122	BCL11A,RAMP2,VWF,VRK3,APOE,RAB11A,NDRG1,POR,MEF2C,KIT,CTNNB1,SLAMF1,FLI1,DYRK3,H3F3B,SRSF6,MFNG,VMP1,LIMS1,BTG2,ID2,TMED10,FOS,CTSB,CLU,ANGPT1,ALCAM,NR4A1,CDKN1A,FHL1,TMEM176A,PIM1,DUSP1,CD74,SAT1,CD63,PAM,ATF3,NR4A2,HSPA5,RBM38,CAR2,SKIL,MECOM,RORC,SDCBP,MLLT3,CDKN2C,SYF2,CDK11B,PF4,RBM19,CD9,PRMT3,NUPR1,EIF4EBP1,ADGRG1,NEDD4,PLSCR1,LMO2,NDN,LYL1,NFKBIZ,H2-AA,MYCN,TGM2,EGR1,CITED2,SPNS2,CLDN5,KD…	3786	220	97
GO:0043067	BP	regulation of programmed cell death	0.00122	RAMP2,APOE,POR,MEF2C,KIT,CTNNB1,DYRK3,SRSF6,BTG2,GADD45G,TSC22D1,CLU,OXR1,ANGPT1,GRINA,NR4A1,KRT18,CDKN1A,PIM1,DUSP1,CD74,ACSL5,CASP12,ATF3,NR4A2,HSPA5,SKIL,MECOM,CDK11B,PF4,NUPR1,MT1,PLSCR1,TGM2,EGR1,CITED2,ZFP36,JUN,SOCS3,ALDH1A1,RHOB,BCL2,LDHA	1170	220	43
GO:0007275	BP	multicellular organism development	0.00134	BCL11A,RAMP2,VWF,APOE,RAB11A,NDRG1,POR,MEF2C,KIT,CTNNB1,SLAMF1,FLI1,DYRK3,H3F3B,SRSF6,MFNG,VMP1,BTG2,ID2,TMED10,FOS,CTSB,CLU,ANGPT1,ALCAM,NR4A1,CDKN1A,FHL1,TMEM176A,PIM1,DUSP1,CD74,SAT1,PAM,ATF3,NR4A2,HSPA5,CAR2,SKIL,MECOM,RORC,SDCBP,MLLT3,CDKN2C,SYF2,CDK11B,PF4,RBM19,CD9,PRMT3,NUPR1,EIF4EBP1,ADGRG1,NEDD4,PLSCR1,LMO2,NDN,LYL1,NFKBIZ,H2-AA,MYCN,TGM2,EGR1,CITED2,SPNS2,CLDN5,KDM7A,S100A1,ZFP36,GPR18…	3473	220	91
GO:0007154	BP	cell communication	0.00135	TSPAN32,BCL11A,RAMP2,FBXO9,VRK3,APOE,RAB11A,NDRG1,FCER1A,POR,MEF2C,KIT,CTNNB1,HNRNPL,SLAMF1,DYRK3,MFNG,LIMS1,TSPAN13,PPP2R5E,FUT8,FOS,GADD45G,PBK,CLU,FYB,ANGPT1,SLA,GRINA,NR4A1,KRT18,CDKN1A,ENPP5,PIM1,DUSP1,CD74,ACSL5,CD63,IFITM3,TSPAN4,CASP12,RGS18,RGS1,GLUL,SELP,ATF3,NR4A2,HSPA5,GAPVD1,RBM38,CAR2,PROCR,SKIL,MECOM,RORC,SDCBP,MLLT3,PRDX1,CDK11B,PF4,CD9,NUPR1,SH2B1,EIF4EBP1,MT2,MT1,ADGRG1,NEDD4,PL…	3740	220	96
GO:0007165	BP	signal transduction	0.00166	TSPAN32,BCL11A,RAMP2,FBXO9,VRK3,APOE,NDRG1,FCER1A,POR,MEF2C,KIT,CTNNB1,SLAMF1,DYRK3,MFNG,LIMS1,TSPAN13,PPP2R5E,FUT8,FOS,GADD45G,PBK,CLU,FYB,ANGPT1,SLA,GRINA,NR4A1,KRT18,CDKN1A,PIM1,DUSP1,CD74,ACSL5,CD63,IFITM3,TSPAN4,CASP12,RGS18,RGS1,SELP,ATF3,NR4A2,HSPA5,GAPVD1,RBM38,CAR2,PROCR,SKIL,MECOM,RORC,SDCBP,MLLT3,PRDX1,CDK11B,PF4,CD9,NUPR1,SH2B1,EIF4EBP1,MT2,MT1,ADGRG1,NEDD4,PLSCR1,GNG11,LPAR6,NDN,NFKB…	3436	220	90
GO:0006952	BP	defense response	0.0024	TSPAN32,FBXO9,APOE,FCER1A,MEF2C,KIT,SLAMF1,SLPI,HIST1H2BC,DDX41,PBK,CLU,SLA,CD74,IFITM3,SELP,MECOM,PRDX1,PF4,NT5C3,NUPR1,PLSCR1,NFKBIZ,H2-AA,TGM2,CTSG,TNIP3,ZFP36,JUN,SOCS3,BCL2,H2-Q7,PRCP,H2-T23,LYZ2,H2-AB1,WDFY1	952	220	37
GO:0035914	BP	skeletal muscle cell differentiation	0.00246	MEF2C,BTG2,FOS,NR4A1,ATF3,NUPR1,EGR1,CITED2	47	220	8
GO:0043069	BP	negative regulation of programmed cell death	0.0027	RAMP2,APOE,POR,MEF2C,KIT,CTNNB1,DYRK3,SRSF6,BTG2,TSC22D1,CLU,OXR1,ANGPT1,GRINA,NR4A1,KRT18,CDKN1A,PIM1,DUSP1,CD74,NR4A2,HSPA5,MECOM,CDK11B,PF4,MT1,CITED2,JUN,SOCS3,BCL2	685	220	30
GO:0023052	BP	signaling	0.00335	TSPAN32,BCL11A,RAMP2,FBXO9,VRK3,APOE,RAB11A,NDRG1,FCER1A,POR,MEF2C,KIT,CTNNB1,SLAMF1,DYRK3,MFNG,LIMS1,TSPAN13,PPP2R5E,FUT8,FOS,GADD45G,PBK,CLU,FYB,ANGPT1,SLA,GRINA,NR4A1,KRT18,CDKN1A,PIM1,EHD3,DUSP1,CD74,ACSL5,CD63,IFITM3,TSPAN4,CASP12,RGS18,RGS1,GLUL,SELP,ATF3,NR4A2,HSPA5,GAPVD1,RBM38,CAR2,PROCR,SKIL,MECOM,RORC,SDCBP,MLLT3,PRDX1,CDK11B,PF4,CD9,NUPR1,SH2B1,EIF4EBP1,MT2,MT1,ADGRG1,NEDD4,PLSCR1,GNG…	3702	220	94
GO:0042981	BP	regulation of apoptotic process	0.00571	RAMP2,APOE,POR,MEF2C,CTNNB1,DYRK3,SRSF6,BTG2,GADD45G,TSC22D1,CLU,OXR1,ANGPT1,GRINA,NR4A1,KRT18,CDKN1A,PIM1,DUSP1,CD74,ACSL5,CASP12,ATF3,NR4A2,HSPA5,SKIL,CDK11B,PF4,NUPR1,MT1,PLSCR1,TGM2,EGR1,CITED2,ZFP36,JUN,SOCS3,ALDH1A1,RHOB,BCL2,LDHA	1154	220	41
GO:0032501	BP	multicellular organismal process	0.00768	TSPAN32,BCL11A,RAMP2,CPA3,VWF,APOE,PRKAR2B,RAB11A,NDRG1,FCER1A,POR,MEF2C,KIT,PGRMC1,CTNNB1,SLAMF1,FLI1,DYRK3,H3F3B,SRSF6,MFNG,VMP1,BTG2,ID2,FUT8,TMED10,FOS,CTSB,CLU,OXR1,ANGPT1,ALCAM,MUC13,NR4A1,CDKN1A,FHL1,TMEM176A,PIM1,EHD3,DUSP1,CD74,SAT1,CD63,PAM,SELP,ATF3,NR4A2,HSPA5,CAR2,PROCR,SKIL,MECOM,RORC,SDCBP,MLLT3,CDKN2C,SYF2,CDK11B,PF4,RBM19,CD9,PRMT3,NUPR1,EIF4EBP1,ADGRG1,NEDD4,PLSCR1,LMO2,NDN,LYL1…	4373	220	105
GO:0060548	BP	negative regulation of cell death	0.00781	RAMP2,APOE,POR,MEF2C,KIT,CTNNB1,DYRK3,SRSF6,BTG2,CTSB,TSC22D1,CLU,OXR1,ANGPT1,GRINA,NR4A1,KRT18,CDKN1A,PIM1,DUSP1,CD74,NR4A2,HSPA5,MECOM,CDK11B,PF4,MT1,CITED2,JUN,SOCS3,BCL2	760	220	31
GO:0007519	BP	skeletal muscle tissue development	0.011	MEF2C,CTNNB1,BTG2,FOS,NR4A1,ATF3,SKIL,NUPR1,EGR1,CITED2,BCL2	118	220	11
GO:0048002	BP	antigen processing and presentation of peptide antigen	0.0118	CD74,H2-AA,H2-DMA,H2-Q7,H2-T23,H2-D1,H2-AB1	41	220	7
GO:0033554	BP	cellular response to stress	0.012	APOE,NDRG1,FCER1A,DNAJB1,MEF2C,CTNNB1,HNRNPL,SLAMF1,DYRK3,BTG2,ID2,FUT8,FOS,GADD45G,PBK,CLU,OXR1,GRINA,CDKN1A,CD74,CASP12,GLUL,ATF3,NR4A2,HSPA5,RBM38,CAR2,SKIL,MECOM,PRDX1,SYF2,NUPR1,EIF4EBP1,NEDD4,PLSCR1,UBA7,EGR1,CITED2,GSTM2,ZFP36,JUN,RHOB,BCL2,SERPINB6A,CCND1,CHD2	1408	220	46
GO:0002504	BP	antigen processing and presentation of peptide or polysaccharide antigen via MHC class II	0.0123	CD74,H2-AA,H2-DMA,H2-EB1,H2-AB1	16	220	5
GO:0048522	BP	positive regulation of cellular process	0.0134	KLF6,BCL11A,RAMP2,VRK3,APOE,RAB11A,FCER1A,POR,MEF2C,KIT,CTNNB1,HNRNPL,SLAMF1,FLI1,SRSF6,MFNG,LIMS1,UBE2D1,BTG2,ID2,FOS,GADD45G,DDX41,TSC22D1,CLU,ANGPT1,SLA,NR4A1,CDKN1A,PIM1,DUSP1,CD74,ACSL5,CD63,CASP12,GLUL,SELP,ATF3,NR4A2,HSPA5,RBM38,CAR2,SKIL,MECOM,CCNL1,RORC,SDCBP,MLLT3,SYF2,PF4,RAB38,NUPR1,SH2B1,EIF4EBP1,ADGRG1,NEDD4,PLSCR1,LMO2,LPAR6,NDN,LYL1,IRF2BPL,NFKBIZ,H2-AA,MYCN,TGM2,EGR1,CITED2,CLDN5…	3705	220	92
GO:0060538	BP	skeletal muscle organ development	0.0153	MEF2C,CTNNB1,BTG2,FOS,NR4A1,ATF3,SKIL,NUPR1,EGR1,CITED2,BCL2	122	220	11
GO:0002573	BP	myeloid leukocyte differentiation	0.0154	MEF2C,KIT,CTNNB1,ID2,FOS,CD74,CAR2,PF4,CITED2,GPR183,JUN,JUNB,PRTN3	172	220	13
GO:0043066	BP	negative regulation of apoptotic process	0.0154	RAMP2,APOE,POR,MEF2C,CTNNB1,DYRK3,SRSF6,BTG2,TSC22D1,CLU,OXR1,ANGPT1,GRINA,NR4A1,KRT18,CDKN1A,PIM1,DUSP1,CD74,NR4A2,HSPA5,CDK11B,PF4,MT1,CITED2,JUN,SOCS3,BCL2	669	220	28
GO:0048518	BP	positive regulation of biological process	0.0166	KLF6,BCL11A,RAMP2,VRK3,APOE,RAB11A,FCER1A,POR,MEF2C,KIT,PGRMC1,CTNNB1,HNRNPL,SLAMF1,FLI1,SRSF6,MFNG,LIMS1,UBE2D1,BTG2,ID2,FOS,GADD45G,DDX41,TSC22D1,CLU,ANGPT1,SLA,NR4A1,CDKN1A,FHL1,PIM1,EHD3,DUSP1,CD74,ACSL5,CD63,CASP12,GLUL,SELP,ATF3,NR4A2,HSPA5,RBM38,CAR2,SKIL,MECOM,CCNL1,RORC,SDCBP,MLLT3,SYF2,PF4,RBM19,RAB38,NUPR1,SH2B1,EIF4EBP1,ADGRG1,NEDD4,PLSCR1,LMO2,LPAR6,NDN,LYL1,IRF2BPL,NFKBIZ,H2-AA,MYCN…	4106	220	99
GO:0032870	BP	cellular response to hormone stimulus	0.0188	RAMP2,POR,MEF2C,KIT,CTNNB1,FOS,CTSB,NR4A1,DUSP1,NR4A2,CAR2,RORC,EIF4EBP1,NEDD4,LMO2,ZFP36,RAP1B,JUN,JUNB,SOCS3,PRCP,SRSF3	456	220	22
GO:0010035	BP	response to inorganic substance	0.0206	GSTT1,MEF2C,KIT,ID2,FOS,NR4A1,DUSP1,PAM,NR4A2,HSPA5,CAR2,PRDX1,CD9,MT2,MT1,JUN,JUNB,RHOB,BCL2,LDHA,CCND1	424	220	21
GO:0030099	BP	myeloid cell differentiation	0.0211	MEF2C,KIT,CTNNB1,FLI1,DYRK3,ID2,FOS,CD74,CAR2,PF4,PLSCR1,LMO2,CITED2,ZFP36,GPR183,JUN,JUNB,PRTN3	325	220	18
GO:0051094	BP	positive regulation of developmental process	0.0243	BCL11A,RAMP2,APOE,RAB11A,POR,MEF2C,KIT,CTNNB1,SRSF6,LIMS1,ID2,FOS,CLU,PIM1,CD74,HSPA5,CAR2,SKIL,MECOM,SDCBP,PF4,RBM19,NFKBIZ,H2-AA,EGR1,CITED2,CLDN5,S100A1,ZFP36,TACSTD2,JUN,JUNB,SOCS3,RHOB,BCL2,CCND1	1009	220	36
GO:0006955	BP	immune response	0.0259	FBXO9,FCER1A,MEF2C,KIT,SLAMF1,SLPI,HIST1H2BC,MFNG,FYB,ANGPT1,SLA,ALCAM,CD74,IFITM3,RORC,PRDX1,TINAGL1,PF4,NEDD4,PLSCR1,SBSPON,NFKBIZ,H2-AA,H2-DMA,CTSG,SPNS2,TNIP3,GPR183,BCL2,H2-Q7,H2-EB1,H2-T23,H2-D1,H2-AB1,WDFY1	970	220	35
GO:0045321	BP	leukocyte activation	0.0295	TSPAN32,BCL11A,NDRG1,FCER1A,MEF2C,KIT,CTNNB1,SLAMF1,MFNG,ID2,CLU,CDKN1A,CD74,RORC,PRDX1,NEDD4,PLSCR1,LYL1,NFKBIZ,H2-AA,EGR1,GPR183,JUN,BCL2,H2-T23,H2-AB1	616	220	26
GO:0009636	BP	response to toxic substance	0.0333	GSTT1,APOE,FOS,CDKN1A,DUSP1,NR4A2,PRDX1,NUPR1,EIF4EBP1,MT2,MT1,EGR1,GSTM2,CLDN5,JUN,ALDH1A1,RHOB,BCL2,LDHA,CCND1	403	220	20
GO:0050794	BP	regulation of cellular process	0.0436	KLF6,TSPAN32,BCL11A,RAMP2,FBXO9,VRK3,APOE,PRKAR2B,RAB11A,NDRG1,FCER1A,DNAJB1,POR,MEF2C,KIT,PGRMC1,CTNNB1,HNRNPL,SLAMF1,FLI1,DYRK3,H3F3B,SRSF6,SLPI,MFNG,LIMS1,UBE2D1,TMPO,BTG2,TSPAN13,ID2,PPP2R5E,FUT8,TMED10,FOS,EIF5,GADD45G,DDX41,CTSB,TSC22D1,PBK,CLU,FYB,OXR1,ANGPT1,SLA,GRINA,NR4A1,KRT18,CDKN1A,FHL1,TMEM176A,PIM1,EHD3,DUSP1,CD74,ACSL5,SAT1,CD63,IFITM3,TSPAN4,CASP12,PAM,RGS18,RGS1,GLUL,SELP,ATF3,N…	7099	220	148
GO:0042611	CC	MHC protein complex	3.56e-06	CD74,H2-AA,H2-DMA,H2-Q7,H2-EB1,H2-T23,H2-D1,H2-AB1	22	220	8
GO:0042613	CC	MHC class II protein complex	0.000771	CD74,H2-AA,H2-DMA,H2-EB1,H2-AB1	10	220	5
GO:0098552	CC	side of membrane	0.000885	S100A6,APOE,FCER1A,KIT,SLAMF1,CANX,CTSB,SLA,ALCAM,CD74,RGS1,SELP,RORC,CD69,CD9,GNG11,H2-AA,H2-Q7,H2-T23,H2-D1,H2-AB1,LY6A	379	220	22
GO:0009897	CC	external side of plasma membrane	0.00586	APOE,FCER1A,KIT,SLAMF1,CTSB,ALCAM,CD74,SELP,RORC,CD69,CD9,H2-AA,H2-D1,H2-AB1,LY6A	210	220	15
GO:0009986	CC	cell surface	0.00659	TSPAN32,RAMP2,APOE,FCER1A,KIT,SLAMF1,CTSB,CLU,ALCAM,CD74,CD63,IFITM3,PAM,SELP,HSPA5,RORC,CD69,CD9,H2-AA,H2-DMA,H2-Q7,H2-T23,H2-D1,H2-AB1,LY6A	531	220	25
GO:0035976	CC	transcription factor AP-1 complex	0.0489	FOS,JUN,JUNB	4	220	3
GO:0031982	CC	vesicle	0.0495	CPA3,VWF,APOE,RAB11A,NDRG1,KIT,SLAMF1,CANX,TMED10,CTSB,CLU,MCPT8,SLA,EHD3,AP3S1,CD74,CD63,IFITM3,TSPAN4,PAM,SELP,GAPVD1,SKIL,SDCBP,PF4,CD9,RAB38,ZNRF1,ADGRL4,CTSG,SPNS2,GCHFR,ZG16,NRGN,RHOB,PRTN3,H2-Q7,H2-T23,LYZ2,VMA21,H2-D1,H2-AB1,WDFY1,SLC48A1	1395	220	44
GO:0000982	MF	transcription factor activity, RNA polymerase II proximal promoter sequence-specific DNA binding	0.00123	KLF6,BCL11A,MEF2C,FLI1,BTG2,FOS,TSC22D1,NR4A1,ATF3,NR4A2,SKIL,RORC,PLSCR1,NDN,MYCN,EGR1,PBX1,JUN,JUNB	295	220	19
GO:0005515	MF	protein binding	0.00244	BCL11A,S100A6,VWF,VRK3,APOE,PRKAR2B,RAB11A,NDRG1,DNAJB1,POR,MEF2C,KIT,CTNNB1,HNRNPL,SLAMF1,DYRK3,H3F3B,SRSF6,SLPI,HIST1H2BC,MFNG,LIMS1,UBE2D1,TMPO,CANX,BTG2,TSPAN13,ID2,RRM2,FUT8,TMED10,FOS,EIF5,DDX41,KTN1,CTSB,TSC22D1,CLU,FYB,ANGPT1,SLA,GRINA,ALCAM,MUC13,TUBA1B,NR4A1,KRT18,CDKN1A,FHL1,TMEM176A,PIM1,EHD3,DUSP1,CD74,SAT1,CD63,TSPAN4,CASP12,PAM,RGS1,GLUL,SELP,ATF3,NR4A2,HSPA5,GAPVD1,UBE2L6,PROCR,SK…	6262	220	139
GO:0001228	MF	DNA-binding transcription activator activity, RNA polymerase II-specific	0.00626	KLF6,MEF2C,FLI1,FOS,TSC22D1,NR4A1,NR4A2,MECOM,PLSCR1,LMO2,NDN,MYCN,EGR1,PBX1,JUN,JUNB,IER2	268	220	17
GO:0001077	MF	proximal promoter DNA-binding transcription activator activity, RNA polymerase II-specific	0.00898	KLF6,MEF2C,FLI1,FOS,TSC22D1,NR4A1,NR4A2,PLSCR1,NDN,MYCN,EGR1,PBX1,JUN,JUNB	190	220	14
GO:0000981	MF	DNA-binding transcription factor activity, RNA polymerase II-specific	0.0276	KLF6,BCL11A,MEF2C,FLI1,BTG2,FOS,TSC22D1,NR4A1,ATF3,NR4A2,SKIL,MECOM,RORC,PLSCR1,LMO2,NDN,LYL1,MYCN,EGR1,PBX1,JUN,JUNB,IER2	503	220	23
HP:0010783	hp	Erythema	0.000685	KIT,CTSB,CDKN1A,SAT1,CDKN2C,H2-Q7,H2-EB1,H2-T23,H2-D1,H2-AB1	79	50	10
HP:0002103	hp	Abnormality of the pleura	0.0372	BCL2,PRTN3,H2-Q7,H2-EB1,H2-T23,CCND1,H2-D1	55	50	7
KEGG:04612	keg	Antigen processing and presentation	1.15e-05	CANX,CTSB,CD74,HSPA5,H2-AA,H2-DMA,H2-Q7,H2-EB1,H2-T23,H2-D1,H2-AB1	59	128	11
KEGG:05202	keg	Transcriptional misregulation in cancer	0.000298	MEF2C,FLI1,H3F3B,ID2,FUT8,GADD45G,CDKN1A,MLLT3,CDKN2C,NUPR1,LMO2,LYL1,NFKBIZ,MYCN,PBX1	151	128	15
KEGG:04514	keg	Cell adhesion molecules (CAMs)	0.00052	ESAM,ALCAM,SELP,H2-AA,H2-DMA,CLDN5,JAM2,H2-Q7,H2-EB1,H2-T23,H2-D1,H2-AB1	102	128	12
KEGG:05320	keg	Autoimmune thyroid disease	0.000973	H2-AA,H2-DMA,H2-Q7,H2-EB1,H2-T23,H2-D1,H2-AB1	33	128	7
KEGG:05330	keg	Allograft rejection	0.0012	H2-AA,H2-DMA,H2-Q7,H2-EB1,H2-T23,H2-D1,H2-AB1	34	128	7
KEGG:05332	keg	Graft-versus-host disease	0.00147	H2-AA,H2-DMA,H2-Q7,H2-EB1,H2-T23,H2-D1,H2-AB1	35	128	7
KEGG:05310	keg	Asthma	0.00243	FCER1A,H2-AA,H2-DMA,H2-EB1,H2-AB1	16	128	5
KEGG:05166	keg	Human T-cell leukemia virus 1 infection	0.00263	CTNNB1,CANX,FOS,CDKN1A,ATF3,CDKN2C,H2-AA,H2-DMA,EGR1,ZFP36,JUN,H2-Q7,H2-EB1,H2-T23,CCND1,H2-D1,H2-AB1	225	128	17
KEGG:05416	keg	Viral myocarditis	0.00275	H2-AA,H2-DMA,H2-Q7,H2-EB1,H2-T23,CCND1,H2-D1,H2-AB1	52	128	8
KEGG:04940	keg	Type I diabetes mellitus	0.00368	H2-AA,H2-DMA,H2-Q7,H2-EB1,H2-T23,H2-D1,H2-AB1	40	128	7
KEGG:05168	keg	Herpes simplex infection	0.00945	SRSF6,FOS,CD74,H2-AA,H2-DMA,JUN,SOCS3,H2-Q7,H2-EB1,H2-T23,SRSF3,H2-D1,H2-AB1	157	128	13
KEGG:05323	keg	Rheumatoid arthritis	0.01	ATP6V1D,FOS,ANGPT1,H2-AA,H2-DMA,JUN,H2-EB1,H2-AB1	62	128	8
KEGG:04145	keg	Phagosome	0.025	CANX,ATP6V1D,TUBA1B,H2-AA,H2-DMA,TUBA1C,H2-Q7,H2-EB1,H2-T23,H2-D1,H2-AB1	129	128	11
REAC:R-MMU-109582	rea	Hemostasis	0.00196	VWF,ESAM,PRKAR2B,H3F3B,CLU,ANGPT1,EHD3,CD74,CD63,SELP,PROCR,PF4,CD9,SH2B1,GNG11,F2RL3,JAM2,RHOB,MMRN1,PRTN3,NFE2,SERPINB6A,PRCP	424	130	23
REAC:R-MMU-140877	rea	Formation of Fibrin Clot (Clotting Cascade)	0.0203	VWF,PROCR,PF4,PRTN3,PRCP	23	130	5

## Sheet: S7C_scores_diff_test
Supplementary Table S7: Enrichment analysis of aging markers
Supplementary Table 7C: Aging feature score differences per cluster. In each cluster Student's t tests were performed on feature scores between young versus old cells in batch A and B separately. The two p-values for each gene were combined using the Tipett’s method (minimum_p_pval column).
Feature	Cluster name	Group	minimump_p_val	max_pval	A_p_val	A_avg_diff	B_p_val	B_avg_diff	min_avg_diff
HLOD	tgf	down in Aged vs Young	1.80145e-23	0.0575967	9.00724e-24	-0.255168	0.0575967	-0.188869	-0.188869
AgingSvendsen	tgf	up in Aged vs Young	1.2108e-73	0.00101321	6.054e-74	0.250825	0.00101321	0.200691	0.200691
HEM	tgf	up in Aged vs Young	1.07919e-48	0.0015023	5.39596e-49	0.312899	0.0015023	0.219098	0.219098
TMC	tgf	up in Aged vs Young	4.33039e-47	0.00039904	2.1652e-47	0.351259	0.00039904	0.298455	0.298455
CAM	tgf	up in Aged vs Young	1.1106e-43	0.000200356	5.55298e-44	0.366747	0.000200356	0.340689	0.340689
MHC	tgf	up in Aged vs Young	1.49498e-23	0.0002152	7.47491e-24	0.385415	0.0002152	0.474631	0.385415
HLOD	np1	down in Aged vs Young	4.22297e-67	1.50058e-39	2.11149e-67	-0.230277	1.50058e-39	-0.204179	-0.204179
AgingSvendsen	np1	up in Aged vs Young	1.38337e-202	1.12973e-115	6.91685e-203	0.260688	1.12973e-115	0.254228	0.254228
HEM	np1	up in Aged vs Young	1.24903e-126	6.09593e-67	6.24515e-127	0.298466	6.09593e-67	0.26079	0.26079
TMC	np1	up in Aged vs Young	3.43806e-112	5.21279e-54	1.71903e-112	0.332652	5.21279e-54	0.301845	0.301845
MHC	np1	up in Aged vs Young	5.86002e-25	1.77651e-23	2.93001e-25	0.286948	1.77651e-23	0.429308	0.286948
CAM	np1	up in Aged vs Young	7.19802e-80	2.33795e-46	3.59901e-80	0.335675	2.33795e-46	0.348456	0.335675
HLOD	np2	down in Aged vs Young	2.46396e-86	5.54836e-55	1.23198e-86	-0.218226	5.54836e-55	-0.215617	-0.215617
HEM	np2	up in Aged vs Young	3.05263e-156	6.07126e-82	1.52631e-156	0.258381	6.07126e-82	0.214386	0.214386
AgingSvendsen	np2	up in Aged vs Young	4.19254e-224	1.93947e-199	2.09627e-224	0.226203	1.93947e-199	0.249478	0.226203
TMC	np2	up in Aged vs Young	4.11704e-114	5.54512e-88	2.05852e-114	0.267349	5.54512e-88	0.271957	0.267349
MHC	np2	up in Aged vs Young	1.06553e-30	1.58332e-24	5.32765e-31	0.284767	1.58332e-24	0.320977	0.284767
CAM	np2	up in Aged vs Young	8.69248e-105	2.00249e-76	4.34624e-105	0.326266	2.00249e-76	0.33544	0.326266
HLOD	ifn	down in Aged vs Young	5.66252e-30	1.55092e-19	2.83126e-30	-0.290399	1.55092e-19	-0.311725	-0.290399
AgingSvendsen	ifn	up in Aged vs Young	6.74892e-55	1.83761e-44	1.83761e-44	0.218697	3.37446e-55	0.2458	0.218697
HEM	ifn	up in Aged vs Young	7.60164e-35	4.06492e-24	3.80082e-35	0.292937	4.06492e-24	0.255589	0.255589
TMC	ifn	up in Aged vs Young	5.71902e-28	1.32961e-25	1.32961e-25	0.287969	2.85951e-28	0.307657	0.287969
CAM	ifn	up in Aged vs Young	6.9766e-21	6.2884e-21	6.2884e-21	0.385552	3.4883e-21	0.433864	0.385552
MHC	ifn	up in Aged vs Young	2.37674e-11	5.20139e-10	5.20139e-10	0.495225	1.18837e-11	0.59461	0.495225
HLOD	np3	down in Aged vs Young	3.72566e-80	6.93358e-70	6.93358e-70	-0.21832	1.86283e-80	-0.22558	-0.21832
AgingSvendsen	np3	up in Aged vs Young	3.57293e-222	2.2269e-149	2.2269e-149	0.203889	1.78647e-222	0.220031	0.203889
HEM	np3	up in Aged vs Young	3.70155e-115	2.16851e-110	2.16851e-110	0.253339	1.85078e-115	0.242924	0.242924
TMC	np3	up in Aged vs Young	7.79915e-127	3.66665e-90	3.66665e-90	0.269603	3.89958e-127	0.284708	0.269603
CAM	np3	up in Aged vs Young	1.03163e-104	2.33623e-84	2.33623e-84	0.329036	5.15815e-105	0.344286	0.329036
MHC	np3	up in Aged vs Young	8.05783e-53	8.86522e-38	8.86522e-38	0.352512	4.02891e-53	0.435432	0.352512
HLOD	np4	down in Aged vs Young	4.45265e-102	1.27977e-32	2.22633e-102	-0.283849	1.27977e-32	-0.264766	-0.264766
AgingSvendsen	np4	up in Aged vs Young	1.25065e-163	1.05845e-82	6.25325e-164	0.230197	1.05845e-82	0.22467	0.22467
HEM	np4	up in Aged vs Young	3.14252e-145	2.48293e-43	1.57126e-145	0.294086	2.48293e-43	0.255364	0.255364
TMC	np4	up in Aged vs Young	7.55915e-109	1.57146e-45	3.77958e-109	0.307661	1.57146e-45	0.301344	0.301344
CAM	np4	up in Aged vs Young	2.77004e-115	3.01538e-36	1.38502e-115	0.365197	3.01538e-36	0.359672	0.359672
MHC	np4	up in Aged vs Young	9.56545e-61	8.40512e-24	4.78272e-61	0.409562	8.40512e-24	0.474505	0.409562
HLOD	diff	down in Aged vs Young	3.93164e-138	2.19884e-96	2.19884e-96	-0.245024	1.96582e-138	-0.252917	-0.245024
AgingSvendsen	diff	up in Aged vs Young	1.07399e-179	1.53689e-91	1.53689e-91	0.126333	5.36995e-180	0.157824	0.126333
TMC	diff	up in Aged vs Young	4.83597e-154	3.82065e-90	3.82065e-90	0.222902	2.41799e-154	0.26571	0.222902
HEM	diff	up in Aged vs Young	1.8755e-146	9.77489e-109	9.77489e-109	0.2341	9.3775e-147	0.227995	0.227995
CAM	diff	up in Aged vs Young	9.80333e-108	8.44623e-83	8.44623e-83	0.282768	4.90166e-108	0.309366	0.282768
MHC	diff	up in Aged vs Young	1.10415e-68	2.10111e-58	2.10111e-58	0.40729	5.52075e-69	0.453506	0.40729
HLOD	rep	down in Aged vs Young	3.89081e-58	4.71991e-41	4.71991e-41	-0.186376	1.9454e-58	-0.182263	-0.182263
AgingSvendsen	rep	up in Aged vs Young	1.72039e-94	5.31908e-52	5.31908e-52	0.135974	8.60196e-95	0.148728	0.135974
HEM	rep	up in Aged vs Young	2.87219e-81	3.37015e-57	3.37015e-57	0.214274	1.4361e-81	0.21108	0.21108
TMC	rep	up in Aged vs Young	1.02307e-81	1.31815e-50	1.31815e-50	0.236904	5.11537e-82	0.244132	0.236904
CAM	rep	up in Aged vs Young	5.40073e-61	7.53274e-41	7.53274e-41	0.238591	2.70037e-61	0.253018	0.238591
MHC	rep	up in Aged vs Young	7.79481e-34	1.18979e-24	1.18979e-24	0.289737	3.89741e-34	0.324459	0.289737
HLOD	div	down in Aged vs Young	1.0091e-27	3.87488e-17	3.87488e-17	-0.173846	5.04548e-28	-0.21558	-0.173846
AgingSvendsen	div	up in Aged vs Young	2.95147e-36	4.28047e-19	4.28047e-19	0.109782	1.47574e-36	0.121935	0.109782
CAM	div	up in Aged vs Young	5.96333e-33	1.7036e-08	1.7036e-08	0.149512	2.98167e-33	0.242465	0.149512
HEM	div	up in Aged vs Young	2.40773e-37	2.32148e-18	2.32148e-18	0.180082	1.20386e-37	0.185196	0.180082
TMC	div	up in Aged vs Young	3.54975e-31	9.58111e-17	9.58111e-17	0.2073	1.77488e-31	0.19666	0.19666
MHC	div	up in Aged vs Young	3.07757e-21	1.48675e-06	1.48675e-06	0.195068	1.53879e-21	0.316443	0.195068
HLOD	pMk	down in Aged vs Young	0.0316	0.1366	0.1366	-0.0425687	0.0159268	-0.0653773	-0.0425687
MHC	pMk	up in Aged vs Young	1	0.438071	0.00697366	0.120613	0.438071	0.0529929	0.0529929
AgingSvendsen	pMk	up in Aged vs Young	4.34067e-21	3.31076e-08	3.31076e-08	0.100237	2.17033e-21	0.14649	0.100237
CAM	pMk	up in Aged vs Young	9.98417e-05	0.000136302	4.99221e-05	0.124661	0.000136302	0.156911	0.124661
TMC	pMk	up in Aged vs Young	9.29336e-11	3.60372e-07	4.64668e-11	0.199503	3.60372e-07	0.160723	0.160723
HEM	pMk	up in Aged vs Young	1.95129e-13	4.60095e-12	4.60095e-12	0.223849	9.75646e-14	0.21776	0.21776
HLOD	pL1	down in Aged vs Young	1.8702e-06	0.282453	9.351e-07	-0.29914	0.282453	-0.093271	-0.093271
AgingSvendsen	pL1	up in Aged vs Young	1.25468e-07	0.00414634	6.27338e-08	0.129883	0.00414634	0.137119	0.129883
CAM	pL1	up in Aged vs Young	0.0057019	0.0937853	0.00285502	0.195879	0.0937853	0.218052	0.195879
TMC	pL1	up in Aged vs Young	7.29282e-09	0.0426521	3.64641e-09	0.328513	0.0426521	0.180371	0.180371
HEM	pL1	up in Aged vs Young	4.11198e-08	0.00259833	2.05599e-08	0.286049	0.00259833	0.267894	0.267894
MHC	pL1	up in Aged vs Young	1	0.569343	0.569343	0.0761405	0.219619	0.279572	0.0761405
HLOD	pEr	down in Aged vs Young	0.000126737	0.48462	6.33703e-05	-0.0928118	0.48462	-0.0238567	-0.0238567
HEM	pEr	up in Aged vs Young	0.000232066	0.591203	0.00011604	0.0518234	0.591203	0.0117851	0.0117851
AgingSvendsen	pEr	up in Aged vs Young	0.0108793	0.0706338	0.0054545	0.0282324	0.0706338	0.0293813	0.0282324
TMC	pEr	up in Aged vs Young	0.000134581	0.0429382	6.72926e-05	0.0819709	0.0429382	0.0560135	0.0560135
CAM	pEr	up in Aged vs Young	8.09588e-05	0.00823524	4.04802e-05	0.0727776	0.00823524	0.0744107	0.0727776
MHC	pEr	up in Aged vs Young	0.00212771	0.0670615	0.00106442	0.0865068	0.0670615	0.074935	0.074935
HLOD	pNeu	down in Aged vs Young	0.000242945	0.532554	0.00012148	-0.0884623	0.532554	-0.0205459	-0.0205459
HEM	pNeu	down in Aged vs Young	1	0.279529	2.73026e-06	0.077695	0.279529	-0.0239672
AgingSvendsen	pNeu	down in Aged vs Young	1	0.377075	3.54963e-05	0.0373206	0.377075	-0.012212
TMC	pNeu	down in Aged vs Young	1	0.692459	0.00221708	0.061868	0.692459	-0.0117915
CAM	pNeu	up in Aged vs Young	5.71576e-06	0.154728	2.85788e-06	0.107884	0.154728	0.0491506	0.0491506
MHC	pNeu	up in Aged vs Young	0.000286154	0.22068	0.000143087	0.124406	0.22068	0.0700606	0.0700606
HLOD	pMast	down in Aged vs Young	0.670854	0.836519	0.426288	-0.025486	0.836519	-0.00930116	-0.00930116
AgingSvendsen	pMast	up in Aged vs Young	0.0031999	0.00219812	0.00160123	0.0441201	0.00219812	0.0710085	0.0441201
HEM	pMast	up in Aged vs Young	0.0031019	0.0339315	0.00155215	0.0751234	0.0339315	0.0633492	0.0633492
MHC	pMast	up in Aged vs Young	0.212398	0.197269	0.11253	0.119438	0.197269	0.0669423	0.0669423
CAM	pMast	up in Aged vs Young	0.0807463	0.0549436	0.0549436	0.0793036	0.0412228	0.0676038	0.0676038
TMC	pMast	up in Aged vs Young	0.000482933	0.0202488	0.000241495	0.121789	0.0202488	0.0950671	0.0950671
