# Supplementary material for: Single-cell RNA-seq reveals a concomitant delay in differentiation and cell cycle of aged hematopoietic stem cells
Source: BMC Biol. 2021 Feb 1;19:19. doi: 10.1186/s12915-021-00955-z (PMC7851934; doi:10.1186/s12915-021-00955-z)
Supplement: Supplementary file 9 — Additional file 9: Table S8. [file 12915_2021_955_MOESM9_ESM.xlsx]

## Sheet: Read me
Supplementary Table 8 : Differential expression tests on Monocle states
Sheet	Information content
S8A_stateSignatures	Signature markers of Monocle states.
	Thresholds: average difference (avg_diff one state vs all others) > 0.015 and p adjusted value (p_val_adj Student's t test, Bonferonni correction) < 0.05
S8B_stateGeneMarkers	Gene markers of Monocle states.
	Thresholds: average log fold change (avg_logFC one state vs all other) > 0.25 and p adjusted value (p_val_adj Wilcoxon rank sum test, Bonferonni correction) < 0.05
S8C_DiffTestState2vs4	Differential gene expression test between Monocle state 2 and 4.
	Thresholds: average log fold change (avg_logFC state 2 vs state 4) > 0.25 and p adjusted value (p_val_adj Wilcoxon rank sum test, Bonferonni correction) < 0.05

## Sheet: S8A_stateSignatures
Supplementary Table 8 : Differential expression tests on Monocle states
Supplementary Table 8A: Signature markers of Monocle states. Thresholds: average difference (avg_diff one state vs all others) > 0.015 and p adjusted value (p_val_adj Student's t test, Bonferonni correction) < 0.05
state	signature	p_val_adj	p_val	avg_diff
1	Mm-LT-HSC-Venezia	0	0	0.103551
1	Svendsen	0	0	0.0651683
1	HSC-Chambers	0	0	0.0421903
1	Mm-Adult-HSC-UP-Venezia	0	0	0.0346984
1	Mm-Quiescence-Venezia	0	0	0.029938
1	Mm-HSC-Ramalho	0	0	0.0200193
2	Mm-HSC-Tcf7-Wu	3.84171e-106	1.67031e-107	0.0241848
2	Mm-HSC-Runx1-Wu	4.21881e-99	1.83427e-100	0.0242248
2	NaiveT-Chambers	2.52212e-12	1.09657e-13	0.015376
2	Diff-Chambers	7.29314e-09	3.17093e-10	0.0167994
4	Mm-HSC-Runx1-Wu	2.46251e-101	1.07066e-102	0.0344838
4	Mm-Proliferation-Venezia	5.7957e-84	2.51987e-85	0.0496323
4	Mm-HSC-Tcf7-Wu	1.22587e-70	5.32987e-72	0.0193729
4	Diff-Chambers	4.86755e-37	2.11633e-38	0.0332517
4	Novel-HSC-regul-polar-Ting	9.71056e-09	4.22198e-10	0.0295895
5	Mm-Proliferation-Venezia	0	0	0.136207
5	MGA-MEP	0	0	0.0647897
5	N.er-Chambers	1.0742e-179	4.67044e-181	0.0169884
5	Novel-HSC-regul-polar-Ting	4.40385e-44	1.91472e-45	0.0386489

## Sheet: S8B_stateGeneMarkers
Supplementary Table 8 : Differential expression tests on Monocle states
Supplementary Table 8B: Genes markers of Monocle states. Thresholds: average log fold change (avg_logFC one state vs all other) > 0.25 and p adjusted value (p_val_adj Wilcoxon rank sum test, Bonferonni correction) < 0.05
state	gene	p_val_adj	p_val	avg_logFC	pct.1	pct.2				Proportion of state 2 markers recovered in state 4 markers
1	Mllt3	0	0	0.777524	0.755	0.445				0.72
1	Meg3	7.8e-170	5e-174	0.771268	0.291	0.115
1	Sult1a1	0	0	0.739001	0.538	0.246
1	Cd74	2.2e-183	1.4e-187	0.688126	0.519	0.323
1	Ifitm1	0	0	0.665648	0.998	0.962
1	Pdzk1ip1	0	0	0.660704	0.884	0.679
1	Txnip	0	0	0.606643	0.874	0.716
1	Nupr1	1.1e-164	7e-169	0.595857	0.519	0.344
1	Cldn5	2.5e-181	1.6e-185	0.590362	0.233	0.065
1	Procr	0	0	0.569933	0.683	0.408
1	Fos	7.49e-19	4.83e-23	0.563511	0.352	0.309
1	Jund	6.17e-24	3.98e-28	0.549004	0.486	0.469
1	Trim47	1.1e-254	7.3e-259	0.535173	0.586	0.39
1	Ltb	4.8e-265	3.1e-269	0.53435	0.734	0.542
1	Gstm1	0	0	0.534238	0.838	0.689
1	Ly6a	1.3e-246	8.6e-251	0.48632	0.735	0.58
1	Glul	2e-278	1.3e-282	0.461521	0.81	0.71
1	Malat1	0	0	0.455636	1	0.999
1	Junb	1.91e-59	1.23e-63	0.444456	0.487	0.421
1	Hacd4	5.1e-252	3.3e-256	0.442145	0.664	0.492
1	Ifitm3	0	0	0.438951	0.998	0.973
1	Jun	1.3e-65	8.36e-70	0.423141	0.723	0.686
1	Eif4a2	1.6e-288	1.1e-292	0.415166	0.88	0.825
1	Mycn	3e-124	1.9e-128	0.404473	0.549	0.42
1	Gimap6	1.9e-201	1.2e-205	0.391121	0.759	0.644
1	Pik3ip1	4.3e-188	2.8e-192	0.37988	0.65	0.51
1	Mettl7a1	2.4e-177	1.6e-181	0.378734	0.621	0.475
1	Krt18	8.1e-200	5.2e-204	0.378262	0.756	0.665
1	Gng11	4.8e-220	3.1e-224	0.374393	0.798	0.69
1	Shisa5	3.3e-241	2.1e-245	0.371481	0.87	0.789
1	Smpdl3a	8.7e-204	5.6e-208	0.370125	0.713	0.61
1	Ier2	1.15e-70	7.42e-75	0.363075	0.717	0.704
1	Clu	3.8e-116	2.5e-120	0.361617	0.355	0.198
1	Mmrn1	1.7e-135	1.1e-139	0.358775	0.478	0.327
1	H2-Aa	2.46e-58	1.58e-62	0.357817	0.428	0.33
1	Tgm2	9.2e-137	5.9e-141	0.356819	0.425	0.268
1	Selm	4.3e-156	2.8e-160	0.356548	0.521	0.356
1	Dusp1	1.13e-11	7.29e-16	0.354294	0.314	0.284
1	Ramp2	2e-135	1.3e-139	0.352492	0.198	0.061
1	Uba7	4.4e-157	2.8e-161	0.35034	0.674	0.559
1	Hlf	1.9e-171	1.2e-175	0.349214	0.735	0.611
1	Apoe	1.2e-167	7.4e-172	0.346568	0.919	0.866
1	Ftl1	0	0	0.344459	1	1
1	Clec1a	3.5e-130	2.2e-134	0.34194	0.376	0.218
1	Tsc22d1	8.2e-164	5.3e-168	0.3416	0.838	0.782
1	Tnip3	7.1e-108	4.6e-112	0.340679	0.42	0.283
1	Tmem176a	9.7e-189	6.2e-193	0.338389	0.838	0.799
1	Lpar6	8.3e-117	5.4e-121	0.336182	0.429	0.293
1	Lst1	1.28e-80	8.24e-85	0.336013	0.58	0.507
1	Gda	2.3e-135	1.5e-139	0.332492	0.307	0.15
1	Tbxas1	3.1e-140	2e-144	0.332443	0.614	0.504
1	Ldhb	1.1e-173	7.2e-178	0.329141	0.69	0.57
1	Gabarapl1	9.3e-145	6e-149	0.326825	0.648	0.56
1	Hes1	7.94e-12	5.12e-16	0.326139	0.129	0.091
1	Gimap1	9.9e-186	6.4e-190	0.325983	0.843	0.774
1	Gimap5	3.7e-106	2.4e-110	0.325308	0.515	0.408
1	Cdkn1c	2.79e-94	1.8e-98	0.322435	0.292	0.168
1	Adgrg1	2.3e-160	1.5e-164	0.32085	0.92	0.891
1	Lmo2	7.9e-286	5.1e-290	0.320554	0.988	0.965
1	Ypel3	2.3e-171	1.5e-175	0.318282	0.792	0.717
1	Pik3r1	2.29e-80	1.48e-84	0.318174	0.496	0.423
1	Tmem176b	1.9e-262	1.2e-266	0.316643	0.959	0.921
1	Pim1	7.5e-115	4.8e-119	0.315749	0.718	0.647
1	mt-Co1	0	0	0.313149	0.999	0.999
1	Sbspon	5.1e-113	3.3e-117	0.312604	0.2	0.074
1	Nkx2-3	2.21e-84	1.42e-88	0.311579	0.321	0.203
1	Mpl	2.4e-135	1.5e-139	0.310051	0.673	0.572
1	Gm19590	2.2e-102	1.4e-106	0.306107	0.638	0.548
1	Zfp36	3.92e-35	2.53e-39	0.303949	0.287	0.217
1	Cited2	1.77e-30	1.14e-34	0.297047	0.533	0.517
1	Rps27rt	5.48e-78	3.53e-82	0.297039	0.857	0.838
1	Ctsl	4e-106	2.6e-110	0.292405	0.461	0.337
1	Myct1	5.9e-135	3.8e-139	0.291691	0.74	0.672
1	Egr1	5.43e-43	3.5e-47	0.290481	0.254	0.174
1	Prtn3	1e-189	6.6e-194	0.290448	0.94	0.884
1	Art4	2.41e-95	1.6e-99	0.289268	0.321	0.192
1	Bex4	2.4e-99	1.6e-103	0.28878	0.491	0.358
1	Ndn	6.5e-107	4.2e-111	0.288754	0.392	0.254
1	Klf2	2.52e-09	1.63e-13	0.282792	0.118	0.086
1	Pfdn5	1.4e-283	9.2e-288	0.281195	0.986	0.983
1	Mecom	3.11e-78	2e-82	0.28088	0.379	0.27
1	Tinagl1	1.8e-125	1.2e-129	0.280795	0.257	0.114
1	Bex1	2.04e-81	1.31e-85	0.279864	0.481	0.375
1	Map1lc3b	4.1e-209	2.7e-213	0.278846	0.923	0.907
1	Tsc22d3	2.48e-87	1.6e-91	0.277723	0.651	0.604
1	S100a6	7.1e-87	4.58e-91	0.276868	0.626	0.524
1	Laptm4a	1.8e-164	1.1e-168	0.274458	0.893	0.878
1	Alcam	6.11e-66	3.94e-70	0.273949	0.306	0.205
1	Aplp2	7.38e-75	4.75e-79	0.272708	0.426	0.329
1	Iigp1	3.14e-47	2.03e-51	0.270306	0.222	0.137
1	Ubl7	2.6e-112	1.6e-116	0.26935	0.712	0.675
1	Npdc1	2.73e-86	1.76e-90	0.268811	0.381	0.261
1	Rtp4	7.24e-39	4.67e-43	0.266786	0.396	0.323
1	Adck3	3.51e-78	2.26e-82	0.265789	0.322	0.21
1	Nfkbia	2.41e-48	1.56e-52	0.262622	0.635	0.618
1	Fam213a	3.96e-80	2.55e-84	0.262538	0.448	0.354
1	Gm10419	1.01e-90	6.48e-95	0.25925	0.256	0.132
1	Cox7a2l	1e-259	6.6e-264	0.257342	0.988	0.984
1	Rabac1	1.2e-146	7.8e-151	0.256446	0.879	0.873
1	H2-D1	1.1e-263	7.3e-268	0.254097	0.998	0.997
1	Pnrc1	1.33e-33	8.56e-38	0.253067	0.577	0.562
1	Zbtb20	1.13e-73	7.28e-78	0.25259	0.603	0.544
1	Oxr1	8.38e-54	5.4e-58	0.251363	0.438	0.365
1	Cd81	4.1e-180	2.6e-184	0.250377	0.955	0.934
1	Sepp1	3.65e-93	2.35e-97	0.250351	0.703	0.658
1	Cracr2b	6.1e-102	3.9e-106	0.250232	0.235	0.109
2	Sox4	1.95e-71	1.26e-75	0.559386	0.742	0.561
2	Cd34	2.09e-90	1.35e-94	0.544245	0.707	0.486
2	Cd52	1.36e-60	8.78e-65	0.494243	0.374	0.185
2	Plac8	2.64e-74	1.7e-78	0.467336	0.704	0.5
2	Serpinb1a	7.4e-73	4.77e-77	0.455564	0.606	0.386
2	Tmsb10	9.89e-80	6.37e-84	0.428998	0.968	0.882
2	Gmfg	3.52e-89	2.27e-93	0.403748	0.917	0.784
2	Vim	2.93e-54	1.89e-58	0.37745	0.785	0.635
2	Cd53	1.81e-55	1.17e-59	0.375032	0.403	0.213
2	Ramp1	2.91e-70	1.88e-74	0.35071	0.918	0.826
2	Ctla2a	2.13e-71	1.37e-75	0.348075	0.938	0.877
2	Nkg7	4.76e-39	3.07e-43	0.339729	0.492	0.311
2	Gm5111	4.12e-41	2.65e-45	0.326277	0.43	0.267
2	H2afy	1.26e-35	8.11e-40	0.324945	0.89	0.837
2	Cmtm7	3.4e-83	2.19e-87	0.303456	0.973	0.934
2	Flt3	1.08e-45	6.97e-50	0.294099	0.238	0.104
2	Cdk6	1.57e-16	1.01e-20	0.294049	0.577	0.472
2	Arhgdib	1.87e-70	1.2e-74	0.291427	0.974	0.929
2	Ptpre	1.36e-31	8.79e-36	0.29046	0.66	0.543
2	Cd37	9.93e-33	6.4e-37	0.287287	0.429	0.285
2	S100a10	7.38e-30	4.76e-34	0.276825	0.855	0.789
2	Rgs2	5.94e-23	3.83e-27	0.268582	0.374	0.253
2	Coro1a	3.79e-43	2.44e-47	0.259232	0.936	0.893
2	Cd27	4.65e-28	2.99e-32	0.255443	0.681	0.574
2	Gm2a	2.63e-25	1.7e-29	0.250714	0.525	0.394
4	Prss34	4.19e-40	2.7e-44	4.14433	0.408	0.245
4	Mcpt8	2.49e-70	1.61e-74	3.80055	0.451	0.242
4	Ctsg	3.7e-282	2.4e-286	2.12471	0.433	0.1
4	Cpa3	0	0	2.12256	0.428	0.076
4	Mpo	3.6e-224	2.3e-228	1.98009	0.551	0.198
4	Plac8	0	0	1.966	0.899	0.483
4	Elane	9.21e-62	5.93e-66	1.76086	0.239	0.09
4	Tyrobp	0	0	1.59769	0.509	0.112
4	Lgals1	6.2e-225	4e-229	1.42184	0.713	0.348
4	Fcer1a	1.8e-194	1.2e-198	1.37596	0.15	0.013
4	Fcer1g	6.1e-109	3.9e-113	1.15741	0.628	0.368
4	Ccl9	3.7e-240	2.4e-244	1.12244	0.388	0.086
4	Nkg7	0	0	1.08556	0.785	0.286
4	Ms4a3	4.3e-243	2.8e-247	1.0612	0.298	0.049
4	Ms4a2	0	0	1.0384	0.204	0.01
4	Ccl3	4.85e-49	3.12e-53	1.03062	0.142	0.043
4	Ap3s1	2.6e-150	1.7e-154	0.989327	0.547	0.262
4	Csrp3	1.1e-286	7.1e-291	0.958462	0.237	0.024
4	Cd52	2e-283	1.3e-287	0.923946	0.586	0.167
4	Cd48	0	0	0.794753	0.546	0.111
4	Crip1	1.66e-82	1.07e-86	0.773318	0.947	0.794
4	Cd53	4.1e-188	2.7e-192	0.75277	0.546	0.2
4	Cd200r3	6.9e-275	4.4e-279	0.745577	0.121	0.003
4	Hdc	0	0	0.738027	0.266	0.011
4	Clec12a	0	0	0.732979	0.276	0.023
4	Cst7	0	0	0.722845	0.403	0.046
4	Tmsb4x	6.85e-70	4.41e-74	0.722651	0.999	0.999
4	Tmsb10	1.4e-215	9e-220	0.710941	0.991	0.88
4	Lat2	7.7e-292	4.9e-296	0.704218	0.48	0.11
4	Lmo4	2.26e-58	1.46e-62	0.690544	0.443	0.244
4	Serpinb1a	2.7e-203	1.7e-207	0.668822	0.764	0.373
4	Cks2	4.5e-127	2.9e-131	0.66512	0.726	0.432
4	Fcgr3	0	0	0.646541	0.241	0.01
4	Gng12	4.9e-140	3.2e-144	0.644927	0.563	0.26
4	Anxa1	6.42e-54	4.14e-58	0.61103	0.657	0.459
4	Cdk6	2.8e-121	1.8e-125	0.598137	0.754	0.457
4	Pglyrp1	7.46e-25	4.81e-29	0.580393	0.312	0.191
4	Vim	2.2e-124	1.4e-128	0.575261	0.871	0.628
4	Anxa2	8.8e-145	5.7e-149	0.561465	0.463	0.168
4	Hmgb2	2.69e-76	1.74e-80	0.548922	0.907	0.755
4	Rnase12	4e-270	2.6e-274	0.543368	0.163	0.009
4	Slpi	7.96e-52	5.13e-56	0.531555	0.187	0.066
4	Cebpa	3.7e-287	2.4e-291	0.529752	0.255	0.027
4	Taldo1	8.7e-129	5.6e-133	0.528791	0.926	0.75
4	Lgals3	1.15e-81	7.42e-86	0.518627	0.113	0.019
4	Gmfg	4.5e-161	2.9e-165	0.506307	0.958	0.781
4	S100a10	1.2e-87	7.73e-92	0.501645	0.929	0.782
4	Cotl1	2.03e-96	1.3e-100	0.48941	0.654	0.377
4	Cyp11a1	5.5e-216	3.5e-220	0.448671	0.15	0.011
4	Sh3bgrl3	3.8e-108	2.5e-112	0.44619	0.981	0.914
4	Car1	4.54e-14	2.93e-18	0.44322	0.231	0.14
4	Bin1	4.7e-176	3.1e-180	0.44045	0.488	0.159
4	BC035044	1.4e-224	9.3e-229	0.440151	0.302	0.052
4	Cyp4f18	1.7e-239	1.1e-243	0.439937	0.114	0.003
4	Cd34	3.66e-74	2.36e-78	0.437856	0.716	0.486
4	H2afy	6.56e-47	4.23e-51	0.435907	0.909	0.835
4	Sell	8.4e-195	5.4e-199	0.435353	0.335	0.073
4	Calr	4.45e-60	2.87e-64	0.432669	0.953	0.901
4	Ube2c	7.62e-22	4.91e-26	0.432444	0.192	0.097
4	Dynll1	1.9e-98	1.2e-102	0.422806	0.904	0.738
4	Tspo	2.87e-68	1.85e-72	0.419418	0.899	0.805
4	Spns3	2.9e-153	1.9e-157	0.414863	0.428	0.14
4	Cmtm7	4.4e-153	2.8e-157	0.412247	0.99	0.932
4	Arhgdib	1.6e-138	1e-142	0.410369	0.988	0.928
4	Sdf2l1	1.82e-42	1.17e-46	0.404527	0.402	0.231
4	Cenpa	2.19e-31	1.41e-35	0.393733	0.297	0.162
4	Msrb1	1.43e-68	9.19e-73	0.385275	0.475	0.257
4	Gm2a	2.96e-67	1.91e-71	0.379944	0.631	0.385
4	Tnfaip8l2	7e-167	4.5e-171	0.379106	0.358	0.092
4	Hcst	2.91e-51	1.88e-55	0.379056	0.472	0.271
4	Sec61b	1.46e-95	9.4e-100	0.376108	0.965	0.88
4	Fam46a	2.8e-186	1.8e-190	0.376053	0.268	0.049
4	Gpx1	2.2e-131	1.4e-135	0.375859	0.994	0.971
4	Ms4a6c	7.26e-61	4.68e-65	0.373831	0.352	0.159
4	Ccnb2	1.26e-30	8.11e-35	0.3695	0.211	0.099
4	Man2b1	4.28e-69	2.76e-73	0.353429	0.4	0.188
4	Adgrg3	5.6e-144	3.6e-148	0.352078	0.322	0.086
4	4930519L02Rik	2.37e-54	1.53e-58	0.343626	0.58	0.364
4	Tm6sf1	2e-130	1.3e-134	0.34206	0.373	0.118
4	Irf8	3.27e-33	2.11e-37	0.33984	0.117	0.038
4	Igfbp4	9.54e-50	6.15e-54	0.339062	0.751	0.556
4	Anxa3	7.9e-206	5.1e-210	0.334479	0.204	0.025
4	Emb	3.41e-39	2.2e-43	0.332789	0.591	0.416
4	Hsp90b1	8.32e-36	5.36e-40	0.331666	0.743	0.603
4	Alox5	2.7e-230	1.7e-234	0.331029	0.138	0.007
4	Cd69	3.77e-73	2.43e-77	0.328616	0.171	0.045
4	Spi1	4.33e-59	2.79e-63	0.327408	0.709	0.493
4	Cd37	2.04e-76	1.31e-80	0.32674	0.536	0.276
4	Fut7	4.5e-115	2.9e-119	0.326337	0.334	0.106
4	Rgs2	3.56e-54	2.29e-58	0.322346	0.467	0.245
4	Actr3	1.61e-52	1.04e-56	0.319916	0.799	0.62
4	Ltb4r1	1.6e-225	1e-229	0.31811	0.213	0.024
4	Gsr	6.77e-25	4.36e-29	0.314794	0.378	0.249
4	Alox5ap	6.92e-08	4.46e-12	0.313131	0.858	0.815
4	Reep5	1.22e-43	7.83e-48	0.311624	0.668	0.482
4	Cks1b	4.17e-27	2.69e-31	0.310419	0.551	0.393
4	Ndufa1	1.92e-42	1.24e-46	0.30954	0.706	0.534
4	Srgn	4.13e-70	2.66e-74	0.307635	0.993	0.992
4	Rac2	8.45e-41	5.45e-45	0.306828	0.947	0.889
4	Tgfb1	2.63e-44	1.69e-48	0.306724	0.75	0.567
4	Napsa	2.94e-24	1.9e-28	0.30476	0.777	0.667
4	Trf	4.9e-68	3.16e-72	0.300138	0.368	0.163
4	Ndufa4	1.78e-74	1.15e-78	0.298623	0.985	0.955
4	Myb	5.59e-40	3.6e-44	0.297243	0.675	0.485
4	Coro1a	3.38e-51	2.18e-55	0.294156	0.952	0.891
4	Cd63	5.9e-05	3.8e-09	0.293486	0.897	0.949
4	Il3ra	1.56e-63	1.01e-67	0.293074	0.3	0.124
4	Mns1	2.84e-40	1.83e-44	0.293033	0.27	0.13
4	Ikzf2	2.57e-42	1.66e-46	0.292721	0.509	0.318
4	Stx3	4.7e-105	3e-109	0.29205	0.234	0.06
4	Emilin2	7.2e-151	4.6e-155	0.291548	0.174	0.025
4	H2afz	4.6e-48	2.96e-52	0.289357	0.995	0.979
4	Pgam1	6.53e-38	4.21e-42	0.288076	0.806	0.659
4	Sec11c	2.55e-46	1.65e-50	0.287482	0.817	0.65
4	Manf	6.25e-15	4.03e-19	0.286654	0.739	0.625
4	Itgb7	2.51e-42	1.62e-46	0.286421	0.221	0.092
4	Hn1	9.06e-33	5.84e-37	0.286339	0.734	0.563
4	Myl12b	1.44e-33	9.3e-38	0.285168	0.921	0.842
4	Lgals9	3.56e-38	2.29e-42	0.282493	0.743	0.568
4	Vimp	2.06e-44	1.33e-48	0.281197	0.526	0.325
4	Cdc20	6.29e-14	4.05e-18	0.280547	0.236	0.147
4	Selplg	8.33e-29	5.37e-33	0.271322	0.627	0.468
4	Rab44	1.7e-112	1.1e-116	0.268332	0.223	0.052
4	B4galnt1	3.4e-58	2.19e-62	0.266404	0.371	0.176
4	Bex6	7e-120	4.5e-124	0.266093	0.236	0.055
4	Cst3	1.18e-18	7.58e-23	0.265607	0.946	0.929
4	Birc5	9.59e-10	6.18e-14	0.265443	0.225	0.147
4	Ostf1	1.4e-29	9.03e-34	0.263853	0.734	0.587
4	Calm3	5.81e-41	3.74e-45	0.263209	0.878	0.737
4	Metap2	3.63e-41	2.34e-45	0.26308	0.854	0.717
4	Sec61g	4.71e-32	3.03e-36	0.262971	0.946	0.902
4	Ifngr1	1.29e-14	8.3e-19	0.261004	0.596	0.48
4	Fam49b	8.01e-32	5.16e-36	0.260673	0.458	0.289
4	Npc2	4.8e-41	3.09e-45	0.258815	0.897	0.8
4	H2afj	1.82e-27	1.17e-31	0.258745	0.837	0.715
4	Eif4a1	4.98e-62	3.21e-66	0.258563	0.993	0.972
4	Pfn1	3.21e-52	2.07e-56	0.258411	0.999	0.996
4	Slc22a3	3.89e-62	2.51e-66	0.256913	0.299	0.123
4	Actb	1.92e-06	1.24e-10	0.25361	0.997	0.997
4	Lbr	2.29e-33	1.48e-37	0.253128	0.482	0.302
4	Clec4d	3.44e-52	2.22e-56	0.252959	0.175	0.058
5	Tuba1b	0	0	0.97309	0.981	0.849
5	Hmgb2	0	0	0.967083	0.932	0.709
5	Stmn1	0	0	0.946601	0.992	0.935
5	2810417H13Rik	0	0	0.932525	0.396	0.054
5	Dut	0	0	0.895776	0.864	0.441
5	Pf4	4.91e-31	3.16e-35	0.881649	0.411	0.288
5	H2afz	0	0	0.817817	1	0.974
5	Top2a	0	0	0.817045	0.472	0.089
5	Car1	4.57e-24	2.95e-28	0.810263	0.204	0.128
5	Lig1	0	0	0.765951	0.606	0.114
5	Tyms	0	0	0.73956	0.586	0.151
5	Tubb5	0	0	0.737964	0.98	0.907
5	Tipin	0	0	0.72333	0.742	0.237
5	Mcm6	0	0	0.707292	0.75	0.308
5	Cks1b	0	0	0.703536	0.732	0.29
5	Ran	0	0	0.698536	0.996	0.913
5	Tk1	0	0	0.690525	0.418	0.037
5	Slbp	0	0	0.675394	0.799	0.393
5	Spc24	0	0	0.663722	0.44	0.065
5	Mcm3	0	0	0.653669	0.696	0.248
5	Mcm7	0	0	0.651383	0.709	0.261
5	Mcm5	0	0	0.650311	0.587	0.113
5	Ranbp1	0	0	0.648455	0.982	0.818
5	Gmnn	0	0	0.648149	0.599	0.136
5	H2afx	8e-284	5.2e-288	0.624077	0.69	0.36
5	Dctpp1	0	0	0.619489	0.903	0.566
5	Dtymk	0	0	0.610145	0.849	0.462
5	Birc5	0	0	0.599425	0.341	0.087
5	Cdca7	0	0	0.598016	0.755	0.312
5	Ung	0	0	0.588839	0.428	0.052
5	Cks2	0	0	0.582722	0.718	0.363
5	Slc25a5	0	0	0.582437	0.992	0.915
5	Cdk1	0	0	0.57949	0.461	0.103
5	Pbk	0	0	0.577159	0.356	0.045
5	Dnajc9	0	0	0.561269	0.758	0.365
5	Rpa2	0	0	0.548775	0.693	0.283
5	Pcna	0	0	0.545104	0.612	0.216
5	Mcm2	0	0	0.541634	0.573	0.144
5	Snrpd1	0	0	0.537008	0.945	0.689
5	Syce2	0	0	0.535007	0.685	0.286
5	Nasp	0	0	0.525371	0.569	0.142
5	Nap1l1	0	0	0.525033	0.927	0.681
5	Erh	0	0	0.517896	0.985	0.885
5	Cdca8	0	0	0.516038	0.364	0.085
5	Rfc2	0	0	0.515634	0.859	0.558
5	Siva1	0	0	0.512838	0.806	0.474
5	Smc2	0	0	0.509858	0.522	0.177
5	Prim1	0	0	0.508815	0.523	0.1
5	Nme1	0	0	0.505288	0.942	0.712
5	Mif	0	0	0.504085	0.992	0.919
5	Hsp90aa1	0	0	0.500919	0.991	0.93
5	Fen1	0	0	0.497677	0.548	0.151
5	Hells	0	0	0.494094	0.434	0.055
5	Anp32b	2.4e-278	1.6e-282	0.493251	0.934	0.757
5	Nrm	0	0	0.490182	0.549	0.162
5	Rrm2	0	0	0.489037	0.329	0.045
5	Hmgn2	4.6e-287	3e-291	0.484423	0.922	0.735
5	Dek	1.9e-295	1.2e-299	0.482232	0.852	0.568
5	Ptma	0	0	0.477622	1	1
5	Rrm1	0	0	0.473587	0.484	0.121
5	Cenpm	0	0	0.469169	0.42	0.057
5	Hnrnpab	0	0	0.469154	0.859	0.531
5	Smc4	9.9e-210	6.4e-214	0.466303	0.694	0.409
5	Cdk4	0	0	0.463097	0.957	0.775
5	Ybx1	2.3e-146	1.5e-150	0.459174	0.888	0.724
5	Ppia	0	0	0.457691	1	1
5	Tubb4b	5.9e-171	3.8e-175	0.455366	0.892	0.731
5	Cdk6	4.3e-260	2.8e-264	0.45532	0.733	0.392
5	Pa2g4	0	0	0.455315	0.927	0.685
5	Pmf1	0	0	0.452645	0.577	0.189
5	Srsf7	0	0	0.45111	0.908	0.637
5	Ezh2	0	0	0.446816	0.547	0.174
5	Nkg7	1.1e-280	7.3e-285	0.445804	0.57	0.24
5	Nop56	0	0	0.440252	0.859	0.549
5	Srsf3	0	0	0.439689	0.975	0.845
5	Fabp5	0	0	0.437134	0.607	0.25
5	Hist1h2ap	9.8e-140	6.3e-144	0.437011	0.248	0.088
5	Cdt1	0	0	0.434564	0.421	0.062
5	Dnmt1	0	0	0.434471	0.532	0.16
5	Cox5a	0	0	0.433562	0.951	0.765
5	Lmnb1	0	0	0.43172	0.459	0.139
5	Uhrf1	0	0	0.428483	0.376	0.041
5	Cycs	8.9e-264	5.8e-268	0.421013	0.735	0.401
5	Rfc5	0	0	0.420031	0.587	0.221
5	Gins2	0	0	0.419537	0.432	0.073
5	Mrpl18	6.2e-296	4e-300	0.419472	0.825	0.508
5	Srsf2	4e-135	2.6e-139	0.418522	0.79	0.605
5	Set	2.7e-273	1.7e-277	0.414284	0.949	0.758
5	Rfc4	0	0	0.409442	0.525	0.162
5	Rbm3	0	0	0.407803	0.993	0.944
5	Ube2c	6.4e-122	4.2e-126	0.407114	0.207	0.069
5	Dhfr	0	0	0.406469	0.374	0.054
5	Hspd1	1.9e-240	1.2e-244	0.40507	0.893	0.663
5	Txn1	0	0	0.399572	0.987	0.908
5	Asf1b	0	0	0.397524	0.349	0.052
5	H2afv	7.8e-169	5e-173	0.39435	0.916	0.782
5	Fam111a	0	0	0.39073	0.538	0.186
5	Atp5g1	0	0	0.388104	0.972	0.832
5	Hmgb3	2.2e-227	1.4e-231	0.386979	0.846	0.571
5	Cdca3	1.3e-273	8.1e-278	0.386026	0.261	0.054
5	Ube2s	1.1e-138	7e-143	0.384422	0.873	0.666
5	Tmpo	4.9e-237	3.1e-241	0.384401	0.605	0.29
5	Lsm2	7.3e-245	4.7e-249	0.382907	0.814	0.527
5	Tuba4a	4.2e-215	2.7e-219	0.379605	0.881	0.682
5	Lockd	7.7e-229	4.9e-233	0.377963	0.472	0.192
5	Mki67	0	0	0.377642	0.261	0.045
5	Nucks1	3.4e-211	2.2e-215	0.37619	0.772	0.475
5	Rnaseh2b	0	0	0.375927	0.548	0.185
5	Nusap1	2.5e-243	1.6e-247	0.375073	0.239	0.05
5	Dynll1	3.2e-222	2.1e-226	0.37319	0.911	0.695
5	Crip1	0	0	0.372606	0.949	0.757
5	Hn1	1.8e-180	1.1e-184	0.372022	0.781	0.505
5	Ncl	1.4e-277	9e-282	0.369761	0.991	0.923
5	Raly	9.9e-223	6.4e-227	0.369329	0.863	0.598
5	Ndufa4	0	0	0.368367	0.992	0.945
5	Ssrp1	1.2e-232	7.9e-237	0.368294	0.865	0.604
5	Rbmxl1	2.5e-247	1.6e-251	0.368252	0.812	0.5
5	Hat1	4.1e-266	2.6e-270	0.367772	0.605	0.271
5	Spc25	0	0	0.367755	0.296	0.051
5	Srm	3e-232	1.9e-236	0.366705	0.616	0.3
5	Nop58	1.3e-213	8.6e-218	0.366256	0.832	0.551
5	Usp1	0	0	0.363143	0.466	0.15
5	Banf1	3.1e-237	2e-241	0.361807	0.89	0.626
5	Hint1	0	0	0.358364	0.992	0.942
5	H2afy	5.6e-158	3.6e-162	0.350356	0.943	0.806
5	Hdgf	1.6e-162	1.1e-166	0.3501	0.86	0.633
5	Snrpb	0	0	0.349868	0.984	0.901
5	Apitd1	0	0	0.349251	0.356	0.046
5	Rad51	0	0	0.348434	0.31	0.029
5	Nhp2	1.2e-212	7.7e-217	0.347869	0.871	0.609
5	Dtl	0	0	0.346875	0.46	0.148
5	Sdf2l1	5.3e-282	3.4e-286	0.3458	0.469	0.165
5	Aurkb	0	0	0.345296	0.264	0.038
5	Alyref	2.9e-185	1.9e-189	0.344393	0.495	0.235
5	Atpif1	5.4e-271	3.5e-275	0.344331	0.993	0.956
5	Ppil1	8.9e-258	5.7e-262	0.343706	0.636	0.298
5	Dnph1	9.6e-304	6.2e-308	0.343158	0.558	0.214
5	Lsm6	7.7e-223	5e-227	0.341526	0.821	0.527
5	Orc6	0	0	0.338866	0.489	0.164
5	Cenpk	0	0	0.338507	0.331	0.041
5	Pold2	1.3e-266	8.5e-271	0.338388	0.607	0.267
5	2700029M09Rik	5.7e-220	3.7e-224	0.337511	0.662	0.35
5	Hmgn1	7.3e-211	4.7e-215	0.337296	0.927	0.747
5	Cbx5	1.3e-246	8.2e-251	0.337028	0.594	0.265
5	Nxt1	8.1e-236	5.2e-240	0.336654	0.688	0.351
5	Tmem14c	4.5e-194	2.9e-198	0.336291	0.781	0.48
5	Cbx3	8.3e-103	5.4e-107	0.335549	0.697	0.465
5	Nmral1	0	0	0.335317	0.468	0.155
5	Smc6	2.4e-231	1.5e-235	0.332501	0.646	0.318
5	Hnrnpf	6.1e-273	3.9e-277	0.331651	0.989	0.927
5	Ak2	9.8e-199	6.3e-203	0.3303	0.82	0.533
5	Rps27l	3e-267	1.9e-271	0.329871	0.979	0.883
5	Sumo2	0	0	0.328902	0.996	0.967
5	Lyar	3.7e-207	2.4e-211	0.327083	0.711	0.395
5	Nup62	4.3e-290	2.8e-294	0.326052	0.532	0.2
5	Ccnb2	8e-182	5.2e-186	0.325116	0.236	0.064
5	Higd1a	4.7e-200	3e-204	0.325073	0.751	0.437
5	Hspe1	5.3e-193	3.4e-197	0.324984	0.967	0.859
5	Hnrnpd	1.5e-176	9.9e-181	0.3246	0.585	0.304
5	Etfb	2.6e-207	1.7e-211	0.32383	0.941	0.783
5	Ccdc34	4.8e-202	3.1e-206	0.322873	0.524	0.242
5	Nudc	9.4e-209	6.1e-213	0.321976	0.91	0.701
5	Mrpl12	9.1e-193	5.9e-197	0.320547	0.815	0.532
5	Atad2	0	0	0.320525	0.332	0.066
5	Cenpw	1.5e-295	9.6e-300	0.320419	0.422	0.13
5	Ndufab1	1e-193	6.7e-198	0.319052	0.89	0.665
5	Nop10	4.7e-280	3e-284	0.318933	0.989	0.943
5	Cenph	0	0	0.31861	0.308	0.04
5	Paics	6.5e-183	4.2e-187	0.318545	0.794	0.509
5	Ppm1g	4.7e-194	3e-198	0.318545	0.704	0.394
5	Rad51ap1	0	0	0.317074	0.299	0.028
5	Mad2l1	0	0	0.316489	0.373	0.098
5	Hirip3	0	0	0.316458	0.426	0.127
5	Rpa3	4.4e-232	2.8e-236	0.316453	0.606	0.281
5	Hnrnpa2b1	3.7e-240	2.4e-244	0.315951	0.989	0.92
5	Eif5a	0	0	0.315149	0.998	0.987
5	Tgfb1	1.9e-127	1.2e-131	0.313638	0.757	0.52
5	Tpi1	2.8e-212	1.8e-216	0.312908	0.946	0.805
5	Ywhah	4.4e-182	2.9e-186	0.311832	0.886	0.667
5	Fkbp2	1e-209	6.5e-214	0.31051	0.645	0.327
5	Prdx4	1.9e-162	1.2e-166	0.310477	0.67	0.39
5	Nhp2l1	8.4e-183	5.4e-187	0.30772	0.916	0.735
5	U2af1	4.5e-199	2.9e-203	0.306863	0.918	0.735
5	Ddx39	7e-202	4.5e-206	0.306391	0.61	0.303
5	Mcm4	0	0	0.305435	0.365	0.088
5	Rfc1	2e-199	1.3e-203	0.305142	0.61	0.303
5	Uqcrq	9.6e-166	6.2e-170	0.300819	0.887	0.675
5	Csrp1	4.9e-169	3.1e-173	0.298983	0.689	0.406
5	2700094K13Rik	4.1e-148	2.6e-152	0.298139	0.816	0.588
5	Prc1	1.4e-235	8.9e-240	0.297651	0.212	0.039
5	Snrpa1	8.8e-186	5.7e-190	0.296665	0.683	0.376
5	Sae1	1.4e-182	8.9e-187	0.296593	0.719	0.418
5	Psip1	1e-164	6.6e-169	0.296501	0.619	0.331
5	Apex1	8.6e-167	5.6e-171	0.294986	0.78	0.493
5	Stra13	1e-162	6.6e-167	0.293464	0.837	0.591
5	Snrpd2	2.9e-222	1.9e-226	0.292334	0.971	0.859
5	Atp5g3	8.3e-161	5.4e-165	0.291829	0.862	0.625
5	Neil3	0	0	0.291489	0.228	0.026
5	Cdc20	5.8e-173	3.8e-177	0.28974	0.301	0.102
5	Phgdh	7.5e-141	4.9e-145	0.288311	0.868	0.668
5	Dpy30	1.5e-157	9.4e-162	0.287887	0.815	0.549
5	1810037I17Rik	1.7e-141	1.1e-145	0.28634	0.865	0.66
5	Pold1	0	0	0.286138	0.347	0.08
5	Anapc5	6.3e-151	4.1e-155	0.286031	0.827	0.576
5	E2f1	0	0	0.285457	0.24	0.034
5	Exosc8	7.5e-192	4.8e-196	0.285085	0.622	0.318
5	Prdx1	4.7e-211	3.1e-215	0.284869	0.987	0.941
5	Hmgb1	4e-121	2.6e-125	0.284738	0.986	0.939
5	Minos1	2.9e-174	1.9e-178	0.284471	0.931	0.771
5	Fbl	1.1e-158	7.3e-163	0.284454	0.927	0.752
5	Atp5o	1.4e-175	9e-180	0.28442	0.935	0.762
5	Clspn	0	0	0.283541	0.252	0.019
5	Psat1	2.4e-245	1.5e-249	0.283037	0.488	0.186
5	G3bp1	1.6e-168	1.1e-172	0.282001	0.934	0.755
5	Uqcr10	1.6e-170	1e-174	0.280686	0.942	0.779
5	Ptges3	4.9e-151	3.1e-155	0.280523	0.805	0.533
5	Ccna2	1.6e-257	1e-261	0.280459	0.229	0.042
5	Cox7a2	3.7e-183	2.4e-187	0.280044	0.952	0.817
5	Anp32e	1.4e-138	8.9e-143	0.279767	0.739	0.469
5	Nolc1	1.6e-181	1e-185	0.27952	0.577	0.284
5	Nudt5	4.4e-190	2.8e-194	0.278135	0.6	0.295
5	Uqcc2	9.1e-150	5.9e-154	0.277831	0.834	0.569
5	Fbxo5	5.3e-255	3.4e-259	0.2767	0.27	0.062
5	Prmt1	3.4e-159	2.2e-163	0.27661	0.907	0.73
5	Idh2	6.1e-145	3.9e-149	0.276324	0.839	0.6
5	Cenpf	2.4e-179	1.5e-183	0.276236	0.197	0.045
5	Ddx39b	4.1e-148	2.6e-152	0.275762	0.89	0.683
5	Haus4	1.2e-197	7.5e-202	0.275568	0.532	0.239
5	Hmgn5	7.9e-177	5.1e-181	0.274709	0.578	0.291
5	Hprt	1.4e-149	9.1e-154	0.273796	0.889	0.666
5	Smc3	2.1e-144	1.4e-148	0.272417	0.684	0.403
5	Supt16	1.2e-153	7.9e-158	0.271991	0.537	0.269
5	Mrpl42	2.6e-155	1.7e-159	0.271118	0.84	0.574
5	C1qbp	6.4e-116	4.1e-120	0.270323	0.821	0.608
5	Oxct1	2.9e-178	1.9e-182	0.267235	0.571	0.281
5	Tkt	2.2e-142	1.4e-146	0.266958	0.929	0.781
5	Cuta	2.5e-144	1.6e-148	0.266839	0.812	0.552
5	Hn1l	9.2e-228	5.9e-232	0.266152	0.428	0.156
5	Rnaseh2c	2.6e-135	1.7e-139	0.265309	0.756	0.493
5	Timeless	0	0	0.264967	0.285	0.037
5	Cmc2	1.6e-199	1e-203	0.264796	0.46	0.191
5	Wdr76	0	0	0.264595	0.318	0.071
5	Galk1	5.8e-150	3.7e-154	0.264197	0.666	0.379
5	Atp5b	3.1e-195	2e-199	0.2641	0.986	0.949
5	Abracl	3.7e-140	2.4e-144	0.263867	0.87	0.654
5	Uchl3	3.9e-181	2.5e-185	0.263149	0.605	0.304
5	Atp5g2	1.7e-217	1.1e-221	0.263147	0.988	0.95
5	Cacybp	7e-125	4.5e-129	0.259936	0.831	0.571
5	Cyc1	2.7e-130	1.7e-134	0.25864	0.806	0.543
5	Eif2s1	2.2e-138	1.4e-142	0.25705	0.738	0.457
5	Nudt21	6.6e-127	4.3e-131	0.256726	0.773	0.516
5	Cisd1	3.5e-140	2.3e-144	0.256605	0.691	0.409
5	Ppa1	1.9e-126	1.2e-130	0.256173	0.8	0.55
5	Sumo3	8.8e-126	5.7e-130	0.255913	0.874	0.662
5	Aqp1	3.8e-117	2.4e-121	0.255619	0.232	0.085
5	Fkbp4	5.5e-123	3.6e-127	0.254818	0.869	0.666
5	Pole3	8e-172	5.2e-176	0.254624	0.616	0.313
5	Incenp	8.3e-195	5.4e-199	0.253812	0.289	0.089
5	Uchl5	7.1e-143	4.6e-147	0.253584	0.668	0.388
5	Lsm3	6.3e-118	4.1e-122	0.253567	0.881	0.708
5	Rbbp7	2.5e-119	1.6e-123	0.253345	0.876	0.685
5	Rfc3	1.3e-184	8.7e-189	0.252832	0.512	0.231
5	Pdap1	4.3e-142	2.8e-146	0.252291	0.698	0.406
5	Lgals9	2.5e-107	1.6e-111	0.251905	0.756	0.52
5	Dhrs4	2.1e-174	1.3e-178	0.251623	0.522	0.245
5	Pkmyt1	0	0	0.250747	0.264	0.041
5	Serbp1	6.7e-223	4.3e-227	0.250677	0.993	0.958

## Sheet: S8C_DiffTestState2vs4
Supplementary Table 8 : Differential expression tests on Monocle states
Supplementary Table 8C: Differential gene expression test between Monocle state 2 and 4. Thresholds: average log fold change (avg_logFC state 2 vs state 4) > 0.25 and p adjusted value (p_val_adj Wilcoxon rank sum test, Bonferonni correction) < 0.05
gene	group	p_val_adj	p_val	avg_logFC	pct.1	pct.2
Gabarapl1	up in 2 vs 4	3.88828e-10	2.50647e-14	0.254129	0.553	0.476
Gimap5	up in 2 vs 4	2.2821e-11	1.47109e-15	0.254861	0.454	0.33
PISD	up in 2 vs 4	1.8664e-10	1.20312e-14	0.256513	0.613	0.555
Nceh1	up in 2 vs 4	1.30815e-09	8.43262e-14	0.256886	0.42	0.315
Smpdl3a	up in 2 vs 4	9.5811e-16	6.17617e-20	0.26355	0.665	0.578
Zfp36l2	up in 2 vs 4	2.77665e-10	1.78989e-14	0.265301	0.829	0.767
Trim47	up in 2 vs 4	5.62357e-12	3.62507e-16	0.269088	0.358	0.232
Meis1	up in 2 vs 4	1.36288e-16	8.78538e-21	0.27176	0.691	0.586
Ifi203	up in 2 vs 4	9.48679e-13	6.11538e-17	0.272959	0.595	0.488
H2-Q7	up in 2 vs 4	6.345e-16	4.09012e-20	0.273517	0.773	0.666
Gata3	up in 2 vs 4	5.7635e-06	3.71527e-10	0.273669	0.256	0.166
H2-K1	up in 2 vs 4	2.76761e-37	1.78406e-41	0.274243	0.994	0.98
Pik3ip1	up in 2 vs 4	1.66856e-12	1.07559e-16	0.275081	0.579	0.491
Myct1	up in 2 vs 4	2.50093e-15	1.61215e-19	0.281357	0.671	0.558
Pim1	up in 2 vs 4	2.3381e-12	1.50719e-16	0.286362	0.717	0.646
Sox4	up in 2 vs 4	1.98404e-06	1.27895e-10	0.286962	0.742	0.693
S100a6	up in 2 vs 4	3.6695e-08	2.36544e-12	0.287779	0.474	0.362
Gm5111	up in 2 vs 4	5.14961e-15	3.31954e-19	0.291928	0.43	0.279
Msi2	up in 2 vs 4	1.13935e-17	7.34451e-22	0.294476	0.616	0.479
Adgrl4	up in 2 vs 4	5.91009e-16	3.80977e-20	0.297553	0.656	0.532
Tmem176b	up in 2 vs 4	1.00231e-29	6.46112e-34	0.300633	0.936	0.848
Rbp1	up in 2 vs 4	7.52723e-20	4.85221e-24	0.303788	0.589	0.432
H2-Eb1	up in 2 vs 4	2.69315e-05	1.73606e-09	0.304341	0.211	0.124
Eif4a2	up in 2 vs 4	5.22854e-22	3.37043e-26	0.31258	0.812	0.76
Ctla2a	up in 2 vs 4	1.1961e-29	7.71033e-34	0.314628	0.938	0.841
Gcnt2	up in 2 vs 4	2.43115e-19	1.56717e-23	0.320673	0.578	0.431
Krt18	up in 2 vs 4	8.11573e-19	5.23156e-23	0.321147	0.657	0.53
Ldhb	up in 2 vs 4	2.97867e-22	1.92011e-26	0.325989	0.572	0.414
Malat1	up in 2 vs 4	1.02176e-43	6.58649e-48	0.335752	1	0.999
Mpl	up in 2 vs 4	1.48609e-23	9.57961e-28	0.337726	0.545	0.371
Pnrc1	up in 2 vs 4	2.05957e-12	1.32764e-16	0.337957	0.625	0.556
Glul	up in 2 vs 4	3.39713e-25	2.18986e-29	0.33998	0.749	0.631
Adgrg1	up in 2 vs 4	8.42491e-28	5.43087e-32	0.342074	0.873	0.808
Txnip	up in 2 vs 4	3.02964e-25	1.95297e-29	0.354677	0.789	0.68
Mllt3	up in 2 vs 4	6.86218e-13	4.42351e-17	0.35591	0.405	0.279
Ifitm3	up in 2 vs 4	1.07547e-44	6.93267e-49	0.361861	0.972	0.927
H2-Aa	up in 2 vs 4	7.45985e-05	4.80878e-09	0.362302	0.305	0.212
Gng11	up in 2 vs 4	2.04198e-27	1.31631e-31	0.368107	0.651	0.472
Procr	up in 2 vs 4	1.56606e-23	1.00952e-27	0.373851	0.476	0.304
Tsc22d1	up in 2 vs 4	1.23592e-31	7.96697e-36	0.374619	0.816	0.669
Lmo2	up in 2 vs 4	3.10946e-45	2.00442e-49	0.374641	0.967	0.89
AW112010	up in 2 vs 4	3.67516e-18	2.36908e-22	0.381854	0.811	0.718
Jund	up in 2 vs 4	0.0120315	7.75573e-07	0.38208	0.487	0.448
Gm19590	up in 2 vs 4	1.35637e-33	8.74345e-38	0.38737	0.663	0.462
Pdzk1ip1	up in 2 vs 4	8.49073e-31	5.4733e-35	0.413209	0.677	0.524
Car2	up in 2 vs 4	4.24287e-55	2.73504e-59	0.428149	0.966	0.865
Hlf	up in 2 vs 4	3.81763e-39	2.46092e-43	0.441641	0.684	0.455
Gimap1	up in 2 vs 4	2.52898e-50	1.63024e-54	0.452016	0.832	0.666
Gimap6	up in 2 vs 4	4.16401e-42	2.68421e-46	0.453696	0.736	0.546
Shisa5	up in 2 vs 4	2.62138e-42	1.6898e-46	0.481314	0.832	0.702
Ly6a	up in 2 vs 4	1.49045e-46	9.60775e-51	0.565342	0.686	0.445
Ltb	up in 2 vs 4	4.19797e-40	2.7061e-44	0.565677	0.705	0.485
Cd74	up in 2 vs 4	9.44559e-11	6.08882e-15	0.600561	0.34	0.215
Spc24	down in 2 vs 4	3.50169e-18	2.25726e-22	-0.25123	0.072	0.208
Irf8	down in 2 vs 4	6.13717e-05	3.95614e-09	-0.251389	0.051	0.117
Ptma	down in 2 vs 4	2.111e-55	1.36079e-59	-0.251408	1	1
Hmgb1	down in 2 vs 4	5.36103e-15	3.45583e-19	-0.251652	0.953	0.981
Cycs	down in 2 vs 4	4.1323e-13	2.66377e-17	-0.252157	0.428	0.607
Ndufa1	down in 2 vs 4	2.48121e-13	1.59944e-17	-0.252971	0.536	0.706
Mcm6	down in 2 vs 4	5.64162e-17	3.63671e-21	-0.256773	0.345	0.557
Ndufa4	down in 2 vs 4	3.05167e-31	1.96717e-35	-0.261285	0.951	0.985
Syce2	down in 2 vs 4	4.38154e-18	2.82443e-22	-0.264721	0.296	0.505
Man2b1	down in 2 vs 4	1.93544e-14	1.24762e-18	-0.265688	0.224	0.4
Emilin2	down in 2 vs 4	2.53261e-25	1.63258e-29	-0.266804	0.034	0.174
Cdk6	down in 2 vs 4	3.51577e-16	2.26634e-20	-0.268054	0.577	0.754
Hspa5	down in 2 vs 4	8.70464e-05	5.61119e-09	-0.269909	0.611	0.711
Sec61g	down in 2 vs 4	6.64887e-19	4.286e-23	-0.271732	0.891	0.946
Spns3	down in 2 vs 4	4.57788e-22	2.951e-26	-0.272188	0.217	0.428
Nme1	down in 2 vs 4	2.48702e-22	1.60318e-26	-0.272436	0.729	0.868
Cdk1	down in 2 vs 4	3.86447e-13	2.49112e-17	-0.273016	0.128	0.266
Slbp	down in 2 vs 4	4.79937e-15	3.09378e-19	-0.273495	0.414	0.609
Stmn1	down in 2 vs 4	2.68232e-14	1.72908e-18	-0.274861	0.951	0.963
Tyms	down in 2 vs 4	3.20608e-18	2.0667e-22	-0.275552	0.152	0.321
Ssr4	down in 2 vs 4	8.06771e-19	5.20061e-23	-0.279322	0.829	0.915
Cdca8	down in 2 vs 4	4.8431e-13	3.12196e-17	-0.280921	0.1	0.229
Sec61b	down in 2 vs 4	1.97286e-30	1.27174e-34	-0.283675	0.904	0.965
Ranbp1	down in 2 vs 4	2.66974e-22	1.72097e-26	-0.286318	0.839	0.917
Dynll1	down in 2 vs 4	4.59868e-27	2.9644e-31	-0.286422	0.783	0.904
Gsr	down in 2 vs 4	1.89844e-08	1.22377e-12	-0.286965	0.251	0.378
BC035044	down in 2 vs 4	1.55963e-20	1.00537e-24	-0.287946	0.127	0.302
Pdia6	down in 2 vs 4	2.88517e-12	1.85984e-16	-0.288037	0.646	0.769
Cox5a	down in 2 vs 4	4.17141e-25	2.68898e-29	-0.288451	0.791	0.906
Cotl1	down in 2 vs 4	2.30969e-16	1.48888e-20	-0.292372	0.455	0.654
Msrb1	down in 2 vs 4	7.32543e-17	4.72212e-21	-0.295794	0.29	0.475
Tipin	down in 2 vs 4	9.10997e-22	5.87247e-26	-0.296621	0.224	0.434
Slc25a5	down in 2 vs 4	7.94728e-39	5.12298e-43	-0.297659	0.946	0.979
Top2a	down in 2 vs 4	1.54725e-11	9.97391e-16	-0.298994	0.121	0.247
H2afj	down in 2 vs 4	6.20685e-21	4.00106e-25	-0.302211	0.683	0.837
Tspo	down in 2 vs 4	5.42732e-17	3.49856e-21	-0.308397	0.82	0.899
Ran	down in 2 vs 4	3.22694e-33	2.08015e-37	-0.308966	0.919	0.967
Anxa3	down in 2 vs 4	1.08759e-32	7.01086e-37	-0.310015	0.037	0.204
Alox5	down in 2 vs 4	2.42566e-25	1.56363e-29	-0.310412	0.016	0.138
Birc5	down in 2 vs 4	8.15054e-09	5.25401e-13	-0.313061	0.115	0.225
Hsp90b1	down in 2 vs 4	1.91642e-15	1.23536e-19	-0.314806	0.6	0.743
Cd53	down in 2 vs 4	2.79673e-10	1.80283e-14	-0.32803	0.403	0.546
Rrm2	down in 2 vs 4	2.46817e-17	1.59104e-21	-0.330169	0.034	0.144
Tuba1b	down in 2 vs 4	4.78037e-07	3.08153e-11	-0.330362	0.804	0.863
Mns1	down in 2 vs 4	1.23297e-27	7.948e-32	-0.337203	0.089	0.27
Ube2c	down in 2 vs 4	7.17398e-08	4.6245e-12	-0.343222	0.093	0.192
Manf	down in 2 vs 4	7.81773e-15	5.03947e-19	-0.347671	0.57	0.739
Taldo1	down in 2 vs 4	1.61692e-28	1.0423e-32	-0.351226	0.826	0.926
H2afx	down in 2 vs 4	1.58284e-12	1.02033e-16	-0.357326	0.38	0.551
Cd52	down in 2 vs 4	5.69466e-18	3.6709e-22	-0.365683	0.374	0.586
Anxa2	down in 2 vs 4	3.5861e-20	2.31168e-24	-0.375644	0.26	0.463
Cks1b	down in 2 vs 4	1.79726e-21	1.15855e-25	-0.392388	0.349	0.551
Dut	down in 2 vs 4	2.69432e-29	1.73681e-33	-0.395375	0.428	0.662
Calr	down in 2 vs 4	1.20085e-27	7.74094e-32	-0.405118	0.912	0.953
Lat2	down in 2 vs 4	3.5861e-25	2.31168e-29	-0.407535	0.259	0.48
Cyp11a1	down in 2 vs 4	1.56551e-27	1.00916e-31	-0.427724	0.019	0.15
Cyp4f18	down in 2 vs 4	1.60438e-26	1.03422e-30	-0.437572	0.004	0.114
H2afz	down in 2 vs 4	1.39095e-39	8.96637e-44	-0.447639	0.98	0.995
Cebpa	down in 2 vs 4	3.89857e-33	2.5131e-37	-0.456968	0.067	0.255
Lgals3	down in 2 vs 4	6.09425e-12	3.92848e-16	-0.466487	0.029	0.113
2810417H13Rik	down in 2 vs 4	2.62759e-20	1.6938e-24	-0.481079	0.057	0.192
Sdf2l1	down in 2 vs 4	2.99169e-38	1.92851e-42	-0.507523	0.157	0.402
Cd48	down in 2 vs 4	1.0465e-47	6.74595e-52	-0.507874	0.242	0.546
Pglyrp1	down in 2 vs 4	0.000576046	3.71331e-08	-0.508059	0.22	0.312
Lmo4	down in 2 vs 4	3.91831e-10	2.52582e-14	-0.530127	0.296	0.443
Rnase12	down in 2 vs 4	8.02011e-36	5.16993e-40	-0.531649	0.012	0.163
Cks2	down in 2 vs 4	1.71175e-47	1.10343e-51	-0.537862	0.46	0.726
Tmsb4x	down in 2 vs 4	2.12815e-15	1.37185e-19	-0.54827	1	0.999
Slpi	down in 2 vs 4	6.35711e-24	4.09792e-28	-0.552739	0.046	0.187
Gng12	down in 2 vs 4	2.47582e-43	1.59596e-47	-0.555907	0.288	0.563
Crip1	down in 2 vs 4	9.36176e-18	6.03478e-22	-0.602932	0.86	0.947
Hmgb2	down in 2 vs 4	4.34072e-37	2.79812e-41	-0.615619	0.794	0.907
Car1	down in 2 vs 4	0.0146317	9.4319e-07	-0.622075	0.153	0.231
Fcgr3	down in 2 vs 4	3.0657e-58	1.97621e-62	-0.631597	0.016	0.241
Nkg7	down in 2 vs 4	3.28845e-62	2.1198e-66	-0.632098	0.492	0.785
Cst7	down in 2 vs 4	2.75429e-82	1.77548e-86	-0.659381	0.064	0.403
Clec12a	down in 2 vs 4	1.10874e-50	7.14718e-55	-0.677654	0.047	0.276
Hdc	down in 2 vs 4	5.09797e-63	3.28626e-67	-0.715134	0.021	0.266
Cd200r3	down in 2 vs 4	4.25848e-27	2.7451e-31	-0.738217	0.007	0.121
Ccl9	down in 2 vs 4	4.98314e-33	3.21223e-37	-0.864283	0.171	0.388
Csrp3	down in 2 vs 4	4.58639e-44	2.95648e-48	-0.886927	0.037	0.237
Fcer1g	down in 2 vs 4	4.35271e-25	2.80584e-29	-0.932333	0.446	0.628
Ap3s1	down in 2 vs 4	3.98844e-65	2.57103e-69	-0.962807	0.251	0.547
Ms4a2	down in 2 vs 4	7.62032e-43	4.91222e-47	-1.00142	0.022	0.204
Ms4a3	down in 2 vs 4	1.13454e-52	7.3135e-57	-1.03292	0.058	0.298
Lgals1	down in 2 vs 4	2.66174e-60	1.71581e-64	-1.12893	0.461	0.713
Plac8	down in 2 vs 4	9.22238e-97	5.94493e-101	-1.14499	0.704	0.899
Tyrobp	down in 2 vs 4	1.37826e-49	8.88452e-54	-1.2816	0.238	0.509
Fcer1a	down in 2 vs 4	2.29722e-31	1.48083e-35	-1.36992	0.013	0.15
Elane	down in 2 vs 4	8.22734e-20	5.30351e-24	-1.6978	0.091	0.239
Mpo	down in 2 vs 4	1.35954e-63	8.76387e-68	-1.80384	0.251	0.551
Cpa3	down in 2 vs 4	3.17868e-74	2.04904e-78	-1.91306	0.106	0.428
Ctsg	down in 2 vs 4	1.36784e-72	8.81741e-77	-2.02871	0.124	0.433
Mcpt8	down in 2 vs 4	1.35589e-19	8.74037e-24	-3.72209	0.277	0.451
Prss34	down in 2 vs 4	3.41909e-10	2.20402e-14	-4.07172	0.272	0.408
