# Supplementary material for: Single-cell RNA-seq reveals a concomitant delay in differentiation and cell cycle of aged hematopoietic stem cells
Source: BMC Biol. 2021 Feb 1;19:19. doi: 10.1186/s12915-021-00955-z (PMC7851934; doi:10.1186/s12915-021-00955-z)
Supplement: Supplementary file 10 — Additional file 10: Table S9. [file 12915_2021_955_MOESM10_ESM.xlsx]

## Sheet: Read me
Supplementary Table 9 : Regulons tables
Sheet	Information content
S9A_regulon_targets	SCENIC regulon targets
S9B_stateRegulon	Regulon markers of clusters
	Thresholds: average score difference (avg_diff one cluster vs all other) > 0.002 and p adjusted value (p_val_adj Wilcoxon rank sum test, Bonferonni correction) < 0.05
S9C_agingRegulonPerState	Regulons markers of aging per clusters
	In each cluster Wilcoxon Rank sum tests were performed on the Aucell activity scores between young versus old cells in batch A and B separately. Only regulons with an activity in at least 10% of either young or old cells of the cluster in both batches were tested. The two p-values for each regulons were combined using the Tipett’s method (minimum_p_pval column).In each cluster only regulon differ…

## Sheet: S9A_regulon_targets
Supplementary Table 9 : Regulons tables
Supplementary Table 9A: SCENIC regulon targets
regulon	targets
Atf3(+)	Map1lc3a,Loxl3,Dusp1,Pvrl4,Btg2,Pex12,Btg3,Fosb,Jun,Trap1,Zfp335,Klf9,Trpc1,Picalm,Nr4a2,Maff,Gabbr1,Laptm4b,Cebpb,Zfp281,Tm9sf4,Id1,Btg1,Cep57,Tcf20,Golga2,Per1,Cnnm4,Trim39,Tsc22d2,Ubc,Midn,Atf3,Ndrg2,Tle2,Tmem86a,Lbh,Skil,Slc35f5,Eif4a2,Slc25a36,Nfatc2,Jund,Rela,Srebf2,Rab3a,Sdccag8,Ier2,Klf6,Sesn3,Hipk1,Neat1,Ahi1,Azin1,Fos,Zfhx2,Stat3,Slc12a6,Camkk1,Meg3,Zfp36l1,Maml2,Pde2a,Slc16a12,Egr1,Snx…
Atf4(+)	Fam71e1,Ric8b,Loxl3,Letm2,Ift81,Nf1,Otub2,Sik2,Dvl1,Rbm12,Kdm6a,Pccb,Tmcc2,Ptk2,Usp32,Atf4,Fancf,Frmd6,Trim21,Ppp1r9a,Camta2,Deptor,Capsl,Acot11,Slc41a1,Pik3c2b,Pcnx,Prdm11,Rai14
Bhlhe40(+)	Wwp2,Bcor,Hnrnph2,Mcoln1,Ube2q1,Hivep3,Rcbtb1,Atp6v1h,Homer1,Sppl3,Entpd5,Rgs1,Vat1,Bub1,Trip6,March8,Mrps6,Fastkd1,Orai1,Large,Maff,Add1,Aff4,Wiz,Mpzl1,Clasp1,Trim39,Slc25a12,Zfp523,Neo1,Agpat4,Etv3,Sh2b3,Fggy,Picalm,Dnmt3a,Pik3r1,Socs5,S1pr2,Rhbdd1,Ccnj,B3gnt5,Lrrc8d,Acaca,Zfp800,Dscr3,Tsc22d1,Ostm1,Prune2,Cog3,Med15,Atp1a1,Akap1,Maml2,Prkch,Arid5a,Limk2,Smad7,Rarb,Plekhm1,Zfp395,Arrdc3,Exoc2,P…
Cebpa(+)	Abhd11,Eif4a1,Rnf149,Rab2a,Hnrnpu,Sh3kbp1,Ccng2,Parp8,Zbtb1,Slc35d1,Hlx,Ripk2,Fstl1,Snx12,Spop,Soat1,Atp1b1,Satb1,Mthfd1l,Tmem30a,Anxa2,Rbm45,Myb,Lmo4,Zbtb25,Msn,Ptp4a1,Csf2rb,Rin3,Dtnb,Mtf1,Kdm2b,Amd1,Cdkn1b,Fcer1g,Tgif1,Myc,Adrb2,Ccnt2,Cdc42ep4,Ikzf2,Idh1,Arl4c,Zfp516,Cask,Tm7sf3,Fut8,Aldh1b1,P2ry1,Canx,L3mbtl3,Aff1,Ube2d3,Rasgrp2,Cebpb,Hvcn1,Tspo,Mpo,Hdc,Dgat1,Aqp9,Ets1,H2afy,Cog6,Pex5,Gsr,Cts…
Cebpb(+)	Trps1,Trim8,Gata2,Lmo4,Bmpr2,Tob2,Fbrs,Mafk,Arrdc3,Gnas,Ctbp2,Zfp36l2,Gnb1,Pabpc1,Ikzf1,Ppp3ca,Hoxa10,Cbfb,Nrarp,Tmem229b,Faf1,Foxo1,Itsn1,Nufip2,Elf4,Snx18,Tle3,Qrich1,Mafg,Rbbp6,Rab11fip2,Runx1,Smad7,Dscr3,Pip5k1b,Nr2f6,Rap1a,Klf10,Hmgb1,Ing2,Hes1,Wac,Mex3c,Pim1,Epn1,Frmd6,Akt1,Taok1,Pik3r1,Zc3h6,Cdc42bpa,Csrnp1,9930021J03Rik,Mesdc1,Slc44a1,Cyp26b1,Prkd3,Klf13,Ctdsp1,Ctnnb1,Ptp4a2,Ptgfrn,Ptpra,…
Cebpe(+)	Etf1,Tmbim6,Rasgrp2,Mpo,Mgst1,S100a11,Hp,Rin3,Aldoa,Tet2,Tspo,Nfkbiz,Vamp4,Grb10,Nuak2,Dctn1,Sbsn,Rnf125,2610318N02Rik,Gsr,Clec12a,Gca,Cry1,Acer3,Fam49b,Myb,Tfpi,Gstm1,Ncoa6,Ero1l,Anxa1,Cdipt,Ltb4r1,Prrc1,Myl12b,Hdc,4921524J17Rik,Rpia,Flot2,Shfm1,Srgn,Nfkbia,Pde6d,Eif4g3,Akt3,Parp8,Nin,Bex6,Fnip1,Gyg,Lta4h,Ms4a3,Tmed10,Ramp1,Cflar,Tm7sf3,Arhgdib,Tbc1d15,Rab27a,Brox,Hspa5,Med21,Prg2,Ctsz,Tm6sf1,Va…
Ctcf(+)	2510039O18Rik,4931414P19Rik,Slc44a2,Wdtc1,Clip1,Lmnb1,Tnrc6b,Pik3cd,R3hdm2,Sin3a,Racgap1,Gnb1,Eif4g3,Stk38,Rere,Ndrg3,Rhot1,Socs3,Adck1,Ldb1,Cse1l,Cbx4,Ctcf,Cbfa2t2,Ino80b,Trafd1,Zfp362,Spag5,Zfp668,Thap11,Sympk,Wdr47,Lin54,Fcho1,Prkar2a,Rassf3,Gnb2,Whsc1l1,Melk,Ankrd11,Eml2,Vangl2,Dgkz,Stat3,Csnk1g2,Cdc20,Tmcc1,Acot2,Matr3,Mgrn1,Grb2,Hipk1,Fam65a,Zfhx3,Slc25a25,Csnk1e,Gapvd1,Atl2,Stim2,Mtmr12,Co…
E2f1(+)	Pcna,Zfp367,E2f1,Dtl,Rrm2,Uhrf1,Mbnl3,Mcm8,Mcm2,Trmt6,Lig1,Nasp,Mcm3,Mcm4,Ints7,Sf3b3,Hnrnpf,Mcm7,Mcm5,Gins1,Lmnb1,Srsf2,Cdc25a,Skp2,2810417H13Rik,Smad7,Rad51,Mga,Trmt2a,Map3k7,Chaf1a,Notch2,Slc16a1,Ung,Ppat,Hnrnpc,Mcm6,Dhfr,Pkmyt1,Bmi1,Klhdc2,Maz,Fbxo42,Rfc3,Mgst3,Gnas,Eif4g1,Cbx3,Ivns1abp,Srsf1,Cdca7,Atad5,Ssrp1,Trim37,Dut,Pola2,Rpa2,Topbp1,Fam78a,Slbp,Kbtbd7,Tpst1,Mnt,Slc4a2,Scarb1,Kdm2b,Mthfd…
E2f8(+)	Prkdc,Pcna,Stmn1,Uhrf1,Chaf1a,Dock10,Vezf1,Agfg2,Mcm5,E2f8,Mbnl3,Zcwpw1,Tmpo,Rad51,Rrm2,Sipa1l1,Slbp,Fbxo5,Ppm1d,Pter,Hmgb2,Dnajc21,Cdc45,Zeb2,Tshz1,Creb1,Rad51ap1,Dnajc14,Ralb,Scaf11,Rai1,Pde5a,Atad2,E2f7,Hdac7,Hist1h4i,Adcy7,Ldhb,Rab27b,Samd14,Nipbl,Tmem37,Dcaf5,Tbxas1,Pds5a,Mybl2,Hmgn2,Cbx3,Aldoa,Clip1,Dut,Ccne2,Rbl1,Lig1,Btbd10,Nmt1,Tyms,Qser1,Nfe2l1,Dtl,Prim2,Ptprs,Hmbs,Elf4,Siah1a,Lgals1,Zf…
Egr1(+)	Rtkn,Dnajb9,Srpr,Egr1,B3gat3,Hbegf,Rlim,Pigm,Etv3,Kdm6b,Slc30a9,Plin3,Cdk11b,Cyr61,Ppp1r9b,Sat1,Junb,Zfp622,Ptger4,Atp2a3,Map4k2,Ier2,Pde2a,Ppp1r16b,Fam43a,Txnip,Zfp36,Taf7,Lrrc8a,Nkx2-3,Nfkbiz,Csrnp1,Capsl,Dgkz,Slc16a2,Meg3,Srsf5,Hars2,Btg2,Neat1,Aplp2,Mycn,Jun,Klf10,Lrrc51,Dnajb1,Zfp213,Erf,Fosb,Pvrl2,Rcor2,Sertad2,Rora,Rarg,Bahd1,Ankrd27,Fkbp10,Itsn1,Arhgap27,Ptpn12,Bcam,Tceal1,Rorc,Nbeal2,Ocl…
Elf1(+)	Ing4,Mtmr9,Zfp608,Csnk1g1,Prkab1,Polr2a,Ogt,Trim41,Ykt6,Actr6,Shoc2,Zranb2,Cap1,Rap1b,Prpf38a,Ssbp2,Cdk13,Plod3,Pabpc1,Ngdn,Srp14,Maged2,Dpm1,Rpl37,Ttf1,Vangl2,Brwd3,Ppp1r11,Mrpl47,Leprotl1,Cript,Fbxl19,Atp6v1g2,Ube2e1,Zfp740,Zfp119b,Csnk1a1,4930453N24Rik,Manbal,Chmp5,Pnn,Scyl2,Snw1,Tbc1d5,Tceal8,Ppp2r5d,Arid4a,Dock10,Tnfaip8l2,Pou2f1,Prpf6,Taf7,Cwc15,Cep120,Cdc40,Rnf114,Zfp865,0610030E20Rik,Tax1…
Erg(+)	Ahdc1,Rapgef4,Pde4dip,Clcn3,Il7,Nrk,1700001C19Rik
Ets1(+)	Shoc2,Pfn1,Gpsm3,Pigm,Arrb2,Yipf2,Gnai3,Cul7,Map4k2,Vasp,Arhgap9,Tln1,B3gat3,Rpe,Mdm4,Gata3,Cd69,Runx1,Gata2,Pibf1,Atp6v0a1,Csgalnact2,Hcst,Spry2,Lat,Mtrf1l,Tbc1d5,Fam107b,Fam174b,Pik3cd,Kcnab2,Ikzf1,S1pr2,Crk,Osbpl3,Syne1,Ctsd,Cd63,Chst15,Ppcdc,Rprd2,Arhgef1,Itpr1,Gng12,Klf7,Tmem9b,Cep164,Inpp5b,Rell1,Cyth4,Tet2,Pfkp,Lck,Ier3,Stx3,Ralb,Tomm6,Cd9,Myl12b,Ptprs,Anxa2,Ube2w,Il7,Rltpr,Notch1,Lbh,Jak2…
Ezh2(+)	Ddx39b,Snrpb,Eaf1,Vps52,Thoc5,Rer1,Ppp4c,Psmd13,Pigw,Lsm1,Pex6,Arih2,Exoc5,Ncstn,Senp1,Ppil3,Bad,Rps14,Ampd2,Dmtf1,Tceb1,Leprotl1,Polr2a,Nudt5,0610030E20Rik,Tsg101,Trmt6,Bcl2l1,Isg20l2,Myg1,Prkag1,Mtx2,Gemin8,Rpl32,Tssc4,4930453N24Rik,Cstf2,Rnf214,Gpatch2,Gnl2,Sh3bp5l,Nudt21,Hcfc1,Pdzd11,Phrf1,Immt,P4hb,Sf3b2,Zdhhc6,Fbxw4,Erh,Nedd1,Ppil1,0610010K14Rik,Sf3a3,Rrs1,Ubac1,Mcm7,Gtf2f1,Dmap1,Cox8a,Seci…
Fli1(+)	Slc39a9,Meis1,Bcl11a,Rora,Rwdd3,Cldn12,Nfia,Runx1,Tnks1bp1,Irf2,Unc119,F2r,Mllt3,Hivep3,Atf7ip,Tbxas1,Stat3,Rab27b,Ndrg1,Abcc4,Csgalnact1,Rab11a,Pla2g4a,Vps37c,Pik3r1,Smarca2,Gbx2,Mecom,Alcam,Phf21a,Invs,Tmcc1,Lpp,Arcn1,Pcyt1b,Zeb2,Rorb,Clcn3,Snrpn,Mef2c,Sord,Slc25a46,Lrrc1,Rhoj,Fli1,Kank2,Taf1a,Dennd4b,Kcnip3,Ncoa1,Smurf1,Extl1,Ttc30b,Mpped2,Ptk2,Apbb2,Tmie,Gas2l1,Pla2g6,Hipk1,Ptch1,Lekr1,Ctnnd1…
Fos(+)	Vps37b,Rnf44,Osm,Nudt18,Ube2h,Rnf166,Trim39,Dusp1,Map1lc3a,Btg2,Hnrnph2,Fosb,Dctn1,Dok1,Lrrc8a,Crem,Gnl1,Camk2d,Hnrnpu,Jun,Csnk1g2,Ube2b,Spred2,Per1,Tmem215,Relb,Cytip,Btg1,Amotl2,Cdc42,Nr4a2,Josd1,Trps1,Maff,Gem,Usp2,Tiprl,Ppp1r15a,Aff4,Elmo1,Mxi1,Cnot7,Heg1,Rbm18,Ppm1a,Slc39a11,Klf9,Sdha,Purb,Clstn3,Eps15,Sarnp,Mgrn1,Tmub2,Ncdn,Fyn,Trap1,R3hdm2,Zbtb11,Zfyve27,Sik1,Fosl2,Ring1,Prkar1a,Tnfrsf12a,…
Fosb(+)	Map1lc3a,Ube2h,Dusp1,Gpbp1,Josd1,S1pr2,Rnf166,Btg2,Ahcyl1,Galnt11,Hnrnpu,Lrrc8a,Btg3,Fosb,Rai1,Jun,Klf11,Nf1,Dok2,Rbm18,Gem,Klf9,Inhba,Nr4a2,Csnk1d,Mxd1,Maff,Cebpb,Pnrc1,Taf10,Hdac5,Amotl2,Id1,Btg1,Ppp2ca,Erf,Sav1,Srsf6,Ppp1r15a,Trps1,Gata3,Hivep2,Mpv17,Clk4,Trim39,Smad7,Tsc22d2,Ubc,Midn,Ccnl1,Trib1,Kdm6b,Lbh,Fgfr1,Skil,Eif4a2,Slc25a36,Nfatc2,Jund,Rab11fip3,Irak2,Sik1,Pla2g4a,Ier2,Mafk,Klf6,Sesn3…
Foxo3(+)	Foxp1,Lmo4,Foxo3,Zfhx2,Casz1,Elk3,Hoxb4,Runx1t1,Lzts2,Pan3,Plcl1,Thtpa,Eya3,Zbtb38,Mga,Fam49a,Fosl2,Slc39a10,Zcchc7,Zeb1,Cd79b,Trps1,Rbm47,Arf2,Atf7ip,Nbea,Cbfa2t2,Akap1,Ptrf,Tal1,Mdga1,Sp3,Zfp608,Pak4,Cd55,Ypel3,Cdk6,Nfia,Ncoa3,Akt3,Notch2,Mbtps1,Pim1,Fgd4,Pi4k2a,Zbtb40,Sort1,Adcy7,Prkg1,Zfp740,Inpp4b,Lrrc36,Mast3,Tbc1d8b,Gca,Slc23a2,Ctse,Itgb5,Cish,Pik3r4,Bdh2,Ttll7,Actb,AU040320,Fam171a1,Cradd…
Gata1(+)	Klf1,Hmbs,Hdac7,Prdx2,Gata1,Bnip3l,Sipa1l1,Pgm2,Steap3,Hemgn,Prkab1,Ptprs,Susd1,Slc16a1,H1f0,Tspan33,Cdc42ep3,Srp54b,1700025G04Rik,Harbi1,Gfi1b,Naf1,Hbs1l,D1Ertd622e,Stard10,Dlat,Urod,Taok3,Rfesd,Ablim1,Fam117a,Kcnip3,Tspan32,Stxbp1,Gng12,Spred2,Gne,Stat5a,H2afy,Myb,Ap1b1,Cox17,Pitpnc1,Frmd4a,Camta1,Acsl5,Ahcyl1,Gtf2f1,Tet1,Lmo4,Sft2d1,Ehd1,Ahctf1,Snrpn,Hdgf,Alcam,Rnf125,Cpox,Neurl1b,Gemin8,Dsn1,…
Gata2(+)	Hdac7,Hmg20a,Ss18,Kdm6b,Gpsm3,Zfp697,Wdr26,Trip12,Arrb2,Uba7,Runx1,Ikzf1,Lat,Pdlim2,Hhex,Gabpa,Ssbp4,Rab11a,Kdr,Bag6,Ggnbp2,Ppp1r9b,Tpm3,Dmtf1,Atp2a3,Arhgef1,Rlim,Mpo,Cap1,S1pr4,Csk,Myo1c,Itga5,Asap1,Pik3r4,Slc25a11,Ppp1r16b,Slc30a9,Glyr1,Rasal3,Trp53i11,Mmrn1,Prkcd,Mon1b,Rcbtb2,Pear1,Tecpr1,Prkag2,Plscr3,Cirbp,Sh3kbp1,Map4k2,Tspan14,Limk2,Klhl6,Prkcq,Stk24,Fam65a,Arap1,Eps15,Tln1,Csgalnact2,Qsox…
Gfi1b(+)	Sdpr,Car1,Clu,Sord,Ldha,Mtmr2,Tmco4,Gpx3,Trio,Arhgef9,Gfi1b,Abca1
Ikzf1(+)	Elk3,Adcy7,Tet2,Ikzf1,Fbxw7,Tnfaip2,Satb1,Tbc1d14,Zfp2,Ets1,Zbtb16,Arhgap15,Usp6nl,Rassf5,Foxn2,Gatm,Bcl2,Klf3,Mtmr9,Cul3,Sox4,Rcsd1,Pcyt1a,Fam49a,Gramd1b
Irf1(+)	Herc6,Mdk,Socs1,Fryl,Psmb9,Tapbp,Usp18,Slc25a22,Psmb10,Prkd2,Il15ra,Isg15,Ifit3,Ifih1,Ube2l6,Zbp1,Inhba,Usf1,H2-K1,Cd274,Dhx58,Sp110,Psmb8,H2-D1,Ifi44,Stat1,Capsl,H2-Q7,Birc3,Il18bp,Ptch1,H2-Q6,Il27,Tapbpl,Zbtb38,Amz2,Sqrdl,Il15,Nod1,Capg,Tap1,Lcp2,Psme1,Itpk1,Hace1,Relb,Camk2a,Ifit1,Stat3,Zcchc11,Abr,Ogfr,Isg20,Gbp4,Abhd6,Pla2g16,Sp100,Pus3,Sidt2,Tspan13,Batf2,Pja1,Tgif1,Dnaja1,Tlr2,Tax1bp1,Tmem…
Irf7(+)	Herc6,Hoxb3,Polr2a,Parp11,Gnb4,Usp18,Socs1,Znfx1,Isg15,Ddx58,Ssbp2,Rorb,Ddx60,Gdi1,Bcor,Fam26f,Dtx3l,Parp9,1700025G04Rik,Tapbp,Tanc1,Zbp1,Armcx6,Ppp6r1,Slc7a7,Josd1,Gfi1,Gbp4,Rcsd1,Prune2,Shisa5,Maf,Peli2,Irf1,Tmem219,Phc3,Crybg3,Il27,Usp25,Lgals8,Ifit3,Slc25a28,Hoxa10,Kbtbd2,Ccnd2,Vcpip1,Isg20,Fam105a,Dmtf1,Rnasel,Lrrk1,Gbp9,Nmi,Golga3,Mtif3,Ifih1,Oasl1,Sp140,Sp110,Mex3a,Zfp787,Osbpl9,Gtpbp1,Rar…
Irf8(+)	Dennd4b,Sh2b3,Tnni2,Zfp296,Alox5ap,Irf5,Sirpa,Tagap,Cd53,Stx7,Rara,S100a10,Il6ra,Ncf4,Ankrd44,Cd68,Hmha1,Ahnak,Necap2,Itsn2,Tnfaip8l2,Fgd2,Fkbp15,Igsf8,Cdc42se1,Mbnl1,Ctsb,Hnrnpu,H2-Aa,Lyn,Fam105a,Sp100,Fryl,Map3k1,Actb,H2-DMb2,Mgat1,Ostf1,Tifa,Gm2a,Mtpn,Cyth4,Ucp2,Cd52,Ift81,Fmnl1,Erp29,Itpr1,Kctd20,Ctss,Scyl3,Rell1,Ap1s3,Elovl5,Msn,Coro1c,Gnb2,Tnfaip8,Prkcd,AI413582,Mgst1,Coro1a,Snx20,Arhgap30,…
Irf9(+)	Parp9,Elf4,Irf1,Ube2b,Ube2l6,Mllt6,H3f3b,Usp18,Batf2,Map3k14,B2m,Fyb,Ezh1,Nfix,Parp11,Mecp2,Epsti1,Cbfa2t3,Prkd3,Triobp,Zbp1,Parp14,Dhx58,Isg15,Angpt1,Hoxa7,Tmbim6,Ccdc69,Ddx58,Foxp1,Sp100,Rnasel,H2-M3,Rab31,N4bp1,Prkra,Stat1,Itch,Samd9l,Ankfy1,Psmg4,Smad1,Isg20,Slc17a5,A230050P20Rik,4930523C07Rik,Il15,Taf5l,Fktn,Spg21,Wls,Prkcq,Foxn3,D5Ertd579e,Bpgm,Tnfaip8,Prkd2,Lpin2,Cxxc5,Agk,H2-D1,Rbm41,Cyp4…
Jun(+)	Vps37b,Braf,Map1lc3a,Dok1,Camk2d,Nudt18,Ubap1,Homer1,Relb,Hnrnph2,Klf9,Letm2,Pdp1,Whsc1l1,Opa3,Fosb,Ccdc47,Ap2b1,Josd1,Acbd4,Dusp1,Hlf,Fam71e1,Csnk1g2,Hnrnpu,Mxi1,Bre,Clcn3,Arl4c,Picalm,Lrrc8a,D430042O09Rik,Paf1,Osbpl9,Rnf166,Galnt11,Mrrf,Dnttip1,Rbm18,Csnk1d,Per3,Ubap2l,Rce1,Bnip3l,Brd2,Trap1,Per1,Chd2,Gata3,Dctn1,Mitf,Nr4a2,Akirin1,Ncdn,Bcl11a,Fahd2a,Golga2,Rbms2,Pef1,Rai1,Zfp523,Tiprl,Tcf20,Ju…
Junb(+)	Vps37b,Map1lc3a,Camk2d,Ube2h,Homer1,Nudt18,Loxl3,Dok1,Zc3h4,Dusp1,Letm2,Acbd4,Opa3,Rnf166,Btg2,Hlf,Galnt11,Lrrc8a,Arl4c,Clcn3,Btg3,Fosb,Jun,Paf1,Zfp523,Zfp335,Rbm18,St7,Pvrl2,Gem,Ube2b,Dnttip1,Klf9,Picalm,Purb,Nr4a2,Csnk1d,Trip6,Osbpl9,Tiam1,Mxd1,Clasp2,Maff,Gabbr1,Hoxb9,Laptm4b,Clstn3,Cebpb,Ncdn,Aig1,Pnrc1,Crem,Zfp281,Tnfrsf12a,Amotl2,Id1,Gata2,Mnt,Btg1,Mgrn1,R3hdm2,Golga2,Cytip,Per1,Erf,Ppp2r2a…
Jund(+)	Ube2b,Atg3,Slc35a5,Fam134a,Vps37b,Camk2d,4933434E20Rik,Glyr1,Hnrnph2,Spred1,Homer1,Aff4,Cln3,Mcoln1,Dusp1,Commd8,Vps26a,Gabarap,Epc1,Usp32,Orai2,Laptm4b,Pdp1,Ppm1h,Ccnd2,Sppl3,Tmem215,Trim39,Nptn,Rbbp6,Zfp36l2,Vps11,Atf4,Rad23a,Dirc2,Adar,Adnp2,E430025E21Rik,Mxi1,Hoxa9,Mfsd1,Mmab,Rc3h2,Scyl2,Hpcal1,Midn,Dtx3,Grb2,Cebpb,Fyn,Tnfaip3,H3f3b,Rab5a,Slc12a6,Rcbtb1,Emd,Kat5,Csnk1g2,Eif4b,Ube4b,Ube2q1,Fln…
Klf1(+)	Blvrb,Klf3,Gata1,Lmna,Vim,S100a10,Hdgf,Mgst3,Alad,Cox6b2,Hdac7,Serbp1,Psmd7,Taok3,Pitrm1,Ddah2,Ftsj1,Usp15,Cited4,Mtss1,Aqp1,Morf4l2,Kcnn4,Tcf3,Mfsd5,Eif2b5,Rab22a,Por,Grb2,Rab3il1,Rps10,Csrp2,Xpnpep1,Acsl5,Fam117a,Cdc42ep3,Tspan8,Cuedc1,Ubxn2a,Ldb1,Carhsp1,Arrb1,Ptges2,Tarsl2,Stom,Calm3,Cd82,Pacsin2,Cyth3,Tmem131,Gna15,Sbno1,Nmnat3,Ints8,Rps27l,Armc6,Optn,Ppp1r10,Aplp2,Frat2,Gtf2f1,Zfp672,Ass1,P…
Klf10(+)	Vmac,Fgfr1,Gpr4,Myadm,Plag1,Rab11fip1,Klf10,Smurf1,Gyltl1b,Zfp438,Plekhg2,Traf5,Trim2,Zfp784,Zfr2,Crk,Fbxl4,Rrm2b,Large,Fxyd1,Arid3a,Hspa12b
Klf13(+)	Arhgap28,1810055G02Rik,Carhsp1,Klf13,Ppp2r5b,Tmem131,Fbrsl1,Pdlim5,Mgst3,Smad6,Dnm3,Zbtb2,Kdm6b,Rab5b,Ccdc64,Daam1,Adnp2,Map3k14,Arhgap23,Mafk,Huwe1,Mark4,Lmo4,Bach2,Zfp740,Rasgef1b,Prickle3,Sfmbt2,Fgfr1,Nrarp,Lhfpl2,Abhd2,Ncoa3,Wdr81,Zfpm1,Gramd1c,Parp3,Gnb1,Lrrc8d,Rab3il1,Rnf19b
Klf2(+)	Fosb,Vamp2,Nrarp,Klf9,Nr4a1,Cbx4,Fgfr3,Zfp36l1,Fscn1,Habp4,Pik3r1,Pde2a,Cited2,Kdm6b,Socs3,Irf6,Spry2,R3hdm2,Ythdf1,Rhob,Zc3h12a,Atf3,Hes1,Klf13,Zfp281,Basp1,Ptk2b,Hivep2,Dusp5,Ier2,Bgn,Fam110a,Junb,Txnip,Bmp4,Adck3,Nr4a2,Mras,Sdc4,Plin3,Mr1,Csrnp1,Timp2,Maff,Tmub2,Cav2,Runx1t1,Orai1,Stat6,Cdkn1c,Tob1,Zfand5,Cebpb,Inppl1,Smad7,Sppl3,Atp1a1,Slc37a1,F11r,Sfrp1,Furin,Car11,Fbxl3,Tecpr1,Elmo2,Sgms1,T…
Klf4(+)	Fosb,Cxcr4,Nrarp,Klf9,Anxa6,Nr4a1,Fgfr1,Cbx4,Cirbp,Rora,Stat5b,Trp53i11,Zfp36l1,Fscn1,Armcx2,Rhoq,Midn,Cited2,Kdm6b,Vim,Socs3,Zfp710,Spry2,Trps1,Anxa2,Rhob,Zc3h12a,Amigo1,Atf3,Hes1,Klf13,Pde9a,Hnrnpa0,Zfp628,Phc2,Basp1,Ptk2b,Marcks,Nab2,Hivep2,Dusp5,Rbfox2,Carm1,Ier2,Robo3,Bgn,Fam110a,Gbp4,Junb,Txnip,Gfi1,Nfatc2,Tnfaip3,Sfrp1,Slc37a1,Pik3c2a,Dennd2a,Nr1h3,Espn,Rxra,Tnfrsf13c,Gyltl1b,Ppfia4,Jund,L…
Klf6(+)	Kctd1,Myh9,Phf21a,Satb1,Zfp628,Alcam,Btg1,Dusp1,Gpr146,Pik3r1,Lrrc8d,Atf3,Klf9,Ltbp3,Ptger4,Pik3cd,Eif1,Cd82,Pdzk1ip1,Txnip,Runx1,Tcf7l2,Nrarp,Ankrd27,Apbb2,Fbxl12,Mllt6,Smurf2,Ier2,Nfkbiz,Cited2,Elf4,Junb,Zc3h12a,Mesdc1,Bcl3,Ptprj,Cbx4,Fosb,Fam110a,Sat1,Sertad3,Ccng2,Efna1,Pja2,Lsp1,Osbpl9,Sh2d3c,Pim2,Tinagl1,Mllt3,Cbll1,H1f0,Etv3,Col16a1,Lfng,Nr3c1,Rsrc2,Atp6v1g1,Egr1,Phc2,Adcy7,Gabarapl1,Chrnb…
Maff(+)	Vps37b,Cebpb,Amotl2,Maff,Clasp2,Btg2,Skil,Lrrc8a,Relb,Pnrc1,Fscn1,Mgrn1,Fosb,Pvrl2,Ier2,Id1,Btg1,Tnfrsf12a,Jund,Smad7,Tubb2a,Fos,Tiam1,Sik1,Egr1,Klhl17,Cnksr3,Zfp507,Rbm18,Grik5,Mbip,Avpi1,Rnf20,Gja1,Ptp4a1,Trmt5,Gipc1,Cnot7,Clk4,Trps1,Ccdc86,Ubl3,Junb,Nr4a1,Ptov1,AI597479,Fosl2,Pik3r1,Sqrdl,Ikbkb,Aig1,Tmcc1,Adrb2,Med27,Gmppb,Kdm6b,Dennd3,Rarb,Lmbrd1,Tmem164,Ralgds,Hes1,Itpkb,Fgfbp3,D17Wsu92e,Rab…
Myb(+)	Vcpip1,Fryl,Kdm5b,Msi2,Ybx1,Msl2,Dcaf7,Asf1a,Vim,Gclm,Luc7l2,Cpt1a,Ube3a,Ptp4a1,Atp11b,Unk,March5,Hnrnpul1,Fam117a,Dach1,Faf1,Erbb2ip,Cep76,Fut8,Dnajc10,Hnrnph1,Srfbp1,Ypel1,Ppp1cb,Maz,Cox6b2,Exoc2,Cyb5r4,Tacc1,Fbxo3,Ppp6r1,Kdm2b,Cerk,Cnot6,Sox6,Runx2,Hivep1,Nol6,Pitpnc1,Sppl3,Uspl1,Btg1,Rpe,Hdac7,Mbnl2,Baz2b,Matr3,Ptov1,Mbnl1,Pex13,Ctnnb1,Ddx5,Ikzf1,Nampt,Arhgef2,Pkn1,Caprin1,Stt3b,Canx,Znrf2,Cs…
Myc(+)	Gabpa,Atg16l1,Yme1l1,Prkab1,Slc30a6,Wdr3,Slc39a13,Kti12,Ttpal,Klhl20,Dmtf1,Tbrg4,Eif2a,Noc3l,Slc25a46,Skiv2l,Mocs3,Tfb2m,Mtx2,Rpf2,Rpf1,Atp2c1,Arfip2,Gnl2,Ier2,Kdm5a,P4hb,Pdcd11,Nup54,Tmem33,Ipo4,Atxn2,Rrs1,Rpe,Cct2,Tomm6,Cox17,Nop2,Zbtb11,Hccs,Gtpbp4,BC003965,Dcun1d5,Junb,Foxred1,Lsg1,Tank,Gdap2,Rpl37,Ppid,Ddit3,Gosr2,Pdgfrb,Eya3,Shq1,Satb1,Trnt1,Slc38a1,Xrn2,AU019823,Snrpb2,Zfp64,Ppp6r1,Nip7,Lm…
Mycn(+)	Fam134a,Ube2b,Aff4,Ubap2l,Hoxb7,Atg3,Slc35a5,Ctsa,Vps26a,Gigyf1,Bloc1s1,Gnptg,Kdm4c,Hoxb2,Rpusd4,Mcoln1,Epc1,Tnpo2,Hoxb3,Rab3il1,Wwp2,Gabarap,Usp32,Mfsd1,Camk2d,Hoxa9,Trip6,Commd9,Mafg,Dnmt3a,Socs2,Mtdh,Zzz3,Hoxa7,Slc4a2,Foxred2,Rarg,Napa,Pnpo,Gigyf2,Cbx6,Aspscr1,Pura,Armcx6,Ngfrap1,Armcx2,Eif1b,Gm5148,Prkce,Fdx1l,Stx4a,Hoxb4,Arpc5,Metap1d,Hoxb6,Nfia,Usp31,Tbkbp1,Pdp1,Rab31,Gclc,Tmem86a,Trim8,Tme…
Nfia(+)	Stard10,Sema4b,Sdc4,Kdm6b,Irf6,Lmna,Nfia,Pik3r2,Actb,Sqrdl,Iqsec1,Ptafr,Tnfaip2,Myl10,Ubac1,Rfesd,Mkl2,Plxnc1,Plod2,Igsf3,Usp2,B4galt1,Rybp,Fam171a1,Ophn1,Sept4,Slc39a1,Lmcd1,Atxn1,Klhdc8b,Vangl1,Zfp516,Pim1,Notch2,Tspan33,Clasp2
Pold2(+)	Uaca,Pld1,AI661453,Fbrs,Lamb3,Usp6nl,Akna,Tdrkh,6030498E09Rik,Sox13,Kremen1,Gpr137b,Fxyd2,Irgq,Usp45,3110002H16Rik,D3Ertd751e,Pdss2,Mllt11
Pole3(+)	Iffo1,Ccne1,Mknk2,Wdr81,Cdc6,Hagh,Sept4,Ppp2r5b,Fam117a,Mboat2,Gtf2e1,Gan,Fam76b,Arl6ip6,Pcna,Brca1,Rps6ka5,Rbm14,Ube2c,Fxn,Hist2h2ac,Cbx5,Zfand6,Tnfaip2,Mre11a,Arf2,Gfi1b,Ung,Ebp,Ift140,Ermp1,Acat2,Ppp6r3,Mfsd11,Mcm3,Cdk18,Kidins220,Slco3a1,Nsmce4a,Klf1,Hmg20a,Prpsap2,Nfia,Klhl23,Tgtp1,Ccnk,Mrps36,Sqrdl,Armc1,Sec24c,Ogg1,Zfp367,Bola3,Bola2,Zfp672,Pcsk7,Ccnd3,Dctn4,Hsd17b12,St3gal5,Msl3,Tgds,Rbbp…
Pole4(+)	Dolpp1,Arid4a,H3f3b,Rnf5,Rhof,Cep57,Stip1,Mlh1,Camta1,G3bp1,Cdc6,Actl6a,Ung,Usp5,Rplp0,Golt1b,Yif1a,Rpusd1,Cbx5,Snrpa,Dlg4,Aifm1,1110059E24Rik,Sp1,Hook1,Mrps36,Ppp1r7,Immp1l,Pcyox1l,Ift27,Sesn2,Hnrnpc,Dnm2,Prmt1,Brd2,Sarnp,Ilf2,Upf2,Pcna,Sars2,Cenpm,Ywhaz,Rbbp4,Ppp6r3,Acat2,Rnmtl1,Mrps18b,Ogg1,Med24,Ywhaq,Akr1e1,Prpf40a,Hsph1,Ndufaf2,Cry2,Atp2a2,1700037H04Rik,Rbm10,0610007P14Rik,Ucp2,Mcm7,Ehd4,Pd…
Rad21(+)	Usp9x,Ppp3ca,Maml3,Jarid2,Nipbl,Bmpr2,Zc3h6,Arid2,Gsk3b,Cggbp1,Akirin2,BC005537,Ikzf5,Sec63,Pja2,Ythdf3,Col4a3bp,Phf21a,Cdk17,Cnot6l,Fbxo11,Morc2a,Ppp2r2a,Atf7ip,Rprd2,Sephs1,Pum2,Tcf4,Ube2b,Ttbk2,Dr1,Phip,Hoxb8,Sh2d3c,Ddx6,Sppl3,Homer1,Setd1a,Add3,Cnot6,Hp1bp3,Spop,Papd7,Cyhr1,Ndfip1,Arfgef1,Foxo3,C1galt1,Ppp2r5c,Rps6ka3,Atxn1,Marcks,Pnrc2,Hmgn2,Rb1cc1,Mib1,Cul3,Plcl2,Gas2l3,Qk,Krcc1,Zfp281,Fbxl…
Runx1(+)	Runx1,Syne1,Tet2,Srf,Ncam1,Scrn1,Speg,Armcx5,Atp6v0a1,Ncoa1,Ets1,Pik3c2b,Jak2,Stx3
Runx3(+)	Runx3,Scaf4,Kazald1,B230217C12Rik
Sox4(+)	Zfp608,Hoxa9,Kcnk12,Foxp1,Marcksl1,Ccng2,Elk3,Zfp36l2,Ramp1,Akap13,BC028528,Limd2,Rtn4,Mgst1,Pnrc1,Nrip1,H2afy,Zfhx3,Tes,Mbnl1,Zfp710,Icmt,Trps1,Gigyf1,Csnk1e,Sap30,Hoxb8,Tgif1,Msl1,Mxi1,Foxn3,Pura,Satb1,Avl9,Usp3,Mpped2,Sox4,Paqr8,Bahcc1,Stat5b,Emcn,Carns1,Ube2r2,Rad52,Phc2,Zfp609,Cd96,Ppp1r9a,Eef2k,Maml3,Gcnt2,Sh3kbp1,Clic5,Kctd1,Etv5,Ikzf1,Peli1,Chd3,Vim,Cd34,Tle4,Esr1,Eif4ebp2,Btg1,Limd1,Tia1…
Spi1(+)	Dennd4b,Sh2b3,Nckap1,Tnni2,Pdlim2,Fcgr2b,Sash3,Alox5ap,1700112E06Rik,Irf5,Ahdc1,Tmem206,Tagap,Cd53,Stx7,Crlf3,Rara,Usf1,Zfp710,Hfe,S100a10,Il6ra,Ncf4,Hlx,Ankrd44,Cd68,Hmha1,Ankrd11,Ahnak,Tnfaip8l2,Fgd2,Cxcr4,Fkbp15,Igsf8,Mbnl1,Tank,Itpr2,H2-Aa,Lyn,Katna1,Lrch4,Cnot8,Nuak2,Fam105a,Sp100,Osbpl3,Irf1,Map3k1,Actb,Mgat1,Ostf1,Tifa,Sh2d3c,Gm2a,Ppfibp2,Bcl9l,Cyth4,Hcls1,Arf1,Ucp2,Cd52,Fmnl3,Mrps31,Fmnl1…
Stat1(+)	Herc6,Irf2,Parp11,Gnb4,Usp18,Bbx,Socs1,Bcl11a,Znfx1,Isg15,Prkd2,Map3k11,Ddx58,Spry1,Ddx60,Gdi1,Fam26f,Dtx3l,Parp9,1700025G04Rik,Tapbp,Zbp1,Prdm16,Ppp6r1,Stard8,Atp13a1,Stat5a,Jak2,Nfkbie,Gbp4,Shisa5,Atf3,Itsn2,Irf1,Igf1r,Fam84b,Il27,Usp25,Inhba,Smarca2,Ifit3,Hoxa10,Gabbr1,Ccnd2,Isg20,S1pr1,Vldlr,Wdfy3,Rnasel,Stxbp1,Lrrk1,Tnip3,Gbp9,C1qtnf4,Nmi,Golga3,Lcp1,Ifih1,Uvrag,Oasl1,Sp140,Satb1,Pla2g4a,Sp1…
Tal1(+)	Lyl1,Zfpm1,Gata2,Plagl2,Nfe2,Runx1t1,Klf1,Plxnc1,Glg1,Mad2l1bp,Ikzf4,Iqsec2,Celf4,App,Meis1,Herc1,Tmem63b,Tal1,Gfi1b,Tmem184c,Pak1,Ehd3,Pdp1,Ube2e2,Fhl1,Stard10,Prkci,Fbxo11,Amigo2,Lrrc8d,Alcam,Slc41a1,Rab14,Qsox1,Crim1,Gls,Rab37,Kcnk5,Rbpms,Fggy,Cuedc1,Cnot4,Mapre3,Lrrn4,BC030336,Slc39a14,Cdkl3,Mthfr,Aff4,Vps33a,Pop7,Rmnd1,Atp2b1,Sgol1,Ubn1,Nptn,Morc2a,Mcoln1,Rcbtb1,Rbm15b,Epc1,Dhx35,Orai2,Cln3,…
Tcf3(+)	Mylpf,Calcoco1,Prss36,Tbc1d22b,Aco1,Klhl18
Trim28(+)	Yy1,Ldb1,Tnrc6c,Trim8,Fam78a,Chd6,Gnas,Zfp36l2,Pabpc1,Fbxl3,Ikzf1,Ppp3ca,Nr3c1,Chd1,Cbfb,Foxp1,Faf1,Cdk16,Qrich1,Pomgnt1,Rbbp6,Rnf220,Dscr3,Casz1,Cbx4,Josd1,Ing2,Wac,Epn1,Cnot6l,Akt1,Limd2,Ank,Ube2e3,Xpo1,9930021J03Rik,Mxi1,Mesdc1,Csk,Uap1,Klf13,Ctdsp1,Ctnnb1,Nampt,Zfp91,Zfp553,Slc16a1,Ptpra,Kif2a,Ubtf,Itgb1,Kdm2b,Lsm14a,Pten,Tcf3,Rap1b,Elk3,Ppp1r14b,Cnot2,Ythdf1,Hnrnpf,Chaf1a,Hmga1,Rnf4,Ivns1abp…
Trp53(+)	Gsk3a,Usp5,Dus3l,Slc4a2,Fbxl19,Cyb561d2,Tial1,Prcc,Bad,Ehmt2,1110004F10Rik,Dync1i2,Phf23,Maf1,Eif2b4,Fam168a,Cnot4,Bub3,Tceb1,Wnk1,Chchd4,Actr1a,Fam96a,Gtf2h4,Fto,Lamtor2,Ciao1,Phf12,Irf2bp1,H3f3b,Unk,Nop14,Ubqln4,Rdh14,Snx27,Itpr1,Ubac1,Fbxo9,Nudt13,Mad2l1bp,R3hdm1,Gtpbp2,Vezt,Sirt2,Ahsa1,Pprc1,Arid4b,Mgrn1,Abcf2,Rps27a,Dffa,Tmem143,Cops7b,Hscb,Wdr12,Shkbp1,Trappc3,Cope,Eny2,Rabac1,Ddx49,Rab1b,S…
Trps1(+)	Trps1,Cebpa,Klhl8,Rlf,D17H6S53E,Agbl5,Aplf,Nbea
Xbp1(+)	Serpinh1,Stx5a,Arf4,Sec24a,Sec24d,Stt3a,Kdelr2,Armcx6,Ssr3,Golgb1,Krtcap2,Mia3,Ssr4,Txndc5,Paqr7,Gorasp2,Abhd6,Sec61b,Lmo4,Rpl36al,Ufc1,Rrbp1,P4ha1,Larp1b,Pld3,Fkbp11,Erlec1,Atf5,Slc39a7,Git1,N4bp2,Sh3gl1,Gabarap,Prrc1,S100a11,Surf4,Ier3ip1,Tmem214,Tram2,Fhdc1,Med28,Impdh1,Slc30a7,Tns3,Max,Erp44,Chordc1,Traf3ip3,Sil1,Clip3,Trip6,Dock9,Gtf2a1,Fam53b,Rbm47,Unc93b1,Atf3,Foxo3,Zfp697,Tfg,1700017B05Ri…
Ybx1(+)	Sox4,Glrx5,Aars,Rnf187,H2afy,Nsmce4a,Srsf2,Tmem160,Ybx1,Set,Vapa,Rbm3,Srm,Sfpq,Hnrnpd,Prr11,Gsk3b,Tomm40,Katnb1,Cnot3,Kcnab2,Unk,H3f3b,Leng1,Fam117a,Arid4a,Vcp,Per1,Cdca2,Hsp90b1,Osbp,Hnrnpul1,Nfya,Cyld,Dnajb11,Hspa5,Spag7,Shc1,Golph3l,P4hb,Cks1b,Fam72a,Pin1,Rnf5,Agpat1,Mis12,Arfip2,Srgap2,Mxd4,Derl2,Mmab,Cep57,Zfp608,Nubp2,Recql,Mlh1,Mvk,Dcaf11,Golt1b,Zbtb5,Rps6ka5,Polr1e,Son,Fam76b,Cdk2ap2,Gart…
Zbtb16(+)	Nav1,Vangl2,Sipa1l1,Foxn3,Adrbk1,Stat5b,Soat1,Anxa2,Lck,Pls3,Ccdc125,Hp1bp3,Sirt4,Adck1,Zfp113,Zbtb16,Phlpp1,Fbxo36,Mgea5,Ddx23,Ablim1,Ddx6,Kdm4c,Slc39a13,Stim2,Dctn1,Lix1l,N4bp3,5430427O19Rik,Satb1,Tnrc6b,Aqp11,Hspa13,Mdga1,Gpr4,Ep300,Mta3,Phkb,Fbxl20,Lrmp,Bin3,Fkbp5,Igf2bp2,Rcsd1,Sla2,Slc31a1,Cbx8,Egln3,Panx1,Fbxw4,Ide,Zkscan1,Lmo4,Clip3,Nbr1,Capn3,Tnpo3,Rc3h1,Thy1,Mettl8,Parvb,Ddhd2,Auts2,Aff3
Zfp422(+)	Col4a2,Rttn,Zfp202,Ap1s2,Trim21,Mical3,Slc25a15

## Sheet: S9B_stateRegulon
Supplementary Table 9 : Regulon tables
Supplementary Table 9B: Regulon markers of clusters. Thresholds: average score difference (avg_diff one cluster vs all other) > 0.002 and p adjusted value (p_val_adj Wilcoxon rank sum test, Bonferonni correction) < 0.05
p_val	pct.1	pct.2	p_val_adj	State	regulon	avg_diff
0	1	1	0	1	Klf6(+)	0.0123031
0	0.906	0.637	0	1	Klf2(+)	0.0102524
0	1	1	0	1	Irf9(+)	0.00831752
0	1	1	0	1	Irf1(+)	0.00770011
0	1	1	0	1	Fos(+)	0.00638858
0	1	1	0	1	Junb(+)	0.00622876
0	1	1	0	1	Jun(+)	0.00592558
0	1	1	0	1	Mycn(+)	0.0053664
0	1	1	0	1	Stat1(+)	0.00517988
0	1	1	0	1	Egr1(+)	0.00465187
0	1	1	0	1	Jund(+)	0.00461466
0	0.987	0.876	0	1	Maff(+)	0.00457501
0	1	1	0	1	Fosb(+)	0.00434625
0	1	1	0	1	Fli1(+)	0.00387309
0	1	1	0	1	Atf3(+)	0.00383759
0	1	1	0	1	Tal1(+)	0.00381411
0	0.999	0.938	0	1	Bhlhe40(+)	0.0037801
0	1	1	0	1	Irf7(+)	0.00361427
6.13015e-250	1	1	3.55549e-248	1	Xbp1(+)	0.00313089
2.52047e-238	1	1	1.46187e-236	1	Gata2(+)	0.00207827
3.35058e-202	0.992	0.98	1.94334e-200	1	Klf4(+)	0.00593494
5.61097e-139	1	1	3.25436e-137	1	Cebpb(+)	0.00291489
4.061e-21	0.992	0.998	2.35538e-19	1	Nfia(+)	0.00232613
3.63467e-10	0.878	0.907	2.10811e-08	1	Gfi1b(+)	0.00319727
8.56036e-162	1	1	4.96501e-160	2	Spi1(+)	0.0029084
3.33761e-126	1	1	1.93581e-124	2	Irf8(+)	0.00351661
2.83044e-97	0.999	0.992	1.64165e-95	2	Sox4(+)	0.00517504
9.09505e-74	0.616	0.399	5.27513e-72	2	Ikzf1(+)	0.00815835
4.58515e-61	1	1	2.65938e-59	2	Cebpa(+)	0.00277181
8.46581e-46	1	0.998	4.91017e-44	2	Myb(+)	0.00518131
1.56343e-32	1	1	9.06787e-31	2	Cebpe(+)	0.00311406
1.39449e-26	1	1	8.08805e-25	2	Trim28(+)	0.00279724
0	1	1	0	4	Irf8(+)	0.00851919
5.98042e-241	1	1	3.46864e-239	4	Cebpa(+)	0.0137772
1.8918e-228	1	1	1.09724e-226	4	Spi1(+)	0.0038885
1.02424e-217	1	1	5.94057e-216	4	Ets1(+)	0.00776112
7.85796e-165	1	1	4.55761e-163	4	Cebpe(+)	0.0155334
3.06963e-125	1	1	1.78039e-123	4	Ezh2(+)	0.00237571
5.65321e-119	1	1	3.27886e-117	4	Myc(+)	0.00234558
1.4793e-105	1	1	8.57995e-104	4	Ybx1(+)	0.00314241
1.57785e-98	1	0.998	9.15154e-97	4	Myb(+)	0.00831272
3.09588e-85	1	1	1.79561e-83	4	Klf1(+)	0.00300457
1.03032e-79	1	1	5.97584e-78	4	E2f8(+)	0.00302232
7.04649e-72	1	1	4.08696e-70	4	Gata1(+)	0.00497015
6.30162e-28	0.556	0.404	3.65494e-26	4	Ikzf1(+)	0.00403855
5.28545e-26	0.126	0.053	3.06556e-24	4	Runx1(+)	0.00252889
9.66636e-25	1	1	5.60649e-23	4	Trim28(+)	0.00269097
0	1	1	0	5	E2f8(+)	0.00810158
0	1	1	0	5	Ezh2(+)	0.00702978
0	1	1	0	5	Pole3(+)	0.00680661
0	1	1	0	5	Klf1(+)	0.0066705
0	1	1	0	5	Ybx1(+)	0.00543793
0	1	1	0	5	Pole4(+)	0.00531122
0	1	1	0	5	E2f1(+)	0.00506273
0	1	1	0	5	Myc(+)	0.00241477
7.92358e-17	0.937	0.875	4.59567e-15	5	Gfi1b(+)	0.00555624

## Sheet: S9C_agingRegulonPerState
Supplementary Table 9: Regulon tables
Supplementary Table 9C : Regulons markers of aging per clusters.
In each cluster Wilcoxon Rank sum tests were performed on the Aucell activity scores between young versus old cells in batch A and B separately. Only regulons with an activity in at least 10% of either young or old cells of the cluster in both batches were tested. The two p-values for each regulons were combined using the Tipett’s method (minimum_p_pval column).In each cluster only regulon differ…
regulon	state	group	minimump_p_val	max_pval	min_avg_diff	A_p_val	A_avg_diff	A_pct.1	A_pct.2	B_p_val	B_avg_diff	B_pct.1	B_pct.2
Sox4(+)	1	1_Aged_down	1.7e-291	1.41e-71	-0.00232	8.3e-292	-0.0064	1	1	1.41e-71	-0.00232	0.994	0.997
Mycn(+)	1	1_Aged_up	1.8e-106	1.81e-97	0.002572	1.81e-97	0.002619	1	1	8.8e-107	0.002572	1	1
Junb(+)	1	1_Aged_up	3.8e-282	6.6e-142	0.002652	1.9e-282	0.005851	1	1	6.6e-142	0.002652	1	1
Xbp1(+)	1	1_Aged_up	5.6e-111	3.94e-98	0.004074	2.8e-111	0.004074	1	1	3.94e-98	0.004374	1	1
Klf6(+)	1	1_Aged_up	6.1e-141	4.36e-73	0.004878	3.1e-141	0.009978	1	1	4.36e-73	0.004878	1	1
Gfi1b(+)	1	1_Aged_up	1.7e-234	3.6e-178	0.032187	3.6e-178	0.032187	0.947	0.779	8.6e-235	0.044796	0.967	0.75
Ikzf1(+)	2	2_Aged_down	1.05e-10	5.1e-07	-0.00316	5.23e-11	-0.00871	0.685	0.851	5.1e-07	-0.00316	0.175	0.392
Irf8(+)	2	2_Aged_down	1.7e-38	6e-10	-0.00253	8.5e-39	-0.00567	1	1	6e-10	-0.00253	1	1
Sox4(+)	2	2_Aged_down	7.37e-44	2.92e-13	-0.00229	3.69e-44	-0.00711	1	1	2.92e-13	-0.00229	0.995	1
Junb(+)	2	2_Aged_up	1.31e-40	8.87e-23	0.002461	6.56e-41	0.005545	1	1	8.87e-23	0.002461	1	1
Mycn(+)	2	2_Aged_up	4.17e-19	7.9e-19	0.00259	2.08e-19	0.002797	1	1	7.9e-19	0.00259	1	1
Xbp1(+)	2	2_Aged_up	1.99e-15	2.65e-10	0.003187	9.94e-16	0.003972	1	1	2.65e-10	0.003187	1	1
Klf6(+)	2	2_Aged_up	2.37e-19	7.89e-13	0.004676	1.19e-19	0.008574	1	1	7.89e-13	0.004676	1	1
Gfi1b(+)	2	2_Aged_up	2.05e-27	3.32e-14	0.018642	3.32e-14	0.018642	0.894	0.771	1.02e-27	0.029778	0.943	0.7
Stat1(+)	3	3_Aged_up	5.97e-16	2.33e-12	0.00207	2.33e-12	0.00207	1	1	2.98e-16	0.002905	1	1
Jun(+)	3	3_Aged_up	1.39e-29	1.68e-18	0.002579	6.96e-30	0.00603	1	1	1.68e-18	0.002579	1	1
Mycn(+)	3	3_Aged_up	8.23e-21	3.37e-18	0.00314	4.12e-21	0.00397	1	1	3.37e-18	0.00314	1	1
Junb(+)	3	3_Aged_up	8.4e-38	8.87e-26	0.003367	4.2e-38	0.007293	1	1	8.87e-26	0.003367	1	1
Xbp1(+)	3	3_Aged_up	3.38e-13	3.87e-11	0.004184	1.69e-13	0.004672	1	1	3.87e-11	0.004184	1	1
Klf6(+)	3	3_Aged_up	2.1e-23	1.36e-15	0.006606	1.05e-23	0.011801	1	1	1.36e-15	0.006606	1	1
Gfi1b(+)	3	3_Aged_up	4.92e-21	2.03e-20	0.033214	2.03e-20	0.033214	0.967	0.793	2.46e-21	0.034129	0.986	0.812
Cebpa(+)	4	4_Aged_down	0.039148	0.290338	-0.00207	0.290338	-0.00207	1	1	0.019769	-0.00229	1	1
Cebpe(+)	4	4_Aged_down	1.31e-05	0.046047	-0.00212	0.046047	-0.00212	1	1	6.56e-06	-0.00559	1	1
Klf6(+)	4	4_Aged_up	2.56e-09	9.29e-07	0.00402	9.29e-07	0.004196	1	1	1.28e-09	0.00402	1	1
Gfi1b(+)	4	4_Aged_up	5.51e-18	0.0122	0.005547	0.0122	0.005547	0.943	0.894	2.76e-18	0.021847	0.981	0.868
E2f8(+)	5	5_Aged_down	3.23e-15	5.32e-14	-0.00213	5.32e-14	-0.00213	1	1	1.61e-15	-0.00243	1	1
Fli1(+)	5	5_Aged_up	7e-154	6.99e-72	0.002031	3.5e-154	0.003626	1	1	6.99e-72	0.002031	1	1
Jun(+)	5	5_Aged_up	1.81e-78	1.35e-48	0.002364	9.04e-79	0.004191	1	1	1.35e-48	0.002364	1	1
Junb(+)	5	5_Aged_up	5.23e-82	4.24e-59	0.002687	2.61e-82	0.004675	1	1	4.24e-59	0.002687	1	1
Xbp1(+)	5	5_Aged_up	5.23e-38	4.17e-24	0.002721	4.17e-24	0.002721	1	1	2.62e-38	0.00347	1	1
Mycn(+)	5	5_Aged_up	1.45e-87	3.18e-43	0.002827	3.18e-43	0.002827	1	1	7.27e-88	0.003347	1	1
Klf6(+)	5	5_Aged_up	3.99e-77	4.43e-38	0.006664	4.43e-38	0.006664	1	1	1.99e-77	0.006675	1	1
Gfi1b(+)	5	5_Aged_up	4.21e-78	3.47e-31	0.016353	3.47e-31	0.016353	0.959	0.904	2.1e-78	0.026451	0.987	0.915
