# Supplementary material for: Single-cell RNA-seq reveals a concomitant delay in differentiation and cell cycle of aged hematopoietic stem cells
Source: BMC Biol. 2021 Feb 1;19:19. doi: 10.1186/s12915-021-00955-z (PMC7851934; doi:10.1186/s12915-021-00955-z)
Supplement: Supplementary file 11 — Additional file 11: Table S10. [file 12915_2021_955_MOESM11_ESM.xlsx]

## Sheet: Read me
Supplementary Table 10: Differential expression test on aging per Monocle state
Sheet	Information
S10a_agingSignaturesPerStates	Signature markers of aging per Monocle state.
S10b_agingMarkersPerSates	Gene markers of aging per Monocle state

## Sheet: S10a_agingSignaturesPerStates
Supplementary Table 10: Differential expression test on aging per Monocle state
Supplementary Table 10A: Signatures markers of aging per Monocle state.
In each state Student's t tests were performed on signature scores between young versus old cells in batch A and B separately. The two p-values for each signature were combined using the Tipett’s method (minimum_p_pval column). Only signature differences presenting the same direction of variation with an average difference > 0.015 on the 2 batches were kept.
Signature	state	sens	minimump_p_val	max_pval	min_avg_diff	A_p_val	A_avg_diff	B_p_val	B_avg_diff
Mm-HSC-Ramalho	1	1_Aged_up	6.35309e-162	1.66463e-139	0.0175262	1.66463e-139	0.0186296	3.17654e-162	0.0175262
Mm-Quiescence-Venezia	1	1_Aged_up	2.42257e-108	1.14535e-93	0.0191085	1.21128e-108	0.0227083	1.14535e-93	0.0191085
Mm-Adult-HSC-UP-Venezia	1	1_Aged_up	0	1.04405e-151	0.0248863	0	0.043581	1.04405e-151	0.0248863
Mm-LT-HSC-Venezia	1	1_Aged_up	9.04905e-101	2.87055e-54	0.0439145	4.52452e-101	0.0570402	2.87055e-54	0.0439145
Svendsen	1	1_Aged_up	0	0	0.102418	0	0.109565	0	0.102418
Diff-Chambers	2	2_Aged_down	4.10032e-10	0.0135069	-0.0198208	2.05016e-10	-0.0471198	0.0135069	-0.0198208
Mm-HSC-Ramalho	2	2_Aged_up	9.80374e-23	7.53556e-14	0.0162362	7.53556e-14	0.0162362	4.90187e-23	0.0185371
HSC-Chambers	2	2_Aged_up	3.76877e-25	5.15449e-14	0.0186497	1.88438e-25	0.0286024	5.15449e-14	0.0186497
Mm-Adult-HSC-UP-Venezia	2	2_Aged_up	6.16555e-36	5.122e-15	0.0186316	3.08277e-36	0.0406646	5.122e-15	0.0186316
Mm-LT-HSC-Venezia	2	2_Aged_up	2.39718e-16	8.3653e-12	0.0498567	1.19859e-16	0.0640824	8.3653e-12	0.0498567
Svendsen	2	2_Aged_up	1.44394e-51	1.42901e-46	0.0590365	1.42901e-46	0.0590365	7.21971e-52	0.0608544
Mm-Proliferation-Venezia	3	3_Aged_down	2.09417e-17	1.90315e-07	-0.0261591	1.04708e-17	-0.0428178	1.90315e-07	-0.0261591
HSC-Chambers	3	3_Aged_up	4.64324e-27	3.5689e-12	0.0178858	2.32162e-27	0.0323484	3.5689e-12	0.0178858
Mm-HSC-Ramalho	3	3_Aged_up	6.85138e-18	8.87037e-18	0.0192997	8.87037e-18	0.0232749	3.42569e-18	0.0192997
Mm-Adult-HSC-UP-Venezia	3	3_Aged_up	4.42476e-38	1.68263e-16	0.0251979	2.21238e-38	0.054195	1.68263e-16	0.0251979
Mm-LT-HSC-Venezia	3	3_Aged_up	1.76348e-16	2.56664e-08	0.0480963	8.81738e-17	0.082543	2.56664e-08	0.0480963
Svendsen	3	3_Aged_up	6.32042e-74	4.27537e-65	0.0923764	4.27537e-65	0.0999299	3.16021e-74	0.0923764
Mm-LT-HSC-Venezia	4	4_Aged_up	0.000276566	0.00108226	0.023423	0.00108226	0.023423	0.000138293	0.0284704
Svendsen	4	4_Aged_up	9.25286e-23	5.90642e-19	0.0318379	4.62643e-23	0.03363	5.90642e-19	0.0318379
Mm-Proliferation-Venezia	5	5_Aged_down	3.0718e-31	6.45225e-20	-0.0360951	1.5359e-31	-0.0446034	6.45225e-20	-0.0360951
Diff-Chambers	5	5_Aged_down	6.37019e-32	1.56511e-07	-0.0178157	3.18509e-32	-0.039994	1.56511e-07	-0.0178157
Mm-Quiescence-Venezia	5	5_Aged_up	2.48416e-51	4.34105e-26	0.0172799	4.34105e-26	0.0172799	1.24208e-51	0.0200244
HSC-Chambers	5	5_Aged_up	1.40452e-45	3.69358e-42	0.0187752	7.02262e-46	0.0257741	3.69358e-42	0.0187752
Mm-Adult-HSC-UP-Venezia	5	5_Aged_up	5.46395e-105	9.48764e-72	0.0269108	2.73197e-105	0.0431946	9.48764e-72	0.0269108
Mm-LT-HSC-Venezia	5	5_Aged_up	8.97233e-43	8.84965e-31	0.0509556	8.84965e-31	0.0509556	4.48617e-43	0.0527993
Svendsen	5	5_Aged_up	3.21725e-223	7.59935e-133	0.0707574	7.59935e-133	0.0707574	1.60863e-223	0.0725725

## Sheet: S10b_agingMarkersPerState
Supplementary Table 10: Differential expression test on aging per Monocle state
Supplementary Table 10B: Gene markers of aging per Monocle state
For each state a Wilcoxon Rank sum test was performed on the log-normalized data between young versus old cells in batch A and B separately. The two p-values for each gene were combined using the Tipett’s method (minimum_p_pval column). Genes presenting an opposite variation between the 2 batches were filtered out.
Gene	state	Group	minimump_p_val	max_pval	min_avg_logFC	A_p_val	A_avg_logFC	A_pct.1	A_pct.2	B_p_val	B_avg_logFC	B_pct.1	B_pct.2
Plac8	1	1_Aged_down	6.95673e-60	1.16091e-17	-0.568331	3.47836e-60	-0.592386	0.305	0.511	1.16091e-17	-0.568331	0.271	0.38
Cd34	1	1_Aged_down	3.38467e-78	9.70009e-76	-0.546746	1.69234e-78	-0.546746	0.311	0.545	9.70009e-76	-0.633743	0.225	0.484
Ltb	1	1_Aged_down	4.09964e-118	8.80327e-50	-0.51953	2.04982e-118	-0.647115	0.627	0.843	8.80327e-50	-0.51953	0.687	0.804
Ebi3	1	1_Aged_down	1.57043e-89	1.06461e-80	-0.465985	7.85213e-90	-0.465985	0.133	0.395	1.06461e-80	-0.532412	0.132	0.393
Lst1	1	1_Aged_down	1.28602e-161	1.49328e-74	-0.452868	1.49328e-74	-0.452868	0.454	0.69	6.4301e-162	-0.859839	0.479	0.825
Vim	1	1_Aged_down	1.67079e-98	2.56279e-52	-0.443886	8.35393e-99	-0.519452	0.407	0.672	2.56279e-52	-0.443886	0.489	0.672
Lsp1	1	1_Aged_down	7.22376e-81	9.30271e-59	-0.434434	3.61188e-81	-0.434434	0.346	0.609	9.30271e-59	-0.457779	0.421	0.634
Hmgb2	1	1_Aged_down	2.78668e-53	5.56973e-15	-0.413381	5.56973e-15	-0.413381	0.663	0.716	1.39334e-53	-0.473414	0.584	0.729
Mgst1	1	1_Aged_down	4.7851e-81	4.41839e-61	-0.404797	2.39255e-81	-0.409525	0.082	0.314	4.41839e-61	-0.404797	0.093	0.303
Fcer1g	1	1_Aged_down	5.31501e-54	2.33397e-40	-0.389639	2.65751e-54	-0.389639	0.246	0.454	2.33397e-40	-0.452738	0.253	0.44
Lgals1	1	1_Aged_down	2.56816e-46	1.5982e-45	-0.371928	1.5982e-45	-0.371928	0.206	0.391	1.28408e-46	-0.460965	0.174	0.368
Pf4	1	1_Aged_down	6.57964e-25	9.93274e-07	-0.3349	3.28982e-25	-0.390931	0.223	0.349	9.93274e-07	-0.3349	0.255	0.305
Rpl23a	1	1_Aged_down	1.9662e-102	2.263e-37	-0.333408	9.83098e-103	-0.336842	0.935	0.968	2.263e-37	-0.333408	0.654	0.737
Ramp1	1	1_Aged_down	6.29236e-109	8.54087e-41	-0.332276	3.14618e-109	-0.481934	0.677	0.834	8.54087e-41	-0.332276	0.791	0.854
Socs2	1	1_Aged_down	1.87187e-83	2.28986e-39	-0.314954	2.28986e-39	-0.314954	0.153	0.314	9.35935e-84	-0.50571	0.071	0.307
Cmtm7	1	1_Aged_down	4.35081e-71	6.25109e-41	-0.312911	2.17541e-71	-0.367876	0.829	0.912	6.25109e-41	-0.312911	0.929	0.927
Rplp2	1	1_Aged_down	3.60819e-247	5.57062e-199	-0.302186	1.80409e-247	-0.316521	1	1	5.57062e-199	-0.302186	1	1
Cd37	1	1_Aged_down	1.22904e-44	1.38789e-35	-0.300911	6.14519e-45	-0.300911	0.121	0.291	1.38789e-35	-0.35361	0.126	0.285
Phgdh	1	1_Aged_down	3.79392e-60	6.09645e-24	-0.296034	1.89696e-60	-0.367499	0.517	0.705	6.09645e-24	-0.296034	0.614	0.679
Stmn1	1	1_Aged_down	6.61995e-44	1.11411e-36	-0.292349	3.30998e-44	-0.322863	0.895	0.935	1.11411e-36	-0.292349	0.929	0.952
Rbp1	1	1_Aged_down	4.21148e-59	3.1229e-24	-0.288431	2.10574e-59	-0.354484	0.545	0.712	3.1229e-24	-0.288431	0.672	0.731
Serpina3g	1	1_Aged_down	3.43374e-50	1.01644e-13	-0.286058	1.71687e-50	-0.432156	0.638	0.78	1.01644e-13	-0.286058	0.717	0.714
Ucp2	1	1_Aged_down	2.06163e-33	1.48424e-24	-0.284892	1.03081e-33	-0.284892	0.378	0.531	1.48424e-24	-0.293165	0.466	0.574
Arhgdib	1	1_Aged_down	1.31296e-77	1.56899e-55	-0.277993	1.56899e-55	-0.277993	0.869	0.93	6.56481e-78	-0.430243	0.895	0.944
Rnase6	1	1_Aged_down	9.30045e-57	6.98614e-53	-0.277344	6.98614e-53	-0.277344	0.045	0.199	4.65023e-57	-0.336389	0.045	0.214
Gm5111	1	1_Aged_down	1.00699e-34	3.56657e-28	-0.275205	5.03496e-35	-0.275205	0.137	0.284	3.56657e-28	-0.349192	0.197	0.345
mt-Nd2	1	1_Aged_down	4.32647e-166	2.0444e-32	-0.269626	2.16323e-166	-0.530173	0.765	0.927	2.0444e-32	-0.269626	0.927	0.945
Sox4	1	1_Aged_down	1.65272e-99	1.64582e-11	-0.258318	8.26361e-100	-0.715418	0.525	0.743	1.64582e-11	-0.258318	0.299	0.372
Cd52	1	1_Aged_down	1.26409e-50	5.60979e-41	-0.256919	5.60979e-41	-0.274609	0.034	0.154	6.32046e-51	-0.256919	0.013	0.131
Gimap1	1	1_Aged_down	7.52957e-35	1.70002e-34	-0.254241	1.70002e-34	-0.254241	0.773	0.845	3.76478e-35	-0.284267	0.874	0.898
Anxa6	1	1_Aged_down	3.12854e-48	3.83927e-30	-0.251793	1.56427e-48	-0.275589	0.079	0.243	3.83927e-30	-0.251793	0.067	0.191
Ikzf2	1	1_Aged_down	1.75922e-25	3.16968e-15	-0.251613	8.79608e-26	-0.251613	0.232	0.368	3.16968e-15	-0.254905	0.233	0.331
Shisa5	1	1_Aged_down	1.74521e-26	3.56538e-19	-0.251098	8.72605e-27	-0.251098	0.817	0.879	3.56538e-19	-0.261883	0.896	0.89
Tmsb10	1	1_Aged_down	1.34486e-179	1.0445e-34	-0.247644	1.0445e-34	-0.247644	0.776	0.87	6.72428e-180	-0.810927	0.777	0.928
Coro1a	1	1_Aged_down	4.06317e-100	7.9492e-26	-0.244302	2.03159e-100	-0.431153	0.771	0.89	7.9492e-26	-0.244302	0.868	0.885
S100a10	1	1_Aged_down	1.38997e-63	2.03614e-19	-0.236534	6.94983e-64	-0.349819	0.593	0.767	2.03614e-19	-0.236534	0.745	0.757
Serpinb1a	1	1_Aged_down	1.74178e-25	6.67043e-21	-0.227568	6.67043e-21	-0.227568	0.165	0.278	8.70892e-26	-0.345204	0.185	0.326
Rpl9	1	1_Aged_down	1.9461e-65	1.10994e-16	-0.217901	9.73049e-66	-0.260761	0.936	0.972	1.10994e-16	-0.217901	0.676	0.717
Arhgap30	1	1_Aged_down	3.90972e-40	1.58993e-21	-0.208282	1.95486e-40	-0.26685	0.085	0.232	1.58993e-21	-0.208282	0.087	0.196
Arhgap15	1	1_Aged_down	7.89895e-23	1.5422e-13	-0.205552	3.94947e-23	-0.214978	0.215	0.346	1.5422e-13	-0.205552	0.137	0.228
Gimap6	1	1_Aged_down	4.4927e-58	1.16316e-18	-0.200078	1.16316e-18	-0.200078	0.731	0.8	2.24635e-58	-0.468284	0.715	0.827
Ms4a6c	1	1_Aged_down	2.93292e-30	1.35255e-24	-0.197611	1.35255e-24	-0.197611	0.087	0.194	1.46646e-30	-0.260565	0.086	0.221
Gmfg	1	1_Aged_down	1.70997e-86	2.77033e-08	-0.195165	8.54984e-87	-0.501374	0.582	0.767	2.77033e-08	-0.195165	0.725	0.721
Cyba	1	1_Aged_down	3.99046e-26	2.34669e-12	-0.19251	1.99523e-26	-0.218006	0.646	0.756	2.34669e-12	-0.19251	0.762	0.773
Ctss	1	1_Aged_down	6.17095e-48	4.98696e-34	-0.192261	4.98696e-34	-0.192261	0.034	0.139	3.08548e-48	-0.257078	0.028	0.16
Ptpn7	1	1_Aged_down	1.46767e-49	4.49195e-13	-0.185167	7.33837e-50	-0.326375	0.187	0.384	4.49195e-13	-0.185167	0.15	0.241
Gm26917	1	1_Aged_down	5.06785e-119	1.34854e-07	-0.184885	2.53393e-119	-0.522817	0.404	0.695	1.34854e-07	-0.184885	0.508	0.53
Gm2a	1	1_Aged_down	2.01159e-24	1.37771e-14	-0.181502	1.37771e-14	-0.181502	0.318	0.423	1.0058e-24	-0.347006	0.26	0.392
Il15	1	1_Aged_down	2.20972e-27	6.99038e-19	-0.181043	6.99038e-19	-0.181043	0.137	0.241	1.10486e-27	-0.26801	0.125	0.263
Ifitm1	1	1_Aged_down	9.78193e-78	4.36328e-17	-0.180464	4.36328e-17	-0.180464	0.999	0.996	4.89096e-78	-0.449868	0.999	0.999
Anxa2	1	1_Aged_down	5.16456e-20	7.58453e-13	-0.179774	2.58228e-20	-0.179774	0.076	0.167	7.58453e-13	-0.186113	0.09	0.167
Sh3bgrl3	1	1_Aged_down	3.06738e-52	4.74504e-14	-0.177525	1.53369e-52	-0.298495	0.83	0.907	4.74504e-14	-0.177525	0.897	0.898
Ctla2a	1	1_Aged_down	1.55621e-55	3.37625e-18	-0.176149	3.37625e-18	-0.176149	0.816	0.842	7.78105e-56	-0.433315	0.852	0.904
2700094K13Rik	1	1_Aged_down	3.52749e-23	5.65689e-08	-0.175314	1.76374e-23	-0.243402	0.469	0.585	5.65689e-08	-0.175314	0.572	0.579
H3f3a	1	1_Aged_down	1.3943e-73	1.23169e-29	-0.172472	6.97149e-74	-0.254979	0.983	0.991	1.23169e-29	-0.172472	0.994	0.993
Cnrip1	1	1_Aged_down	1.19421e-30	1.28762e-07	-0.168716	5.97105e-31	-0.265836	0.162	0.305	1.28762e-07	-0.168716	0.188	0.252
Parvg	1	1_Aged_down	9.25225e-16	1.60193e-08	-0.16844	4.62613e-16	-0.172284	0.183	0.28	1.60193e-08	-0.16844	0.175	0.243
Nkg7	1	1_Aged_down	1.7268e-14	8.07021e-09	-0.165919	8.63399e-15	-0.176529	0.092	0.169	8.07021e-09	-0.165919	0.084	0.144
Foxp1	1	1_Aged_down	1.51021e-11	2.84255e-11	-0.16371	2.84255e-11	-0.16371	0.526	0.591	7.55107e-12	-0.263879	0.424	0.479
Cwc15	1	1_Aged_down	3.21797e-12	3.48341e-09	-0.161045	1.60898e-12	-0.161045	0.436	0.515	3.48341e-09	-0.177905	0.467	0.517
Sms	1	1_Aged_down	1.21965e-13	5.46259e-06	-0.160478	6.09823e-14	-0.163291	0.213	0.305	5.46259e-06	-0.160478	0.272	0.317
Cotl1	1	1_Aged_down	1.85256e-19	1.18729e-06	-0.160346	9.26278e-20	-0.189543	0.204	0.319	1.18729e-06	-0.160346	0.275	0.325
Cks2	1	1_Aged_down	3.94022e-12	0.0564947	-0.159601	1.97011e-12	-0.318201	0.292	0.372	0.0564947	-0.159601	0.224	0.234
Sept6	1	1_Aged_down	1.19123e-13	2.27191e-07	-0.157462	5.95616e-14	-0.157462	0.313	0.408	2.27191e-07	-0.195963	0.35	0.396
Gimap5	1	1_Aged_down	1.17336e-10	3.54244e-08	-0.156918	5.86678e-11	-0.156918	0.451	0.532	3.54244e-08	-0.200853	0.535	0.557
Laptm5	1	1_Aged_down	6.05107e-20	2.43764e-16	-0.156218	2.43764e-16	-0.156218	0.757	0.822	3.02553e-20	-0.237425	0.795	0.818
Rgs19	1	1_Aged_down	1.90593e-11	2.7717e-05	-0.151876	9.52964e-12	-0.15594	0.301	0.383	2.7717e-05	-0.151876	0.326	0.361
Oxct1	1	1_Aged_down	1.58058e-11	3.59131e-05	-0.149528	7.90288e-12	-0.169913	0.204	0.283	3.59131e-05	-0.149528	0.25	0.292
Kif23	1	1_Aged_down	1.35412e-26	1.0949e-16	-0.147881	1.0949e-16	-0.147881	0.075	0.155	6.77061e-27	-0.204857	0.051	0.157
Fkbp3	1	1_Aged_down	3.11779e-30	2.38895e-08	-0.146323	1.5589e-30	-0.227002	0.677	0.785	2.38895e-08	-0.146323	0.833	0.827
Selplg	1	1_Aged_down	4.42919e-12	6.24787e-09	-0.14022	6.24787e-09	-0.14022	0.346	0.418	2.2146e-12	-0.243204	0.375	0.447
Rfc2	1	1_Aged_down	9.16706e-10	6.26147e-08	-0.139939	4.58353e-10	-0.139939	0.438	0.508	6.26147e-08	-0.167155	0.522	0.543
Tnfrsf18	1	1_Aged_down	3.94846e-11	4.2245e-09	-0.139712	1.97423e-11	-0.139712	0.182	0.26	4.2245e-09	-0.19711	0.193	0.264
4930523C07Rik	1	1_Aged_down	2.04596e-23	1.25856e-06	-0.139366	1.02298e-23	-0.172016	0.059	0.153	1.25856e-06	-0.139366	0.094	0.144
Syce2	1	1_Aged_down	4.90252e-22	0.00804513	-0.139283	2.45126e-22	-0.21454	0.171	0.288	0.00804513	-0.139283	0.251	0.266
Gna15	1	1_Aged_down	2.44871e-12	7.69351e-06	-0.138858	1.22435e-12	-0.140317	0.129	0.207	7.69351e-06	-0.138858	0.149	0.199
Dhrs7	1	1_Aged_down	5.7733e-16	8.54875e-07	-0.138776	2.88665e-16	-0.138776	0.097	0.183	8.54875e-07	-0.141741	0.13	0.186
Rsl24d1	1	1_Aged_down	1.75524e-12	6.45075e-09	-0.138166	8.7762e-13	-0.138166	0.516	0.591	6.45075e-09	-0.173023	0.562	0.577
Cbx1	1	1_Aged_down	7.55815e-11	7.02288e-05	-0.137739	3.77908e-11	-0.155506	0.485	0.562	7.02288e-05	-0.137739	0.605	0.596
Npm3	1	1_Aged_down	5.52462e-28	1.16243e-06	-0.136942	2.76231e-28	-0.232535	0.525	0.654	1.16243e-06	-0.136942	0.699	0.681
Rhoh	1	1_Aged_down	1.78109e-14	4.5565e-05	-0.135971	8.90547e-15	-0.179225	0.3	0.396	4.5565e-05	-0.135971	0.382	0.408
Zyx	1	1_Aged_down	4.50026e-07	1.30902e-06	-0.135778	2.25013e-07	-0.135778	0.443	0.489	1.30902e-06	-0.188327	0.465	0.483
Cd47	1	1_Aged_down	5.6841e-13	3.03179e-07	-0.135195	2.84205e-13	-0.135423	0.861	0.9	3.03179e-07	-0.135195	0.788	0.778
Hoxa9	1	1_Aged_down	3.99953e-07	4.98051e-07	-0.13491	1.99977e-07	-0.13491	0.413	0.468	4.98051e-07	-0.194707	0.269	0.319
G430095P16Rik	1	1_Aged_down	1.12543e-08	1.84125e-05	-0.133998	5.62717e-09	-0.133998	0.228	0.296	1.84125e-05	-0.157762	0.248	0.291
Spi1	1	1_Aged_down	4.73576e-36	0.00101292	-0.133556	2.36788e-36	-0.278341	0.337	0.508	0.00101292	-0.133556	0.431	0.44
Emb	1	1_Aged_down	1.24096e-07	0.000203011	-0.133407	6.20481e-08	-0.133407	0.352	0.412	0.000203011	-0.165538	0.368	0.381
Wbp5	1	1_Aged_down	1.18263e-11	1.0309e-06	-0.133391	5.91315e-12	-0.133391	0.505	0.595	1.0309e-06	-0.141106	0.666	0.669
Rabgap1l	1	1_Aged_down	3.89961e-22	9.94007e-09	-0.13336	9.94007e-09	-0.13336	0.231	0.303	1.9498e-22	-0.303269	0.209	0.335
Phlda2	1	1_Aged_down	9.84814e-21	0.000160198	-0.132547	4.92407e-21	-0.189373	0.102	0.204	0.000160198	-0.132547	0.141	0.181
Tubb5	1	1_Aged_down	5.93562e-06	1.47778e-05	-0.131819	2.96782e-06	-0.153628	0.884	0.923	1.47778e-05	-0.131819	0.903	0.89
Rassf4	1	1_Aged_down	1.66481e-36	2.66465e-22	-0.131351	2.66465e-22	-0.131351	0.023	0.093	8.32404e-37	-0.187474	0.021	0.124
Coro2a	1	1_Aged_down	3.19504e-14	1.68078e-11	-0.130907	1.68078e-11	-0.130907	0.126	0.198	1.59752e-14	-0.18213	0.068	0.145
Mndal	1	1_Aged_down	6.94689e-08	5.60165e-08	-0.129817	5.60165e-08	-0.129817	0.385	0.449	3.47344e-08	-0.188513	0.523	0.554
Ppia	1	1_Aged_down	1.39694e-87	2.40046e-22	-0.128851	6.98469e-88	-0.21542	0.999	1	2.40046e-22	-0.128851	1	1
Cenpa	1	1_Aged_down	2.60196e-12	0.00999572	-0.12837	1.30098e-12	-0.293399	0.095	0.163	0.00999572	-0.12837	0.075	0.097
Ptma	1	1_Aged_down	1.11516e-41	4.39802e-33	-0.127499	4.39802e-33	-0.127499	1	1	5.57582e-42	-0.175122	1	1
Hn1	1	1_Aged_down	1.92422e-19	0.00359513	-0.126516	9.6211e-20	-0.232501	0.38	0.487	0.00359513	-0.126516	0.478	0.472
Sec11c	1	1_Aged_down	8.04011e-32	0.000184458	-0.125535	4.02006e-32	-0.257484	0.462	0.607	0.000184458	-0.125535	0.606	0.599
Hist1h1c	1	1_Aged_down	4.55034e-07	0.000737663	-0.124982	2.27517e-07	-0.124982	0.292	0.359	0.000737663	-0.189864	0.236	0.266
Cd27	1	1_Aged_down	2.69649e-16	5.46512e-08	-0.124943	5.46512e-08	-0.124943	0.48	0.55	1.34825e-16	-0.278	0.562	0.62
Itga4	1	1_Aged_down	2.87126e-09	0.00624868	-0.123968	1.43563e-09	-0.123968	0.172	0.245	0.00624868	-0.135764	0.23	0.249
Snrpe	1	1_Aged_down	1.11412e-63	2.00033e-09	-0.123465	5.57059e-64	-0.321128	0.753	0.873	2.00033e-09	-0.123465	0.89	0.893
Rps7	1	1_Aged_down	9.91012e-116	7.93921e-51	-0.122886	4.95506e-116	-0.16867	1	1	7.93921e-51	-0.122886	1	1
Sept1	1	1_Aged_down	1.50942e-14	0.00112696	-0.12272	7.54712e-15	-0.17597	0.426	0.516	0.00112696	-0.12272	0.552	0.539
Fcho1	1	1_Aged_down	6.00561e-10	1.43734e-06	-0.12182	3.00281e-10	-0.137973	0.147	0.217	1.43734e-06	-0.12182	0.1	0.151
Arpc2	1	1_Aged_down	1.74678e-33	4.5807e-10	-0.121737	8.73391e-34	-0.187862	0.913	0.956	4.5807e-10	-0.121737	0.966	0.956
Smpdl3a	1	1_Aged_down	8.94225e-10	9.18903e-07	-0.121446	4.47112e-10	-0.128728	0.651	0.716	9.18903e-07	-0.121446	0.752	0.73
Pigp	1	1_Aged_down	7.9762e-16	0.000266944	-0.121425	3.9881e-16	-0.179047	0.493	0.591	0.000266944	-0.121425	0.65	0.64
Ostf1	1	1_Aged_down	2.62821e-07	1.41038e-06	-0.119557	1.31411e-07	-0.119557	0.478	0.535	1.41038e-06	-0.144506	0.552	0.563
Tkt	1	1_Aged_down	2.8419e-29	5.00396e-05	-0.119364	1.42095e-29	-0.226012	0.701	0.792	5.00396e-05	-0.119364	0.752	0.725
Anp32a	1	1_Aged_down	3.20271e-09	8.15496e-08	-0.118864	1.60136e-09	-0.118864	0.673	0.733	8.15496e-08	-0.136865	0.813	0.801
Srsf3	1	1_Aged_down	6.08037e-10	3.17685e-08	-0.118585	3.17685e-08	-0.118585	0.789	0.822	3.04019e-10	-0.159966	0.838	0.813
Git2	1	1_Aged_down	9.61655e-11	0.00109244	-0.117594	4.80827e-11	-0.161819	0.369	0.451	0.00109244	-0.117594	0.411	0.423
Ccnd2	1	1_Aged_down	9.37754e-15	0.000114998	-0.117476	4.68877e-15	-0.152981	0.85	0.875	0.000114998	-0.117476	0.908	0.865
Mlec	1	1_Aged_down	6.43669e-16	0.00139963	-0.117463	3.21835e-16	-0.162662	0.172	0.272	0.00139963	-0.117463	0.245	0.275
Rac2	1	1_Aged_down	2.34418e-15	1.72513e-12	-0.117241	1.72513e-12	-0.117241	0.841	0.877	1.17209e-15	-0.186359	0.859	0.877
Ppp3ca	1	1_Aged_down	6.86311e-11	0.0205468	-0.116668	3.43155e-11	-0.167881	0.431	0.512	0.0205468	-0.116668	0.341	0.341
Il10rb	1	1_Aged_down	2.30492e-10	2.43133e-08	-0.116243	2.43133e-08	-0.116243	0.185	0.249	1.15246e-10	-0.183285	0.165	0.244
Prss34	1	1_Aged_down	3.09275e-12	1.97014e-08	-0.116113	1.97014e-08	-0.116113	0.274	0.344	1.54638e-12	-0.146867	0.067	0.137
Ifi203	1	1_Aged_down	1.40023e-21	3.34914e-08	-0.115941	3.34914e-08	-0.115941	0.478	0.548	7.00117e-22	-0.302992	0.534	0.611
Fam96a	1	1_Aged_down	2.51207e-08	2.99487e-08	-0.115909	1.25604e-08	-0.115909	0.57	0.637	2.99487e-08	-0.148935	0.628	0.644
Trf	1	1_Aged_down	4.77519e-10	0.00151737	-0.11567	2.38759e-10	-0.117014	0.087	0.147	0.00151737	-0.11567	0.102	0.132
Lockd	1	1_Aged_down	0.0251122	0.736269	-0.11479	0.0126359	-0.131779	0.14	0.163	0.736269	-0.11479	0.177	0.17
Hist3h2ba	1	1_Aged_down	2.45973e-06	1.77334e-06	-0.114714	1.22987e-06	-0.114714	0.079	0.122	1.77334e-06	-0.139127	0.083	0.132
Glipr2	1	1_Aged_down	4.05135e-08	2.74389e-06	-0.114056	2.02568e-08	-0.114056	0.197	0.264	2.74389e-06	-0.158178	0.191	0.246
Slc9a3r1	1	1_Aged_down	7.5156e-06	0.000806883	-0.113886	3.75781e-06	-0.113886	0.341	0.395	0.000806883	-0.128072	0.407	0.41
Jakmip1	1	1_Aged_down	2.0793e-19	3.38106e-13	-0.113058	1.03965e-19	-0.121764	0.023	0.087	3.38106e-13	-0.113058	0.025	0.077
Arl6ip1	1	1_Aged_down	1.34227e-09	1.3564e-05	-0.112417	1.3564e-05	-0.112417	0.787	0.81	6.71133e-10	-0.153076	0.888	0.879
Ms4a6b	1	1_Aged_down	3.65758e-15	1.15022e-08	-0.112312	1.15022e-08	-0.112312	0.11	0.169	1.82879e-15	-0.207156	0.101	0.193
B9d2	1	1_Aged_down	3.02138e-07	0.000352422	-0.112311	1.51069e-07	-0.112311	0.226	0.287	0.000352422	-0.138983	0.287	0.313
Ablim1	1	1_Aged_down	8.44085e-12	1.07209e-08	-0.112261	4.22042e-12	-0.112261	0.059	0.119	1.07209e-08	-0.116112	0.056	0.108
Nme4	1	1_Aged_down	7.13605e-07	0.000634128	-0.111315	3.56803e-07	-0.111315	0.347	0.407	0.000634128	-0.130267	0.463	0.457
Ddah2	1	1_Aged_down	2.79408e-05	0.00738801	-0.111182	1.39705e-05	-0.111182	0.284	0.335	0.00738801	-0.123429	0.326	0.339
Ptpre	1	1_Aged_down	4.42339e-50	0.0498377	-0.110797	2.2117e-50	-0.385015	0.376	0.558	0.0498377	-0.110797	0.469	0.445
Hnrnpa1	1	1_Aged_down	8.37653e-79	2.3974e-06	-0.110361	4.18826e-79	-0.327696	0.888	0.949	2.3974e-06	-0.110361	0.906	0.878
Casp6	1	1_Aged_down	3.539e-07	0.0170689	-0.109775	1.7695e-07	-0.109775	0.197	0.256	0.0170689	-0.114021	0.282	0.292
Cks1b	1	1_Aged_down	3.09107e-15	0.0312423	-0.109764	1.54553e-15	-0.250736	0.198	0.29	0.0312423	-0.109764	0.21	0.227
Pou2f2	1	1_Aged_down	3.35435e-22	0.115184	-0.109741	1.67718e-22	-0.21893	0.145	0.259	0.115184	-0.109741	0.214	0.219
Nudc	1	1_Aged_down	1.95671e-10	0.000623852	-0.108088	9.78357e-11	-0.123172	0.594	0.669	0.000623852	-0.108088	0.737	0.719
Slc29a1	1	1_Aged_down	1.92752e-08	3.87181e-05	-0.107844	9.63759e-09	-0.107844	0.115	0.173	3.87181e-05	-0.130966	0.128	0.171
Taf15	1	1_Aged_down	3.14266e-06	0.00317423	-0.107264	1.57133e-06	-0.107264	0.167	0.218	0.00317423	-0.122039	0.28	0.301
Epsti1	1	1_Aged_down	4.66061e-17	0.0232446	-0.107204	2.3303e-17	-0.1853	0.27	0.379	0.0232446	-0.107204	0.352	0.357
Pafah1b3	1	1_Aged_down	4.82509e-13	0.126989	-0.107058	2.41254e-13	-0.158024	0.277	0.37	0.126989	-0.107058	0.37	0.356
Plgrkt	1	1_Aged_down	2.28159e-20	0.000497361	-0.10692	1.14079e-20	-0.213408	0.5	0.6	0.000497361	-0.10692	0.677	0.645
Idh2	1	1_Aged_down	2.86878e-18	0.00234294	-0.106077	1.43439e-18	-0.201674	0.47	0.57	0.00234294	-0.106077	0.605	0.573
Crlf3	1	1_Aged_down	1.97727e-06	0.0354737	-0.105954	9.88634e-07	-0.108338	0.561	0.608	0.0354737	-0.105954	0.532	0.499
Rcsd1	1	1_Aged_down	2.68392e-05	0.000203756	-0.105314	1.34197e-05	-0.105314	0.313	0.36	0.000203756	-0.133604	0.23	0.269
Flt3	1	1_Aged_down	7.36268e-47	2.18618e-19	-0.104627	3.68134e-47	-0.271715	0.031	0.164	2.18618e-19	-0.104627	0.012	0.066
Borcs7	1	1_Aged_down	1.32747e-06	0.0613861	-0.104045	6.63736e-07	-0.107145	0.168	0.224	0.0613861	-0.104045	0.254	0.259
Arid4a	1	1_Aged_down	1.05849e-08	0.0944766	-0.10385	5.29247e-09	-0.127537	0.204	0.273	0.0944766	-0.10385	0.286	0.284
Tnfrsf13b	1	1_Aged_down	1.38749e-09	0.032942	-0.103777	6.93743e-10	-0.132307	0.269	0.349	0.032942	-0.103777	0.25	0.263
Emcn	1	1_Aged_down	1.58889e-10	2.36957e-06	-0.103453	2.36957e-06	-0.103453	0.203	0.257	7.94443e-11	-0.207181	0.154	0.232
Gng2	1	1_Aged_down	5.44625e-08	0.00329114	-0.103279	2.72313e-08	-0.103279	0.126	0.186	0.00329114	-0.121034	0.172	0.199
Svbp	1	1_Aged_down	7.08947e-10	0.0304975	-0.103133	3.54473e-10	-0.133209	0.25	0.327	0.0304975	-0.103133	0.304	0.307
Stap1	1	1_Aged_down	5.58493e-05	0.0197186	-0.102514	2.7925e-05	-0.102514	0.375	0.42	0.0197186	-0.116001	0.361	0.364
Lmo4	1	1_Aged_down	1.8569e-06	2.62143e-06	-0.102505	2.62143e-06	-0.102505	0.196	0.251	9.28448e-07	-0.166032	0.175	0.23
Acads	1	1_Aged_down	1.18483e-06	0.000986792	-0.102108	5.92415e-07	-0.102108	0.277	0.341	0.000986792	-0.120532	0.326	0.345
Pts	1	1_Aged_down	1.80816e-06	0.0013113	-0.101976	9.0408e-07	-0.101976	0.583	0.64	0.0013113	-0.102516	0.658	0.626
Eif2a	1	1_Aged_down	4.10665e-10	0.00726023	-0.101764	2.05333e-10	-0.141882	0.519	0.592	0.00726023	-0.101764	0.452	0.443
Taok3	1	1_Aged_down	8.59456e-07	0.0413126	-0.101607	4.29728e-07	-0.10953	0.24	0.3	0.0413126	-0.101607	0.289	0.292
Snrpf	1	1_Aged_down	3.55943e-10	8.52583e-06	-0.100839	1.77971e-10	-0.105842	0.857	0.887	8.52583e-06	-0.100839	0.924	0.906
Sub1	1	1_Aged_down	1.3937e-14	4.25531e-10	-0.10014	4.25531e-10	-0.10014	0.911	0.933	6.96849e-15	-0.157352	0.946	0.952
Foxn3	1	1_Aged_down	1.30488e-19	0.0252165	-0.0999018	6.52441e-20	-0.204163	0.288	0.402	0.0252165	-0.0999018	0.267	0.281
Dtnbp1	1	1_Aged_down	3.95309e-17	0.0411713	-0.0992255	1.97654e-17	-0.185411	0.315	0.424	0.0411713	-0.0992255	0.293	0.299
Lsm3	1	1_Aged_down	2.0336e-09	0.000222855	-0.0990913	1.0168e-09	-0.11496	0.625	0.685	0.000222855	-0.0990913	0.721	0.699
5430427O19Rik	1	1_Aged_down	6.17525e-19	2.84424e-17	-0.0990103	2.84424e-17	-0.0990103	0.017	0.071	3.08763e-19	-0.120459	0.024	0.092
Rnaseh2b	1	1_Aged_down	7.64421e-11	0.0124138	-0.0988545	3.82211e-11	-0.114554	0.108	0.178	0.0124138	-0.0988545	0.147	0.171
1700097N02Rik	1	1_Aged_down	9.34011e-10	9.42598e-08	-0.0985636	4.67005e-10	-0.0985636	0.051	0.101	9.42598e-08	-0.123467	0.065	0.116
P2ry14	1	1_Aged_down	4.46533e-09	4.48665e-05	-0.0985519	4.48665e-05	-0.0985519	0.13	0.169	2.23266e-09	-0.177148	0.112	0.179
Xpc	1	1_Aged_down	1.99305e-06	0.000619146	-0.0982839	9.96524e-07	-0.0982839	0.198	0.256	0.000619146	-0.124085	0.167	0.201
Tecr	1	1_Aged_down	3.30678e-07	0.000143353	-0.098033	1.65339e-07	-0.107444	0.699	0.736	0.000143353	-0.098033	0.799	0.788
Sfr1	1	1_Aged_down	5.2113e-10	0.00303147	-0.0979624	2.60565e-10	-0.127911	0.608	0.676	0.00303147	-0.0979624	0.737	0.708
Gm13012	1	1_Aged_down	5.28405e-09	0.00160628	-0.097558	2.64203e-09	-0.111313	0.093	0.151	0.00160628	-0.097558	0.1	0.132
Ttc28	1	1_Aged_down	4.56739e-10	0.00364849	-0.0972641	2.28369e-10	-0.10272	0.071	0.129	0.00364849	-0.0972641	0.085	0.112
Gm973	1	1_Aged_down	4.80598e-09	3.91065e-08	-0.0971553	2.40299e-09	-0.0971553	0.06	0.11	3.91065e-08	-0.10671	0.048	0.095
Ncf4	1	1_Aged_down	6.03145e-19	6.2946e-15	-0.0966762	3.01572e-19	-0.0966762	0.013	0.068	6.2946e-15	-0.105414	0.022	0.076
Nrm	1	1_Aged_down	5.57372e-14	0.00329008	-0.0964577	2.78686e-14	-0.136043	0.085	0.159	0.00329008	-0.0964577	0.104	0.133
Cdk1	1	1_Aged_down	1.37604e-13	9.83226e-07	-0.0961583	6.88022e-14	-0.154986	0.057	0.122	9.83226e-07	-0.0961583	0.036	0.074
Myl10	1	1_Aged_down	1.16132e-10	0.000467367	-0.0958612	0.000467367	-0.0958612	0.161	0.196	5.80661e-11	-0.319474	0.255	0.326
Ptprcap	1	1_Aged_down	1.33291e-13	2.86663e-07	-0.095844	6.66454e-14	-0.118107	0.944	0.96	2.86663e-07	-0.095844	0.978	0.973
Tnfrsf13c	1	1_Aged_down	4.18419e-11	3.5456e-07	-0.0956998	2.0921e-11	-0.0964808	0.047	0.101	3.5456e-07	-0.0956998	0.041	0.082
Abracl	1	1_Aged_down	2.3014e-32	0.0026163	-0.0955799	1.1507e-32	-0.25348	0.489	0.628	0.0026163	-0.0955799	0.664	0.638
Ncf2	1	1_Aged_down	2.10074e-06	0.00275672	-0.0948199	1.05037e-06	-0.0948199	0.224	0.283	0.00275672	-0.131143	0.26	0.284
Neurl3	1	1_Aged_down	2.06163e-06	0.000182001	-0.0943892	1.03081e-06	-0.0943892	0.199	0.26	0.000182001	-0.152231	0.22	0.256
Smc4	1	1_Aged_down	2.02857e-11	0.181754	-0.0943881	1.01429e-11	-0.196555	0.306	0.385	0.181754	-0.0943881	0.422	0.399
Plxdc2	1	1_Aged_down	3.94542e-08	5.19146e-05	-0.0941737	5.19146e-05	-0.0941737	0.142	0.182	1.97271e-08	-0.145355	0.084	0.141
Syk	1	1_Aged_down	5.76214e-10	1.60178e-08	-0.0933852	2.88107e-10	-0.0933852	0.066	0.123	1.60178e-08	-0.114882	0.058	0.11
Rin3	1	1_Aged_down	1.39794e-07	9.88007e-08	-0.0932368	6.98971e-08	-0.0932368	0.09	0.141	9.88007e-08	-0.128246	0.07	0.121
Dap	1	1_Aged_down	2.07134e-09	0.114332	-0.0932024	1.03567e-09	-0.154999	0.358	0.424	0.114332	-0.0932024	0.391	0.37
Srsf5	1	1_Aged_down	1.28416e-11	4.10453e-08	-0.0921783	4.10453e-08	-0.0921783	0.886	0.913	6.42079e-12	-0.179406	0.837	0.821
Polr2a	1	1_Aged_down	2.49925e-07	0.105107	-0.0919018	1.24962e-07	-0.0919018	0.125	0.181	0.105107	-0.0939468	0.196	0.203
Acyp1	1	1_Aged_down	6.63532e-07	0.000121919	-0.0918843	0.000121919	-0.0918843	0.456	0.495	3.31766e-07	-0.165143	0.583	0.59
Rnh1	1	1_Aged_down	2.51784e-06	1.92321e-05	-0.0912694	1.25892e-06	-0.0912694	0.477	0.532	1.92321e-05	-0.136476	0.584	0.577
Arl6ip4	1	1_Aged_down	7.22521e-14	0.0929107	-0.0902612	3.61261e-14	-0.164595	0.292	0.391	0.0929107	-0.0902612	0.375	0.366
Rtf1	1	1_Aged_down	4.26066e-05	0.00266412	-0.089759	2.13035e-05	-0.089759	0.431	0.48	0.00266412	-0.119766	0.531	0.513
Nfic	1	1_Aged_down	1.85481e-07	0.0707531	-0.0887466	9.27403e-08	-0.124038	0.409	0.479	0.0707531	-0.0887466	0.501	0.477
Hspa14	1	1_Aged_down	1.27234e-05	0.0715568	-0.0887046	6.36174e-06	-0.0887046	0.18	0.231	0.0715568	-0.0958975	0.233	0.24
Fiz1	1	1_Aged_down	0.000145444	0.113788	-0.0881488	7.27246e-05	-0.0896742	0.195	0.241	0.113788	-0.0881488	0.218	0.224
Aimp1	1	1_Aged_down	2.9843e-30	0.0286887	-0.0876499	1.49215e-30	-0.236995	0.39	0.538	0.0286887	-0.0876499	0.549	0.524
Arhgap9	1	1_Aged_down	0.000296624	0.0148298	-0.0862587	0.000148323	-0.0862587	0.176	0.217	0.0148298	-0.107012	0.2	0.22
Trappc6b	1	1_Aged_down	1.68695e-07	0.0254625	-0.0860954	8.43476e-08	-0.112782	0.287	0.351	0.0254625	-0.0860954	0.34	0.347
Runx3	1	1_Aged_down	1.55054e-12	8.62562e-05	-0.0856954	7.75269e-13	-0.110514	0.049	0.108	8.62562e-05	-0.0856954	0.057	0.091
Il16	1	1_Aged_down	1.99208e-13	0.000104752	-0.0856007	0.000104752	-0.0856007	0.357	0.402	9.96039e-14	-0.238741	0.308	0.393
Def6	1	1_Aged_down	2.32293e-05	0.0154356	-0.0854083	1.16147e-05	-0.0854083	0.45	0.497	0.0154356	-0.0874244	0.532	0.503
Col4a2	1	1_Aged_down	5.11241e-12	5.12701e-07	-0.0851525	2.55621e-12	-0.0889198	0.039	0.092	5.12701e-07	-0.0851525	0.042	0.083
Ing4	1	1_Aged_down	0.00028799	0.104231	-0.0843462	0.000144005	-0.0843462	0.299	0.342	0.104231	-0.0996454	0.371	0.359
Vimp	1	1_Aged_down	1.29784e-09	0.000100168	-0.0843278	0.000100168	-0.0843278	0.216	0.26	6.48921e-10	-0.209751	0.32	0.388
Hmha1	1	1_Aged_down	5.40504e-13	0.0171164	-0.0842809	2.70252e-13	-0.156969	0.528	0.616	0.0171164	-0.0842809	0.59	0.563
Srek1ip1	1	1_Aged_down	1.09059e-09	0.000806171	-0.0840679	0.000806171	-0.0840679	0.261	0.297	5.45296e-10	-0.202808	0.362	0.42
Ssbp1	1	1_Aged_down	5.153e-08	1.68766e-05	-0.0836239	1.68766e-05	-0.0836239	0.41	0.464	2.5765e-08	-0.171612	0.525	0.543
Sec61b	1	1_Aged_down	4.1602e-22	0.000834912	-0.0835693	2.0801e-22	-0.187922	0.742	0.809	0.000834912	-0.0835693	0.904	0.881
Top2a	1	1_Aged_down	2.55647e-13	0.0107279	-0.0835071	1.27823e-13	-0.213684	0.036	0.09	0.0107279	-0.0835071	0.039	0.058
Serpinf1	1	1_Aged_down	4.46593e-05	0.000767235	-0.0834153	2.23299e-05	-0.0834153	0.43	0.479	0.000767235	-0.132726	0.46	0.469
Zfp422	1	1_Aged_down	4.94241e-05	0.000532777	-0.0832325	2.47123e-05	-0.0832325	0.425	0.477	0.000532777	-0.142117	0.35	0.367
Cd79b	1	1_Aged_down	6.77273e-06	0.893543	-0.0831974	3.38637e-06	-0.0984273	0.198	0.25	0.893543	-0.0831974	0.277	0.251
Aldoc	1	1_Aged_down	2.10269e-05	0.00326836	-0.082983	1.05135e-05	-0.082983	0.138	0.185	0.00326836	-0.119597	0.157	0.187
Tnfaip8l2	1	1_Aged_down	1.55994e-11	3.84663e-05	-0.082821	7.79971e-12	-0.0895604	0.029	0.075	3.84663e-05	-0.082821	0.047	0.082
Pnisr	1	1_Aged_down	1.05108e-10	0.0123032	-0.0827876	5.25541e-11	-0.12952	0.675	0.747	0.0123032	-0.0827876	0.74	0.704
Psma1	1	1_Aged_down	1.74173e-05	0.00165904	-0.0825004	8.70871e-06	-0.0825004	0.681	0.714	0.00165904	-0.0881604	0.782	0.757
Fam105a	1	1_Aged_down	5.23444e-16	2.61614e-09	-0.0820944	2.61722e-16	-0.119874	0.04	0.104	2.61614e-09	-0.0820944	0.025	0.066
Igf1	1	1_Aged_down	2.17037e-13	1.08036e-09	-0.0820548	1.08036e-09	-0.0820548	0.016	0.049	1.08518e-13	-0.0940761	0.008	0.045
Casp8	1	1_Aged_down	0.000284716	0.00373433	-0.082047	0.000142368	-0.082047	0.316	0.361	0.00373433	-0.132331	0.343	0.351
Tyrobp	1	1_Aged_down	7.77318e-13	1.87196e-06	-0.0816241	1.87196e-06	-0.0816241	0.057	0.095	3.88659e-13	-0.112473	0.025	0.077
Cux1	1	1_Aged_down	0.00177511	0.542742	-0.0816238	0.000887948	-0.0870955	0.376	0.41	0.542742	-0.0816238	0.289	0.27
Rinl	1	1_Aged_down	3.16329e-22	0.0145421	-0.0815796	1.58164e-22	-0.166394	0.065	0.158	0.0145421	-0.0815796	0.127	0.15
Naa20	1	1_Aged_down	1.56165e-05	0.199982	-0.0815036	7.80827e-06	-0.0985212	0.329	0.381	0.199982	-0.0815036	0.349	0.334
Rab37	1	1_Aged_down	7.94116e-05	0.284891	-0.0813701	3.97066e-05	-0.0938827	0.336	0.381	0.284891	-0.0813701	0.342	0.332
Mpst	1	1_Aged_down	0.00168633	0.0206059	-0.081064	0.000843523	-0.081064	0.274	0.31	0.0206059	-0.12698	0.298	0.303
Zfp467	1	1_Aged_down	1.6877e-11	0.533447	-0.0806671	8.43849e-12	-0.164877	0.294	0.378	0.533447	-0.0806671	0.327	0.306
Cox7b	1	1_Aged_down	2.78538e-07	2.3391e-06	-0.0804052	2.3391e-06	-0.0804052	0.695	0.734	1.39269e-07	-0.139039	0.778	0.774
Rgs7bp	1	1_Aged_down	9.96877e-28	4.46206e-18	-0.0802534	4.46206e-18	-0.0802534	0.003	0.045	4.98439e-28	-0.0834204	0	0.049
Trmt112	1	1_Aged_down	1.71304e-11	9.99316e-07	-0.0799336	9.99316e-07	-0.0799336	0.815	0.852	8.56518e-12	-0.162145	0.872	0.888
Cdc42ep3	1	1_Aged_down	6.40004e-17	0.225014	-0.0797182	3.20002e-17	-0.193243	0.309	0.415	0.225014	-0.0797182	0.418	0.39
Ten1	1	1_Aged_down	1.84696e-08	0.273577	-0.0794524	9.23481e-09	-0.116826	0.238	0.313	0.273577	-0.0794524	0.343	0.329
Twf2	1	1_Aged_down	0.000458014	0.340326	-0.0793562	0.000229033	-0.0820833	0.213	0.254	0.340326	-0.0793562	0.263	0.254
Prpf40a	1	1_Aged_down	0.00186495	0.288372	-0.0786102	0.000932912	-0.0786102	0.418	0.452	0.288372	-0.0789669	0.518	0.479
Ppp1r10	1	1_Aged_down	3.35743e-08	0.735693	-0.0784647	1.67871e-08	-0.122496	0.139	0.197	0.735693	-0.0784647	0.198	0.188
Cmtm8	1	1_Aged_down	3.41035e-07	0.0622237	-0.0783939	1.70518e-07	-0.0783939	0.053	0.095	0.0622237	-0.0833971	0.108	0.125
Taf3	1	1_Aged_down	0.000174989	0.73837	-0.077797	8.74981e-05	-0.077797	0.142	0.183	0.73837	-0.0803718	0.226	0.21
Tsc22d4	1	1_Aged_down	0.0011608	0.0163956	-0.0776687	0.000580567	-0.0776687	0.518	0.558	0.0163956	-0.0917503	0.596	0.561
Stx4a	1	1_Aged_down	0.00146209	0.0806121	-0.0774164	0.000731312	-0.0774164	0.394	0.431	0.0806121	-0.0917106	0.488	0.458
Phf14	1	1_Aged_down	3.04333e-08	0.432793	-0.0773505	1.52167e-08	-0.112402	0.19	0.26	0.432793	-0.0773505	0.195	0.192
Bin1	1	1_Aged_down	1.08819e-09	0.000768269	-0.0772383	5.44095e-10	-0.100999	0.055	0.107	0.000768269	-0.0772383	0.068	0.099
Adrb2	1	1_Aged_down	1.72005e-06	0.000125439	-0.0770648	0.000125439	-0.0770648	0.106	0.142	8.60028e-07	-0.128494	0.071	0.118
Ing1	1	1_Aged_down	5.05675e-05	0.768539	-0.077043	2.52841e-05	-0.0929874	0.289	0.338	0.768539	-0.077043	0.318	0.293
Idh3g	1	1_Aged_down	0.000820144	0.00635277	-0.0767582	0.000410156	-0.0767582	0.543	0.578	0.00635277	-0.0887964	0.657	0.638
Hadh	1	1_Aged_down	7.19963e-05	0.101963	-0.0765771	3.59988e-05	-0.0914728	0.475	0.522	0.101963	-0.0765771	0.552	0.512
Tnrc6b	1	1_Aged_down	0.00049665	0.127053	-0.0765482	0.000248356	-0.0897966	0.247	0.287	0.127053	-0.0765482	0.352	0.342
Arid1a	1	1_Aged_down	0.00152435	0.131992	-0.0763098	0.000762468	-0.0763098	0.277	0.315	0.131992	-0.100832	0.321	0.307
Nup62	1	1_Aged_down	1.18678e-05	0.274369	-0.0761399	5.93391e-06	-0.0942326	0.146	0.194	0.274369	-0.0761399	0.177	0.18
Snx17	1	1_Aged_down	0.00192275	0.0284988	-0.0758782	0.000961838	-0.0758782	0.384	0.418	0.0284988	-0.0776164	0.42	0.411
Haghl	1	1_Aged_down	0.00042077	0.00241217	-0.0756256	0.000210407	-0.0756256	0.274	0.319	0.00241217	-0.131592	0.321	0.337
Pik3cd	1	1_Aged_down	4.05973e-05	0.000159182	-0.0754728	2.02988e-05	-0.0754728	0.145	0.192	0.000159182	-0.115012	0.089	0.126
Wbscr27	1	1_Aged_down	0.000292045	0.898422	-0.0754245	0.000146033	-0.0978676	0.277	0.318	0.898422	-0.0754245	0.342	0.307
Gpx1	1	1_Aged_down	1.83615e-43	9.8037e-08	-0.0752263	9.8037e-08	-0.0752263	0.942	0.948	9.18074e-44	-0.262402	0.976	0.984
Pin4	1	1_Aged_down	1.54194e-05	0.0874678	-0.0751127	7.70974e-06	-0.0997217	0.287	0.337	0.0874678	-0.0751127	0.423	0.405
Cnot6l	1	1_Aged_down	3.70763e-17	0.496637	-0.0750522	1.85381e-17	-0.176262	0.25	0.363	0.496637	-0.0750522	0.218	0.212
Tnip1	1	1_Aged_down	8.01207e-05	0.12921	-0.0749666	4.00612e-05	-0.0839095	0.147	0.19	0.12921	-0.0749666	0.167	0.178
Cops5	1	1_Aged_down	2.66023e-06	0.303966	-0.0748338	1.33012e-06	-0.108595	0.298	0.352	0.303966	-0.0748338	0.391	0.364
Ndufb3	1	1_Aged_down	0.000369377	0.0328186	-0.0745856	0.000184706	-0.079543	0.532	0.559	0.0328186	-0.0745856	0.648	0.599
Pmf1	1	1_Aged_down	6.25131e-08	0.116356	-0.0744469	3.12566e-08	-0.105812	0.131	0.19	0.116356	-0.0744469	0.147	0.159
Ppcdc	1	1_Aged_down	0.000356691	0.000389377	-0.0743277	0.000178362	-0.0743277	0.125	0.162	0.000389377	-0.106399	0.096	0.131
Dhrs4	1	1_Aged_down	0.00722637	0.120103	-0.0743221	0.00361974	-0.0753348	0.198	0.226	0.120103	-0.0743221	0.232	0.239
Ctsh	1	1_Aged_down	9.84789e-08	0.000954252	-0.0740807	0.000954252	-0.0740807	0.192	0.229	4.92395e-08	-0.198505	0.205	0.264
Kctd14	1	1_Aged_down	4.72865e-07	0.010709	-0.0739283	2.36432e-07	-0.0886388	0.058	0.099	0.010709	-0.0739283	0.085	0.109
Tbc1d10c	1	1_Aged_down	0.000123218	0.360771	-0.0735589	6.16108e-05	-0.0889083	0.385	0.43	0.360771	-0.0735589	0.436	0.408
Satb1	1	1_Aged_down	2.51416e-15	6.92542e-13	-0.0734452	6.92542e-13	-0.0977961	0.024	0.071	1.25708e-15	-0.0734452	0.005	0.042
Fxyd1	1	1_Aged_down	5.0437e-11	2.08086e-08	-0.0734392	2.08086e-08	-0.0734392	0.024	0.058	2.52185e-11	-0.104831	0.019	0.062
Cebpz	1	1_Aged_down	0.000115585	0.214635	-0.0734032	5.77939e-05	-0.0923055	0.361	0.405	0.214635	-0.0734032	0.55	0.503
Mcm6	1	1_Aged_down	0.00492387	0.00841468	-0.0731178	0.00841468	-0.0731178	0.28	0.305	0.00246497	-0.119525	0.208	0.236
Foxo3	1	1_Aged_down	0.000125269	0.473385	-0.072828	6.26363e-05	-0.0817427	0.167	0.213	0.473385	-0.072828	0.155	0.153
Zfp608	1	1_Aged_down	2.83681e-10	0.00121643	-0.0727426	0.00121643	-0.0727426	0.179	0.214	1.4184e-10	-0.197507	0.136	0.209
Mpc2	1	1_Aged_down	1.17601e-20	0.275142	-0.0726955	5.88003e-21	-0.188323	0.454	0.567	0.275142	-0.0726955	0.623	0.561
RP23-6I17.1	1	1_Aged_down	9.7319e-11	0.779674	-0.0720633	4.86595e-11	-0.102732	0.095	0.162	0.779674	-0.0720633	0.23	0.217
Ezh2	1	1_Aged_down	6.63087e-11	0.160073	-0.0717339	3.31544e-11	-0.128533	0.106	0.174	0.160073	-0.0717339	0.133	0.143
Gimap7	1	1_Aged_down	1.31948e-17	5.88849e-14	-0.0716537	5.88849e-14	-0.0716537	0.006	0.041	6.5974e-18	-0.0863784	0.007	0.051
Tes	1	1_Aged_down	0.00758125	0.0181617	-0.0713584	0.00379784	-0.0713584	0.187	0.216	0.0181617	-0.115062	0.191	0.209
Akr1c13	1	1_Aged_down	6.78041e-05	0.00187932	-0.0713299	0.00187932	-0.0713299	0.237	0.272	3.39026e-05	-0.144505	0.238	0.281
Fam32a	1	1_Aged_down	0.000242646	0.003881	-0.0713278	0.00012133	-0.0713278	0.553	0.589	0.003881	-0.0756329	0.713	0.684
Zfhx3	1	1_Aged_down	2.93025e-05	0.0125261	-0.0713106	1.46514e-05	-0.0713106	0.076	0.114	0.0125261	-0.0828611	0.094	0.118
Sh2d5	1	1_Aged_down	1.82427e-11	1.39922e-06	-0.0706991	9.12135e-12	-0.0838824	0.022	0.065	1.39922e-06	-0.0706991	0.031	0.067
Lat2	1	1_Aged_down	2.46535e-10	0.000908281	-0.0706242	1.23268e-10	-0.0822805	0.032	0.077	0.000908281	-0.0706242	0.033	0.056
Snhg6	1	1_Aged_down	4.62633e-17	0.000524933	-0.0705325	0.000524933	-0.0705325	0.26	0.305	2.31317e-17	-0.245083	0.241	0.348
Ralgps2	1	1_Aged_down	0.000126712	0.165956	-0.0702423	6.33582e-05	-0.0702423	0.107	0.146	0.165956	-0.0719851	0.114	0.124
Gm561	1	1_Aged_down	9.39285e-07	0.501032	-0.0701826	4.69642e-07	-0.0965377	0.172	0.23	0.501032	-0.0701826	0.24	0.229
Tipin	1	1_Aged_down	5.80043e-05	0.00144606	-0.0700967	0.00144606	-0.0700967	0.182	0.216	2.90025e-05	-0.149424	0.191	0.236
D5Ertd605e	1	1_Aged_down	1.55277e-09	3.34522e-08	-0.0699969	7.76384e-10	-0.0699969	0.025	0.064	3.34522e-08	-0.0881311	0.03	0.071
Vps72	1	1_Aged_down	0.0029502	0.0875399	-0.0699303	0.00147619	-0.0699303	0.35	0.38	0.0875399	-0.0861922	0.409	0.39
Bcl9	1	1_Aged_down	7.8993e-06	0.0349262	-0.0698125	3.94966e-06	-0.0795643	0.083	0.126	0.0349262	-0.0698125	0.085	0.104
Ube2e3	1	1_Aged_down	4.89919e-05	0.41677	-0.0697506	2.44963e-05	-0.0941966	0.555	0.603	0.41677	-0.0697506	0.347	0.325
Paqr5	1	1_Aged_down	5.34555e-06	0.00416114	-0.0697228	2.67278e-06	-0.0697228	0.055	0.092	0.00416114	-0.108847	0.108	0.137
Nol7	1	1_Aged_down	1.10522e-26	0.0825011	-0.0696789	5.52611e-27	-0.227627	0.534	0.664	0.0825011	-0.0696789	0.722	0.668
Ankrd12	1	1_Aged_down	0.0301534	0.608117	-0.0696124	0.0151921	-0.0696124	0.245	0.269	0.608117	-0.0741513	0.363	0.334
Gucy1a3	1	1_Aged_down	0.000910147	0.0991377	-0.069469	0.000455177	-0.069469	0.102	0.134	0.0991377	-0.0739916	0.12	0.135
Ttc32	1	1_Aged_down	0.00292136	0.405903	-0.0693179	0.00146175	-0.0693179	0.166	0.2	0.405903	-0.09216	0.261	0.252
Lsm8	1	1_Aged_down	4.67239e-11	0.181246	-0.0692855	2.33619e-11	-0.148831	0.352	0.436	0.181246	-0.0692855	0.443	0.412
Taldo1	1	1_Aged_down	1.74778e-10	0.0640656	-0.0692214	8.73891e-11	-0.159458	0.604	0.658	0.0640656	-0.0692214	0.726	0.673
Actr3	1	1_Aged_down	0.0101699	0.00970643	-0.0690594	0.00509796	-0.0690594	0.587	0.618	0.00970643	-0.0962099	0.451	0.448
Mcm3	1	1_Aged_down	0.0210313	0.0941836	-0.0681947	0.0105715	-0.0681947	0.218	0.244	0.0941836	-0.0930797	0.183	0.192
Fbxw4	1	1_Aged_down	4.15695e-06	2.85434e-05	-0.0680179	2.85434e-05	-0.0717415	0.05	0.08	2.07848e-06	-0.0680179	0.024	0.054
Rplp1	1	1_Aged_down	2.55153e-142	4.9616e-17	-0.0676931	4.9616e-17	-0.0676931	1	1	1.27577e-142	-0.248647	1	1
Ndufs4	1	1_Aged_down	1.16838e-11	0.18659	-0.0675969	5.84191e-12	-0.147388	0.432	0.515	0.18659	-0.0675969	0.616	0.567
Mamdc2	1	1_Aged_down	0.000159623	0.0127689	-0.0675496	7.98145e-05	-0.0714383	0.098	0.136	0.0127689	-0.0675496	0.052	0.072
Dennd1c	1	1_Aged_down	0.00111245	0.00196988	-0.0674776	0.00196988	-0.0674776	0.164	0.196	0.00055638	-0.116113	0.184	0.221
Bloc1s2	1	1_Aged_down	0.0118279	0.0221365	-0.0673915	0.00593156	-0.0673915	0.273	0.303	0.0221365	-0.120937	0.32	0.322
Abi3	1	1_Aged_down	0.00664699	0.0397646	-0.0671733	0.00332904	-0.0671733	0.151	0.179	0.0397646	-0.0944376	0.165	0.181
Emg1	1	1_Aged_down	1.05912e-11	0.0236654	-0.067031	5.2956e-12	-0.128935	0.655	0.732	0.0236654	-0.067031	0.777	0.731
Cdca7l	1	1_Aged_down	0.00309218	0.510973	-0.0667888	0.00154729	-0.0749947	0.31	0.349	0.510973	-0.0667888	0.218	0.211
Gimap3	1	1_Aged_down	2.03857e-07	0.00046386	-0.0666915	1.01929e-07	-0.0741569	0.022	0.053	0.00046386	-0.0666915	0.025	0.047
Ndufa4	1	1_Aged_down	2.02553e-36	0.000642553	-0.0666098	1.01277e-36	-0.205408	0.887	0.927	0.000642553	-0.0666098	0.975	0.951
Mcpt8	1	1_Aged_down	1.42286e-05	0.00575081	-0.0665779	0.00575081	-0.0665779	0.291	0.319	7.11432e-06	-0.0973075	0.067	0.109
Msra	1	1_Aged_down	0.0053012	0.3002	-0.0662844	0.00265412	-0.0662844	0.211	0.244	0.3002	-0.0705574	0.268	0.262
Mcm5	1	1_Aged_down	1.99713e-05	0.00355883	-0.0662138	9.98572e-06	-0.0711127	0.072	0.11	0.00355883	-0.0662138	0.048	0.072
Dnttip2	1	1_Aged_down	5.62934e-06	0.286019	-0.0660613	2.81467e-06	-0.101628	0.256	0.31	0.286019	-0.0660613	0.369	0.348
Plekha2	1	1_Aged_down	0.00969266	0.366976	-0.0658802	0.00485813	-0.0666385	0.182	0.211	0.366976	-0.0658802	0.112	0.117
Ube2t	1	1_Aged_down	5.82388e-05	0.00676106	-0.0657757	2.91198e-05	-0.0657757	0.061	0.095	0.00676106	-0.0750756	0.079	0.104
Npl	1	1_Aged_down	0.00168107	0.439414	-0.0653654	0.000840891	-0.0654161	0.159	0.195	0.439414	-0.0653654	0.187	0.185
Lcp1	1	1_Aged_down	1.72997e-06	0.0117801	-0.0653605	0.0117801	-0.0653605	0.632	0.657	8.64984e-07	-0.172949	0.526	0.533
Cdca8	1	1_Aged_down	6.62497e-06	0.0146077	-0.0653484	3.31249e-06	-0.139693	0.055	0.09	0.0146077	-0.0653484	0.038	0.056
Tnni2	1	1_Aged_down	3.43652e-12	5.05238e-08	-0.0652715	1.71826e-12	-0.0739995	0.015	0.055	5.05238e-08	-0.0652715	0.02	0.054
Cish	1	1_Aged_down	0.00576404	0.00632176	-0.0651317	0.00288619	-0.0651317	0.147	0.177	0.00632176	-0.11039	0.13	0.155
Tbca	1	1_Aged_down	2.91103e-16	0.0435063	-0.0650055	1.45552e-16	-0.152633	0.751	0.817	0.0435063	-0.0650055	0.867	0.843
Ddx39	1	1_Aged_down	2.65282e-05	0.489962	-0.0649385	1.32642e-05	-0.0978994	0.219	0.269	0.489962	-0.0649385	0.255	0.244
Rasa3	1	1_Aged_down	0.00220442	0.0720526	-0.0647866	0.00110282	-0.0647866	0.217	0.254	0.0720526	-0.0797095	0.124	0.139
Epb41l4aos	1	1_Aged_down	1.45989e-07	0.377805	-0.0646904	7.29943e-08	-0.120371	0.279	0.344	0.377805	-0.0646904	0.395	0.373
Acot7	1	1_Aged_down	9.80671e-07	0.00570038	-0.0645855	0.00570038	-0.0645855	0.369	0.402	4.90336e-07	-0.17482	0.398	0.435
Hist1h4i	1	1_Aged_down	2.54102e-07	0.143027	-0.0643259	1.27051e-07	-0.0926015	0.069	0.114	0.143027	-0.0643259	0.087	0.099
Il18	1	1_Aged_down	1.01202e-09	0.332438	-0.0641096	5.06011e-10	-0.123236	0.13	0.198	0.332438	-0.0641096	0.217	0.218
Mbnl1	1	1_Aged_down	7.51964e-23	0.00183079	-0.0639317	0.00183079	-0.0639317	0.63	0.654	3.75982e-23	-0.307095	0.557	0.642
Tigd2	1	1_Aged_down	1.55618e-19	0.833888	-0.0636572	7.7809e-20	-0.196689	0.208	0.32	0.833888	-0.0636572	0.351	0.316
Rpl35a	1	1_Aged_down	1.76848e-123	1.74059e-14	-0.0634983	8.84241e-124	-0.181316	1	1	1.74059e-14	-0.0634983	1	1
Relt	1	1_Aged_down	1.78766e-06	0.00200119	-0.0632415	8.93832e-07	-0.0717735	0.053	0.091	0.00200119	-0.0632415	0.041	0.065
Phf11b	1	1_Aged_down	0.000351984	0.00365828	-0.063019	0.000176007	-0.063019	0.064	0.094	0.00365828	-0.0827501	0.089	0.117
Serf1	1	1_Aged_down	8.84551e-11	0.69631	-0.0630073	4.42275e-11	-0.130371	0.186	0.264	0.69631	-0.0630073	0.32	0.294
Bzw2	1	1_Aged_down	0.00101848	0.648488	-0.0626642	0.000509367	-0.0790841	0.32	0.357	0.648488	-0.0626642	0.391	0.357
Sgce	1	1_Aged_down	0.00590774	0.194241	-0.0624636	0.00295824	-0.0624636	0.152	0.183	0.194241	-0.075024	0.182	0.188
Nsmce1	1	1_Aged_down	0.0499151	0.0553965	-0.0623163	0.025277	-0.0623163	0.358	0.372	0.0553965	-0.0924698	0.417	0.407
Rtfdc1	1	1_Aged_down	0.000228483	0.780715	-0.0623162	0.000114248	-0.0826298	0.357	0.4	0.780715	-0.0623162	0.411	0.366
Slu7	1	1_Aged_down	5.09996e-07	0.594627	-0.0622121	2.54998e-07	-0.109207	0.225	0.287	0.594627	-0.0622121	0.27	0.257
Cacybp	1	1_Aged_down	0.0138004	0.119765	-0.0621557	0.00692417	-0.0621557	0.497	0.526	0.119765	-0.0835888	0.576	0.537
Fscn1	1	1_Aged_down	4.10935e-08	0.0956901	-0.0620783	2.05467e-08	-0.112513	0.12	0.176	0.0956901	-0.0620783	0.077	0.09
Gm10384	1	1_Aged_down	6.51787e-12	1.39382e-11	-0.0620357	1.39382e-11	-0.0646403	0.011	0.046	3.25893e-12	-0.0620357	0.008	0.041
Dock8	1	1_Aged_down	8.72351e-05	0.0220041	-0.0619051	4.36185e-05	-0.0651297	0.079	0.115	0.0220041	-0.0619051	0.065	0.084
Nipbl	1	1_Aged_down	0.0076521	0.485292	-0.0618959	0.0038334	-0.0798534	0.306	0.333	0.485292	-0.0618959	0.422	0.391
Fmnl1	1	1_Aged_down	0.000415562	0.00497526	-0.0618733	0.00497526	-0.0618733	0.235	0.265	0.000207802	-0.11464	0.11	0.148
Acp1	1	1_Aged_down	0.000736605	0.240001	-0.0618311	0.00036837	-0.0778277	0.388	0.423	0.240001	-0.0618311	0.506	0.469
Chchd3	1	1_Aged_down	0.00103365	0.707289	-0.0615792	0.000516959	-0.077171	0.312	0.353	0.707289	-0.0615792	0.386	0.353
Rnasel	1	1_Aged_down	0.0106027	0.0162342	-0.0615185	0.0053155	-0.0615185	0.19	0.221	0.0162342	-0.0973356	0.178	0.199
Reep5	1	1_Aged_down	1.54326e-16	0.687853	-0.0614567	7.71628e-17	-0.178104	0.336	0.443	0.687853	-0.0614567	0.41	0.368
Smarce1	1	1_Aged_down	1.88558e-05	0.657922	-0.0612182	9.42793e-06	-0.0976637	0.328	0.381	0.657922	-0.0612182	0.433	0.395
Umps	1	1_Aged_down	0.00237749	0.085919	-0.0611731	0.00118945	-0.0611731	0.168	0.202	0.085919	-0.0971099	0.185	0.194
Bckdha	1	1_Aged_down	0.028716	0.450579	-0.0610979	0.0144626	-0.0610979	0.304	0.328	0.450579	-0.0670989	0.367	0.338
Nit1	1	1_Aged_down	0.000461495	0.407932	-0.0608473	0.000230774	-0.0719497	0.11	0.146	0.407932	-0.0608473	0.145	0.147
Yeats4	1	1_Aged_down	9.25905e-12	0.400146	-0.0607419	4.62953e-12	-0.136718	0.354	0.446	0.400146	-0.0607419	0.478	0.432
Mrps33	1	1_Aged_down	0.000206413	0.0296137	-0.0605111	0.000103212	-0.071424	0.625	0.664	0.0296137	-0.0605111	0.756	0.721
Csnk2b	1	1_Aged_down	0.00452361	0.413081	-0.0603701	0.00226437	-0.0688961	0.395	0.431	0.413081	-0.0603701	0.498	0.454
Rere	1	1_Aged_down	0.0043172	0.336519	-0.060328	0.00216094	-0.060328	0.11	0.14	0.336519	-0.0736927	0.11	0.114
Dock10	1	1_Aged_down	0.000240296	0.000270921	-0.0602799	0.000120155	-0.0602799	0.086	0.121	0.000270921	-0.102194	0.07	0.103
Fbp1	1	1_Aged_down	9.72979e-16	0.00144821	-0.0600727	4.8649e-16	-0.105333	0.034	0.096	0.00144821	-0.0600727	0.045	0.07
Cep164	1	1_Aged_down	2.98432e-10	0.126481	-0.0600517	1.49216e-10	-0.0843034	0.034	0.079	0.126481	-0.0600517	0.064	0.076
Lat	1	1_Aged_down	5.06581e-05	0.00164814	-0.0600367	0.00164814	-0.0600367	0.261	0.298	2.53294e-05	-0.147927	0.282	0.322
Ogt	1	1_Aged_down	2.99014e-13	0.149646	-0.0599252	1.49507e-13	-0.142008	0.73	0.781	0.149646	-0.0599252	0.805	0.75
Eef2k	1	1_Aged_down	6.15226e-07	0.695025	-0.0599207	3.07613e-07	-0.117259	0.32	0.382	0.695025	-0.0599207	0.29	0.27
Slbp	1	1_Aged_down	0.0164953	0.242321	-0.0599068	0.00828193	-0.0599068	0.336	0.363	0.242321	-0.0773697	0.353	0.335
Sun2	1	1_Aged_down	0.00476663	0.171174	-0.059792	0.00238616	-0.059792	0.13	0.161	0.171174	-0.0642072	0.072	0.083
Mprip	1	1_Aged_down	0.00919401	0.386522	-0.0597757	0.00460762	-0.0597757	0.219	0.251	0.386522	-0.0760329	0.183	0.183
Ccdc115	1	1_Aged_down	5.33886e-10	0.477937	-0.0596938	2.66943e-10	-0.129639	0.314	0.393	0.477937	-0.0596938	0.46	0.421
Hjurp	1	1_Aged_down	1.65238e-05	0.770285	-0.0595371	8.26194e-06	-0.125384	0.233	0.284	0.770285	-0.0595371	0.15	0.145
Rhoa	1	1_Aged_down	2.13312e-06	0.079309	-0.0594658	1.06656e-06	-0.101941	0.687	0.73	0.079309	-0.0594658	0.694	0.644
Dnmt3b	1	1_Aged_down	2.83827e-10	0.299264	-0.0590685	1.41914e-10	-0.124255	0.118	0.184	0.299264	-0.0590685	0.092	0.099
Samm50	1	1_Aged_down	0.0480074	0.53714	-0.0588042	0.0242989	-0.0588042	0.432	0.452	0.53714	-0.0595619	0.538	0.477
Ltv1	1	1_Aged_down	0.000622567	0.49735	-0.0585724	0.000311332	-0.0585724	0.125	0.162	0.49735	-0.0608163	0.184	0.183
Afap1l1	1	1_Aged_down	6.90623e-07	0.860202	-0.0584363	3.45312e-07	-0.128028	0.339	0.392	0.860202	-0.0584363	0.173	0.163
H2afx	1	1_Aged_down	7.77797e-08	0.913712	-0.0579479	3.88899e-08	-0.223416	0.306	0.362	0.913712	-0.0579479	0.305	0.275
Zbed3	1	1_Aged_down	0.000989125	0.0561553	-0.0578008	0.000494685	-0.0578008	0.136	0.172	0.0561553	-0.0918029	0.167	0.183
Mrps15	1	1_Aged_down	0.0134702	0.271476	-0.0576338	0.00675792	-0.0576338	0.307	0.339	0.271476	-0.0654498	0.432	0.398
Gnb4	1	1_Aged_down	0.000855954	0.00543685	-0.0575674	0.000428069	-0.0575674	0.117	0.154	0.00543685	-0.0852897	0.11	0.139
Vdac2	1	1_Aged_down	1.15764e-20	0.0466634	-0.0575658	5.78818e-21	-0.188737	0.584	0.681	0.0466634	-0.0575658	0.713	0.656
Fam26f	1	1_Aged_down	0.00636617	0.444056	-0.0574132	0.00318817	-0.0574132	0.148	0.18	0.444056	-0.065952	0.226	0.219
Ifi27l2a	1	1_Aged_down	4.94121e-13	1.57554e-06	-0.0572737	2.4706e-13	-0.0777	0.007	0.043	1.57554e-06	-0.0572737	0.018	0.046
Nsa2	1	1_Aged_down	2.07786e-11	0.223576	-0.0568892	1.03893e-11	-0.147225	0.608	0.675	0.223576	-0.0568892	0.801	0.737
Mbnl2	1	1_Aged_down	0.0324643	0.0171761	-0.0568323	0.0163661	-0.0568323	0.335	0.356	0.0171761	-0.116858	0.293	0.299
Vps36	1	1_Aged_down	0.000483544	0.644392	-0.0567362	0.000241801	-0.0834211	0.324	0.364	0.644392	-0.0567362	0.405	0.369
Ptbp3	1	1_Aged_down	1.31768e-06	0.739971	-0.0565828	6.58839e-07	-0.108872	0.349	0.41	0.739971	-0.0565828	0.28	0.248
Mettl5	1	1_Aged_down	0.00897829	0.51283	-0.0563932	0.00449927	-0.05742	0.217	0.25	0.51283	-0.0563932	0.289	0.274
Rtn3	1	1_Aged_down	0.00826643	0.00499671	-0.0563566	0.00499671	-0.0563566	0.364	0.4	0.00414179	-0.1303	0.299	0.314
1810022K09Rik	1	1_Aged_down	0.0453858	0.138348	-0.0561845	0.0229564	-0.0561845	0.361	0.385	0.138348	-0.0782958	0.463	0.434
Ssrp1	1	1_Aged_down	1.87037e-07	0.65482	-0.0561705	9.35184e-08	-0.131941	0.557	0.604	0.65482	-0.0561705	0.584	0.521
Rnf113a2	1	1_Aged_down	0.035683	0.846821	-0.056094	0.0180036	-0.056474	0.175	0.199	0.846821	-0.056094	0.253	0.235
Zfp637	1	1_Aged_down	8.1442e-06	0.950742	-0.0558866	4.07211e-06	-0.095976	0.219	0.273	0.950742	-0.0558866	0.279	0.254
Mrps14	1	1_Aged_down	0.000279736	0.0179884	-0.0558301	0.000139878	-0.0743443	0.614	0.659	0.0179884	-0.0558301	0.739	0.711
Pnn	1	1_Aged_down	2.86376e-18	0.485123	-0.0557845	1.43188e-18	-0.200259	0.401	0.518	0.485123	-0.0557845	0.576	0.524
Btk	1	1_Aged_down	0.000467719	0.64388	-0.0557718	0.000233887	-0.0667523	0.142	0.18	0.64388	-0.0557718	0.136	0.135
Sumo2	1	1_Aged_down	1.09209e-31	0.0199685	-0.0556923	5.46047e-32	-0.171721	0.933	0.961	0.0199685	-0.0556923	0.976	0.969
Slc43a2	1	1_Aged_down	9.8207e-06	0.00775428	-0.0556094	4.91036e-06	-0.0721653	0.052	0.087	0.00775428	-0.0556094	0.026	0.042
Baz2b	1	1_Aged_down	0.00379265	0.0140406	-0.055601	0.00189813	-0.055601	0.257	0.294	0.0140406	-0.127641	0.275	0.286
Nfam1	1	1_Aged_down	5.39247e-08	1.41352e-05	-0.0554859	2.69624e-08	-0.0606811	0.024	0.058	1.41352e-05	-0.0554859	0.018	0.042
Arhgef6	1	1_Aged_down	0.00286552	0.0167396	-0.0552662	0.00143379	-0.0552662	0.225	0.264	0.0167396	-0.104001	0.273	0.285
1810037I17Rik	1	1_Aged_down	0.000899744	0.0104068	-0.054855	0.000449973	-0.054855	0.586	0.636	0.0104068	-0.076571	0.703	0.677
Dhrs1	1	1_Aged_down	0.0162275	0.526328	-0.0548243	0.00814692	-0.061508	0.184	0.211	0.526328	-0.0548243	0.246	0.238
Cd48	1	1_Aged_down	5.7222e-13	4.55915e-09	-0.0542046	4.55915e-09	-0.0779221	0.019	0.052	2.8611e-13	-0.0542046	0.002	0.028
Tmem192	1	1_Aged_down	0.00212855	0.434315	-0.0541417	0.00106484	-0.0668664	0.13	0.163	0.434315	-0.0541417	0.145	0.147
Dhx30	1	1_Aged_down	0.00214416	0.0471259	-0.0541076	0.00107266	-0.0541076	0.247	0.289	0.0471259	-0.0822921	0.281	0.29
Srsf2	1	1_Aged_down	0.0285133	0.708584	-0.0541027	0.0143597	-0.0541027	0.807	0.813	0.708584	-0.0791441	0.275	0.255
Tmem5	1	1_Aged_down	0.00914665	0.344005	-0.0540166	0.00458383	-0.0540166	0.259	0.291	0.344005	-0.0690819	0.301	0.285
Cirbp	1	1_Aged_down	1.7984e-17	0.00601307	-0.0539963	0.00601307	-0.0539963	0.821	0.854	8.99202e-18	-0.23583	0.782	0.787
Cd69	1	1_Aged_down	8.06721e-06	2.78808e-05	-0.0539122	2.78808e-05	-0.0539122	0.017	0.038	4.03362e-06	-0.056782	0.013	0.036
Arl11	1	1_Aged_down	2.00169e-07	3.71402e-07	-0.0538472	3.71402e-07	-0.054782	0.016	0.042	1.00084e-07	-0.0538472	0.014	0.042
Chrac1	1	1_Aged_down	0.0207224	0.961777	-0.0536553	0.0104155	-0.0536553	0.463	0.49	0.961777	-0.0558496	0.54	0.472
H2-Ob	1	1_Aged_down	1.66024e-07	0.000319412	-0.0536111	8.30121e-08	-0.0539793	0.014	0.041	0.000319412	-0.0536111	0.022	0.044
Arpc3	1	1_Aged_down	0.000387366	0.0728129	-0.0534554	0.000193702	-0.0642174	0.829	0.864	0.0728129	-0.0534554	0.892	0.881
Rnf7	1	1_Aged_down	8.18257e-07	0.149639	-0.053441	4.09129e-07	-0.0923487	0.537	0.602	0.149639	-0.053441	0.654	0.605
Thoc7	1	1_Aged_down	0.000493997	0.00629499	-0.0533728	0.00629499	-0.0533728	0.486	0.518	0.000247029	-0.132295	0.57	0.555
Knop1	1	1_Aged_down	0.00883195	0.503058	-0.0531418	0.00442577	-0.0531418	0.202	0.235	0.503058	-0.0608144	0.293	0.275
Traf3ip3	1	1_Aged_down	0.0272639	0.0614528	-0.0531398	0.0137261	-0.0531398	0.376	0.404	0.0614528	-0.104232	0.38	0.37
Parl	1	1_Aged_down	0.00589057	0.683763	-0.0531124	0.00294964	-0.0579842	0.334	0.372	0.683763	-0.0531124	0.407	0.369
Shisa8	1	1_Aged_down	5.53657e-78	2.60443e-06	-0.0531072	2.76828e-78	-0.416121	0.098	0.333	2.60443e-06	-0.0531072	0.011	0.033
Nsdhl	1	1_Aged_down	0.00175872	0.0468952	-0.0530012	0.000879746	-0.0530012	0.088	0.118	0.0468952	-0.074979	0.105	0.123
Glrx	1	1_Aged_down	0.0162028	0.0161606	-0.0529875	0.0161606	-0.0529875	0.392	0.419	0.0081345	-0.112031	0.42	0.418
Fam175b	1	1_Aged_down	0.0273186	0.457533	-0.0529634	0.0137539	-0.0529634	0.132	0.155	0.457533	-0.0670397	0.13	0.132
Hist4h4	1	1_Aged_down	1.70409e-45	0.0431657	-0.0529629	8.52045e-46	-0.284828	0.015	0.129	0.0431657	-0.0529629	0.039	0.053
Sugp2	1	1_Aged_down	1.62869e-06	0.865577	-0.0529335	8.14343e-07	-0.102983	0.293	0.355	0.865577	-0.0529335	0.351	0.32
Adssl1	1	1_Aged_down	1.22839e-11	0.749519	-0.0529116	6.14193e-12	-0.156286	0.233	0.315	0.749519	-0.0529116	0.286	0.266
Agtrap	1	1_Aged_down	0.0371459	0.905188	-0.0527964	0.0187487	-0.0527964	0.251	0.277	0.905188	-0.0599687	0.295	0.262
Fut7	1	1_Aged_down	0.000622597	0.0290503	-0.0527792	0.000311347	-0.0527792	0.047	0.073	0.0290503	-0.0774681	0.072	0.09
Atat1	1	1_Aged_down	1.04613e-09	0.486365	-0.0527095	5.23066e-10	-0.122287	0.144	0.213	0.486365	-0.0527095	0.208	0.18
Mpc1	1	1_Aged_down	0.000814314	0.340217	-0.0524831	0.00040724	-0.0664603	0.373	0.415	0.340217	-0.0524831	0.504	0.468
Tnik	1	1_Aged_down	0.00114986	0.213545	-0.0521914	0.000575098	-0.0521914	0.061	0.088	0.213545	-0.05301	0.091	0.101
Ccdc125	1	1_Aged_down	0.000805485	0.00518186	-0.0520597	0.000402824	-0.0558348	0.053	0.079	0.00518186	-0.0520597	0.045	0.067
Ruvbl1	1	1_Aged_down	0.0269936	0.410468	-0.051929	0.0135891	-0.051929	0.508	0.528	0.410468	-0.0613131	0.63	0.586
Fes	1	1_Aged_down	5.68096e-05	0.15085	-0.0517871	2.84052e-05	-0.0844367	0.116	0.156	0.15085	-0.0517871	0.112	0.125
Vezf1	1	1_Aged_down	0.00915913	0.0706618	-0.0517382	0.0706618	-0.0517382	0.336	0.354	0.0045901	-0.124545	0.311	0.327
Faah	1	1_Aged_down	7.83239e-11	2.61355e-05	-0.0517089	3.91619e-11	-0.0839814	0.026	0.069	2.61355e-05	-0.0517089	0.019	0.043
Mtif2	1	1_Aged_down	0.000980529	0.724017	-0.0517064	0.000490385	-0.0517064	0.162	0.204	0.724017	-0.0553314	0.177	0.17
Apip	1	1_Aged_down	0.000965394	0.239711	-0.0516765	0.000482813	-0.0516765	0.15	0.19	0.239711	-0.08304	0.233	0.232
Rpa2	1	1_Aged_down	1.04459e-05	0.537335	-0.0515506	5.22297e-06	-0.0973575	0.219	0.275	0.537335	-0.0515506	0.274	0.238
Ube2c	1	1_Aged_down	7.27876e-11	0.0982849	-0.0514914	3.63938e-11	-0.213261	0.04	0.089	0.0982849	-0.0514914	0.015	0.023
Gcnt2	1	1_Aged_down	8.10878e-08	0.00729925	-0.051358	0.00729925	-0.051358	0.567	0.594	4.05439e-08	-0.198232	0.361	0.412
Tmem173	1	1_Aged_down	0.000107956	0.970931	-0.0512807	5.39794e-05	-0.0750646	0.126	0.167	0.970931	-0.0512807	0.213	0.199
Tsn	1	1_Aged_down	0.00324347	0.117246	-0.0512526	0.00162305	-0.0679303	0.606	0.646	0.117246	-0.0512526	0.738	0.68
Pgam1	1	1_Aged_down	0.0016955	0.230516	-0.0512414	0.000848111	-0.0756203	0.541	0.569	0.230516	-0.0512414	0.629	0.574
Tor3a	1	1_Aged_down	0.0229969	0.328393	-0.05111	0.0115653	-0.05111	0.158	0.184	0.328393	-0.0528435	0.165	0.171
Pitpnc1	1	1_Aged_down	0.0108772	0.146177	-0.050995	0.146177	-0.050995	0.218	0.228	0.00545347	-0.126032	0.225	0.248
Irf9	1	1_Aged_down	0.0285196	0.311146	-0.0509507	0.0143629	-0.0778648	0.283	0.303	0.311146	-0.0509507	0.316	0.269
Hmgn5	1	1_Aged_down	0.00312305	0.878641	-0.0508901	0.00156274	-0.0746828	0.203	0.235	0.878641	-0.0508901	0.283	0.254
Plscr3	1	1_Aged_down	1.95805e-15	0.714167	-0.0508609	9.79025e-16	-0.181806	0.4	0.498	0.714167	-0.0508609	0.47	0.425
Ppfibp2	1	1_Aged_down	0.00754997	0.0629813	-0.0507657	0.00378214	-0.0507657	0.104	0.132	0.0629813	-0.0664619	0.091	0.107
Chchd2	1	1_Aged_down	5.63413e-24	0.0210926	-0.0507243	2.81707e-24	-0.155274	0.921	0.95	0.0210926	-0.0507243	0.986	0.976
Pkn1	1	1_Aged_down	0.000324614	0.971531	-0.050404	0.00016232	-0.0810135	0.192	0.235	0.971531	-0.050404	0.101	0.096
Ifnar1	1	1_Aged_down	0.0106918	0.684776	-0.050376	0.00536028	-0.050376	0.162	0.192	0.684776	-0.0506138	0.15	0.147
Csf2rb	1	1_Aged_down	8.91176e-09	3.13335e-06	-0.0503052	4.45588e-09	-0.0572068	0.016	0.047	3.13335e-06	-0.0503052	0.013	0.037
Lig1	1	1_Aged_down	0.00139407	0.375166	-0.0502605	0.000697277	-0.0706866	0.074	0.102	0.375166	-0.0502605	0.088	0.094
Dok3	1	1_Aged_down	4.3979e-06	0.000173615	-0.0502595	0.000173615	-0.0502595	0.046	0.073	2.19895e-06	-0.0698938	0.026	0.057
Nudt2	1	1_Aged_down	0.0185104	0.782403	-0.0500613	0.00929843	-0.0500613	0.144	0.171	0.782403	-0.0607207	0.228	0.213
Spata13	1	1_Aged_down	9.11016e-13	0.551239	-0.0500409	4.55508e-13	-0.112451	0.061	0.124	0.551239	-0.0500409	0.08	0.083
Prorsd1	1	1_Aged_down	0.0307748	0.071852	-0.0499847	0.071852	-0.0499847	0.251	0.266	0.0155076	-0.117744	0.312	0.32
Slc6a6	1	1_Aged_down	5.20356e-06	0.837071	-0.0499528	2.60179e-06	-0.110955	0.201	0.251	0.837071	-0.0499528	0.222	0.201
Slc6a13	1	1_Aged_down	0.00175965	0.00660561	-0.0499174	0.000880212	-0.0499174	0.09	0.121	0.00660561	-0.0881945	0.106	0.133
Znrd1	1	1_Aged_down	8.94736e-10	0.604449	-0.049883	4.47368e-10	-0.125047	0.37	0.451	0.604449	-0.049883	0.505	0.46
BC028528	1	1_Aged_down	4.82475e-06	0.046442	-0.0498132	0.046442	-0.0498132	0.318	0.336	2.41238e-06	-0.176285	0.283	0.331
Cryl1	1	1_Aged_down	9.20003e-09	0.24182	-0.0496684	4.60002e-09	-0.0789289	0.042	0.086	0.24182	-0.0496684	0.076	0.084
Psmb6	1	1_Aged_down	7.62189e-09	0.0388199	-0.0496585	3.81095e-09	-0.107573	0.719	0.759	0.0388199	-0.0496585	0.839	0.802
A430078G23Rik	1	1_Aged_down	1.20375e-07	0.0594011	-0.0496337	6.01873e-08	-0.0736289	0.04	0.079	0.0594011	-0.0496337	0.071	0.088
Raver1	1	1_Aged_down	0.0112231	0.682799	-0.0495992	0.00562739	-0.0532515	0.16	0.19	0.682799	-0.0495992	0.159	0.156
Arfrp1	1	1_Aged_down	0.00456772	0.436978	-0.0494055	0.00228647	-0.0774213	0.264	0.296	0.436978	-0.0494055	0.316	0.271
Acaa2	1	1_Aged_down	1.12409e-10	0.675174	-0.0493824	5.62046e-11	-0.132759	0.221	0.302	0.675174	-0.0493824	0.301	0.266
Denr	1	1_Aged_down	0.00769609	0.91587	-0.0493016	0.00385548	-0.0683766	0.428	0.452	0.91587	-0.0493016	0.518	0.453
Cd86	1	1_Aged_down	1.73994e-11	2.88177e-10	-0.0492104	8.69968e-12	-0.0650453	0.011	0.046	2.88177e-10	-0.0492104	0.005	0.03
Fchsd2	1	1_Aged_down	0.0249551	0.0792387	-0.0492071	0.0125564	-0.0492071	0.269	0.296	0.0792387	-0.0870949	0.22	0.23
Trp53i11	1	1_Aged_down	0.0222583	0.239358	-0.0490833	0.0111918	-0.0490833	0.158	0.186	0.239358	-0.059258	0.134	0.142
Fis1	1	1_Aged_down	0.000156115	0.00493617	-0.0490341	0.00493617	-0.0490341	0.705	0.715	7.80603e-05	-0.117271	0.771	0.753
Rel	1	1_Aged_down	3.54099e-08	0.00509274	-0.0490227	1.7705e-08	-0.0714401	0.031	0.068	0.00509274	-0.0490227	0.047	0.07
Il17ra	1	1_Aged_down	0.0397661	0.28493	-0.048999	0.0200848	-0.048999	0.179	0.203	0.28493	-0.0514054	0.075	0.083
Bod1l	1	1_Aged_down	1.36615e-16	0.894478	-0.0487958	6.83077e-17	-0.173615	0.256	0.367	0.894478	-0.0487958	0.181	0.167
Atp5a1	1	1_Aged_down	1.21074e-08	0.0382099	-0.0487754	6.05372e-09	-0.0926743	0.871	0.903	0.0382099	-0.0487754	0.926	0.904
0610030E20Rik	1	1_Aged_down	0.0121292	0.804388	-0.0485819	0.00608308	-0.0708186	0.249	0.277	0.804388	-0.0485819	0.29	0.27
Thap2	1	1_Aged_down	2.68356e-07	0.747478	-0.0484037	1.34178e-07	-0.0940515	0.101	0.153	0.747478	-0.0484037	0.206	0.185
Nmral1	1	1_Aged_down	0.0102032	0.886137	-0.0483791	0.00511468	-0.0540876	0.1	0.126	0.886137	-0.0483791	0.145	0.14
Ptgr1	1	1_Aged_down	1.22548e-07	0.00928504	-0.0481448	6.12741e-08	-0.051205	0.019	0.05	0.00928504	-0.0481448	0.041	0.061
Hmga1	1	1_Aged_down	4.40593e-07	3.59566e-06	-0.0479692	3.59566e-06	-0.0871422	0.087	0.129	2.20297e-07	-0.0479692	0.012	0.039
Spns3	1	1_Aged_down	4.61509e-06	0.0947001	-0.0479588	2.30755e-06	-0.057853	0.044	0.078	0.0947001	-0.0479588	0.079	0.093
Cenpf	1	1_Aged_down	6.31338e-06	0.342748	-0.0479524	3.15669e-06	-0.141714	0.017	0.041	0.342748	-0.0479524	0.014	0.018
Nde1	1	1_Aged_down	0.00259508	0.998403	-0.0478302	0.00129838	-0.0736039	0.176	0.212	0.998403	-0.0478302	0.163	0.152
Rpf1	1	1_Aged_down	0.0487367	0.885613	-0.0477666	0.0246727	-0.0477666	0.263	0.286	0.885613	-0.0651131	0.269	0.246
Traf5	1	1_Aged_down	7.05375e-05	0.000759393	-0.0476217	3.52694e-05	-0.0482731	0.027	0.051	0.000759393	-0.0476217	0.023	0.043
Fam109b	1	1_Aged_down	3.23561e-06	0.0147622	-0.0475927	1.61781e-06	-0.0693332	0.049	0.085	0.0147622	-0.0475927	0.044	0.063
Eif2s3y	1	1_Aged_down	0.0304242	0.0509988	-0.047477	0.0509988	-0.047477	0.353	0.368	0.0153296	-0.11829	0.342	0.349
5031425E22Rik	1	1_Aged_down	1.43267e-08	0.8732	-0.0470808	7.16333e-09	-0.123036	0.213	0.285	0.8732	-0.0470808	0.25	0.234
Impdh1	1	1_Aged_down	3.16621e-07	0.541253	-0.0470584	1.58311e-07	-0.0898217	0.109	0.161	0.541253	-0.0470584	0.143	0.143
Ptpn6	1	1_Aged_down	8.01607e-14	0.016939	-0.0469593	0.016939	-0.0469593	0.517	0.544	4.00803e-14	-0.219242	0.585	0.626
Tsg101	1	1_Aged_down	0.000419992	0.942277	-0.0467819	0.000210018	-0.0799613	0.318	0.359	0.942277	-0.0467819	0.376	0.336
Xlr4a	1	1_Aged_down	0.000133823	0.00166952	-0.0467297	6.69135e-05	-0.0487076	0.021	0.043	0.00166952	-0.0467297	0.02	0.037
Amer1	1	1_Aged_down	1.78862e-17	0.815271	-0.0466494	8.94311e-18	-0.147413	0.083	0.169	0.815271	-0.0466494	0.155	0.149
Egfl7	1	1_Aged_down	1.34979e-06	0.763815	-0.0464652	6.74894e-07	-0.111766	0.511	0.57	0.763815	-0.0464652	0.589	0.52
Hmgb3	1	1_Aged_down	7.97442e-26	0.427722	-0.0464572	3.98721e-26	-0.259112	0.48	0.599	0.427722	-0.0464572	0.527	0.486
Tfdp2	1	1_Aged_down	0.0122974	0.642771	-0.0463423	0.00616774	-0.0674668	0.222	0.251	0.642771	-0.0463423	0.247	0.222
Timm17b	1	1_Aged_down	0.000122765	0.866281	-0.046322	6.13845e-05	-0.0762157	0.298	0.351	0.866281	-0.046322	0.445	0.397
Plekho1	1	1_Aged_down	0.00160177	0.443828	-0.0462734	0.000801205	-0.074544	0.128	0.159	0.443828	-0.0462734	0.099	0.104
Crip1	1	1_Aged_down	9.57666e-06	0.0833394	-0.0462262	0.0833394	-0.0462262	0.675	0.674	4.78834e-06	-0.140351	0.743	0.723
Pstpip1	1	1_Aged_down	0.000308963	0.499501	-0.0461354	0.000154494	-0.0941605	0.206	0.246	0.499501	-0.0461354	0.275	0.24
Usf1	1	1_Aged_down	0.00983717	0.59653	-0.0461285	0.00493074	-0.0672067	0.137	0.163	0.59653	-0.0461285	0.151	0.151
Smarcd2	1	1_Aged_down	0.0291002	0.483707	-0.0459422	0.0146575	-0.0459422	0.327	0.356	0.483707	-0.0474807	0.111	0.114
Mgmt	1	1_Aged_down	0.0343529	0.659067	-0.0457472	0.0173265	-0.0457472	0.178	0.204	0.659067	-0.0656412	0.259	0.243
B230307C23Rik	1	1_Aged_down	0.000143135	0.289008	-0.0457226	7.15703e-05	-0.0523244	0.046	0.075	0.289008	-0.0457226	0.092	0.1
BC035044	1	1_Aged_down	2.93571e-06	7.15374e-06	-0.0457156	7.15374e-06	-0.0457156	0.01	0.029	1.46786e-06	-0.0492912	0.004	0.021
Bmyc	1	1_Aged_down	1.40158e-07	0.598507	-0.0456147	7.0079e-08	-0.110206	0.395	0.465	0.598507	-0.0456147	0.554	0.489
Vasp	1	1_Aged_down	3.40621e-06	0.391125	-0.0455691	1.7031e-06	-0.104728	0.617	0.666	0.391125	-0.0455691	0.582	0.546
Slc39a11	1	1_Aged_down	0.0336814	0.193585	-0.0455318	0.016985	-0.0455318	0.196	0.22	0.193585	-0.0648394	0.145	0.153
Cdc5l	1	1_Aged_down	3.96669e-06	0.463828	-0.0454119	1.98335e-06	-0.108174	0.243	0.298	0.463828	-0.0454119	0.354	0.306
Mmp2	1	1_Aged_down	2.1161e-09	2.28483e-09	-0.0454023	1.05805e-09	-0.0546837	0.009	0.037	2.28483e-09	-0.0454023	0.005	0.029
Jkamp	1	1_Aged_down	0.00180964	0.80179	-0.0453584	0.000905228	-0.0654399	0.15	0.183	0.80179	-0.0453584	0.228	0.217
A830080D01Rik	1	1_Aged_down	0.00655819	0.0790681	-0.0452452	0.00328449	-0.0452452	0.077	0.102	0.0790681	-0.0538315	0.086	0.102
Akr1b10	1	1_Aged_down	1.90048e-11	0.710123	-0.0452326	9.50241e-12	-0.151114	0.213	0.295	0.710123	-0.0452326	0.368	0.326
Inpp5d	1	1_Aged_down	0.0210399	0.139757	-0.0451106	0.0105759	-0.0451106	0.161	0.189	0.139757	-0.0805206	0.153	0.163
Cdc42se2	1	1_Aged_down	6.0389e-07	0.51928	-0.0450697	3.01945e-07	-0.123978	0.248	0.307	0.51928	-0.0450697	0.117	0.12
Npc2	1	1_Aged_down	0.03367	0.0847037	-0.0449199	0.0169792	-0.0449199	0.737	0.764	0.0847037	-0.0496507	0.806	0.774
Trpv2	1	1_Aged_down	0.0155962	0.0196138	-0.0449018	0.0196138	-0.0449018	0.092	0.113	0.00782877	-0.0717161	0.075	0.099
Atp5o	1	1_Aged_down	2.94058e-07	0.327824	-0.0449011	1.47029e-07	-0.0976739	0.694	0.741	0.327824	-0.0449011	0.77	0.716
Det1	1	1_Aged_down	0.0377339	0.725123	-0.0447232	0.0190484	-0.0447232	0.087	0.106	0.725123	-0.0449746	0.116	0.115
Notch2	1	1_Aged_down	0.00971617	0.43095	-0.0446999	0.43095	-0.0446999	0.219	0.223	0.00486994	-0.088844	0.102	0.131
Chchd1	1	1_Aged_down	9.2751e-11	0.36271	-0.0446187	4.63755e-11	-0.140152	0.42	0.5	0.36271	-0.0446187	0.589	0.534
Rtn4	1	1_Aged_down	0.0015945	0.8315	-0.0443313	0.000797569	-0.0748077	0.449	0.479	0.8315	-0.0443313	0.112	0.109
Cradd	1	1_Aged_down	0.0418595	0.397759	-0.0441704	0.0211535	-0.0441704	0.09	0.109	0.397759	-0.0545532	0.089	0.094
Kansl1	1	1_Aged_down	0.0261202	0.976569	-0.044164	0.0131465	-0.0567669	0.175	0.201	0.976569	-0.044164	0.169	0.158
Nono	1	1_Aged_down	2.1098e-05	0.00652476	-0.0441268	0.00652476	-0.0441268	0.685	0.709	1.0549e-05	-0.129777	0.619	0.616
AI480526	1	1_Aged_down	0.000548763	0.906124	-0.0439613	0.000274419	-0.05634	0.103	0.139	0.906124	-0.0439613	0.149	0.139
9930111J21Rik2	1	1_Aged_down	0.000187655	0.00805013	-0.043953	9.38319e-05	-0.043953	0.025	0.047	0.00805013	-0.0568102	0.034	0.052
Swt1	1	1_Aged_down	0.000106965	0.369725	-0.0439388	5.34841e-05	-0.0903813	0.219	0.267	0.369725	-0.0439388	0.324	0.277
Mrps35	1	1_Aged_down	0.00153791	0.976699	-0.0439275	0.00076925	-0.074109	0.207	0.245	0.976699	-0.0439275	0.314	0.286
Papss1	1	1_Aged_down	0.0201142	0.468949	-0.0438315	0.0101082	-0.0572438	0.184	0.211	0.468949	-0.0438315	0.123	0.127
Fam173a	1	1_Aged_down	2.32927e-05	0.872674	-0.0437415	1.16464e-05	-0.0953761	0.319	0.376	0.872674	-0.0437415	0.415	0.366
Ddx25	1	1_Aged_down	4.8128e-05	0.0218966	-0.0437251	2.40643e-05	-0.0437251	0.024	0.048	0.0218966	-0.0482436	0.03	0.045
Cbwd1	1	1_Aged_down	0.00436522	0.16662	-0.0437173	0.002185	-0.049121	0.055	0.077	0.16662	-0.0437173	0.061	0.072
Lax1	1	1_Aged_down	8.4217e-11	0.02896	-0.0437084	4.21085e-11	-0.0992384	0.042	0.092	0.02896	-0.0437084	0.036	0.051
Ppbp	1	1_Aged_down	4.29289e-05	0.0151661	-0.0436231	2.14647e-05	-0.0445749	0.015	0.036	0.0151661	-0.0436231	0.021	0.034
Dguok	1	1_Aged_down	0.00159533	0.49344	-0.0436145	0.000797982	-0.0752946	0.527	0.562	0.49344	-0.0436145	0.676	0.611
Ifngr1	1	1_Aged_down	0.0230031	0.114157	-0.0435533	0.114157	-0.0435533	0.43	0.446	0.0115685	-0.1169	0.468	0.448
Cd300a	1	1_Aged_down	0.00638508	0.0257862	-0.0434701	0.0257862	-0.0434701	0.14	0.162	0.00319765	-0.084299	0.128	0.159
Sytl1	1	1_Aged_down	0.0336209	0.159836	-0.0434184	0.0169542	-0.0434184	0.123	0.147	0.159836	-0.0681107	0.119	0.131
Ostc	1	1_Aged_down	5.40376e-09	0.905564	-0.0433965	2.70188e-09	-0.136023	0.449	0.515	0.905564	-0.0433965	0.576	0.51
Irf5	1	1_Aged_down	1.00154e-11	0.0420886	-0.0432728	5.00771e-12	-0.104924	0.045	0.099	0.0420886	-0.0432728	0.045	0.06
Adat2	1	1_Aged_down	0.00258394	0.637388	-0.0431694	0.00129281	-0.0488378	0.037	0.057	0.637388	-0.0431694	0.074	0.076
Gjb3	1	1_Aged_down	2.40128e-07	0.0633581	-0.0430609	1.20064e-07	-0.0726004	0.036	0.072	0.0633581	-0.0430609	0.043	0.057
Ccnb2	1	1_Aged_down	1.33875e-17	0.741443	-0.0430587	6.69376e-18	-0.234338	0.02	0.077	0.741443	-0.0430587	0.014	0.016
Exosc3	1	1_Aged_down	0.000150198	0.523199	-0.0427599	7.51017e-05	-0.0857472	0.246	0.295	0.523199	-0.0427599	0.321	0.279
Phkg2	1	1_Aged_down	0.0225572	0.689188	-0.0427199	0.0113429	-0.0427199	0.179	0.208	0.689188	-0.0468598	0.226	0.205
Apex1	1	1_Aged_down	0.0297157	0.999565	-0.0426682	0.0149699	-0.0690548	0.407	0.422	0.999565	-0.0426682	0.522	0.462
Ppwd1	1	1_Aged_down	1.89221e-06	0.981603	-0.0425908	9.46105e-07	-0.0810367	0.081	0.126	0.981603	-0.0425908	0.114	0.11
9430016H08Rik	1	1_Aged_down	0.00461133	0.886246	-0.042535	0.00230833	-0.0568057	0.141	0.172	0.886246	-0.042535	0.199	0.184
Commd5	1	1_Aged_down	0.000100744	0.744321	-0.042523	5.03732e-05	-0.0621897	0.086	0.123	0.744321	-0.042523	0.158	0.144
Emid1	1	1_Aged_down	1.02849e-07	0.563394	-0.0423759	5.14244e-08	-0.0763078	0.045	0.085	0.563394	-0.0423759	0.062	0.065
Taf11	1	1_Aged_down	0.00246722	0.493488	-0.0423153	0.00123437	-0.0802206	0.21	0.243	0.493488	-0.0423153	0.239	0.208
Surf1	1	1_Aged_down	0.00246779	0.700384	-0.0421825	0.00123466	-0.0692323	0.283	0.322	0.700384	-0.0421825	0.375	0.333
Nek6	1	1_Aged_down	0.00271178	0.0490643	-0.0420032	0.0490643	-0.0420032	0.071	0.086	0.00135681	-0.0713732	0.052	0.079
Rrp1	1	1_Aged_down	0.0313171	0.221539	-0.0418992	0.0157831	-0.0418992	0.634	0.663	0.221539	-0.0457299	0.748	0.694
Maml3	1	1_Aged_down	0.00171614	0.131428	-0.0416956	0.00085844	-0.0470085	0.041	0.063	0.131428	-0.0416956	0.051	0.063
Mocs2	1	1_Aged_down	0.0493572	0.798911	-0.0416492	0.0249909	-0.0466099	0.234	0.257	0.798911	-0.0416492	0.313	0.279
Gltscr2	1	1_Aged_down	8.70537e-35	0.332844	-0.0415673	4.35268e-35	-0.190859	0.927	0.963	0.332844	-0.0415673	0.962	0.944
Upf3a	1	1_Aged_down	0.0106688	0.888108	-0.0415001	0.00534869	-0.0489469	0.127	0.154	0.888108	-0.0415001	0.157	0.146
Suclg1	1	1_Aged_down	2.55904e-07	0.468761	-0.0414424	1.27952e-07	-0.108301	0.493	0.556	0.468761	-0.0414424	0.642	0.585
Vegfc	1	1_Aged_down	0.00560209	0.0139445	-0.0414339	0.0139445	-0.0414339	0.074	0.094	0.00280498	-0.0731162	0.06	0.085
4833407H14Rik	1	1_Aged_down	0.00245483	0.00299346	-0.04141	0.00299346	-0.04141	0.037	0.055	0.00122817	-0.0702691	0.033	0.056
Gm28727	1	1_Aged_down	2.35566e-18	0.621876	-0.0413738	1.17783e-18	-0.183579	0.172	0.281	0.621876	-0.0413738	0.127	0.128
Tma7	1	1_Aged_down	0.0004208	0.00732435	-0.0412762	0.00732435	-0.0412762	0.829	0.852	0.000210422	-0.0767935	0.924	0.911
Sh3kbp1	1	1_Aged_down	0.00268295	0.770107	-0.041142	0.00134238	-0.0507598	0.117	0.15	0.770107	-0.041142	0.101	0.1
Tm6sf1	1	1_Aged_down	7.74543e-18	0.0273446	-0.0410541	3.87271e-18	-0.134287	0.04	0.109	0.0273446	-0.0410541	0.034	0.049
Rfc1	1	1_Aged_down	7.05927e-05	0.799755	-0.0410127	3.5297e-05	-0.0829416	0.223	0.269	0.799755	-0.0410127	0.343	0.307
Mmgt2	1	1_Aged_down	0.039711	0.160378	-0.0409481	0.0200566	-0.0409481	0.119	0.141	0.160378	-0.0959015	0.178	0.184
H2afv	1	1_Aged_down	2.26723e-11	0.373984	-0.040936	1.13362e-11	-0.177404	0.717	0.767	0.373984	-0.040936	0.807	0.757
Iqgap2	1	1_Aged_down	3.48213e-11	0.825491	-0.0407259	1.74107e-11	-0.156607	0.317	0.4	0.825491	-0.0407259	0.414	0.378
Psrc1	1	1_Aged_down	5.01966e-08	0.0704981	-0.0406583	2.50983e-08	-0.0690841	0.021	0.054	0.0704981	-0.0406583	0.025	0.035
Rsrc1	1	1_Aged_down	0.0272717	0.891303	-0.0405252	0.0137301	-0.0405252	0.186	0.213	0.891303	-0.0454728	0.267	0.244
Gria3	1	1_Aged_down	0.000394233	0.00101014	-0.0404613	0.000197136	-0.0472975	0.031	0.053	0.00101014	-0.0404613	0.02	0.038
Speg	1	1_Aged_down	0.000451792	0.0371369	-0.0403264	0.000225922	-0.0403264	0.027	0.049	0.0371369	-0.0437336	0.031	0.045
Mrpl37	1	1_Aged_down	0.0185948	0.914209	-0.0402933	0.00934105	-0.0402933	0.091	0.115	0.914209	-0.0529719	0.151	0.14
Trappc9	1	1_Aged_down	0.0413793	0.179358	-0.040293	0.0209082	-0.0466407	0.119	0.14	0.179358	-0.040293	0.07	0.081
Arhgap4	1	1_Aged_down	0.0383342	0.659842	-0.0402734	0.0193544	-0.0435243	0.093	0.114	0.659842	-0.0402734	0.088	0.089
Dbp	1	1_Aged_down	1.01456e-08	0.414481	-0.0402317	5.07281e-09	-0.112858	0.097	0.154	0.414481	-0.0402317	0.065	0.071
Tex264	1	1_Aged_down	0.00283897	0.654973	-0.0401814	0.0014205	-0.0559896	0.22	0.259	0.654973	-0.0401814	0.328	0.289
Llph	1	1_Aged_down	0.00967225	0.407381	-0.039814	0.00484787	-0.0455914	0.62	0.645	0.407381	-0.039814	0.762	0.7
Gpank1	1	1_Aged_down	1.78475e-07	0.477095	-0.0398048	8.92374e-08	-0.100396	0.106	0.158	0.477095	-0.0398048	0.161	0.14
Ldhb	1	1_Aged_down	0.029173	0.901052	-0.0397562	0.0146944	-0.0536557	0.638	0.667	0.901052	-0.0397562	0.756	0.687
Cep85	1	1_Aged_down	0.00131148	0.345641	-0.0397011	0.000655957	-0.0541052	0.061	0.088	0.345641	-0.0397011	0.061	0.068
Tsc1	1	1_Aged_down	0.0448591	0.323329	-0.0396034	0.0226869	-0.0396034	0.088	0.108	0.323329	-0.0474179	0.089	0.096
Cfl1	1	1_Aged_down	5.15344e-06	0.03617	-0.0395749	2.57672e-06	-0.069063	0.962	0.975	0.03617	-0.0395749	0.992	0.979
Zfp704	1	1_Aged_down	0.0378025	0.253717	-0.0395579	0.0190834	-0.0395579	0.077	0.095	0.253717	-0.0480347	0.083	0.091
Rhobtb3	1	1_Aged_down	0.0186032	0.169803	-0.0394841	0.00934525	-0.0394841	0.074	0.095	0.169803	-0.0431097	0.041	0.05
Gmnn	1	1_Aged_down	0.000586948	0.600806	-0.0393221	0.000293517	-0.0734706	0.097	0.129	0.600806	-0.0393221	0.095	0.097
Snrpd2	1	1_Aged_down	0.0162425	0.312894	-0.0393053	0.00815448	-0.0447018	0.813	0.827	0.312894	-0.0393053	0.888	0.852
Siglecg	1	1_Aged_down	2.70209e-09	1.01798e-07	-0.0393012	1.01798e-07	-0.0416146	0.005	0.026	1.35105e-09	-0.0393012	0.002	0.022
Ccl3	1	1_Aged_down	6.65952e-22	0.0661616	-0.0392333	0.0661616	-0.0392333	0.035	0.046	3.32976e-22	-0.187052	0.016	0.083
Gpr160	1	1_Aged_down	3.62839e-05	4.87217e-05	-0.0391937	1.81421e-05	-0.0391937	0.014	0.035	4.87217e-05	-0.0473299	0.016	0.037
Ccdc53	1	1_Aged_down	1.27346e-08	0.849088	-0.039163	6.3673e-09	-0.118146	0.354	0.423	0.849088	-0.039163	0.469	0.422
Add3	1	1_Aged_down	1.16978e-05	0.285148	-0.0391597	5.84894e-06	-0.0692848	0.068	0.107	0.285148	-0.0391597	0.061	0.069
Tor1a	1	1_Aged_down	0.000582432	0.475591	-0.0389881	0.000291258	-0.0711967	0.191	0.232	0.475591	-0.0389881	0.252	0.221
Tmem206	1	1_Aged_down	1.10453e-05	0.133739	-0.0389767	5.52268e-06	-0.0484661	0.026	0.053	0.133739	-0.0389767	0.033	0.042
Gm26782	1	1_Aged_down	1.29417e-07	0.938812	-0.0388723	6.47083e-08	-0.100204	0.105	0.16	0.938812	-0.0388723	0.17	0.159
Vti1b	1	1_Aged_down	0.0296228	0.581833	-0.038664	0.0149227	-0.0579503	0.321	0.346	0.581833	-0.038664	0.409	0.35
Vps51	1	1_Aged_down	0.00595136	0.25019	-0.0383342	0.00298012	-0.0401257	0.055	0.077	0.25019	-0.0383342	0.06	0.069
Cyth1	1	1_Aged_down	0.000175277	0.227759	-0.0382531	8.76424e-05	-0.0734796	0.088	0.122	0.227759	-0.0382531	0.032	0.039
Akr1c12	1	1_Aged_down	6.95017e-07	1.23671e-05	-0.0382039	1.23671e-05	-0.0386568	0.012	0.031	3.47509e-07	-0.0382039	0.008	0.031
Nkap	1	1_Aged_down	0.00084713	0.465027	-0.0381784	0.000423655	-0.0665188	0.144	0.182	0.465027	-0.0381784	0.196	0.171
Tep1	1	1_Aged_down	0.00158043	0.497559	-0.0379586	0.00079053	-0.0379586	0.037	0.058	0.497559	-0.0411939	0.059	0.063
Cops4	1	1_Aged_down	0.0476391	0.915903	-0.0379455	0.0241102	-0.0435227	0.365	0.389	0.915903	-0.0379455	0.458	0.408
Inpp5b	1	1_Aged_down	0.000479832	0.0225567	-0.0379101	0.000239945	-0.0597924	0.075	0.105	0.0225567	-0.0379101	0.03	0.045
Mrps28	1	1_Aged_down	0.000174735	0.519478	-0.0378558	8.73712e-05	-0.0884211	0.228	0.276	0.519478	-0.0378558	0.297	0.259
Lyn	1	1_Aged_down	0.00944961	0.477435	-0.0378044	0.00473602	-0.0629776	0.138	0.165	0.477435	-0.0378044	0.075	0.08
Ankrd11	1	1_Aged_down	5.14333e-15	0.23517	-0.0377296	2.57167e-15	-0.180206	0.382	0.483	0.23517	-0.0377296	0.285	0.241
Sh2d3c	1	1_Aged_down	2.4033e-05	0.242898	-0.0376757	1.20166e-05	-0.0711612	0.061	0.096	0.242898	-0.0376757	0.064	0.074
Nlrp10	1	1_Aged_down	3.8277e-13	8.81792e-07	-0.0376452	8.81792e-07	-0.0376452	0.007	0.026	1.91385e-13	-0.045165	0.002	0.028
Serpina3f	1	1_Aged_down	9.88656e-05	0.207191	-0.0376387	4.9434e-05	-0.0981409	0.037	0.063	0.207191	-0.0376387	0.034	0.042
Dnajc19	1	1_Aged_down	0.00744311	0.575286	-0.0376355	0.00372851	-0.0567176	0.378	0.411	0.575286	-0.0376355	0.475	0.407
2900026A02Rik	1	1_Aged_down	6.86012e-06	0.440117	-0.0374287	3.43007e-06	-0.0639159	0.044	0.077	0.440117	-0.0374287	0.053	0.058
Phf3	1	1_Aged_down	1.63432e-16	0.254626	-0.0373596	8.17158e-17	-0.192479	0.303	0.408	0.254626	-0.0373596	0.197	0.167
Scpep1	1	1_Aged_down	1.36316e-05	0.0271599	-0.0369275	0.0271599	-0.0369275	0.056	0.072	6.81581e-06	-0.0838437	0.046	0.083
Slc28a2	1	1_Aged_down	1.28809e-05	0.00017103	-0.0369154	0.00017103	-0.0413505	0.031	0.054	6.44046e-06	-0.0369154	0.009	0.029
Cfp	1	1_Aged_down	1.44642e-07	1.01321e-05	-0.0366644	1.01321e-05	-0.0366644	0.014	0.035	7.23209e-08	-0.0586486	0.016	0.046
Higd2a	1	1_Aged_down	0.0108182	0.775502	-0.0365753	0.00542382	-0.0659659	0.46	0.494	0.775502	-0.0365753	0.62	0.549
Cct2	1	1_Aged_down	1.58378e-27	0.974396	-0.0365215	7.9189e-28	-0.232366	0.514	0.644	0.974396	-0.0365215	0.644	0.569
Ube2e1	1	1_Aged_down	0.000446867	0.388793	-0.036517	0.000223458	-0.0714748	0.638	0.674	0.388793	-0.036517	0.733	0.661
2810001G20Rik	1	1_Aged_down	5.66699e-06	0.929724	-0.036445	2.8335e-06	-0.0804494	0.104	0.15	0.929724	-0.036445	0.148	0.141
Pan3	1	1_Aged_down	9.27099e-06	0.170242	-0.0361548	0.170242	-0.0361548	0.226	0.238	4.6355e-06	-0.166446	0.156	0.208
Anapc5	1	1_Aged_down	2.54429e-17	0.906629	-0.0361239	1.27214e-17	-0.199662	0.514	0.605	0.906629	-0.0361239	0.537	0.47
Ndufa10	1	1_Aged_down	0.0100393	0.566385	-0.0360435	0.0050323	-0.0471896	0.483	0.515	0.566385	-0.0360435	0.618	0.56
Ctse	1	1_Aged_down	0.000898218	0.0619898	-0.0359421	0.00044921	-0.0369372	0.038	0.061	0.0619898	-0.0359421	0.032	0.044
Hoxa7	1	1_Aged_down	2.21204e-05	0.338443	-0.0359335	1.10602e-05	-0.102586	0.268	0.319	0.338443	-0.0359335	0.381	0.323
Rnf34	1	1_Aged_down	0.0196509	0.490906	-0.0358185	0.0098742	-0.0451305	0.184	0.214	0.490906	-0.0358185	0.225	0.198
Gin1	1	1_Aged_down	0.0172886	0.0306002	-0.0357994	0.0306002	-0.0357994	0.105	0.125	0.00868197	-0.0853513	0.133	0.159
Sdc1	1	1_Aged_down	5.54184e-11	0.00150746	-0.0357722	0.00150746	-0.0357722	0.017	0.032	2.77092e-11	-0.0618334	0.004	0.031
Afp	1	1_Aged_down	0.001026	0.0436412	-0.035615	0.0436412	-0.035615	0.059	0.073	0.000513134	-0.0718261	0.055	0.084
St6galnac3	1	1_Aged_down	1.18782e-07	0.707442	-0.0354963	5.93912e-08	-0.0893739	0.074	0.122	0.707442	-0.0354963	0.097	0.098
Trp53cor1	1	1_Aged_down	0.000216478	0.171996	-0.0353985	0.000108245	-0.0354574	0.018	0.037	0.171996	-0.0353985	0.038	0.047
Xrcc5	1	1_Aged_down	0.00653898	0.680427	-0.0352662	0.00327485	-0.05781	0.124	0.151	0.680427	-0.0352662	0.127	0.127
Lamtor1	1	1_Aged_down	1.58905e-09	0.883506	-0.0352357	7.94524e-10	-0.137216	0.41	0.487	0.883506	-0.0352357	0.521	0.463
Zeb1	1	1_Aged_down	0.0246726	0.929767	-0.0350682	0.0124134	-0.0478779	0.127	0.152	0.929767	-0.0350682	0.173	0.165
Parp8	1	1_Aged_down	0.00282589	0.0198355	-0.0349761	0.0198355	-0.0349761	0.062	0.08	0.00141394	-0.0522137	0.026	0.046
Abhd14b	1	1_Aged_down	4.28941e-05	0.463443	-0.0349695	2.14473e-05	-0.0856928	0.184	0.233	0.463443	-0.0349695	0.242	0.213
Kin	1	1_Aged_down	6.50816e-07	0.298931	-0.034942	3.25408e-07	-0.0949004	0.122	0.174	0.298931	-0.034942	0.209	0.179
2810454H06Rik	1	1_Aged_down	0.000133274	0.000769793	-0.0348675	0.000769793	-0.0348675	0.018	0.035	6.6639e-05	-0.0627705	0.027	0.053
Odf2	1	1_Aged_down	0.00125168	0.857692	-0.0347473	0.000626035	-0.0645058	0.105	0.137	0.857692	-0.0347473	0.117	0.111
Tfg	1	1_Aged_down	0.00691609	0.82577	-0.0346521	0.00346405	-0.0678252	0.301	0.331	0.82577	-0.0346521	0.389	0.341
Coa6	1	1_Aged_down	0.00054329	0.992991	-0.0345622	0.000271682	-0.0801314	0.194	0.235	0.992991	-0.0345622	0.284	0.262
Zfos1	1	1_Aged_down	3.30078e-34	0.345032	-0.0345259	1.65039e-34	-0.249703	0.777	0.844	0.345032	-0.0345259	0.914	0.876
Sh3bp1	1	1_Aged_down	0.000723349	0.504071	-0.0344832	0.00036174	-0.0726038	0.283	0.326	0.504071	-0.0344832	0.234	0.205
Bola1	1	1_Aged_down	0.0348914	0.440768	-0.0344646	0.0176006	-0.0546442	0.284	0.31	0.440768	-0.0344646	0.391	0.337
Tmem261	1	1_Aged_down	2.0604e-05	0.694456	-0.03438	1.03021e-05	-0.087418	0.324	0.379	0.694456	-0.03438	0.443	0.387
Phka2	1	1_Aged_down	0.00535145	0.402774	-0.0343508	0.00267932	-0.0414313	0.05	0.072	0.402774	-0.0343508	0.058	0.064
BC017643	1	1_Aged_down	0.0267817	0.74606	-0.0342678	0.0134817	-0.051438	0.195	0.221	0.74606	-0.0342678	0.194	0.177
Mcm7	1	1_Aged_down	0.00196483	0.195631	-0.0342342	0.195631	-0.0342342	0.218	0.23	0.000982898	-0.123386	0.198	0.232
Eif3m	1	1_Aged_down	1.83159e-29	0.216777	-0.0340774	9.15794e-30	-0.218578	0.753	0.832	0.216777	-0.0340774	0.892	0.869
Zfp560	1	1_Aged_down	0.0016686	0.612104	-0.0340534	0.000834649	-0.0643278	0.222	0.26	0.612104	-0.0340534	0.256	0.23
Nusap1	1	1_Aged_down	1.63864e-08	0.0733127	-0.0339628	8.19322e-09	-0.107797	0.024	0.059	0.0733127	-0.0339628	0.011	0.019
Zfp800	1	1_Aged_down	0.0133047	0.825866	-0.0339064	0.00667465	-0.0656329	0.153	0.181	0.825866	-0.0339064	0.172	0.159
Tmem230	1	1_Aged_down	0.00805839	0.465234	-0.0337604	0.00403735	-0.0569545	0.329	0.364	0.465234	-0.0337604	0.406	0.348
Layn	1	1_Aged_down	0.00163284	0.00207499	-0.0336447	0.00207499	-0.0336447	0.028	0.045	0.000816753	-0.0510219	0.03	0.053
Ptms	1	1_Aged_down	2.66991e-05	0.73374	-0.0335502	1.33496e-05	-0.116941	0.227	0.277	0.73374	-0.0335502	0.087	0.087
Cenpk	1	1_Aged_down	0.000216115	0.0329832	-0.0335328	0.000108063	-0.0368348	0.017	0.036	0.0329832	-0.0335328	0.015	0.026
Cstf3	1	1_Aged_down	0.0469363	0.932468	-0.0334077	0.0237502	-0.0412967	0.117	0.139	0.932468	-0.0334077	0.13	0.126
Slc12a6	1	1_Aged_down	0.0443603	0.566672	-0.0333869	0.0224317	-0.0380114	0.101	0.121	0.566672	-0.0333869	0.083	0.086
Nasp	1	1_Aged_down	9.82014e-05	0.943175	-0.0333052	4.91019e-05	-0.0606214	0.086	0.123	0.943175	-0.0333052	0.109	0.104
Tespa1	1	1_Aged_down	1.18636e-10	8.55249e-09	-0.0331269	8.55249e-09	-0.0354861	0.001	0.02	5.93182e-11	-0.0331269	0	0.019
Clta	1	1_Aged_down	3.11715e-32	0.271758	-0.0329179	1.55858e-32	-0.222389	0.713	0.823	0.271758	-0.0329179	0.861	0.832
mt-Atp8	1	1_Aged_down	4.42569e-12	0.0583312	-0.0326006	0.0583312	-0.0326006	0.107	0.124	2.21284e-12	-0.172857	0.109	0.19
Pik3cg	1	1_Aged_down	5.6876e-05	0.772725	-0.0325686	2.84384e-05	-0.069853	0.104	0.146	0.772725	-0.0325686	0.09	0.09
Nfx1	1	1_Aged_down	0.00158443	0.573506	-0.0325485	0.000792531	-0.0583293	0.18	0.218	0.573506	-0.0325485	0.179	0.16
Mki67	1	1_Aged_down	1.17797e-08	0.25997	-0.0324192	5.88985e-09	-0.096414	0.016	0.047	0.25997	-0.0324192	0.011	0.016
Dera	1	1_Aged_down	0.0259787	0.622573	-0.0323789	0.0130748	-0.0430501	0.169	0.196	0.622573	-0.0323789	0.204	0.183
Eif4h	1	1_Aged_down	0.0013749	0.79759	-0.0323172	0.000687687	-0.0798371	0.645	0.666	0.79759	-0.0323172	0.635	0.566
Hilpda	1	1_Aged_down	0.000808175	0.635109	-0.032281	0.000404169	-0.0678229	0.203	0.244	0.635109	-0.032281	0.286	0.252
Nrk	1	1_Aged_down	9.7578e-11	3.54822e-05	-0.0321409	3.54822e-05	-0.0321409	0.021	0.044	4.8789e-11	-0.0662281	0.009	0.041
Athl1	1	1_Aged_down	0.00493091	0.937038	-0.0321402	0.0024685	-0.0453527	0.087	0.114	0.937038	-0.0321402	0.077	0.074
Mgme1	1	1_Aged_down	0.028453	0.798584	-0.0320198	0.0143291	-0.0542284	0.133	0.155	0.798584	-0.0320198	0.148	0.138
Srebf2	1	1_Aged_down	2.47055e-08	0.0923099	-0.0319371	0.0923099	-0.0319371	0.291	0.308	1.23528e-08	-0.184908	0.186	0.253
Uqcrc2	1	1_Aged_down	0.000852687	0.355584	-0.0319066	0.000426434	-0.0719884	0.584	0.617	0.355584	-0.0319066	0.697	0.645
Slc16a11	1	1_Aged_down	6.76182e-08	0.000705286	-0.0318762	3.38091e-08	-0.0473373	0.004	0.025	0.000705286	-0.0318762	0.005	0.017
Cenpe	1	1_Aged_down	3.56009e-12	0.712767	-0.0318665	1.78004e-12	-0.0786888	0.005	0.036	0.712767	-0.0318665	0.015	0.017
Mettl1	1	1_Aged_down	0.00392341	0.225556	-0.0318561	0.00196363	-0.0638846	0.287	0.32	0.225556	-0.0318561	0.413	0.346
Srpk2	1	1_Aged_down	0.00151918	0.196582	-0.0317112	0.196582	-0.0317112	0.285	0.295	0.000759879	-0.127219	0.365	0.382
Gm10138	1	1_Aged_down	3.45367e-07	0.845214	-0.0316922	1.72684e-07	-0.0759394	0.047	0.087	0.845214	-0.0316922	0.091	0.085
Bdh2	1	1_Aged_down	0.00598431	0.0915883	-0.0316078	0.0915883	-0.0316078	0.14	0.156	0.00299665	-0.121247	0.159	0.189
Mirt1	1	1_Aged_down	0.00738428	0.027562	-0.0315021	0.00369898	-0.0315021	0.026	0.042	0.027562	-0.0428851	0.024	0.037
1810058I24Rik	1	1_Aged_down	6.28501e-06	0.616131	-0.0314693	3.14251e-06	-0.0964475	0.508	0.559	0.616131	-0.0314693	0.648	0.58
Knstrn	1	1_Aged_down	3.88547e-07	0.747425	-0.0314108	1.94274e-07	-0.11656	0.031	0.064	0.747425	-0.0314108	0.031	0.028
Myo1g	1	1_Aged_down	0.0138035	0.912638	-0.0313208	0.00692574	-0.0405463	0.131	0.159	0.912638	-0.0313208	0.098	0.093
Leng8	1	1_Aged_down	0.000302509	0.87128	-0.0313037	0.000151266	-0.0741742	0.154	0.195	0.87128	-0.0313037	0.131	0.128
Fgd2	1	1_Aged_down	0.000865594	0.820372	-0.0312886	0.000432891	-0.0603811	0.071	0.1	0.820372	-0.0312886	0.077	0.077
Ncapd3	1	1_Aged_down	2.2309e-06	0.752252	-0.0311661	1.11545e-06	-0.0709676	0.056	0.095	0.752252	-0.0311661	0.091	0.091
C77080	1	1_Aged_down	0.000533475	0.0426949	-0.0311092	0.000266773	-0.0328608	0.016	0.033	0.0426949	-0.0311092	0.018	0.028
Oxa1l	1	1_Aged_down	0.000780478	0.550613	-0.0309509	0.000390315	-0.0709516	0.314	0.353	0.550613	-0.0309509	0.392	0.343
2810402E24Rik	1	1_Aged_down	3.65677e-10	0.372338	-0.0308436	1.82839e-10	-0.105618	0.063	0.118	0.372338	-0.0308436	0.159	0.139
Lpcat2	1	1_Aged_down	5.00496e-05	0.00124107	-0.0308086	0.00124107	-0.0308086	0.018	0.034	2.50251e-05	-0.0506372	0.011	0.03
4833420G17Rik	1	1_Aged_down	0.00287207	0.635518	-0.0306549	0.00143707	-0.0694653	0.179	0.212	0.635518	-0.0306549	0.162	0.147
Cox16	1	1_Aged_down	0.0191229	0.307966	-0.0306158	0.00960759	-0.0373494	0.058	0.077	0.307966	-0.0306158	0.051	0.058
Irf7	1	1_Aged_down	0.0177319	0.910358	-0.030584	0.00890562	-0.0771018	0.113	0.137	0.910358	-0.030584	0.149	0.142
Psph	1	1_Aged_down	4.66169e-06	0.604931	-0.030581	2.33085e-06	-0.096669	0.149	0.2	0.604931	-0.030581	0.213	0.192
Pmpcb	1	1_Aged_down	0.0456932	0.671515	-0.0305747	0.0231137	-0.0540986	0.247	0.269	0.671515	-0.0305747	0.308	0.276
Mpg	1	1_Aged_down	0.000973107	0.430651	-0.030574	0.000486672	-0.0732462	0.164	0.2	0.430651	-0.030574	0.193	0.169
D730003I15Rik	1	1_Aged_down	0.000441337	0.714015	-0.0305695	0.000220693	-0.053026	0.066	0.097	0.714015	-0.0305695	0.1	0.092
Atp5g2	1	1_Aged_down	7.63752e-62	0.211393	-0.0305095	3.81876e-62	-0.270469	0.895	0.951	0.211393	-0.0305095	0.973	0.946
Snx3	1	1_Aged_down	0.00033176	0.295136	-0.0304762	0.000165894	-0.0702407	0.606	0.657	0.295136	-0.0304762	0.76	0.705
Rgag4	1	1_Aged_down	3.43823e-05	0.00584255	-0.0304759	0.00584255	-0.0304759	0.036	0.053	1.71913e-05	-0.060498	0.026	0.055
Bsn	1	1_Aged_down	0.000270117	0.00197437	-0.030442	0.00197437	-0.030442	0.017	0.032	0.000135068	-0.0393798	0.014	0.033
Supt20	1	1_Aged_down	0.000136937	0.455689	-0.030393	6.84709e-05	-0.0824605	0.255	0.304	0.455689	-0.030393	0.285	0.252
Tpd52l2	1	1_Aged_down	0.0257382	0.37197	-0.0303864	0.37197	-0.0303864	0.424	0.418	0.012953	-0.0806684	0.454	0.453
Gm5914	1	1_Aged_down	3.44063e-10	0.0581675	-0.0303793	0.0581675	-0.0303793	0.112	0.13	1.72032e-10	-0.17413	0.102	0.172
Sf3b4	1	1_Aged_down	0.000734804	0.82335	-0.0302971	0.00036747	-0.0769796	0.371	0.406	0.82335	-0.0302971	0.466	0.423
Arhgef39	1	1_Aged_down	5.44479e-05	9.96356e-05	-0.0302887	9.96356e-05	-0.0302887	0.013	0.031	2.72243e-05	-0.0482248	0.011	0.03
Ccnb1	1	1_Aged_down	4.15958e-06	0.53677	-0.0302259	2.07979e-06	-0.099151	0.035	0.067	0.53677	-0.0302259	0.025	0.028
Kif17	1	1_Aged_down	0.000844526	0.0506205	-0.0302255	0.000422352	-0.0302255	0.013	0.029	0.0506205	-0.0325225	0.022	0.033
Thoc3	1	1_Aged_down	0.00407064	0.354597	-0.0301926	0.00203739	-0.066797	0.266	0.3	0.354597	-0.0301926	0.324	0.277
Wdfy4	1	1_Aged_down	0.000160219	0.712023	-0.0300974	8.01128e-05	-0.0611592	0.074	0.108	0.712023	-0.0300974	0.094	0.087
Kcnk3	1	1_Aged_down	0.00387181	0.00265722	-0.0300451	0.00193778	-0.0300451	0.023	0.04	0.00265722	-0.056223	0.038	0.06
Hcfc1r1	1	1_Aged_down	2.83631e-06	0.954691	-0.0299859	1.41816e-06	-0.10321	0.413	0.474	0.954691	-0.0299859	0.585	0.513
Shfm1	1	1_Aged_down	0.0204919	0.235251	-0.0299521	0.010299	-0.0299521	0.878	0.892	0.235251	-0.0464308	0.943	0.912
mt-Nd3	1	1_Aged_down	3.61791e-77	0.0432811	-0.0298213	0.0432811	-0.0298213	0.527	0.548	1.80895e-77	-0.526868	0.548	0.732
Magoh	1	1_Aged_down	0.0229221	0.255785	-0.0297573	0.255785	-0.0297573	0.492	0.49	0.0115275	-0.0767713	0.6	0.565
Gtf2b	1	1_Aged_down	0.0016543	0.544135	-0.029678	0.000827494	-0.0730828	0.257	0.294	0.544135	-0.029678	0.352	0.312
Parp3	1	1_Aged_down	0.000105705	0.357294	-0.0296325	5.28538e-05	-0.0680435	0.05	0.079	0.357294	-0.0296325	0.057	0.064
Itpripl1	1	1_Aged_down	1.06965e-06	0.00916144	-0.0296319	5.34826e-07	-0.0510517	0.02	0.048	0.00916144	-0.0296319	0.011	0.023
Cdip1	1	1_Aged_down	0.000232773	0.745547	-0.0296039	0.000116393	-0.0748265	0.098	0.133	0.745547	-0.0296039	0.087	0.081
Runx2	1	1_Aged_down	0.0393075	0.0831566	-0.0295884	0.0831566	-0.0295884	0.155	0.172	0.0198508	-0.0847462	0.111	0.133
Brk1	1	1_Aged_down	0.000175199	0.52466	-0.0295362	8.76035e-05	-0.0755555	0.647	0.688	0.52466	-0.0295362	0.77	0.71
Atp5b	1	1_Aged_down	3.21523e-05	0.176021	-0.0295149	1.60763e-05	-0.0652481	0.91	0.944	0.176021	-0.0295149	0.958	0.947
Mia3	1	1_Aged_down	0.0308641	0.473013	-0.029446	0.015553	-0.0360326	0.072	0.091	0.473013	-0.029446	0.103	0.091
BC147527	1	1_Aged_down	6.00471e-07	0.00218959	-0.0294263	3.00236e-07	-0.0429309	0.009	0.032	0.00218959	-0.0294263	0.012	0.026
Pdzd2	1	1_Aged_down	0.00691626	0.861288	-0.0294109	0.00346413	-0.0492088	0.042	0.061	0.861288	-0.0294109	0.066	0.066
Vav3	1	1_Aged_down	0.00718251	0.781812	-0.0293867	0.00359773	-0.04603	0.09	0.116	0.781812	-0.0293867	0.068	0.069
Cdc25a	1	1_Aged_down	0.0277619	0.7126	-0.0288858	0.0139787	-0.0383007	0.057	0.075	0.7126	-0.0288858	0.043	0.045
Gng5	1	1_Aged_down	2.63826e-21	0.187737	-0.0288584	1.31913e-21	-0.154601	0.901	0.938	0.187737	-0.0288584	0.975	0.956
Aatf	1	1_Aged_down	0.0232654	0.485934	-0.0287294	0.0117012	-0.0500878	0.215	0.244	0.485934	-0.0287294	0.261	0.229
Gpr19	1	1_Aged_down	0.00409972	0.0691735	-0.0287002	0.00205197	-0.0287002	0.017	0.032	0.0691735	-0.0322971	0.025	0.035
Car3	1	1_Aged_down	0.0385241	0.161756	-0.0286841	0.0194512	-0.0286841	0.047	0.064	0.161756	-0.066852	0.085	0.096
Hmgcs1	1	1_Aged_down	0.0418293	0.628358	-0.0286687	0.0211381	-0.0592491	0.122	0.143	0.628358	-0.0286687	0.032	0.034
Rsu1	1	1_Aged_down	0.0199703	0.499107	-0.0286633	0.0100355	-0.0465231	0.537	0.564	0.499107	-0.0286633	0.603	0.554
Cntrl	1	1_Aged_down	0.00562945	0.76702	-0.0286281	0.0028187	-0.0550815	0.109	0.137	0.76702	-0.0286281	0.173	0.16
Exosc7	1	1_Aged_down	0.00164017	0.48728	-0.0285411	0.000820421	-0.0688579	0.415	0.452	0.48728	-0.0285411	0.546	0.504
Ercc1	1	1_Aged_down	0.0162564	0.39664	-0.0284473	0.0081615	-0.0492052	0.11	0.136	0.39664	-0.0284473	0.157	0.137
Adh5	1	1_Aged_down	8.88197e-05	0.936993	-0.0283309	4.44108e-05	-0.0937609	0.445	0.489	0.936993	-0.0283309	0.621	0.55
Twistnb	1	1_Aged_down	3.56496e-05	0.297405	-0.0282115	1.7825e-05	-0.100996	0.34	0.387	0.297405	-0.0282115	0.484	0.411
Rab31	1	1_Aged_down	0.00546867	0.893687	-0.0281659	0.00273809	-0.0492876	0.075	0.1	0.893687	-0.0281659	0.075	0.074
Zfp326	1	1_Aged_down	0.0134908	0.626988	-0.0280979	0.00676829	-0.0523135	0.166	0.195	0.626988	-0.0280979	0.262	0.236
Atp6v1f	1	1_Aged_down	3.31783e-05	0.398738	-0.028081	1.65893e-05	-0.0627868	0.81	0.843	0.398738	-0.028081	0.914	0.884
Ngfrap1	1	1_Aged_down	2.60158e-15	0.467724	-0.0280379	1.30079e-15	-0.160547	0.67	0.752	0.467724	-0.0280379	0.812	0.748
Zfp316	1	1_Aged_down	0.0119077	0.00741143	-0.0280104	0.0059717	-0.0287989	0.028	0.043	0.00741143	-0.0280104	0.014	0.028
Pfdn6	1	1_Aged_down	1.17403e-05	0.816647	-0.0279433	5.87018e-06	-0.0986395	0.397	0.451	0.816647	-0.0279433	0.511	0.456
Cdkn1b	1	1_Aged_down	0.0399352	0.628032	-0.0279003	0.020171	-0.0409991	0.095	0.116	0.628032	-0.0279003	0.098	0.089
Haao	1	1_Aged_down	4.63566e-09	9.44272e-06	-0.0278021	9.44272e-06	-0.0278021	0.004	0.018	2.31783e-09	-0.0335588	0.001	0.019
Gpr65	1	1_Aged_down	2.39272e-21	0.0482316	-0.0277355	0.0482316	-0.0277355	0.043	0.056	1.19636e-21	-0.167314	0.044	0.133
Mrps10	1	1_Aged_down	0.0352087	0.0950144	-0.0276511	0.0177621	-0.0505365	0.24	0.266	0.0950144	-0.0276511	0.327	0.266
Ifnar2	1	1_Aged_down	0.0225891	0.355427	-0.0276235	0.355427	-0.0276235	0.224	0.229	0.0113591	-0.12114	0.237	0.253
Pcnt	1	1_Aged_down	0.000663156	0.143985	-0.0275853	0.000331633	-0.0646323	0.092	0.125	0.143985	-0.0275853	0.112	0.09
Bcl10	1	1_Aged_down	2.29587e-10	0.558625	-0.0275811	1.14794e-10	-0.132854	0.275	0.355	0.558625	-0.0275811	0.306	0.27
Sf3a3	1	1_Aged_down	0.0226218	0.377258	-0.0275797	0.0113756	-0.0587877	0.303	0.327	0.377258	-0.0275797	0.395	0.337
Slc22a3	1	1_Aged_down	2.26602e-09	0.00417533	-0.027519	1.13301e-09	-0.0827198	0.037	0.08	0.00417533	-0.027519	0.016	0.031
Psma4	1	1_Aged_down	0.00596055	0.372342	-0.02746	0.00298473	-0.061351	0.698	0.723	0.372342	-0.02746	0.821	0.784
Mrpl11	1	1_Aged_down	2.69759e-09	0.446421	-0.0274581	1.3488e-09	-0.127663	0.295	0.373	0.446421	-0.0274581	0.403	0.347
Clec4d	1	1_Aged_down	0.00336472	0.0110665	-0.0272694	0.0110665	-0.0273319	0.018	0.03	0.00168378	-0.0272694	0.013	0.028
Eif1	1	1_Aged_down	1.2296e-72	0.172868	-0.0271682	6.14798e-73	-0.216968	0.994	0.999	0.172868	-0.0271682	1	0.998
Vangl2	1	1_Aged_down	0.000622826	0.157505	-0.0270995	0.000311461	-0.0352773	0.025	0.046	0.157505	-0.0270995	0.03	0.039
Oser1	1	1_Aged_down	9.59757e-07	0.20494	-0.0268798	4.79878e-07	-0.102149	0.264	0.326	0.20494	-0.0268798	0.326	0.275
Tpx2	1	1_Aged_down	4.85305e-08	0.0517971	-0.0268648	2.42652e-08	-0.077289	0.016	0.046	0.0517971	-0.0268648	0.014	0.023
Thoc5	1	1_Aged_down	0.00792561	0.586951	-0.0268331	0.00397069	-0.0466219	0.077	0.1	0.586951	-0.0268331	0.097	0.087
Pard6g	1	1_Aged_down	0.0441621	0.0482606	-0.0267763	0.0482606	-0.0267763	0.044	0.057	0.0223304	-0.0274945	0.017	0.028
Bex6	1	1_Aged_down	1.13645e-07	9.60574e-07	-0.0267619	9.60574e-07	-0.0267619	0.003	0.019	5.68223e-08	-0.0359685	0.002	0.02
Fhit	1	1_Aged_down	0.00377701	0.0194135	-0.0264202	0.00189029	-0.0264202	0.018	0.033	0.0194135	-0.0357978	0.024	0.037
Pld6	1	1_Aged_down	0.00041117	0.0323344	-0.0263936	0.000205606	-0.0294556	0.012	0.028	0.0323344	-0.0263936	0.014	0.025
Zmiz2	1	1_Aged_down	3.2489e-05	0.488846	-0.0263926	1.62446e-05	-0.0790817	0.113	0.157	0.488846	-0.0263926	0.138	0.122
Gpi1	1	1_Aged_down	0.0159233	0.59094	-0.026352	0.00799358	-0.0568888	0.819	0.856	0.59094	-0.026352	0.871	0.82
Larp7	1	1_Aged_down	0.0145946	0.166374	-0.026338	0.166374	-0.026338	0.271	0.285	0.00732413	-0.122199	0.308	0.321
Hsd17b4	1	1_Aged_down	0.00613437	0.430495	-0.0263349	0.0030719	-0.0574681	0.141	0.17	0.430495	-0.0263349	0.139	0.123
2900093K20Rik	1	1_Aged_down	8.07969e-08	0.696847	-0.0263241	4.03984e-08	-0.0664095	0.04	0.08	0.696847	-0.0263241	0.086	0.08
Slc38a1	1	1_Aged_down	0.000285797	0.497395	-0.0262466	0.000142909	-0.0869888	0.234	0.277	0.497395	-0.0262466	0.297	0.262
Fam134b	1	1_Aged_down	4.69448e-06	0.862257	-0.0262439	0.862257	-0.0262439	0.424	0.409	2.34724e-06	-0.176296	0.381	0.413
Zfp64	1	1_Aged_down	0.00784164	0.197745	-0.0262351	0.00392854	-0.0533912	0.1	0.126	0.197745	-0.0262351	0.112	0.092
Camk1d	1	1_Aged_down	2.99321e-12	8.23745e-05	-0.0261908	1.4966e-12	-0.0546317	0.003	0.033	8.23745e-05	-0.0261908	0.004	0.017
1110034G24Rik	1	1_Aged_down	0.00710881	0.358104	-0.0261379	0.00356074	-0.0261379	0.025	0.041	0.358104	-0.0270414	0.03	0.035
Kcnab2	1	1_Aged_down	0.000420944	0.899404	-0.0260458	0.000210494	-0.0613723	0.098	0.133	0.899404	-0.0260458	0.055	0.055
Setd8	1	1_Aged_down	0.0136526	0.53026	-0.025997	0.00684976	-0.0608643	0.145	0.173	0.53026	-0.025997	0.133	0.12
Ccz1	1	1_Aged_down	1.57362e-07	0.28878	-0.0259338	7.86809e-08	-0.120306	0.205	0.266	0.28878	-0.0259338	0.275	0.237
Smad6	1	1_Aged_down	0.00104153	0.00841932	-0.0258913	0.00841932	-0.0288947	0.028	0.042	0.000520899	-0.0258913	0.007	0.021
Prss57	1	1_Aged_down	6.63479e-05	0.136692	-0.0258585	3.31745e-05	-0.0388756	0.024	0.047	0.136692	-0.0258585	0.031	0.041
Tmem126a	1	1_Aged_down	1.15427e-06	0.62516	-0.0258564	5.77136e-07	-0.09624	0.172	0.229	0.62516	-0.0258564	0.206	0.188
Angptl4	1	1_Aged_down	0.00560719	0.237903	-0.0256869	0.00280754	-0.0345189	0.025	0.041	0.237903	-0.0256869	0.043	0.052
Casc5	1	1_Aged_down	1.64249e-05	0.0828365	-0.0256642	8.21248e-06	-0.0256642	0.005	0.021	0.0828365	-0.0296678	0.005	0.01
Man2b1	1	1_Aged_down	0.000213175	0.65082	-0.025508	0.000106593	-0.07619	0.151	0.193	0.65082	-0.025508	0.096	0.088
Rangrf	1	1_Aged_down	0.00245805	0.469961	-0.0254447	0.00122978	-0.0692765	0.348	0.384	0.469961	-0.0254447	0.442	0.382
Akr1a1	1	1_Aged_down	9.96798e-09	0.507093	-0.025416	4.98399e-09	-0.125932	0.653	0.697	0.507093	-0.025416	0.771	0.707
Cenpm	1	1_Aged_down	0.00170273	0.381493	-0.0254105	0.000851729	-0.0494607	0.036	0.056	0.381493	-0.0254105	0.028	0.033
Cmss1	1	1_Aged_down	0.00151166	0.414117	-0.0253716	0.000756117	-0.0561439	0.077	0.105	0.414117	-0.0253716	0.101	0.087
Limd2	1	1_Aged_down	1.24323e-66	0.640832	-0.0253508	6.21613e-67	-0.33214	0.774	0.903	0.640832	-0.0253508	0.798	0.74
Ddx4	1	1_Aged_down	1.47973e-09	4.01535e-06	-0.0252122	4.01535e-06	-0.0252122	0.002	0.016	7.39865e-10	-0.0291452	0	0.017
Pglyrp1	1	1_Aged_down	0.0130192	0.167432	-0.025128	0.00653095	-0.0640645	0.141	0.167	0.167432	-0.025128	0.203	0.169
Ncf1	1	1_Aged_down	2.41174e-05	0.000121738	-0.0251037	1.20588e-05	-0.0323386	0.009	0.027	0.000121738	-0.0251037	0.005	0.019
Pvrl4	1	1_Aged_down	0.0043387	0.571255	-0.0250983	0.00217171	-0.038405	0.039	0.059	0.571255	-0.0250983	0.035	0.038
Mrpl32	1	1_Aged_down	4.38555e-13	0.490321	-0.0250711	2.19277e-13	-0.145997	0.286	0.383	0.490321	-0.0250711	0.43	0.369
Zfp101	1	1_Aged_down	0.0418858	0.817781	-0.0249432	0.0211669	-0.0389444	0.067	0.085	0.817781	-0.0249432	0.064	0.065
Atp5l	1	1_Aged_down	0.0446419	0.102151	-0.0249135	0.102151	-0.0249135	0.94	0.944	0.0225758	-0.0521626	0.982	0.955
Fam64a	1	1_Aged_down	1.20873e-10	0.0433858	-0.0248954	6.04366e-11	-0.109997	0.009	0.041	0.0433858	-0.0248954	0.005	0.011
Cir1	1	1_Aged_down	0.000185595	0.191816	-0.0248886	0.191816	-0.0248886	0.344	0.354	9.28016e-05	-0.155308	0.407	0.422
Hmmr	1	1_Aged_down	2.45175e-10	0.0212904	-0.0248725	1.22587e-10	-0.0741673	0.004	0.03	0.0212904	-0.0248725	0.004	0.01
Sla	1	1_Aged_down	1.96681e-07	0.449424	-0.0248455	9.83407e-08	-0.089433	0.088	0.138	0.449424	-0.0248455	0.058	0.064
Cdkn3	1	1_Aged_down	5.28605e-06	0.125074	-0.0246774	2.64303e-06	-0.0546944	0.009	0.028	0.125074	-0.0246774	0.006	0.011
Rps27l	1	1_Aged_down	2.18594e-14	0.700147	-0.0245973	1.09297e-14	-0.138985	0.81	0.857	0.700147	-0.0245973	0.916	0.867
Arhgef18	1	1_Aged_down	0.0132645	0.539206	-0.0245093	0.0066544	-0.0357111	0.058	0.078	0.539206	-0.0245093	0.049	0.053
Iqgap1	1	1_Aged_down	0.000731329	0.470162	-0.0244675	0.000365731	-0.0818343	0.274	0.313	0.470162	-0.0244675	0.301	0.266
Dnah8	1	1_Aged_down	0.000583226	0.000945164	-0.0243319	0.000945164	-0.0243319	0.015	0.031	0.000291655	-0.0597498	0.029	0.054
Ube2i	1	1_Aged_down	2.83803e-12	0.91072	-0.0243018	1.41901e-12	-0.133954	0.591	0.667	0.91072	-0.0243018	0.7	0.642
Irf8	1	1_Aged_down	0.0257674	0.118803	-0.0242042	0.118803	-0.0242042	0.033	0.042	0.0129678	-0.0411116	0.023	0.037
Hrsp12	1	1_Aged_down	0.00383827	0.384506	-0.0241974	0.00192098	-0.0681422	0.286	0.322	0.384506	-0.0241974	0.403	0.342
N6amt1	1	1_Aged_down	0.00977337	0.247462	-0.0241633	0.00489868	-0.0544406	0.199	0.231	0.247462	-0.0241633	0.283	0.244
Cox8a	1	1_Aged_down	4.25802e-08	0.153575	-0.0239998	2.12901e-08	-0.0769759	0.971	0.979	0.153575	-0.0239998	0.995	0.993
Hvcn1	1	1_Aged_down	0.0371529	0.244073	-0.0239967	0.0187523	-0.0310864	0.038	0.053	0.244073	-0.0239967	0.024	0.03
Bank1	1	1_Aged_down	0.000204605	0.00197764	-0.0239491	0.000102308	-0.0296926	0.004	0.017	0.00197764	-0.0239491	0.003	0.012
Kif21b	1	1_Aged_down	0.00441338	0.101429	-0.0239371	0.00220913	-0.0364037	0.032	0.051	0.101429	-0.0239371	0.026	0.035
Mtus1	1	1_Aged_down	0.00339302	0.0897217	-0.023909	0.00169795	-0.0281553	0.012	0.025	0.0897217	-0.023909	0.01	0.017
Meaf6	1	1_Aged_down	0.0156869	0.247845	-0.0238729	0.00787444	-0.0541069	0.168	0.195	0.247845	-0.0238729	0.253	0.217
Arntl	1	1_Aged_down	5.60114e-05	0.434952	-0.023785	0.434952	-0.023785	0.066	0.071	2.80061e-05	-0.069612	0.039	0.072
Dtymk	1	1_Aged_down	9.3659e-05	0.26138	-0.0237446	4.68306e-05	-0.0865337	0.38	0.425	0.26138	-0.0237446	0.462	0.389
Vdac1	1	1_Aged_down	3.10966e-08	0.582199	-0.0236765	1.55483e-08	-0.127872	0.577	0.641	0.582199	-0.0236765	0.629	0.57
Anxa1	1	1_Aged_down	0.0237867	0.692307	-0.0236257	0.692307	-0.0236257	0.41	0.402	0.0119649	-0.115451	0.45	0.438
Kif20b	1	1_Aged_down	0.0110042	0.737407	-0.0236097	0.00551734	-0.0419955	0.039	0.057	0.737407	-0.0236097	0.039	0.041
Tbc1d1	1	1_Aged_down	0.00346576	0.26824	-0.0236085	0.00173438	-0.0414076	0.037	0.057	0.26824	-0.0236085	0.032	0.039
Zfp386	1	1_Aged_down	0.0167685	0.156011	-0.0236024	0.00841968	-0.0473516	0.193	0.223	0.156011	-0.0236024	0.207	0.174
Chil1	1	1_Aged_down	0.000719168	0.11011	-0.0235743	0.000359649	-0.0345601	0.015	0.032	0.11011	-0.0235743	0.021	0.029
1810043H04Rik	1	1_Aged_down	0.0144739	0.41616	-0.0233128	0.00726334	-0.0512258	0.375	0.41	0.41616	-0.0233128	0.502	0.432
Tmem39a	1	1_Aged_down	0.000143212	0.837518	-0.0232745	7.16087e-05	-0.0673481	0.065	0.097	0.837518	-0.0232745	0.063	0.063
Gramd3	1	1_Aged_down	4.77192e-06	0.236376	-0.0232625	2.38596e-06	-0.0541241	0.025	0.052	0.236376	-0.0232625	0.02	0.027
Trmt10a	1	1_Aged_down	8.17713e-06	0.219303	-0.0232471	0.219303	-0.0232471	0.092	0.103	4.08857e-06	-0.117649	0.087	0.134
Tnfrsf25	1	1_Aged_down	0.00724867	0.0237246	-0.0232276	0.00363093	-0.0232276	0.012	0.024	0.0237246	-0.0272282	0.01	0.019
Atp8b5	1	1_Aged_down	0.00136322	0.0329046	-0.0232129	0.000681842	-0.0236801	0.009	0.022	0.0329046	-0.0232129	0.01	0.019
Zc3h4	1	1_Aged_down	0.0126111	0.793	-0.0230097	0.00632556	-0.029963	0.048	0.067	0.793	-0.0230097	0.049	0.05
Rufy2	1	1_Aged_down	0.0193394	0.40444	-0.0229878	0.00971692	-0.0297605	0.054	0.074	0.40444	-0.0229878	0.096	0.083
Snx29	1	1_Aged_down	0.00206535	0.772889	-0.0228914	0.00103321	-0.050219	0.07	0.097	0.772889	-0.0228914	0.056	0.052
Capn3	1	1_Aged_down	0.000430195	0.236753	-0.0228838	0.000215121	-0.035725	0.023	0.044	0.236753	-0.0228838	0.026	0.032
Sptssa	1	1_Aged_down	2.90001e-07	0.136717	-0.0228763	0.136717	-0.0228763	0.857	0.866	1.45001e-07	-0.119286	0.876	0.86
Ankrd33b	1	1_Aged_down	8.33039e-08	0.925909	-0.0228437	4.16519e-08	-0.0904015	0.055	0.098	0.925909	-0.0228437	0.071	0.07
Ppp1ca	1	1_Aged_down	4.52551e-06	0.332489	-0.0227909	2.26276e-06	-0.0821077	0.809	0.842	0.332489	-0.0227909	0.872	0.824
Hes6	1	1_Aged_down	7.97343e-05	0.430023	-0.0227313	3.98679e-05	-0.0832077	0.251	0.3	0.430023	-0.0227313	0.295	0.26
Cdc20	1	1_Aged_down	4.37225e-06	0.412326	-0.0227176	2.18613e-06	-0.170763	0.066	0.104	0.412326	-0.0227176	0.063	0.054
Tnrc6c	1	1_Aged_down	0.000179523	0.122343	-0.0226976	8.97656e-05	-0.0828369	0.224	0.271	0.122343	-0.0226976	0.116	0.092
Gm26867	1	1_Aged_down	0.0108645	0.0759947	-0.022667	0.00544708	-0.022667	0.009	0.019	0.0759947	-0.0244209	0.016	0.025
Islr	1	1_Aged_down	2.19811e-08	0.0665302	-0.0226311	1.09905e-08	-0.0668517	0.022	0.056	0.0665302	-0.0226311	0.018	0.028
Armc3	1	1_Aged_down	0.00355168	0.333846	-0.0224957	0.00177742	-0.0640778	0.18	0.214	0.333846	-0.0224957	0.222	0.194
Srp9	1	1_Aged_down	2.62672e-31	0.601799	-0.0223661	1.31336e-31	-0.228444	0.669	0.787	0.601799	-0.0223661	0.821	0.758
Gm8953	1	1_Aged_down	0.00186229	0.0129926	-0.0222599	0.0129926	-0.0222599	0.012	0.022	0.000931577	-0.0319302	0.012	0.028
Cdt1	1	1_Aged_down	0.000917566	0.801528	-0.0221821	0.000458889	-0.0442375	0.04	0.063	0.801528	-0.0221821	0.039	0.04
Gm4890	1	1_Aged_down	0.0128189	0.791875	-0.0221629	0.00643013	-0.0373936	0.045	0.064	0.791875	-0.0221629	0.088	0.083
Nfkbie	1	1_Aged_down	0.0108458	0.667904	-0.0221428	0.00543769	-0.0483486	0.067	0.088	0.667904	-0.0221428	0.079	0.073
Rbm47	1	1_Aged_down	0.0342771	0.0243248	-0.0220576	0.017288	-0.0234836	0.018	0.029	0.0243248	-0.0220576	0.01	0.019
Plet1os	1	1_Aged_down	0.00193341	0.0326409	-0.0219772	0.000967171	-0.0219772	0.008	0.021	0.0326409	-0.0223588	0.01	0.019
Cep68	1	1_Aged_down	0.00294232	0.875848	-0.0219766	0.00147224	-0.059757	0.103	0.132	0.875848	-0.0219766	0.081	0.077
Evl	1	1_Aged_down	0.00017123	0.0329821	-0.021797	8.56185e-05	-0.0403077	0.017	0.036	0.0329821	-0.021797	0.005	0.012
Rapsn	1	1_Aged_down	0.00961843	0.0243369	-0.0217286	0.00482084	-0.0260407	0.013	0.025	0.0243369	-0.0217286	0.01	0.019
Chd2	1	1_Aged_down	0.00549185	0.0548177	-0.0216479	0.0027497	-0.0781543	0.247	0.279	0.0548177	-0.0216479	0.298	0.242
Smim15	1	1_Aged_down	0.00302799	0.119929	-0.0216463	0.119929	-0.0216463	0.279	0.298	0.00151515	-0.120799	0.227	0.256
9430060I03Rik	1	1_Aged_down	7.74254e-06	0.171272	-0.021633	3.87128e-06	-0.0339497	0.006	0.024	0.171272	-0.021633	0.022	0.029
Tmem150b	1	1_Aged_down	0.000918107	0.000820434	-0.021567	0.000459159	-0.021567	0.006	0.018	0.000820434	-0.0225679	0.006	0.019
Gemin6	1	1_Aged_down	0.00166055	0.40006	-0.0215352	0.000830621	-0.0532758	0.083	0.112	0.40006	-0.0215352	0.109	0.095
Wasf2	1	1_Aged_down	0.00596454	0.681421	-0.021415	0.00298673	-0.0803078	0.325	0.356	0.681421	-0.021415	0.462	0.407
Gga2	1	1_Aged_down	0.0265545	0.875123	-0.02141	0.0133666	-0.0344658	0.081	0.102	0.875123	-0.02141	0.079	0.076
Pcgf5	1	1_Aged_down	2.24953e-08	0.61675	-0.0213977	1.12477e-08	-0.127853	0.171	0.235	0.61675	-0.0213977	0.12	0.11
Dis3l	1	1_Aged_down	0.00329718	0.115632	-0.0213584	0.00164995	-0.0310906	0.033	0.052	0.115632	-0.0213584	0.017	0.025
Itgb5	1	1_Aged_down	2.09768e-14	4.65106e-05	-0.0213551	1.04884e-14	-0.0728993	0.004	0.039	4.65106e-05	-0.0213551	0.002	0.013
Cfc1	1	1_Aged_down	5.96535e-08	0.000382578	-0.0213364	0.000382578	-0.0213364	0.008	0.022	2.98267e-08	-0.0530443	0.01	0.036
Adcy3	1	1_Aged_down	0.0155203	0.254289	-0.0213308	0.00779049	-0.029925	0.035	0.051	0.254289	-0.0213308	0.027	0.033
Aurka	1	1_Aged_down	6.36492e-09	0.258343	-0.0213141	3.18246e-09	-0.0709776	0.019	0.052	0.258343	-0.0213141	0.018	0.024
Mex3a	1	1_Aged_down	1.88121e-06	0.813887	-0.0212192	9.40607e-07	-0.0733036	0.043	0.078	0.813887	-0.0212192	0.067	0.063
Nit2	1	1_Aged_down	7.08097e-05	0.0879968	-0.021208	3.54055e-05	-0.0852183	0.218	0.264	0.0879968	-0.021208	0.338	0.276
Tgs1	1	1_Aged_down	0.0401743	0.0820633	-0.021133	0.0202931	-0.0474588	0.19	0.213	0.0820633	-0.021133	0.305	0.25
Cenph	1	1_Aged_down	0.00162834	0.114646	-0.0208399	0.0008145	-0.0317997	0.021	0.038	0.114646	-0.0208399	0.016	0.024
Trim30c	1	1_Aged_down	0.000675457	0.00126454	-0.0207369	0.00126454	-0.0207369	0.009	0.021	0.000337785	-0.0405529	0.014	0.031
Sf3b2	1	1_Aged_down	3.56848e-10	0.999014	-0.0207312	1.78424e-10	-0.131517	0.644	0.702	0.999014	-0.0207312	0.741	0.668
Col4a1	1	1_Aged_down	0.018349	0.0534866	-0.0206581	0.0534866	-0.0206581	0.057	0.071	0.009217	-0.0409868	0.027	0.043
Gbf1	1	1_Aged_down	0.0314359	0.202442	-0.0206543	0.0158434	-0.0312464	0.068	0.088	0.202442	-0.0206543	0.122	0.102
Rnase4	1	1_Aged_down	0.0149944	0.0467902	-0.0205195	0.0467902	-0.0205195	0.014	0.022	0.00752549	-0.0273161	0.012	0.024
2610035D17Rik	1	1_Aged_down	0.0102396	0.24799	-0.0205124	0.24799	-0.0205124	0.291	0.3	0.00513297	-0.135686	0.259	0.275
Cox4i2	1	1_Aged_down	2.7269e-05	0.0490854	-0.0204887	0.0490854	-0.0204887	0.032	0.044	1.36346e-05	-0.0809906	0.04	0.074
Tmem219	1	1_Aged_down	3.44076e-10	0.175295	-0.0203737	1.72038e-10	-0.132378	0.222	0.302	0.175295	-0.0203737	0.334	0.279
Cdk4	1	1_Aged_down	1.70262e-19	0.951584	-0.0203674	8.51311e-20	-0.184473	0.677	0.749	0.951584	-0.0203674	0.81	0.737
Gm684	1	1_Aged_down	0.00103592	0.00285306	-0.0203512	0.00285306	-0.0203512	0.011	0.023	0.000518092	-0.0368186	0.014	0.031
Birc5	1	1_Aged_down	4.97622e-08	0.856079	-0.0203341	2.48811e-08	-0.181222	0.061	0.106	0.856079	-0.0203341	0.028	0.027
Lyar	1	1_Aged_down	2.85043e-11	0.0525277	-0.0203328	1.42522e-11	-0.144752	0.292	0.378	0.0525277	-0.0203328	0.421	0.336
Antxr2	1	1_Aged_down	1.7594e-08	0.00458266	-0.0202818	8.79701e-09	-0.0743007	0.031	0.069	0.00458266	-0.0202818	0.008	0.02
Tst	1	1_Aged_down	0.00162019	0.190889	-0.0201125	0.000810425	-0.06326	0.088	0.116	0.190889	-0.0201125	0.147	0.123
Myl12b	1	1_Aged_down	6.33282e-08	0.157395	-0.0201121	0.157395	-0.0201121	0.76	0.775	3.16641e-08	-0.124002	0.856	0.84
Rgs10	1	1_Aged_down	0.006949	0.31812	-0.0199879	0.00348056	-0.0307324	0.021	0.036	0.31812	-0.0199879	0.028	0.033
E230001N04Rik	1	1_Aged_down	0.0220724	0.651402	-0.0199698	0.0110978	-0.0415938	0.056	0.074	0.651402	-0.0199698	0.094	0.086
P2ry10	1	1_Aged_down	8.58312e-06	0.00461975	-0.019941	0.00461975	-0.019941	0.006	0.015	4.29157e-06	-0.0272868	0.002	0.014
Nfu1	1	1_Aged_down	0.022167	0.264244	-0.0198917	0.0111456	-0.052944	0.37	0.397	0.264244	-0.0198917	0.495	0.42
Pkib	1	1_Aged_down	0.000222374	0.000299847	-0.0198597	0.000111193	-0.0247123	0.006	0.02	0.000299847	-0.0198597	0.003	0.014
Nlrc3	1	1_Aged_down	0.000375769	0.00138581	-0.0198523	0.00138581	-0.0276284	0.011	0.024	0.000187902	-0.0198523	0.004	0.017
Bbx	1	1_Aged_down	0.000132379	0.142195	-0.0198307	6.61916e-05	-0.0787609	0.289	0.339	0.142195	-0.0198307	0.385	0.321
Ifitm2	1	1_Aged_down	4.15368e-10	0.155317	-0.0198108	0.155317	-0.0198108	0.982	0.992	2.07684e-10	-0.0984372	0.997	0.996
Trim16	1	1_Aged_down	0.00188504	0.0902831	-0.0198032	0.000942963	-0.0257542	0.008	0.021	0.0902831	-0.0198032	0.011	0.018
Tspan2	1	1_Aged_down	0.00435526	0.0426983	-0.0197395	0.00218001	-0.023132	0.011	0.023	0.0426983	-0.0197395	0.007	0.014
Smc3	1	1_Aged_down	6.51285e-09	0.896811	-0.0197329	3.25642e-09	-0.137772	0.286	0.358	0.896811	-0.0197329	0.456	0.409
Mis18bp1	1	1_Aged_down	2.62067e-06	0.0757638	-0.0197157	1.31034e-06	-0.058587	0.014	0.037	0.0757638	-0.0197157	0.011	0.019
AW209491	1	1_Aged_down	0.000128909	0.180513	-0.0196174	6.44566e-05	-0.0668199	0.093	0.13	0.180513	-0.0196174	0.163	0.137
Gm26825	1	1_Aged_down	0.0133054	0.308864	-0.0195331	0.00667497	-0.03633	0.048	0.067	0.308864	-0.0195331	0.039	0.046
Zbtb5	1	1_Aged_down	0.00978212	0.895214	-0.0194892	0.00490308	-0.0423455	0.043	0.062	0.895214	-0.0194892	0.045	0.045
Hist1h1b	1	1_Aged_down	1.3632e-06	0.00400384	-0.0194209	6.81598e-07	-0.0426045	0.003	0.02	0.00400384	-0.0194209	0.004	0.012
Auh	1	1_Aged_down	0.0427442	0.207318	-0.0193237	0.0216055	-0.0474125	0.155	0.178	0.207318	-0.0193237	0.186	0.157
4930539J05Rik	1	1_Aged_down	0.0317935	0.021586	-0.0193152	0.021586	-0.0193152	0.012	0.021	0.0160251	-0.0279585	0.015	0.027
Timeless	1	1_Aged_down	0.000149703	0.0454604	-0.019224	7.48544e-05	-0.0386055	0.016	0.036	0.0454604	-0.019224	0.017	0.028
Cdca3	1	1_Aged_down	6.9524e-10	0.316006	-0.0192013	3.4762e-10	-0.106697	0.02	0.056	0.316006	-0.0192013	0.011	0.015
Nsmce2	1	1_Aged_down	0.00621507	0.288757	-0.0192003	0.00311238	-0.055514	0.211	0.244	0.288757	-0.0192003	0.284	0.245
Tango6	1	1_Aged_down	0.00537339	0.0707962	-0.0189012	0.0707962	-0.0189012	0.035	0.045	0.00269031	-0.0379914	0.022	0.04
Spcs1	1	1_Aged_down	0.00092989	0.137419	-0.0188703	0.137419	-0.0188703	0.688	0.704	0.000465053	-0.0812797	0.781	0.741
Ufc1	1	1_Aged_down	5.74078e-19	0.546222	-0.0187909	2.87039e-19	-0.183736	0.367	0.489	0.546222	-0.0187909	0.493	0.429
Psma2	1	1_Aged_down	3.72261e-07	0.893087	-0.0187503	1.86131e-07	-0.100539	0.661	0.722	0.893087	-0.0187503	0.798	0.74
Commd7	1	1_Aged_down	0.00157349	0.707624	-0.0186766	0.000787053	-0.0788627	0.494	0.527	0.707624	-0.0186766	0.583	0.518
Sgol1	1	1_Aged_down	0.00219232	0.126658	-0.0186429	0.00109676	-0.0247082	0.007	0.019	0.126658	-0.0186429	0.006	0.011
Myl12a	1	1_Aged_down	0.000132438	0.220681	-0.0186371	0.220681	-0.0186371	0.783	0.793	6.62213e-05	-0.0885038	0.845	0.83
Fth1	1	1_Aged_down	5.02713e-90	0.166127	-0.0186277	2.51356e-90	-0.209181	0.999	1	0.166127	-0.0186277	1	1
Dolk	1	1_Aged_down	1.0994e-05	0.76278	-0.0185385	5.49701e-06	-0.0625581	0.05	0.085	0.76278	-0.0185385	0.078	0.073
Prc1	1	1_Aged_down	2.44704e-05	0.652877	-0.0184698	1.22353e-05	-0.0740898	0.016	0.037	0.652877	-0.0184698	0.012	0.014
Trim44	1	1_Aged_down	0.0236676	0.214813	-0.0184657	0.0119046	-0.0531932	0.193	0.219	0.214813	-0.0184657	0.119	0.099
Fam46a	1	1_Aged_down	3.58349e-06	0.112631	-0.0184386	1.79175e-06	-0.048149	0.01	0.031	0.112631	-0.0184386	0.009	0.015
Actl6a	1	1_Aged_down	1.8578e-16	0.480176	-0.0184348	9.28899e-17	-0.171016	0.315	0.423	0.480176	-0.0184348	0.44	0.381
4930447C04Rik	1	1_Aged_down	0.00969536	0.0101397	-0.01833	0.0101397	-0.01833	0.011	0.021	0.00485949	-0.0386543	0.02	0.035
Trim30d	1	1_Aged_down	0.0226134	0.403507	-0.0183146	0.403507	-0.0183146	0.077	0.082	0.0113713	-0.0716074	0.086	0.11
Zfp930	1	1_Aged_down	1.11395e-06	0.539338	-0.0182898	5.56977e-07	-0.0536123	0.025	0.055	0.539338	-0.0182898	0.057	0.05
Zfp408	1	1_Aged_down	0.0245373	0.0589794	-0.0182459	0.0589794	-0.0182459	0.027	0.037	0.0123449	-0.0215508	0.009	0.019
Gm26735	1	1_Aged_down	0.00185985	0.00278618	-0.0182064	0.00278618	-0.0212169	0.009	0.021	0.000930359	-0.0182064	0.003	0.012
Pfdn2	1	1_Aged_down	0.0283542	0.666179	-0.0182046	0.014279	-0.0440495	0.587	0.61	0.666179	-0.0182046	0.694	0.607
Cdca2	1	1_Aged_down	1.7478e-06	0.960621	-0.0181903	8.73899e-07	-0.0531037	0.022	0.051	0.960621	-0.0181903	0.029	0.029
Ap1s2	1	1_Aged_down	0.0457522	0.0273614	-0.018166	0.0273614	-0.018166	0.018	0.028	0.0231439	-0.0240828	0.017	0.028
Atp5j2	1	1_Aged_down	7.56233e-08	0.055561	-0.0181611	0.055561	-0.0181611	0.843	0.853	3.78116e-08	-0.118289	0.912	0.903
Capn15	1	1_Aged_down	2.24995e-07	0.537198	-0.0180946	1.12498e-07	-0.063572	0.021	0.051	0.537198	-0.0180946	0.057	0.05
Cd82	1	1_Aged_down	4.00357e-06	0.774498	-0.018078	0.774498	-0.018078	0.339	0.333	2.00179e-06	-0.188315	0.321	0.362
F630028O10Rik	1	1_Aged_down	0.00278536	0.0102887	-0.0179997	0.0102887	-0.0228481	0.01	0.019	0.00139365	-0.0179997	0.004	0.014
Gnas	1	1_Aged_down	1.33579e-71	0.543772	-0.0178773	6.67897e-72	-0.284674	0.901	0.96	0.543772	-0.0178773	0.537	0.47
Tgm5	1	1_Aged_down	1.25789e-05	0.00593567	-0.0178753	6.28947e-06	-0.0274146	0.004	0.019	0.00593567	-0.0178753	0.004	0.013
Mllt10	1	1_Aged_down	0.0075991	0.102017	-0.0178709	0.0038068	-0.0622643	0.302	0.336	0.102017	-0.0178709	0.415	0.344
Ms4a4b	1	1_Aged_down	0.00653582	0.00622601	-0.0178589	0.00622601	-0.0210196	0.004	0.011	0.00327327	-0.0178589	0.004	0.013
1700025G04Rik	1	1_Aged_down	9.40442e-09	0.352385	-0.01785	4.70221e-09	-0.099339	0.076	0.128	0.352385	-0.01785	0.126	0.11
Vrk2	1	1_Aged_down	0.00217112	0.333918	-0.0178333	0.00108615	-0.0622945	0.089	0.117	0.333918	-0.0178333	0.097	0.083
Gm26510	1	1_Aged_down	0.0388856	0.193119	-0.0178218	0.0196356	-0.0488581	0.102	0.123	0.193119	-0.0178218	0.103	0.084
Cbx2	1	1_Aged_down	0.000611791	0.144038	-0.0178064	0.000305942	-0.0351117	0.02	0.039	0.144038	-0.0178064	0.011	0.017
H19	1	1_Aged_down	3.69574e-07	0.0116766	-0.0177591	0.0116766	-0.0177591	0.004	0.011	1.84787e-07	-0.0269393	0	0.011
Vsig10	1	1_Aged_down	0.0292338	0.329881	-0.0177085	0.0147253	-0.038699	0.079	0.1	0.329881	-0.0177085	0.102	0.087
Trim59	1	1_Aged_down	0.000160179	0.427258	-0.0177038	8.00928e-05	-0.0622843	0.076	0.11	0.427258	-0.0177038	0.022	0.027
9430038I01Rik	1	1_Aged_down	2.25721e-06	0.632269	-0.0176667	1.12861e-06	-0.0811615	0.088	0.134	0.632269	-0.0176667	0.092	0.083
Paqr8	1	1_Aged_down	0.0301148	0.14179	-0.0176665	0.0151725	-0.0283305	0.027	0.04	0.14179	-0.0176665	0.015	0.022
Cirh1a	1	1_Aged_down	0.0339527	0.314061	-0.0176357	0.017123	-0.0477653	0.159	0.183	0.314061	-0.0176357	0.163	0.141
Rgs2	1	1_Aged_down	1.92685e-14	0.00310225	-0.0175499	0.00310225	-0.0175499	0.218	0.257	9.63427e-15	-0.196735	0.139	0.236
G0s2	1	1_Aged_down	4.83555e-05	0.000919696	-0.0175166	0.000919696	-0.0175166	0.003	0.012	2.4178e-05	-0.0274302	0.005	0.02
1700007L15Rik	1	1_Aged_down	0.0202243	0.724349	-0.0175042	0.0101638	-0.0292835	0.031	0.046	0.724349	-0.0175042	0.049	0.045
Cox7c	1	1_Aged_down	1.14124e-13	0.116111	-0.0175004	0.116111	-0.0175004	0.929	0.938	5.70618e-14	-0.13611	0.977	0.973
Qdpr	1	1_Aged_down	0.0245473	0.385407	-0.0174694	0.385407	-0.0174694	0.33	0.337	0.0123499	-0.0958093	0.362	0.366
Zfp959	1	1_Aged_down	0.027727	0.769649	-0.0174353	0.0139609	-0.0321822	0.063	0.082	0.769649	-0.0174353	0.049	0.046
Cd1d1	1	1_Aged_down	1.86317e-05	0.404012	-0.0173867	0.404012	-0.0173867	0.2	0.208	9.31587e-06	-0.137065	0.167	0.217
Xlr4b	1	1_Aged_down	0.00694735	0.689608	-0.0173343	0.00347973	-0.0309614	0.034	0.052	0.689608	-0.0173343	0.031	0.033
Tfam	1	1_Aged_down	0.0129754	0.17104	-0.0173284	0.0065089	-0.0530658	0.287	0.321	0.17104	-0.0173284	0.378	0.315
Ascc1	1	1_Aged_down	0.00456787	0.18232	-0.0172991	0.00228655	-0.0579972	0.216	0.253	0.18232	-0.0172991	0.295	0.25
Akna	1	1_Aged_down	2.14963e-07	0.0296718	-0.0172572	0.0296718	-0.0172572	0.019	0.029	1.07482e-07	-0.0557428	0.01	0.036
Pank1	1	1_Aged_down	0.00461527	0.863252	-0.0172349	0.0023103	-0.057577	0.11	0.139	0.863252	-0.0172349	0.04	0.038
Npc1	1	1_Aged_down	0.000649115	0.409145	-0.0172264	0.00032461	-0.0450623	0.049	0.076	0.409145	-0.0172264	0.056	0.048
Calhm2	1	1_Aged_down	2.40995e-10	0.497566	-0.0172237	1.20498e-10	-0.108052	0.078	0.138	0.497566	-0.0172237	0.104	0.093
Cwc27	1	1_Aged_down	0.00827372	0.169738	-0.0171786	0.00414545	-0.0474181	0.13	0.159	0.169738	-0.0171786	0.162	0.136
Fzd4	1	1_Aged_down	0.0409368	0.029697	-0.017174	0.0206823	-0.017174	0.014	0.023	0.029697	-0.0188834	0.006	0.014
Cars	1	1_Aged_down	0.0230928	0.28941	-0.0171429	0.0116138	-0.036225	0.07	0.091	0.28941	-0.0171429	0.077	0.064
Tacc3	1	1_Aged_down	0.000602902	0.970463	-0.0171338	0.000301496	-0.0492814	0.042	0.066	0.970463	-0.0171338	0.036	0.035
Lipo1	1	1_Aged_down	0.000807163	0.0290039	-0.0171096	0.0290039	-0.0236092	0.035	0.048	0.000403663	-0.0171096	0.005	0.017
Dusp2	1	1_Aged_down	1.40245e-19	0.802356	-0.0170966	7.01226e-20	-0.215377	0.414	0.539	0.802356	-0.0170966	0.053	0.05
Ankrd13a	1	1_Aged_down	0.0474812	0.868153	-0.0169566	0.868153	-0.0169566	0.589	0.584	0.0240293	-0.119432	0.351	0.349
Tab2	1	1_Aged_down	0.0248022	0.151834	-0.016943	0.012479	-0.0495181	0.143	0.168	0.151834	-0.016943	0.181	0.151
Cox7a2	1	1_Aged_down	0.00332361	0.18691	-0.0168967	0.18691	-0.0168967	0.767	0.761	0.00166319	-0.07691	0.849	0.822
Rfx8	1	1_Aged_down	0.00109117	0.0889925	-0.0167839	0.000545735	-0.0254681	0.007	0.02	0.0889925	-0.0167839	0.009	0.016
Zfp788	1	1_Aged_down	0.00473426	0.368004	-0.0167837	0.00236994	-0.0448406	0.058	0.082	0.368004	-0.0167837	0.075	0.064
Gigyf1	1	1_Aged_down	0.00577125	0.0935784	-0.01672	0.0028898	-0.0702839	0.124	0.152	0.0935784	-0.01672	0.095	0.074
Zcchc18	1	1_Aged_down	0.00441845	0.566794	-0.0166909	0.00221167	-0.030288	0.02	0.036	0.566794	-0.0166909	0.024	0.027
Nr2c2ap	1	1_Aged_down	0.00216142	0.268714	-0.0166244	0.0010813	-0.0664845	0.256	0.294	0.268714	-0.0166244	0.311	0.266
6030498E09Rik	1	1_Aged_down	6.38952e-07	0.030287	-0.01661	0.030287	-0.01661	0.01	0.018	3.19476e-07	-0.0415619	0.006	0.027
Asl	1	1_Aged_down	0.00199937	0.592305	-0.0165874	0.592305	-0.0165874	0.197	0.2	0.00100019	-0.114797	0.292	0.32
Rbx1	1	1_Aged_down	0.0291837	0.866068	-0.0164955	0.0146999	-0.0353026	0.804	0.826	0.866068	-0.0164955	0.909	0.861
Tmsb15l	1	1_Aged_down	0.00197891	0.113767	-0.0164946	0.113767	-0.0164946	0.041	0.051	0.000989947	-0.0468804	0.032	0.055
Fam58b	1	1_Aged_down	0.0143829	0.31746	-0.0164942	0.00721749	-0.0573606	0.231	0.26	0.31746	-0.0164942	0.339	0.293
A730015C16Rik	1	1_Aged_down	0.00090257	0.00796457	-0.016418	0.000451387	-0.016418	0.003	0.013	0.00796457	-0.0172421	0.005	0.014
Med8	1	1_Aged_down	0.013618	0.28328	-0.0163929	0.00683236	-0.0490258	0.183	0.213	0.28328	-0.0163929	0.257	0.221
Slc29a3	1	1_Aged_down	0.0020041	0.298243	-0.0163538	0.00100255	-0.0390332	0.031	0.05	0.298243	-0.0163538	0.051	0.041
Oasl1	1	1_Aged_down	2.24241e-08	0.219237	-0.016231	1.1212e-08	-0.0512315	0.009	0.035	0.219237	-0.016231	0.029	0.036
S100a11	1	1_Aged_down	0.00273466	0.142376	-0.0162169	0.142376	-0.0162169	0.845	0.847	0.00136827	-0.0727105	0.923	0.911
Ndnf	1	1_Aged_down	6.45161e-05	0.000470446	-0.0161883	0.000470446	-0.0241834	0.004	0.015	3.22586e-05	-0.0161883	0	0.007
Efna4	1	1_Aged_down	0.00150467	0.456274	-0.0161681	0.000752618	-0.0313248	0.022	0.04	0.456274	-0.0161681	0.03	0.034
Sf3b5	1	1_Aged_down	0.001393	0.932883	-0.0160732	0.000696743	-0.070814	0.57	0.607	0.932883	-0.0160732	0.698	0.619
Mrps22	1	1_Aged_down	9.0551e-07	0.279505	-0.016037	4.52755e-07	-0.0741679	0.075	0.12	0.279505	-0.016037	0.126	0.108
Hif3a	1	1_Aged_down	0.000381601	0.270438	-0.0158265	0.000190819	-0.033368	0.014	0.031	0.270438	-0.0158265	0.016	0.022
Mmp15	1	1_Aged_down	0.00026276	0.0485155	-0.0156953	0.0485155	-0.0156953	0.01	0.017	0.000131389	-0.0221749	0.002	0.013
Ubn1	1	1_Aged_down	3.94073e-12	0.303103	-0.0156534	1.97037e-12	-0.155112	0.193	0.277	0.303103	-0.0156534	0.074	0.062
Ltc4s	1	1_Aged_down	4.50544e-05	0.884382	-0.0156124	2.25275e-05	-0.0369528	0.022	0.046	0.884382	-0.0156124	0.034	0.034
Hoxaas3	1	1_Aged_down	0.0200211	0.400299	-0.0156122	0.0100612	-0.0164812	0.009	0.018	0.400299	-0.0156122	0.013	0.017
Atp6v0b	1	1_Aged_down	0.00688295	0.295328	-0.0155845	0.295328	-0.0155845	0.53	0.539	0.00344742	-0.101778	0.639	0.6
Kcnq1ot1	1	1_Aged_down	5.23849e-05	0.345494	-0.0154711	2.61928e-05	-0.0999348	0.58	0.619	0.345494	-0.0154711	0.653	0.58
Gm11772	1	1_Aged_down	2.18805e-05	0.14409	-0.0153893	1.09403e-05	-0.0348139	0.009	0.028	0.14409	-0.0153893	0.011	0.017
Arid3a	1	1_Aged_down	0.00855226	0.625363	-0.0153172	0.00428531	-0.0384187	0.04	0.059	0.625363	-0.0153172	0.054	0.049
Sell	1	1_Aged_down	0.00143546	0.144716	-0.0153014	0.144716	-0.0153014	0.027	0.034	0.000717989	-0.0443039	0.012	0.028
2410080I02Rik	1	1_Aged_down	2.06048e-08	0.618255	-0.015297	1.03024e-08	-0.0642745	0.011	0.038	0.618255	-0.015297	0.018	0.021
Commd1	1	1_Aged_down	0.045496	0.392632	-0.015282	0.0230128	-0.0549286	0.341	0.365	0.392632	-0.015282	0.474	0.41
Hnf4a	1	1_Aged_down	1.6668e-12	0.0013011	-0.0151026	8.33399e-13	-0.0590861	0.001	0.029	0.0013011	-0.0151026	0.001	0.008
Zbed4	1	1_Aged_down	0.000102373	0.84231	-0.0150063	5.1188e-05	-0.042046	0.022	0.044	0.84231	-0.0150063	0.029	0.03
Cd244	1	1_Aged_down	3.56407e-07	0.00169932	-0.0148793	1.78204e-07	-0.0326155	0.001	0.017	0.00169932	-0.0148793	0.004	0.013
Zfp68	1	1_Aged_down	0.0075712	0.0867094	-0.0148703	0.00379279	-0.0641197	0.206	0.236	0.0867094	-0.0148703	0.182	0.148
Tle4	1	1_Aged_down	5.00926e-05	0.299704	-0.0148667	0.299704	-0.0148667	0.094	0.103	2.50466e-05	-0.0742786	0.044	0.079
Itpa	1	1_Aged_down	0.0108863	0.157643	-0.0148045	0.00545805	-0.0508107	0.196	0.228	0.157643	-0.0148045	0.282	0.235
Sirt2	1	1_Aged_down	0.00137488	0.0341347	-0.0147176	0.000687675	-0.0722168	0.302	0.339	0.0341347	-0.0147176	0.384	0.306
U2surp	1	1_Aged_down	0.00989641	0.516483	-0.0146331	0.516483	-0.0146331	0.364	0.366	0.00496051	-0.106527	0.472	0.469
Rad51ap1	1	1_Aged_down	0.00220474	0.215004	-0.0145589	0.00110298	-0.0324873	0.014	0.028	0.215004	-0.0145589	0.012	0.018
Rnls	1	1_Aged_down	0.00331305	0.00421289	-0.0143948	0.00421289	-0.0143948	0.002	0.009	0.0016579	-0.0200303	0.004	0.013
Mdga1	1	1_Aged_down	0.0481871	0.439033	-0.0143212	0.024391	-0.0277901	0.065	0.082	0.439033	-0.0143212	0.086	0.076
Cenpn	1	1_Aged_down	0.0113752	0.111976	-0.0142974	0.00570385	-0.0168031	0.01	0.021	0.111976	-0.0142974	0.009	0.015
A930041C12Rik	1	1_Aged_down	0.00332585	0.0962889	-0.0142746	0.0962889	-0.0142746	0.011	0.017	0.00166431	-0.0326333	0.009	0.022
Pdgfc	1	1_Aged_down	0.0100048	0.235524	-0.0142585	0.235524	-0.0142585	0.027	0.033	0.005015	-0.0150738	0.003	0.011
Mtus2	1	1_Aged_down	0.0444019	0.408218	-0.0142269	0.022453	-0.0328617	0.031	0.044	0.408218	-0.0142269	0.051	0.043
Use1	1	1_Aged_down	8.96492e-28	0.507368	-0.0142217	4.48246e-28	-0.22124	0.788	0.856	0.507368	-0.0142217	0.898	0.851
Dusp22	1	1_Aged_down	0.00755041	0.0258965	-0.0141594	0.0258965	-0.0141594	0.013	0.022	0.00378236	-0.0198367	0.008	0.019
Ppie	1	1_Aged_down	0.0135868	0.324808	-0.0141431	0.324808	-0.0141431	0.454	0.459	0.00681664	-0.114601	0.488	0.467
Ipcef1	1	1_Aged_down	0.0125457	0.0434401	-0.0141394	0.00629267	-0.0170458	0.006	0.015	0.0434401	-0.0141394	0.005	0.011
H2-Oa	1	1_Aged_down	0.000207183	0.110461	-0.0141103	0.000103597	-0.0763473	0.128	0.167	0.110461	-0.0141103	0.223	0.184
Wfdc18	1	1_Aged_down	0.00238606	0.00119655	-0.0141085	0.00119374	-0.0141085	0.002	0.01	0.00119655	-0.0587354	0.002	0.01
Dscc1	1	1_Aged_down	0.00169416	0.0166619	-0.0140318	0.000847437	-0.0212961	0.007	0.018	0.0166619	-0.0140318	0.004	0.011
Dtl	1	1_Aged_down	1.11013e-33	0.135019	-0.0140104	5.55063e-34	-0.246416	0.071	0.195	0.135019	-0.0140104	0.117	0.095
Glrp1	1	1_Aged_down	7.15766e-05	0.0495598	-0.013976	0.0495598	-0.013976	0.011	0.018	3.57889e-05	-0.0508758	0.013	0.033
Gm43603	1	1_Aged_down	4.83691e-06	0.000359857	-0.013793	0.000359857	-0.013793	0	0.006	2.41846e-06	-0.0189876	0	0.009
Arf1	1	1_Aged_down	1.25192e-09	0.799061	-0.0137666	6.2596e-10	-0.108931	0.745	0.804	0.799061	-0.0137666	0.835	0.778
Immp1l	1	1_Aged_down	1.30949e-06	0.598782	-0.0136601	6.54745e-07	-0.100582	0.376	0.434	0.598782	-0.0136601	0.502	0.438
Gm5533	1	1_Aged_down	0.00947086	0.228495	-0.0134489	0.228495	-0.0134489	0.017	0.022	0.00474669	-0.0423661	0.02	0.036
Tmem42	1	1_Aged_down	1.28666e-09	0.0390995	-0.0134205	6.43331e-10	-0.129094	0.188	0.262	0.0390995	-0.0134205	0.25	0.198
BC016579	1	1_Aged_down	2.74164e-06	0.102838	-0.0133891	0.102838	-0.0133891	0.013	0.02	1.37082e-06	-0.0315311	0.004	0.022
Haus4	1	1_Aged_down	5.31891e-06	0.0925892	-0.0133676	2.65946e-06	-0.0995972	0.192	0.244	0.0925892	-0.0133676	0.251	0.206
Btf3l4	1	1_Aged_down	0.00503563	0.111706	-0.0133095	0.00252099	-0.0669066	0.442	0.469	0.111706	-0.0133095	0.487	0.407
9130401M01Rik	1	1_Aged_down	0.00458364	0.0873973	-0.0132692	0.00229445	-0.0655422	0.159	0.191	0.0873973	-0.0132692	0.23	0.188
Gm11505	1	1_Aged_down	3.02077e-06	0.00925166	-0.0132653	0.00925166	-0.0132653	0.002	0.008	1.51038e-06	-0.0237022	0	0.011
Zmat5	1	1_Aged_down	0.046734	0.101262	-0.0132566	0.0236466	-0.0467183	0.278	0.303	0.101262	-0.0132566	0.375	0.306
Mrps9	1	1_Aged_down	1.43409e-09	0.181956	-0.0131807	7.17045e-10	-0.127603	0.248	0.321	0.181956	-0.0131807	0.317	0.269
Ubxn4	1	1_Aged_down	0.00574227	0.28665	-0.0131648	0.00287527	-0.0599756	0.439	0.472	0.28665	-0.0131648	0.615	0.523
Skint3	1	1_Aged_down	1.96941e-05	0.0782968	-0.0130961	0.0782968	-0.0130961	0.033	0.044	9.8471e-06	-0.0493533	0.008	0.028
Slc16a7	1	1_Aged_down	3.83296e-05	0.146325	-0.0130743	0.146325	-0.0130743	0.02	0.026	1.9165e-05	-0.0355297	0.009	0.028
Fam212a	1	1_Aged_down	1.74596e-22	0.590413	-0.0130413	8.72981e-23	-0.217331	0.564	0.682	0.590413	-0.0130413	0.684	0.62
Themis2	1	1_Aged_down	0.0237358	0.0344243	-0.0130051	0.0119392	-0.0219916	0.014	0.024	0.0344243	-0.0130051	0.007	0.015
Mcee	1	1_Aged_down	0.000837769	0.0594096	-0.0129896	0.000418972	-0.0651896	0.249	0.289	0.0594096	-0.0129896	0.358	0.292
Lhfpl2	1	1_Aged_down	0.000847919	0.0121187	-0.0129776	0.000424049	-0.0231423	0.007	0.019	0.0121187	-0.0129776	0.003	0.01
Osgep	1	1_Aged_down	0.0010324	0.334853	-0.0129412	0.000516333	-0.0669075	0.321	0.36	0.334853	-0.0129412	0.407	0.351
AU019990	1	1_Aged_down	0.0305946	0.0584451	-0.0129315	0.0584451	-0.0129315	0.004	0.009	0.0154161	-0.0197953	0.006	0.015
Phax	1	1_Aged_down	1.35511e-12	0.949911	-0.0129239	6.77556e-13	-0.146765	0.298	0.39	0.949911	-0.0129239	0.455	0.41
Mrpl36	1	1_Aged_down	0.0447	0.332984	-0.0128863	0.0226055	-0.047309	0.365	0.393	0.332984	-0.0128863	0.509	0.433
Tmcc3	1	1_Aged_down	0.0308762	0.111572	-0.0128687	0.111572	-0.0128687	0.016	0.023	0.0155592	-0.0241686	0.014	0.026
Aurkb	1	1_Aged_down	6.4428e-09	0.179624	-0.0128641	3.2214e-09	-0.0690318	0.011	0.039	0.179624	-0.0128641	0.008	0.013
Atp2b4	1	1_Aged_down	0.000925534	0.412961	-0.0128126	0.412961	-0.0128126	0.274	0.284	0.000462874	-0.144439	0.25	0.279
Phf5a	1	1_Aged_down	1.91023e-05	0.335654	-0.0127465	9.55118e-06	-0.0987562	0.315	0.367	0.335654	-0.0127465	0.423	0.358
Clnk	1	1_Aged_down	0.00143863	0.00990345	-0.0127262	0.00990345	-0.0127262	0.006	0.014	0.000719575	-0.0243852	0.005	0.017
Prr12	1	1_Aged_down	0.00240649	0.422792	-0.012694	0.00120397	-0.0439175	0.056	0.08	0.422792	-0.012694	0.069	0.06
Tns3	1	1_Aged_down	0.0162781	0.401049	-0.0125464	0.00817242	-0.0290549	0.052	0.071	0.401049	-0.0125464	0.073	0.063
Ap4m1	1	1_Aged_down	1.23817e-05	0.177539	-0.0125313	6.19089e-06	-0.0753525	0.106	0.151	0.177539	-0.0125313	0.154	0.13
Ckap2l	1	1_Aged_down	5.37267e-07	0.177505	-0.0123973	2.68633e-07	-0.0488256	0.007	0.028	0.177505	-0.0123973	0.008	0.013
Supt4a	1	1_Aged_down	0.00164662	0.883717	-0.0123898	0.000823647	-0.0626039	0.56	0.59	0.883717	-0.0123898	0.683	0.617
Peli2	1	1_Aged_down	0.0099008	0.711398	-0.0123802	0.00496272	-0.0295444	0.034	0.051	0.711398	-0.0123802	0.023	0.025
Tpmt	1	1_Aged_down	0.00668593	0.328095	-0.0123331	0.00334857	-0.0180544	0.006	0.016	0.328095	-0.0123331	0.015	0.02
Zfp30	1	1_Aged_down	1.85737e-07	0.133582	-0.0123136	9.28686e-08	-0.0720564	0.046	0.086	0.133582	-0.0123136	0.098	0.079
Paox	1	1_Aged_down	0.0125102	0.411281	-0.0122359	0.00627478	-0.041789	0.061	0.082	0.411281	-0.0122359	0.084	0.074
Fip1l1	1	1_Aged_down	0.0348683	0.0709369	-0.0122256	0.0175888	-0.0487448	0.25	0.277	0.0709369	-0.0122256	0.326	0.268
Aspm	1	1_Aged_down	5.63436e-05	0.0013011	-0.0122231	2.81722e-05	-0.0237696	0.003	0.016	0.0013011	-0.0122231	0.001	0.008
Tmem229b	1	1_Aged_down	0.0383433	0.858864	-0.0122103	0.019359	-0.034846	0.047	0.063	0.858864	-0.0122103	0.052	0.053
1700096K18Rik	1	1_Aged_down	2.9731e-08	0.236741	-0.0121473	1.48655e-08	-0.0854533	0.059	0.107	0.236741	-0.0121473	0.106	0.089
Zcrb1	1	1_Aged_down	0.00900998	0.345233	-0.0121314	0.00451518	-0.0524762	0.335	0.369	0.345233	-0.0121314	0.438	0.378
Rbmxl1	1	1_Aged_down	4.92638e-08	0.260168	-0.0120979	2.46319e-08	-0.125059	0.411	0.477	0.260168	-0.0120979	0.515	0.435
Zfp273	1	1_Aged_down	8.30766e-05	0.697837	-0.012024	4.15392e-05	-0.0418746	0.023	0.046	0.697837	-0.012024	0.044	0.04
Dcstamp	1	1_Aged_down	0.000290314	0.000444496	-0.011999	0.000145167	-0.011999	0	0.007	0.000444496	-0.0120623	0	0.005
Brd2	1	1_Aged_down	0.00216579	0.212403	-0.011996	0.00108348	-0.0848851	0.32	0.36	0.212403	-0.011996	0.329	0.28
Tcf19	1	1_Aged_down	0.0237718	0.0784463	-0.0119791	0.0784463	-0.0119791	0.007	0.012	0.0119574	-0.0149711	0.003	0.01
Ypel1	1	1_Aged_down	0.00015826	0.742201	-0.0119778	7.91329e-05	-0.061608	0.055	0.085	0.742201	-0.0119778	0.043	0.04
Kif22	1	1_Aged_down	0.00500915	0.903694	-0.0119403	0.00250772	-0.0445369	0.03	0.048	0.903694	-0.0119403	0.024	0.023
Rbm39	1	1_Aged_down	1.2442e-39	0.545295	-0.0118973	6.221e-40	-0.196994	0.948	0.982	0.545295	-0.0118973	0.988	0.971
3222401L13Rik	1	1_Aged_down	0.00111213	0.578736	-0.0118612	0.000556218	-0.0417046	0.023	0.041	0.578736	-0.0118612	0.049	0.044
Rpl39l	1	1_Aged_down	0.00284233	0.501036	-0.0118411	0.00142217	-0.0127086	0	0.005	0.501036	-0.0118411	0.01	0.008
Arpc1b	1	1_Aged_down	8.51244e-16	0.838415	-0.0118153	4.25622e-16	-0.115035	0.929	0.966	0.838415	-0.0118153	0.979	0.967
Ppil4	1	1_Aged_down	0.0443525	0.597132	-0.0117817	0.597132	-0.0147428	0.241	0.244	0.0224277	-0.0117817	0.315	0.251
Coro2b	1	1_Aged_down	2.18666e-05	0.17841	-0.0117801	1.09334e-05	-0.0479304	0.023	0.048	0.17841	-0.0117801	0.014	0.021
Slf1	1	1_Aged_down	0.0318385	0.32353	-0.0117729	0.016048	-0.0277723	0.074	0.094	0.32353	-0.0117729	0.113	0.098
Sgol2a	1	1_Aged_down	0.00264456	0.169673	-0.0116781	0.00132315	-0.0177445	0.006	0.016	0.169673	-0.0116781	0.006	0.011
Il12rb2	1	1_Aged_down	2.63815e-06	6.90101e-05	-0.0116691	1.31908e-06	-0.0295067	0.003	0.018	6.90101e-05	-0.0116691	0	0.008
Gemin7	1	1_Aged_down	0.000531606	0.29728	-0.0115698	0.000265839	-0.0681424	0.303	0.351	0.29728	-0.0115698	0.379	0.325
Hnrnpdl	1	1_Aged_down	1.6181e-08	0.109286	-0.011523	8.09051e-09	-0.138313	0.458	0.52	0.109286	-0.011523	0.385	0.316
Gm26597	1	1_Aged_down	1.25005e-05	0.00404622	-0.0114999	6.25028e-06	-0.020239	0	0.01	0.00404622	-0.0114999	0.001	0.007
Enho	1	1_Aged_down	3.94518e-10	0.269257	-0.0114883	1.97259e-10	-0.0683861	0.016	0.051	0.269257	-0.0114883	0.01	0.014
Igbp1	1	1_Aged_down	1.93493e-10	0.276694	-0.0114766	9.67466e-11	-0.141338	0.381	0.459	0.276694	-0.0114766	0.532	0.451
Gpatch11	1	1_Aged_down	0.0105443	0.149014	-0.0114689	0.00528612	-0.0565731	0.125	0.153	0.149014	-0.0114689	0.154	0.128
Crtc1	1	1_Aged_down	0.004138	0.06758	-0.0113419	0.00207115	-0.0533871	0.091	0.119	0.06758	-0.0113419	0.104	0.08
Fam181b	1	1_Aged_down	1.51661e-12	0.752276	-0.0112131	7.58304e-13	-0.0857735	0.031	0.082	0.752276	-0.0112131	0.051	0.048
Hist2h4	1	1_Aged_down	2.08199e-30	0.447424	-0.0111891	1.04099e-30	-0.203677	0.016	0.098	0.447424	-0.0111891	0.035	0.029
Zkscan17	1	1_Aged_down	0.0212336	0.921784	-0.0111633	0.0106737	-0.0373981	0.072	0.093	0.921784	-0.0111633	0.035	0.034
Lage3	1	1_Aged_down	1.43904e-09	0.673464	-0.0111629	7.19522e-10	-0.124225	0.404	0.489	0.673464	-0.0111629	0.544	0.484
Dntt	1	1_Aged_down	0.000888794	0.00142217	-0.0110619	0.00142217	-0.0110619	0	0.005	0.000444496	-0.0178681	0	0.005
Clcf1	1	1_Aged_down	9.23072e-06	0.225347	-0.0110521	4.61537e-06	-0.0690602	0.061	0.098	0.225347	-0.0110521	0.087	0.072
Iffo1	1	1_Aged_down	1.26508e-06	0.23058	-0.011051	6.32541e-07	-0.0670769	0.052	0.091	0.23058	-0.011051	0.059	0.047
Mrps36	1	1_Aged_down	0.00035407	0.0949651	-0.011036	0.000177051	-0.0686392	0.266	0.309	0.0949651	-0.011036	0.385	0.313
Kif20a	1	1_Aged_down	0.000198617	0.0115449	-0.0110222	9.93132e-05	-0.0287331	0.008	0.023	0.0115449	-0.0110222	0	0.004
Specc1	1	1_Aged_down	0.0372818	0.139944	-0.0109906	0.139944	-0.0109906	0.035	0.044	0.018818	-0.0437604	0.033	0.049
Cmc2	1	1_Aged_down	0.0410079	0.127326	-0.0109758	0.0207186	-0.0443441	0.135	0.157	0.127326	-0.0109758	0.21	0.174
Pigc	1	1_Aged_down	0.036725	0.157092	-0.0109705	0.0185343	-0.0372589	0.118	0.141	0.157092	-0.0109705	0.166	0.139
Itga9	1	1_Aged_down	0.000494417	0.0531598	-0.0109517	0.0531598	-0.0109517	0.005	0.01	0.000247239	-0.0127391	0	0.007
Haus7	1	1_Aged_down	0.00179081	0.0570448	-0.0108539	0.000895807	-0.0484896	0.089	0.118	0.0570448	-0.0108539	0.14	0.109
2310039H08Rik	1	1_Aged_down	0.00194786	0.0578884	-0.0108245	0.000974407	-0.0655919	0.271	0.31	0.0578884	-0.0108245	0.396	0.321
Mvd	1	1_Aged_down	0.0290002	0.389746	-0.0107187	0.0146068	-0.0329282	0.046	0.062	0.389746	-0.0107187	0.052	0.044
Cenpp	1	1_Aged_down	0.000470873	0.751348	-0.0106901	0.000235464	-0.0376842	0.018	0.036	0.751348	-0.0106901	0.019	0.021
Thsd1	1	1_Aged_down	1.17663e-05	0.892705	-0.0106556	5.88317e-06	-0.0728521	0.059	0.095	0.892705	-0.0106556	0.035	0.033
Hist1h3e	1	1_Aged_down	0.000263991	0.046913	-0.0106134	0.046913	-0.0106134	0.007	0.013	0.000132004	-0.0223364	0.002	0.013
Ccdc8	1	1_Aged_down	0.0375461	0.600665	-0.0105995	0.0189526	-0.0423635	0.164	0.189	0.600665	-0.0105995	0.044	0.039
Bbc3	1	1_Aged_down	0.000315524	0.522656	-0.0105956	0.000157774	-0.0667614	0.127	0.164	0.522656	-0.0105956	0.044	0.038
Ano10	1	1_Aged_down	0.00359871	0.275239	-0.0105464	0.275239	-0.0105464	0.028	0.034	0.00180098	-0.0282481	0.012	0.027
Poldip3	1	1_Aged_down	0.017692	0.0796073	-0.010495	0.00888546	-0.0460917	0.12	0.145	0.0796073	-0.010495	0.112	0.087
Neil3	1	1_Aged_down	6.95588e-12	0.338469	-0.0104818	3.47794e-12	-0.0621938	0.004	0.034	0.338469	-0.0104818	0.004	0.006
Slfn8	1	1_Aged_down	0.00857486	0.647343	-0.0104741	0.647343	-0.0104741	0.097	0.101	0.00429666	-0.0787431	0.068	0.092
Ckap2	1	1_Aged_down	1.00358e-05	0.457762	-0.0104509	5.0179e-06	-0.0482728	0.016	0.038	0.457762	-0.0104509	0.01	0.013
Ndufb8	1	1_Aged_down	0.000291955	0.484123	-0.0104125	0.484123	-0.0104125	0.633	0.648	0.000145988	-0.101232	0.733	0.713
AI504432	1	1_Aged_down	0.0410985	0.341197	-0.0103543	0.0207649	-0.0137873	0.013	0.022	0.341197	-0.0103543	0.007	0.01
Cd83	1	1_Aged_down	0.00070541	0.0164843	-0.0103076	0.0164843	-0.0103076	0.004	0.011	0.000352767	-0.0138916	0.001	0.008
Atp1b3	1	1_Aged_down	0.0153823	0.606726	-0.0102695	0.606726	-0.0102695	0.164	0.168	0.00772095	-0.11265	0.169	0.194
Cbx8	1	1_Aged_down	5.29537e-11	0.50025	-0.0101994	2.64769e-11	-0.0895763	0.045	0.097	0.50025	-0.0101994	0.06	0.053
B3galnt1	1	1_Aged_down	0.00760118	0.00596215	-0.0101928	0.00596215	-0.0135738	0.004	0.012	0.00380784	-0.0101928	0.002	0.008
Mettl7b	1	1_Aged_down	0.0123092	0.329039	-0.0101241	0.00617364	-0.0139424	0.004	0.011	0.329039	-0.0101241	0.009	0.013
Lamb3	1	1_Aged_down	0.000215417	0.447649	-0.0100204	0.000107715	-0.0418781	0.021	0.042	0.447649	-0.0100204	0.035	0.04
Sstr2	1	1_Aged_down	2.73736e-05	0.00404115	-0.0100095	1.36869e-05	-0.0228184	0.001	0.013	0.00404115	-0.0100095	0.001	0.007
Ddx24	1	1_Aged_down	0.0111651	0.272828	-0.00998013	0.00559821	-0.0704101	0.455	0.474	0.272828	-0.00998013	0.587	0.506
Atxn7l3b	1	1_Aged_down	2.82206e-26	0.626338	-0.0099481	1.41103e-26	-0.225098	0.64	0.742	0.626338	-0.0099481	0.817	0.748
Rab9	1	1_Aged_down	0.00108299	0.163604	-0.00993675	0.000541643	-0.0738803	0.223	0.26	0.163604	-0.00993675	0.3	0.251
C030034I22Rik	1	1_Aged_down	8.57178e-05	0.178916	-0.00989709	4.28598e-05	-0.0538864	0.045	0.074	0.178916	-0.00989709	0.099	0.081
Cep192	1	1_Aged_down	0.0355518	0.618445	-0.00988638	0.0179367	-0.0329048	0.042	0.057	0.618445	-0.00988638	0.053	0.048
Gm16503	1	1_Aged_down	0.0330801	0.130878	-0.00985041	0.130878	-0.00985041	0.012	0.018	0.0166791	-0.0284466	0.016	0.028
Pag1	1	1_Aged_down	0.000436119	0.100089	-0.00973482	0.000218083	-0.0584309	0.068	0.098	0.100089	-0.00973482	0.087	0.068
Sema4c	1	1_Aged_down	0.00213898	0.201833	-0.00971043	0.201833	-0.00971043	0.008	0.012	0.00107006	-0.0156209	0.002	0.011
Lpin1	1	1_Aged_down	0.00956905	0.127739	-0.00966131	0.00479603	-0.0441734	0.066	0.089	0.127739	-0.00966131	0.081	0.064
Itgb2	1	1_Aged_down	0.00275122	0.180665	-0.00955241	0.00137656	-0.0360218	0.039	0.059	0.180665	-0.00955241	0.055	0.043
Art1	1	1_Aged_down	3.27904e-06	0.0121706	-0.00953575	1.63952e-06	-0.0201735	0	0.011	0.0121706	-0.00953575	0.001	0.006
Gm20045	1	1_Aged_down	0.0279279	0.481197	-0.00951193	0.0140628	-0.0191806	0.016	0.027	0.481197	-0.00951193	0.04	0.034
Xlr3b	1	1_Aged_down	1.19884e-05	0.607894	-0.00947295	5.99419e-06	-0.0439661	0.023	0.049	0.607894	-0.00947295	0.031	0.028
2310068J16Rik	1	1_Aged_down	0.00983006	0.310393	-0.00947071	0.00492717	-0.025507	0.016	0.028	0.310393	-0.00947071	0.036	0.028
Ly9	1	1_Aged_down	0.0115127	0.38057	-0.00945502	0.38057	-0.00945502	0.036	0.041	0.00577303	-0.0377498	0.024	0.041
Ggt5	1	1_Aged_down	1.07737e-05	0.318098	-0.00942519	5.38687e-06	-0.0529261	0.034	0.064	0.318098	-0.00942519	0.088	0.076
Frat2	1	1_Aged_down	5.92266e-29	0.838361	-0.00940463	2.96133e-29	-0.249282	0.197	0.336	0.838361	-0.00940463	0.02	0.019
Lfng	1	1_Aged_down	0.0189906	0.27172	-0.00940213	0.00954083	-0.0678272	0.148	0.172	0.27172	-0.00940213	0.106	0.09
Filip1l	1	1_Aged_down	0.000207332	0.186386	-0.00928206	0.000103671	-0.026666	0.008	0.023	0.186386	-0.00928206	0.004	0.007
Atrx	1	1_Aged_down	0.0267984	0.66278	-0.00926661	0.66278	-0.00926661	0.441	0.441	0.0134902	-0.126005	0.503	0.486
Acy1	1	1_Aged_down	0.000331734	0.601346	-0.0092165	0.601346	-0.0092165	0.049	0.053	0.000165881	-0.0704007	0.039	0.068
E2f8	1	1_Aged_down	0.0280624	0.0295582	-0.0092042	0.0141311	-0.0127004	0.005	0.013	0.0295582	-0.0092042	0.002	0.006
Ndufs2	1	1_Aged_down	8.15884e-06	0.519155	-0.00919583	4.07943e-06	-0.0929027	0.554	0.596	0.519155	-0.00919583	0.637	0.553
Arhgap11a	1	1_Aged_down	0.00146715	0.497181	-0.00914804	0.000733845	-0.0310281	0.013	0.028	0.497181	-0.00914804	0.008	0.01
Ndufc2	1	1_Aged_down	4.28233e-12	0.999431	-0.00912395	2.14116e-12	-0.13184	0.679	0.752	0.999431	-0.00912395	0.839	0.778
Bfsp2	1	1_Aged_down	2.00127e-06	0.98217	-0.00912167	1.00064e-06	-0.0374254	0.009	0.031	0.98217	-0.00912167	0.018	0.018
Kynu	1	1_Aged_down	1.33455e-06	0.0564947	-0.00910404	0.0564947	-0.00910404	0.003	0.007	6.67275e-07	-0.0216141	0	0.01
Ccdc122	1	1_Aged_down	0.0170904	0.153822	-0.00907534	0.153822	-0.0302879	0.149	0.161	0.00858202	-0.00907534	0.215	0.162
Oaz2	1	1_Aged_down	0.000703045	0.219935	-0.00905823	0.000351584	-0.0825845	0.429	0.464	0.219935	-0.00905823	0.468	0.394
Puf60	1	1_Aged_down	6.23201e-06	0.905536	-0.00895272	0.905536	-0.00895272	0.546	0.544	3.11601e-06	-0.145519	0.522	0.536
Gm5544	1	1_Aged_down	0.00177718	0.0176615	-0.00893929	0.0176615	-0.00893929	0.001	0.005	0.000888987	-0.0115102	0	0.006
Cdca5	1	1_Aged_down	0.00154817	0.244565	-0.00893305	0.000774384	-0.0312866	0.018	0.035	0.244565	-0.00893305	0.016	0.022
Plk1	1	1_Aged_down	0.000133533	0.342424	-0.0089127	6.67687e-05	-0.0383194	0.011	0.028	0.342424	-0.0089127	0.007	0.01
Was	1	1_Aged_down	0.00107689	0.0362478	-0.00889105	0.000538589	-0.0741474	0.248	0.287	0.0362478	-0.00889105	0.342	0.27
Sft2d3	1	1_Aged_down	7.11026e-05	0.403652	-0.00885021	3.55519e-05	-0.0650127	0.095	0.134	0.403652	-0.00885021	0.044	0.037
Trak1	1	1_Aged_down	0.00811946	0.883397	-0.00881658	0.004068	-0.0340149	0.032	0.049	0.883397	-0.00881658	0.027	0.026
Gm29243	1	1_Aged_down	0.0189529	0.0296759	-0.00878469	0.0296759	-0.00878469	0.002	0.006	0.00952177	-0.0138348	0.004	0.011
Hnrnpd	1	1_Aged_down	2.83222e-05	0.286241	-0.00871663	1.41612e-05	-0.0950801	0.375	0.435	0.286241	-0.00871663	0.12	0.104
Gm42670	1	1_Aged_down	0.000366318	0.789452	-0.00870467	0.000183176	-0.0236355	0.009	0.023	0.789452	-0.00870467	0.017	0.016
Cdk5rap1	1	1_Aged_down	0.00208876	0.501177	-0.00869706	0.00104493	-0.0722623	0.09	0.118	0.501177	-0.00869706	0.086	0.078
Gins2	1	1_Aged_down	6.82873e-05	0.536028	-0.00868975	3.41442e-05	-0.0572568	0.047	0.078	0.536028	-0.00868975	0.057	0.051
Cntln	1	1_Aged_down	4.36624e-05	0.578051	-0.00868496	2.18314e-05	-0.0646708	0.082	0.121	0.578051	-0.00868496	0.062	0.056
Cldn4	1	1_Aged_down	0.017283	0.105144	-0.00863946	0.00867917	-0.0150167	0.004	0.011	0.105144	-0.00863946	0.002	0.006
Capsl	1	1_Aged_down	0.00211494	0.884174	-0.00863925	0.00105803	-0.041612	0.036	0.056	0.884174	-0.00863925	0.059	0.057
Pfdn5	1	1_Aged_down	2.09583e-06	0.504709	-0.00850741	1.04792e-06	-0.0710095	0.983	0.987	0.504709	-0.00850741	0.992	0.979
Ephb2	1	1_Aged_down	0.00336627	0.0791888	-0.00839189	0.0791888	-0.00920719	0.003	0.007	0.00168455	-0.00839189	0	0.004
Nov	1	1_Aged_down	0.00336627	0.00225855	-0.00838683	0.00225855	-0.00919477	0	0.005	0.00168455	-0.00838683	0	0.004
Hmox1	1	1_Aged_down	0.000211328	0.178368	-0.00833504	0.00010567	-0.0526078	0.034	0.058	0.178368	-0.00833504	0.049	0.037
Gm15859	1	1_Aged_down	0.0124654	0.0763343	-0.00829472	0.00625224	-0.016379	0.008	0.018	0.0763343	-0.00829472	0.002	0.005
Sapcd2	1	1_Aged_down	0.000120933	0.580528	-0.0082766	6.04682e-05	-0.0357521	0.009	0.026	0.580528	-0.0082766	0.003	0.004
Sfswap	1	1_Aged_down	0.00956062	0.154826	-0.00824172	0.00479179	-0.0548461	0.148	0.177	0.154826	-0.00824172	0.137	0.114
Smyd5	1	1_Aged_down	0.014144	0.208606	-0.00822895	0.00709717	-0.0535193	0.1	0.124	0.208606	-0.00822895	0.122	0.102
Creb3l3	1	1_Aged_down	0.0226471	0.0354232	-0.00820818	0.0113884	-0.00820818	0.001	0.005	0.0354232	-0.00875885	0.001	0.005
Traf3ip2	1	1_Aged_down	0.000808429	0.342547	-0.00811695	0.000404296	-0.0248575	0.007	0.02	0.342547	-0.00811695	0.007	0.01
Glrx3	1	1_Aged_down	1.19317e-10	0.785546	-0.00806547	5.96583e-11	-0.14122	0.538	0.593	0.785546	-0.00806547	0.686	0.613
1700008J07Rik	1	1_Aged_down	0.00109311	0.174478	-0.00805861	0.000546702	-0.0475839	0.05	0.075	0.174478	-0.00805861	0.036	0.027
Uqcrh	1	1_Aged_down	1.53306e-47	0.914286	-0.00805775	7.6653e-48	-0.202894	0.965	0.985	0.914286	-0.00805775	0.992	0.99
Gm20467	1	1_Aged_down	2.74101e-09	0.0699466	-0.00799158	1.3705e-09	-0.124232	0.184	0.257	0.0699466	-0.00799158	0.258	0.21
Rnase12	1	1_Aged_down	0.0382296	0.251229	-0.00786337	0.251229	-0.00786337	0.008	0.011	0.0193011	-0.00919339	0.002	0.008
Bub1b	1	1_Aged_down	5.63735e-07	0.669088	-0.00785613	2.81867e-07	-0.0474365	0.012	0.037	0.669088	-0.00785613	0.005	0.006
Pogk	1	1_Aged_down	0.00427563	0.112332	-0.00784341	0.0021401	-0.0484277	0.046	0.067	0.112332	-0.00784341	0.067	0.051
Card6	1	1_Aged_down	0.0258753	0.0298332	-0.00782898	0.0298332	-0.00782898	0.002	0.006	0.0130224	-0.0166351	0.004	0.012
Sorl1	1	1_Aged_down	0.00575884	0.1169	-0.00781769	0.1169	-0.00781769	0.007	0.012	0.00288358	-0.0154763	0.002	0.01
Wdr76	1	1_Aged_down	2.53142e-08	0.364321	-0.00778493	1.26571e-08	-0.0752461	0.036	0.076	0.364321	-0.00778493	0.065	0.055
Klhl6	1	1_Aged_down	0.0497207	0.40856	-0.00778334	0.40856	-0.0280106	0.39	0.39	0.0251773	-0.00778334	0.42	0.336
A430046D13Rik	1	1_Aged_down	0.000398725	0.072213	-0.00774401	0.000199382	-0.0648033	0.08	0.113	0.072213	-0.00774401	0.117	0.091
Zcchc12	1	1_Aged_down	0.00256988	0.122188	-0.00774265	0.122188	-0.00774265	0.002	0.005	0.00128577	-0.0103074	0.001	0.008
Ctxn1	1	1_Aged_down	0.000208861	0.433104	-0.00767325	0.000104436	-0.0514671	0.037	0.062	0.433104	-0.00767325	0.076	0.067
Lrch4	1	1_Aged_down	0.0258164	0.66777	-0.00765069	0.0129926	-0.027299	0.021	0.033	0.66777	-0.00765069	0.008	0.01
Asb8	1	1_Aged_down	0.0054966	0.123397	-0.00764739	0.00275209	-0.0593425	0.134	0.163	0.123397	-0.00764739	0.179	0.148
Car2	1	1_Aged_down	0.00155191	0.8267	-0.00762359	0.000776255	-0.0412436	0.984	0.987	0.8267	-0.00762359	0.995	0.985
Cdc25c	1	1_Aged_down	5.38306e-05	0.22329	-0.00757263	2.69157e-05	-0.021694	0.002	0.013	0.22329	-0.00757263	0.002	0.005
Pias4	1	1_Aged_down	0.0055162	0.00305933	-0.00756974	0.00276191	-0.053272	0.152	0.184	0.00305933	-0.00756974	0.225	0.164
Arpc1a	1	1_Aged_down	1.71956e-13	0.212074	-0.00756308	8.59782e-14	-0.150062	0.435	0.521	0.212074	-0.00756308	0.547	0.458
Syne3	1	1_Aged_down	0.0113301	0.520269	-0.00753678	0.0056812	-0.0258909	0.014	0.026	0.520269	-0.00753678	0.015	0.018
Fam117a	1	1_Aged_down	4.30964e-05	0.109227	-0.00753044	2.15484e-05	-0.0895551	0.108	0.149	0.109227	-0.00753044	0.085	0.067
Eci2	1	1_Aged_down	4.6098e-06	0.366681	-0.0075048	2.3049e-06	-0.0986715	0.382	0.443	0.366681	-0.0075048	0.466	0.404
Hist1h2ae	1	1_Aged_down	0.000703454	0.49269	-0.00747794	0.000351789	-0.0419008	0.028	0.049	0.49269	-0.00747794	0.032	0.028
4933429H19Rik	1	1_Aged_down	0.0485517	0.75228	-0.00747286	0.0245779	-0.0107827	0.004	0.01	0.75228	-0.00747286	0.009	0.01
Abcb4	1	1_Aged_down	0.000601514	0.675192	-0.00745853	0.000300802	-0.0340256	0.023	0.043	0.675192	-0.00745853	0.017	0.019
Brd3	1	1_Aged_down	0.019099	0.0159737	-0.00739227	0.00959553	-0.0601491	0.243	0.272	0.0159737	-0.00739227	0.301	0.237
Gm13620	1	1_Aged_down	0.0235471	0.944853	-0.00732214	0.0118437	-0.022386	0.013	0.023	0.944853	-0.00732214	0.013	0.013
Znfx1	1	1_Aged_down	0.016404	0.129998	-0.0072536	0.00823593	-0.0282056	0.039	0.056	0.129998	-0.0072536	0.061	0.046
Sapcd1	1	1_Aged_down	0.0328172	0.721343	-0.00725047	0.0165455	-0.0168908	0.015	0.025	0.721343	-0.00725047	0.01	0.011
Bend3	1	1_Aged_down	0.0422666	0.669518	-0.00719	0.0213614	-0.0153529	0.006	0.013	0.669518	-0.00719	0.005	0.006
Gm13710	1	1_Aged_down	0.0170607	0.580011	-0.00714654	0.00856704	-0.00845706	0.001	0.007	0.580011	-0.00714654	0.003	0.004
2010109A12Rik	1	1_Aged_down	9.50904e-05	0.421734	-0.00711182	4.75463e-05	-0.0415902	0.019	0.04	0.421734	-0.00711182	0.041	0.034
Mettl23	1	1_Aged_down	1.66658e-14	0.153197	-0.00710226	8.33289e-15	-0.16388	0.369	0.469	0.153197	-0.00710226	0.548	0.462
Esco2	1	1_Aged_down	0.0254812	0.0815395	-0.00707382	0.0815395	-0.0105441	0.011	0.017	0.0128228	-0.00707382	0.001	0.005
Rab14	1	1_Aged_down	1.45346e-06	0.423109	-0.00707356	7.26732e-07	-0.103237	0.625	0.672	0.423109	-0.00707356	0.621	0.539
Nespas	1	1_Aged_down	0.00336627	0.00225855	-0.00706239	0.00225855	-0.0100567	0	0.005	0.00168455	-0.00706239	0	0.004
Tpm2	1	1_Aged_down	0.0216213	0.614305	-0.00699622	0.0108697	-0.0352754	0.044	0.061	0.614305	-0.00699622	0.058	0.053
Dnajc4	1	1_Aged_down	0.0436982	0.0513124	-0.00698064	0.0513124	-0.0346309	0.099	0.115	0.0220931	-0.00698064	0.145	0.11
Mrfap1	1	1_Aged_down	0.0131447	0.902117	-0.00696334	0.00659407	-0.0530876	0.767	0.803	0.902117	-0.00696334	0.862	0.805
Emc3	1	1_Aged_down	0.000760256	0.0601911	-0.00694971	0.0003802	-0.0773897	0.304	0.347	0.0601911	-0.00694971	0.348	0.283
Gm11713	1	1_Aged_down	0.00025425	0.785134	-0.00694922	0.000127133	-0.0695075	0.074	0.105	0.785134	-0.00694922	0.039	0.036
Gm19590	1	1_Aged_down	4.10445e-13	0.968819	-0.00691932	0.968819	-0.00691932	0.656	0.65	2.05222e-13	-0.2538	0.61	0.643
Hist2h2ac	1	1_Aged_down	0.00125315	0.240665	-0.00690117	0.240665	-0.00690117	0.011	0.015	0.000626772	-0.035241	0.007	0.02
Zan	1	1_Aged_down	0.00260393	0.0731671	-0.00690002	0.0731671	-0.00690002	0.003	0.008	0.00130281	-0.00949185	0.001	0.008
BC005624	1	1_Aged_down	0.0233698	0.0625305	-0.00689965	0.011754	-0.0623766	0.323	0.348	0.0625305	-0.00689965	0.479	0.388
Ccng2	1	1_Aged_down	0.00216241	0.362529	-0.00687579	0.00108179	-0.0668697	0.167	0.204	0.362529	-0.00687579	0.074	0.064
Ppdpf	1	1_Aged_down	0.0197871	0.603222	-0.00686826	0.00994298	-0.0492593	0.642	0.668	0.603222	-0.00686826	0.765	0.691
Vgll4	1	1_Aged_down	2.69725e-16	0.357035	-0.00686483	1.34862e-16	-0.18794	0.389	0.497	0.357035	-0.00686483	0.569	0.485
Cacna1a	1	1_Aged_down	0.00430991	0.608715	-0.00681426	0.00215728	-0.0648352	0.111	0.14	0.608715	-0.00681426	0.033	0.029
Haus6	1	1_Aged_down	0.0104006	0.773596	-0.00680161	0.773596	-0.00680161	0.027	0.028	0.00521391	-0.0318416	0.014	0.028
Cd4	1	1_Aged_down	0.000456753	0.00168455	-0.00679195	0.000228402	-0.014036	0	0.007	0.00168455	-0.00679195	0	0.004
Il4	1	1_Aged_down	2.40487e-07	0.653686	-0.00675888	0.653686	-0.00675888	0.091	0.094	1.20244e-07	-0.0835367	0.036	0.077
Casz1	1	1_Aged_down	0.00365972	0.404284	-0.00675351	0.00183154	-0.0426261	0.046	0.068	0.404284	-0.00675351	0.047	0.04
Etv1	1	1_Aged_down	0.00179464	0.00168455	-0.0066906	0.000897722	-0.00937034	0	0.005	0.00168455	-0.0066906	0	0.004
Hist1h2bb	1	1_Aged_down	0.00257666	0.0528418	-0.00664865	0.0528418	-0.00664865	0.003	0.008	0.00128916	-0.0145674	0.001	0.008
1700017B05Rik	1	1_Aged_down	0.0021583	0.232138	-0.00661069	0.00107973	-0.06334	0.084	0.111	0.232138	-0.00661069	0.072	0.059
Irf2	1	1_Aged_down	0.0201141	0.523054	-0.00660699	0.523054	-0.00660699	0.518	0.519	0.0101081	-0.102654	0.54	0.511
Hyls1	1	1_Aged_down	0.0437143	0.412004	-0.00659375	0.412004	-0.00659375	0.015	0.018	0.0221014	-0.028297	0.009	0.018
5730420D15Rik	1	1_Aged_down	0.000290314	0.0765424	-0.00657739	0.000145167	-0.0123193	0	0.007	0.0765424	-0.00657739	0.002	0.005
Ccna2	1	1_Aged_down	4.96393e-07	0.630661	-0.00657224	2.48196e-07	-0.0979279	0.02	0.049	0.630661	-0.00657224	0.005	0.004
Disc1	1	1_Aged_down	0.0156148	0.512608	-0.00657191	0.00783814	-0.0170473	0.007	0.015	0.512608	-0.00657191	0.007	0.009
Crispld2	1	1_Aged_down	0.0130301	0.00922824	-0.00656234	0.00922824	-0.00687727	0	0.003	0.0065364	-0.00656234	0	0.003
Srp72	1	1_Aged_down	0.000101034	0.140577	-0.00655155	5.05183e-05	-0.0879981	0.342	0.386	0.140577	-0.00655155	0.43	0.359
1700020L24Rik	1	1_Aged_down	0.0172672	0.42772	-0.00654972	0.00867119	-0.014961	0.004	0.011	0.42772	-0.00654972	0.006	0.009
Ogfr	1	1_Aged_down	0.00106584	0.140357	-0.0065172	0.000533062	-0.0748653	0.317	0.356	0.140357	-0.0065172	0.349	0.292
Pitx2	1	1_Aged_down	1.14549e-06	0.685948	-0.00643003	0.685948	-0.00643003	0.015	0.016	5.72747e-07	-0.0247743	0.002	0.018
Hnrnpab	1	1_Aged_down	0.000346049	0.0491256	-0.00641156	0.00017304	-0.0886586	0.515	0.546	0.0491256	-0.00641156	0.434	0.355
Ddx46	1	1_Aged_down	2.36765e-15	0.0350582	-0.00641132	1.18383e-15	-0.169242	0.165	0.26	0.0350582	-0.00641132	0.306	0.247
Smap1	1	1_Aged_down	3.20234e-05	0.0925738	-0.00639976	1.60118e-05	-0.0972746	0.239	0.29	0.0925738	-0.00639976	0.093	0.073
Ptpn22	1	1_Aged_down	0.00132874	0.827389	-0.00638107	0.827389	-0.00638107	0.151	0.146	0.000664593	-0.107879	0.106	0.141
Smim20	1	1_Aged_down	0.0309768	0.676617	-0.00632575	0.676617	-0.00632575	0.382	0.381	0.0156102	-0.0932986	0.448	0.436
Ezr	1	1_Aged_down	0.0138802	0.111952	-0.00625681	0.00696435	-0.051606	0.175	0.203	0.111952	-0.00625681	0.189	0.156
Telo2	1	1_Aged_down	0.00218036	0.136269	-0.00625388	0.00109078	-0.058854	0.188	0.226	0.136269	-0.00625388	0.285	0.237
Synpo2	1	1_Aged_down	0.000238192	0.0228795	-0.00624549	0.0228795	-0.00624549	0	0.004	0.000119103	-0.0113547	0	0.006
Iqsec2	1	1_Aged_down	0.0351482	0.508852	-0.0062005	0.0177313	-0.0211273	0.025	0.037	0.508852	-0.0062005	0.039	0.034
Gfi1	1	1_Aged_down	0.0116415	0.627044	-0.00615135	0.0058378	-0.068821	0.112	0.138	0.627044	-0.00615135	0.014	0.012
BC043934	1	1_Aged_down	3.04526e-05	0.0611263	-0.00612875	0.0611263	-0.00612875	0.002	0.006	1.52264e-05	-0.024484	0.002	0.014
Rpusd4	1	1_Aged_down	0.025536	0.0440918	-0.00610304	0.0128506	-0.0436937	0.136	0.161	0.0440918	-0.00610304	0.154	0.12
Gm12976	1	1_Aged_down	0.0112757	0.844292	-0.00606508	0.00565383	-0.0134434	0.005	0.013	0.844292	-0.00606508	0.009	0.01
2610037D02Rik	1	1_Aged_down	0.00158109	0.452489	-0.00601484	0.000790856	-0.0555737	0.141	0.177	0.452489	-0.00601484	0.043	0.037
Ect2	1	1_Aged_down	0.00235523	0.0772393	-0.00600215	0.00117831	-0.0197468	0.009	0.022	0.0772393	-0.00600215	0.002	0.005
9330179D12Rik	1	1_Aged_down	0.0270576	0.587602	-0.00597153	0.0136216	-0.00960605	0.002	0.007	0.587602	-0.00597153	0.002	0.003
Cyp27a1	1	1_Aged_down	1.86343e-06	0.829202	-0.00593822	9.31716e-07	-0.039027	0.008	0.029	0.829202	-0.00593822	0.013	0.012
Ctcf	1	1_Aged_down	0.00127041	0.0227838	-0.00591969	0.000635407	-0.0902154	0.306	0.341	0.0227838	-0.00591969	0.232	0.183
Cd33	1	1_Aged_down	0.0130301	0.0938597	-0.0059065	0.0938597	-0.0059065	0.002	0.005	0.0065364	-0.0066418	0	0.003
Pirb	1	1_Aged_down	0.0114532	0.252015	-0.00586635	0.00574308	-0.00861111	0	0.005	0.252015	-0.00586635	0.001	0.003
Dynlrb2	1	1_Aged_down	0.0295589	0.0239495	-0.00586199	0.0148903	-0.00586199	0	0.003	0.0239495	-0.00965205	0.002	0.007
Nek2	1	1_Aged_down	9.40293e-08	0.0065364	-0.00582367	4.70147e-08	-0.0382684	0.003	0.022	0.0065364	-0.00582367	0	0.003
Adi1	1	1_Aged_down	2.95029e-06	0.966747	-0.00581912	0.966747	-0.00581912	0.158	0.156	1.47515e-06	-0.145953	0.169	0.223
Pgk1	1	1_Aged_down	0.000392621	0.922413	-0.00580454	0.00019633	-0.0703001	0.111	0.146	0.922413	-0.00580454	0.024	0.024
Gm44029	1	1_Aged_down	0.0130301	0.00922824	-0.00578731	0.00922824	-0.0086582	0	0.003	0.0065364	-0.00578731	0	0.003
Galnt5	1	1_Aged_down	0.0125892	0.222429	-0.00576307	0.00631455	-0.0133525	0.003	0.01	0.222429	-0.00576307	0.002	0.005
Osbpl1a	1	1_Aged_down	2.08628e-06	0.137642	-0.0057296	1.04314e-06	-0.10922	0.305	0.363	0.137642	-0.0057296	0.365	0.307
Gnpat	1	1_Aged_down	0.0062383	0.072185	-0.00563984	0.00312403	-0.048904	0.12	0.149	0.072185	-0.00563984	0.127	0.101
Sv2c	1	1_Aged_down	0.0254139	0.239927	-0.00560903	0.239927	-0.00560903	0.002	0.005	0.0127887	-0.00852123	0.001	0.005
Smc2	1	1_Aged_down	0.000790119	0.0560735	-0.00558127	0.000395137	-0.0952486	0.114	0.147	0.0560735	-0.00558127	0.171	0.138
Gm30074	1	1_Aged_down	0.0150961	0.123544	-0.00554212	0.123544	-0.00554212	0.002	0.005	0.00757678	-0.012644	0.002	0.009
Atp5c1	1	1_Aged_down	0.0238548	0.88037	-0.00552996	0.0119994	-0.0488103	0.849	0.871	0.88037	-0.00552996	0.915	0.889
4930579G24Rik	1	1_Aged_down	0.0237602	0.704068	-0.00551247	0.0119515	-0.0318287	0.035	0.05	0.704068	-0.00551247	0.024	0.022
Pik3ap1	1	1_Aged_down	0.00236199	0.0444024	-0.00550033	0.0444024	-0.00550033	0.002	0.006	0.00118169	-0.0156321	0.002	0.01
Gtpbp4	1	1_Aged_down	5.94654e-05	0.137197	-0.00545276	2.97331e-05	-0.0923245	0.3	0.348	0.137197	-0.00545276	0.389	0.329
Zfp809	1	1_Aged_down	0.0127379	0.321339	-0.00543609	0.00638936	-0.0330695	0.045	0.064	0.321339	-0.00543609	0.057	0.047
Adap2	1	1_Aged_down	0.00336627	0.0148903	-0.00540636	0.0148903	-0.00540636	0	0.003	0.00168455	-0.00684778	0	0.004
1700010I14Rik	1	1_Aged_down	0.00806597	0.499991	-0.00536308	0.499991	-0.00536308	0.003	0.004	0.00404115	-0.0129729	0.001	0.007
Gabpb2	1	1_Aged_down	0.000242136	0.126904	-0.00532613	0.000121075	-0.0645279	0.084	0.118	0.126904	-0.00532613	0.133	0.109
Gm26522	1	1_Aged_down	0.0163414	0.868514	-0.00526404	0.00820434	-0.0305451	0.014	0.026	0.868514	-0.00526404	0.014	0.013
Fam78a	1	1_Aged_down	0.000793063	0.737178	-0.00526159	0.00039661	-0.0358051	0.024	0.043	0.737178	-0.00526159	0.025	0.023
Gm15559	1	1_Aged_down	0.00810041	0.553963	-0.00521888	0.00405844	-0.0155808	0.007	0.017	0.553963	-0.00521888	0.004	0.006
N4bp2l1	1	1_Aged_down	0.0482813	0.0281441	-0.00521731	0.0244393	-0.0447637	0.122	0.143	0.0281441	-0.00521731	0.129	0.097
Ski	1	1_Aged_down	0.0421367	0.767191	-0.00521059	0.767191	-0.00886813	0.106	0.108	0.0212951	-0.00521059	0.11	0.081
Nceh1	1	1_Aged_down	7.30943e-09	0.704253	-0.00519927	0.704253	-0.00519927	0.417	0.405	3.65471e-09	-0.221109	0.474	0.51
Kif18b	1	1_Aged_down	0.0285358	0.0416875	-0.00518798	0.0143711	-0.00678699	0	0.004	0.0416875	-0.00518798	0	0.003
D930030I03Rik	1	1_Aged_down	0.0110561	0.862963	-0.00518778	0.00554341	-0.0189277	0.005	0.013	0.862963	-0.00518778	0.012	0.011
Pom121	1	1_Aged_down	7.94088e-05	0.0640182	-0.00518517	3.97052e-05	-0.0681613	0.065	0.098	0.0640182	-0.00518517	0.081	0.06
Gmeb1	1	1_Aged_down	0.00177822	0.231767	-0.00516685	0.000889505	-0.0525627	0.058	0.084	0.231767	-0.00516685	0.061	0.049
Siglecf	1	1_Aged_down	0.0130301	0.0228105	-0.00512504	0.0228105	-0.00647843	0	0.004	0.0065364	-0.00512504	0	0.003
Gm16372	1	1_Aged_down	0.0403886	0.958164	-0.00512334	0.0204025	-0.0153969	0.009	0.018	0.958164	-0.00512334	0.016	0.016
Phc1	1	1_Aged_down	0.0180944	0.0973962	-0.00512019	0.00908852	-0.0443634	0.068	0.088	0.0973962	-0.00512019	0.076	0.058
Rnpepl1	1	1_Aged_down	0.0461168	0.106622	-0.005114	0.0233306	-0.052113	0.205	0.227	0.106622	-0.005114	0.079	0.061
A130057D12Rik	1	1_Aged_down	0.00093389	0.348183	-0.00511032	0.000467054	-0.022786	0.005	0.016	0.348183	-0.00511032	0.006	0.009
Ptgir	1	1_Aged_down	0.0130301	0.154608	-0.0050977	0.154608	-0.0050977	0.001	0.003	0.0065364	-0.00664052	0	0.003
Obfc1	1	1_Aged_down	0.00217997	0.760158	-0.00507914	0.760158	-0.00507914	0.026	0.028	0.00109058	-0.0380714	0.02	0.039
Ptp4a3	1	1_Aged_down	8.74047e-07	0.0717596	-0.0049705	4.37023e-07	-0.120318	0.474	0.529	0.0717596	-0.0049705	0.53	0.433
Smarca1	1	1_Aged_down	0.0151009	0.50538	-0.00490193	0.50538	-0.00490193	0.009	0.011	0.00757919	-0.0147755	0.004	0.012
Mrpl43	1	1_Aged_down	3.56705e-14	0.186772	-0.00487066	1.78352e-14	-0.164192	0.329	0.429	0.186772	-0.00487066	0.488	0.414
Hesx1	1	1_Aged_down	6.45161e-05	0.146628	-0.00485169	0.146628	-0.00485169	0.001	0.004	3.22586e-05	-0.0118224	0	0.007
Pira2	1	1_Aged_down	0.0183713	0.0264141	-0.00475782	0.00922824	-0.00838691	0	0.003	0.0264141	-0.00475782	0	0.002
Ccl6	1	1_Aged_down	0.000783053	0.97497	-0.00473774	0.000391603	-0.0228299	0.008	0.021	0.97497	-0.00473774	0.009	0.009
Relb	1	1_Aged_down	0.0136717	0.123628	-0.00469499	0.0068594	-0.0525791	0.068	0.089	0.123628	-0.00469499	0.073	0.057
Pdgfrl	1	1_Aged_down	0.0372172	0.671027	-0.00468295	0.018785	-0.00948232	0.003	0.009	0.671027	-0.00468295	0.005	0.006
Gck	1	1_Aged_down	0.00336627	0.0396424	-0.00468004	0.0396424	-0.00468004	0	0.002	0.00168455	-0.00795469	0	0.004
Dusp7	1	1_Aged_down	0.0395043	0.493112	-0.00467621	0.0199512	-0.0209811	0.021	0.033	0.493112	-0.00467621	0.032	0.028
Fam96b	1	1_Aged_down	0.0066421	0.0746698	-0.00465283	0.00332658	-0.0501956	0.306	0.343	0.0746698	-0.00465283	0.415	0.343
Kif2c	1	1_Aged_down	0.000934815	0.935102	-0.00464303	0.000467517	-0.0227829	0.005	0.016	0.935102	-0.00464303	0.003	0.003
Txnl1	1	1_Aged_down	0.0407916	0.642267	-0.00464239	0.0206082	-0.0385222	0.634	0.651	0.642267	-0.00464239	0.749	0.67
Lrrn3	1	1_Aged_down	0.0130301	0.0289883	-0.00463354	0.0289883	-0.00974178	0.002	0.007	0.0065364	-0.00463354	0	0.003
Gm15408	1	1_Aged_down	0.0348285	0.442874	-0.00462517	0.0175686	-0.0089107	0.001	0.005	0.442874	-0.00462517	0.004	0.006
BC049715	1	1_Aged_down	0.00463391	0.903351	-0.00460974	0.00231964	-0.0223774	0.006	0.016	0.903351	-0.00460974	0.012	0.012
Enah	1	1_Aged_down	2.66022e-05	0.91042	-0.0046022	0.91042	-0.0046022	0.014	0.013	1.33012e-05	-0.0269798	0.004	0.018
Hist1h2ac	1	1_Aged_down	0.000419983	0.645945	-0.00457372	0.645945	-0.00457372	0.02	0.022	0.000210014	-0.0246389	0.004	0.016
Mxd3	1	1_Aged_down	0.000299347	0.413069	-0.00456532	0.000149684	-0.0186315	0.004	0.015	0.413069	-0.00456532	0.002	0.003
Anapc16	1	1_Aged_down	0.0260243	0.0812811	-0.00444123	0.013098	-0.0445541	0.277	0.306	0.0812811	-0.00444123	0.308	0.255
Fam92a	1	1_Aged_down	1.35363e-05	0.1024	-0.00443578	6.76816e-06	-0.0927865	0.246	0.299	0.1024	-0.00443578	0.278	0.233
Kcne1l	1	1_Aged_down	0.00718156	0.0264141	-0.00442367	0.00359725	-0.00672443	0	0.004	0.0264141	-0.00442367	0	0.002
Car1	1	1_Aged_down	0.00442887	0.9902	-0.00438017	0.00221689	-0.0848258	0.167	0.198	0.9902	-0.00438017	0.019	0.019
Clec10a	1	1_Aged_down	0.0284926	0.0416875	-0.00435938	0.0143493	-0.00570106	0	0.004	0.0416875	-0.00435938	0	0.003
Txn1	1	1_Aged_down	2.33444e-50	0.589113	-0.00435611	1.16722e-50	-0.281945	0.832	0.893	0.589113	-0.00435611	0.933	0.895
Il9r	1	1_Aged_down	0.00336627	0.240657	-0.00434034	0.240657	-0.00434034	0.002	0.005	0.00168455	-0.0084873	0	0.004
Hist2h3c1	1	1_Aged_down	2.43683e-10	0.186237	-0.00433678	1.21842e-10	-0.059513	0.005	0.032	0.186237	-0.00433678	0.002	0.004
Ulbp1	1	1_Aged_down	0.0163552	0.766205	-0.00424722	0.00821133	-0.0164203	0.004	0.012	0.766205	-0.00424722	0.002	0.003
Mrpl13	1	1_Aged_down	4.47552e-06	0.096946	-0.00420989	2.23776e-06	-0.0854726	0.285	0.344	0.096946	-0.00420989	0.426	0.355
Map3k3	1	1_Aged_down	0.0464439	0.799544	-0.0042044	0.023498	-0.0263672	0.031	0.044	0.799544	-0.0042044	0.014	0.013
Rtkn2	1	1_Aged_down	0.0130301	0.174093	-0.00417905	0.174093	-0.00417905	0.002	0.005	0.0065364	-0.00495335	0	0.003
Tspan2os	1	1_Aged_down	0.0130301	0.00922824	-0.00415655	0.00922824	-0.00673404	0	0.003	0.0065364	-0.00415655	0	0.003
Itih5	1	1_Aged_down	1.3534e-05	0.0267535	-0.00414123	6.76701e-06	-0.0978749	0.259	0.311	0.0267535	-0.00414123	0.254	0.201
4930589L23Rik	1	1_Aged_down	0.0114658	0.80753	-0.00412435	0.00574941	-0.00827253	0	0.004	0.80753	-0.00412435	0.002	0.002
Fsd2	1	1_Aged_down	0.0150672	0.250222	-0.0040936	0.250222	-0.0040936	0.004	0.007	0.00756218	-0.0153774	0.002	0.009
Sec16b	1	1_Aged_down	0.0174499	0.556206	-0.00408759	0.00876335	-0.0125111	0.004	0.011	0.556206	-0.00408759	0.004	0.006
Bahcc1	1	1_Aged_down	0.00198295	0.115135	-0.00399662	0.000991966	-0.0499449	0.055	0.079	0.115135	-0.00399662	0.065	0.049
Kif11	1	1_Aged_down	3.68378e-06	0.43512	-0.00398096	1.84189e-06	-0.0368408	0.006	0.025	0.43512	-0.00398096	0.006	0.008
Gm16576	1	1_Aged_down	0.000275694	0.823518	-0.00396925	0.000137857	-0.0177452	0.003	0.015	0.823518	-0.00396925	0.007	0.008
Mc5r	1	1_Aged_down	0.000888794	0.155048	-0.00396367	0.155048	-0.00396367	0.001	0.003	0.000444496	-0.008491	0	0.005
2700097O09Rik	1	1_Aged_down	0.0490629	0.381847	-0.00394441	0.381847	-0.0193962	0.114	0.121	0.02484	-0.00394441	0.159	0.121
Trbc1	1	1_Aged_down	0.0255738	0.0415621	-0.00391775	0.0128697	-0.00915663	0.001	0.006	0.0415621	-0.00391775	0	0.003
Rab10os	1	1_Aged_down	0.0124175	0.646947	-0.00391123	0.646947	-0.00630218	0.185	0.189	0.00622817	-0.00391123	0.239	0.181
E030037K01Rik	1	1_Aged_down	0.0384879	0.0264141	-0.00385499	0.0194327	-0.00811268	0.001	0.006	0.0264141	-0.00385499	0	0.002
Gm26847	1	1_Aged_down	0.018122	0.555594	-0.00385475	0.00910242	-0.00962249	0.002	0.008	0.555594	-0.00385475	0.004	0.006
Wfdc9	1	1_Aged_down	0.0477918	0.0264141	-0.00383514	0.0241884	-0.00466922	0	0.003	0.0264141	-0.00383514	0	0.002
Swi5	1	1_Aged_down	4.70477e-05	0.703309	-0.00381009	2.35241e-05	-0.0722963	0.785	0.817	0.703309	-0.00381009	0.889	0.856
Plekhg3	1	1_Aged_down	0.0080862	0.0649016	-0.00379718	0.0649016	-0.00379718	0.002	0.005	0.0040513	-0.0117502	0.001	0.007
Fabp4	1	1_Aged_down	0.0146832	0.709984	-0.0037391	0.00736875	-0.064826	0.005	0.013	0.709984	-0.0037391	0.009	0.008
Ncapg	1	1_Aged_down	0.0186407	0.246924	-0.003725	0.00936418	-0.0124286	0.009	0.019	0.246924	-0.003725	0.003	0.006
Espl1	1	1_Aged_down	0.0011807	0.350162	-0.00371457	0.000590524	-0.0117542	0	0.007	0.350162	-0.00371457	0.001	0.002
Gm10561	1	1_Aged_down	0.0477918	0.0264141	-0.00370681	0.0241884	-0.00503543	0	0.003	0.0264141	-0.00370681	0	0.002
Capg	1	1_Aged_down	3.19855e-22	0.325629	-0.00367286	1.59928e-22	-0.211602	0.641	0.726	0.325629	-0.00367286	0.773	0.694
Echdc3	1	1_Aged_down	0.000148625	0.711018	-0.00365683	7.43154e-05	-0.0281775	0.007	0.022	0.711018	-0.00365683	0.012	0.011
Cd5	1	1_Aged_down	0.00336627	0.0657696	-0.00364408	0.0657696	-0.00364408	0	0.002	0.00168455	-0.00644368	0	0.004
Mrpl57	1	1_Aged_down	0.000735595	0.0542972	-0.00361339	0.000367865	-0.0752232	0.383	0.427	0.0542972	-0.00361339	0.52	0.423
Kif13b	1	1_Aged_down	0.0471808	0.579399	-0.00360884	0.0238754	-0.0116519	0.007	0.015	0.579399	-0.00360884	0.027	0.024
Parpbp	1	1_Aged_down	0.0372004	0.412799	-0.00357498	0.0187765	-0.00896347	0.003	0.009	0.412799	-0.00357498	0.002	0.003
Snhg9	1	1_Aged_down	5.72674e-05	0.958484	-0.00353935	0.958484	-0.00353935	0.007	0.008	2.86341e-05	-0.0242857	0.004	0.019
Slc19a3	1	1_Aged_down	0.0130301	0.0657696	-0.00352769	0.0657696	-0.00352769	0	0.002	0.0065364	-0.0058047	0	0.003
Topbp1	1	1_Aged_down	5.09411e-07	0.147293	-0.00352087	2.54706e-07	-0.0919521	0.091	0.141	0.147293	-0.00352087	0.041	0.03
Trappc5	1	1_Aged_down	0.00795928	0.0892128	-0.00350833	0.00398759	-0.0617196	0.382	0.415	0.0892128	-0.00350833	0.462	0.381
Nsl1	1	1_Aged_down	0.0431205	0.74565	-0.00345122	0.74565	-0.00345122	0.017	0.015	0.0217978	-0.0106937	0.004	0.01
Polq	1	1_Aged_down	0.0387591	0.581816	-0.00344728	0.0195711	-0.00646657	0.001	0.006	0.581816	-0.00344728	0.001	0.002
Adamtsl2	1	1_Aged_down	0.0130301	0.0657696	-0.00342216	0.0657696	-0.00342216	0	0.002	0.0065364	-0.00750011	0	0.003
Gsta3	1	1_Aged_down	0.0295589	0.43539	-0.0033643	0.0148903	-0.00574597	0	0.003	0.43539	-0.0033643	0.002	0.004
Wdr49	1	1_Aged_down	0.0130301	0.0657696	-0.00334149	0.0657696	-0.00334149	0	0.002	0.0065364	-0.00541337	0	0.003
Cct4	1	1_Aged_down	2.84136e-08	0.953902	-0.00332461	1.42068e-08	-0.105704	0.834	0.867	0.953902	-0.00332461	0.887	0.843
Gm10300	1	1_Aged_down	0.0477918	0.0264141	-0.00330265	0.0241884	-0.00405567	0	0.003	0.0264141	-0.00330265	0	0.002
Hyal2	1	1_Aged_down	0.000631232	0.0882568	-0.00326338	0.000315666	-0.0593609	0.08	0.111	0.0882568	-0.00326338	0.122	0.097
1700007B14Rik	1	1_Aged_down	0.0269086	0.0264141	-0.00324585	0.0135461	-0.0100809	0.002	0.007	0.0264141	-0.00324585	0	0.002
Cep55	1	1_Aged_down	1.47998e-06	0.582082	-0.00324155	7.3999e-07	-0.0355853	0.005	0.024	0.582082	-0.00324155	0.003	0.004
Ano8	1	1_Aged_down	0.0130301	0.758379	-0.00318934	0.758379	-0.00318934	0.012	0.013	0.0065364	-0.00613021	0	0.003
Wdr86	1	1_Aged_down	0.00784143	0.0657696	-0.00317952	0.0657696	-0.00317952	0	0.002	0.00392843	-0.00939457	0.001	0.006
A330094K24Rik	1	1_Aged_down	0.0130301	0.0657696	-0.00309337	0.0657696	-0.00309337	0	0.002	0.0065364	-0.00540529	0	0.003
Larp1	1	1_Aged_down	0.0126712	0.0508633	-0.00307444	0.00635581	-0.0512471	0.145	0.173	0.0508633	-0.00307444	0.122	0.094
Hist1h4j	1	1_Aged_down	0.0114658	0.148437	-0.0030114	0.00574941	-0.0062669	0	0.004	0.148437	-0.0030114	0	0.002
Kntc1	1	1_Aged_down	0.00474867	0.509394	-0.0029689	0.00237716	-0.0111234	0.001	0.008	0.509394	-0.0029689	0	0.001
Rnf157	1	1_Aged_down	0.00986515	0.942422	-0.00294242	0.0049448	-0.0241213	0.017	0.03	0.942422	-0.00294242	0.019	0.019
Eif4e2	1	1_Aged_down	0.00588488	0.0351677	-0.00294169	0.00294678	-0.0635004	0.318	0.359	0.0351677	-0.00294169	0.377	0.302
Pecr	1	1_Aged_down	0.000801697	0.0532984	-0.00292216	0.000400929	-0.0705297	0.128	0.163	0.0532984	-0.00292216	0.201	0.16
Osbp	1	1_Aged_down	0.0484881	0.125836	-0.0029097	0.0245453	-0.0291583	0.051	0.067	0.125836	-0.0029097	0.031	0.022
Shcbp1	1	1_Aged_down	0.0486791	0.699217	-0.00290736	0.0246432	-0.0203923	0.016	0.026	0.699217	-0.00290736	0.008	0.009
Ctnnbip1	1	1_Aged_down	0.000438712	0.42647	-0.00290452	0.00021938	-0.0652347	0.079	0.11	0.42647	-0.00290452	0.024	0.02
Efcab11	1	1_Aged_down	0.0179689	0.934472	-0.00285383	0.00902516	-0.00816562	0.002	0.008	0.934472	-0.00285383	0.003	0.003
Gm4955	1	1_Aged_down	1.76125e-05	0.331139	-0.00282428	0.331139	-0.00282428	0.002	0.004	8.80628e-06	-0.0165522	0	0.008
Hist2h2bb--1	1	1_Aged_down	0.0427016	0.382267	-0.002821	0.382267	-0.002821	0.003	0.005	0.0215837	-0.0117319	0.004	0.01
Uqcrfs1	1	1_Aged_down	6.41866e-14	0.47944	-0.00279064	3.20933e-14	-0.158322	0.561	0.651	0.47944	-0.00279064	0.65	0.564
Fkbp8	1	1_Aged_down	0.0163543	0.308166	-0.00275952	0.00821086	-0.0531743	0.563	0.594	0.308166	-0.00275952	0.631	0.551
Kcnk12	1	1_Aged_down	7.67536e-30	0.587602	-0.00273716	3.83768e-30	-0.208729	0.058	0.168	0.587602	-0.00273716	0.002	0.003
Scnm1	1	1_Aged_down	0.0111799	0.0971977	-0.00269848	0.00560568	-0.0550471	0.246	0.278	0.0971977	-0.00269848	0.322	0.269
Slc38a11	1	1_Aged_down	0.000238192	0.592275	-0.00268934	0.592275	-0.00268934	0.002	0.003	0.000119103	-0.0109555	0	0.006
Atp5f1	1	1_Aged_down	7.21833e-31	0.763445	-0.00268404	3.60916e-31	-0.215604	0.754	0.832	0.763445	-0.00268404	0.894	0.853
Rpgrip1	1	1_Aged_down	0.00443006	0.725235	-0.00266674	0.725235	-0.00266674	0.287	0.289	0.00221749	-0.137136	0.222	0.249
Anln	1	1_Aged_down	4.77941e-06	0.672752	-0.002598	2.38971e-06	-0.0256314	0.001	0.015	0.672752	-0.002598	0.005	0.006
Zfp658	1	1_Aged_down	0.00336627	0.330905	-0.00257003	0.330905	-0.00257003	0.002	0.004	0.00168455	-0.00514544	0	0.004
Mllt11	1	1_Aged_down	0.000125491	0.0890583	-0.00255716	6.27477e-05	-0.0559466	0.073	0.108	0.0890583	-0.00255716	0.096	0.075
Srl	1	1_Aged_down	0.0386083	0.765567	-0.00253675	0.0194942	-0.0130293	0.005	0.012	0.765567	-0.00253675	0.002	0.003
Ckm	1	1_Aged_down	0.0477918	0.350485	-0.00252513	0.0241884	-0.00381791	0	0.003	0.350485	-0.00252513	0.001	0.002
Ogfrl1	1	1_Aged_down	3.9763e-05	0.034379	-0.00239596	1.98817e-05	-0.0907198	0.471	0.518	0.034379	-0.00239596	0.135	0.103
Gpr182	1	1_Aged_down	0.00718156	0.765567	-0.00239405	0.00359725	-0.0108229	0	0.004	0.765567	-0.00239405	0.002	0.003
Gm14168	1	1_Aged_down	0.0477918	0.765249	-0.00235504	0.0241884	-0.00499166	0	0.003	0.765249	-0.00235504	0.002	0.003
Orc1	1	1_Aged_down	0.0227076	0.0264141	-0.002327	0.011419	-0.0075103	0.001	0.005	0.0264141	-0.002327	0	0.002
5330439K02Rik	1	1_Aged_down	0.00131242	0.687573	-0.00229836	0.000656427	-0.0193301	0.003	0.013	0.687573	-0.00229836	0.01	0.009
Fam110b	1	1_Aged_down	3.89607e-06	0.0528122	-0.00226135	1.94804e-06	-0.0823768	0.093	0.137	0.0528122	-0.00226135	0.13	0.102
Ndufb11	1	1_Aged_down	1.48961e-14	0.496382	-0.00226092	7.44807e-15	-0.147139	0.703	0.763	0.496382	-0.00226092	0.82	0.755
Tmprss7	1	1_Aged_down	0.0130301	0.111108	-0.00225221	0.111108	-0.00225221	0	0.001	0.0065364	-0.00601079	0	0.003
Dupd1	1	1_Aged_down	0.022381	0.867163	-0.00223807	0.0112538	-0.0140936	0.008	0.017	0.867163	-0.00223807	0.006	0.007
Rpp40	1	1_Aged_down	0.0043815	0.111764	-0.00223499	0.00219315	-0.0479418	0.073	0.098	0.111764	-0.00223499	0.114	0.092
C1qb	1	1_Aged_down	0.00862162	0.223013	-0.00220262	0.00432014	-0.0193177	0.007	0.016	0.223013	-0.00220262	0.019	0.013
Gpx2	1	1_Aged_down	0.0477918	0.0264141	-0.00219494	0.0241884	-0.00621706	0	0.003	0.0264141	-0.00219494	0	0.002
Runx2os2	1	1_Aged_down	0.0130301	0.193391	-0.00219426	0.193391	-0.00219426	0	0.001	0.0065364	-0.00595055	0	0.003
Kbtbd12	1	1_Aged_down	0.0102027	0.810646	-0.00218124	0.810646	-0.00218124	0.007	0.008	0.00511443	-0.0129281	0.003	0.011
Ska3	1	1_Aged_down	0.00668318	0.701954	-0.00217734	0.00334719	-0.0173954	0.006	0.016	0.701954	-0.00217734	0.004	0.005
Hdgfrp2	1	1_Aged_down	0.0375556	0.140843	-0.00217228	0.140843	-0.0379835	0.161	0.174	0.0189575	-0.00217228	0.213	0.163
Acvr2b	1	1_Aged_down	0.00469794	0.52073	-0.00216171	0.00235173	-0.0265679	0.028	0.045	0.52073	-0.00216171	0.008	0.006
Ulk4	1	1_Aged_down	0.0472373	0.743035	-0.00213494	0.743035	-0.00213494	0.004	0.005	0.0239044	-0.00935183	0.002	0.007
Ticrr	1	1_Aged_down	0.000658194	0.522332	-0.00212573	0.000329151	-0.0218099	0.005	0.017	0.522332	-0.00212573	0.014	0.011
Rabif	1	1_Aged_down	0.0247855	0.0397652	-0.00208953	0.0397652	-0.0490686	0.169	0.189	0.0124705	-0.00208953	0.173	0.129
Cds1	1	1_Aged_down	0.0130301	0.591926	-0.00207033	0.591926	-0.00207033	0.002	0.003	0.0065364	-0.00520216	0	0.003
Sema4b	1	1_Aged_down	0.00950952	0.0323922	-0.00206521	0.00476612	-0.0476108	0.113	0.141	0.0323922	-0.00206521	0.121	0.091
S100a9	1	1_Aged_down	0.012704	0.456589	-0.00203367	0.00637232	-0.0107721	0.002	0.009	0.456589	-0.00203367	0.006	0.004
Tmem60	1	1_Aged_down	0.026216	0.11586	-0.00202037	0.0131951	-0.051366	0.313	0.341	0.11586	-0.00202037	0.44	0.366
Hebp2	1	1_Aged_down	0.0353762	0.793941	-0.00200728	0.0178474	-0.0148338	0.007	0.015	0.793941	-0.00200728	0.009	0.008
Tusc3	1	1_Aged_down	0.0448831	0.0399443	-0.00198363	0.0226992	-0.041117	0.144	0.167	0.0399443	-0.00198363	0.201	0.16
Slc25a11	1	1_Aged_down	0.000638455	0.351094	-0.00197775	0.000319278	-0.0771089	0.585	0.63	0.351094	-0.00197775	0.677	0.585
Usp51	1	1_Aged_down	0.0185449	0.715032	-0.00197532	0.00931586	-0.0100771	0.002	0.008	0.715032	-0.00197532	0.009	0.008
Dpys	1	1_Aged_down	0.000888794	0.111108	-0.00196067	0.111108	-0.00196067	0	0.001	0.000444496	-0.00998824	0	0.005
Prim1	1	1_Aged_down	0.00415568	0.484166	-0.00195824	0.00208	-0.0499506	0.064	0.088	0.484166	-0.00195824	0.083	0.075
Kptn	1	1_Aged_down	0.0380651	0.676007	-0.00194699	0.676007	-0.0122212	0.114	0.116	0.0192172	-0.00194699	0.14	0.105
Lmnb1	1	1_Aged_down	1.72383e-08	0.20663	-0.0019028	8.61916e-09	-0.130884	0.13	0.191	0.20663	-0.0019028	0.032	0.024
1700064H15Rik	1	1_Aged_down	0.0130301	0.451312	-0.00187355	0.451312	-0.00187355	0.001	0.003	0.0065364	-0.00631151	0	0.003
Eif4ebp2	1	1_Aged_down	8.38273e-06	0.535552	-0.00185592	4.19137e-06	-0.068651	0.066	0.104	0.535552	-0.00185592	0.039	0.034
Zmiz1	1	1_Aged_down	0.00100354	0.0316671	-0.00181141	0.000501895	-0.0808827	0.187	0.226	0.0316671	-0.00181141	0.209	0.165
Matk	1	1_Aged_down	0.0338174	0.046929	-0.00176815	0.0170541	-0.046855	0.326	0.353	0.046929	-0.00176815	0.421	0.345
Ly96	1	1_Aged_down	0.00868012	0.903614	-0.00170043	0.903614	-0.00170043	0.107	0.108	0.00434952	-0.0755455	0.08	0.107
Bpifc	1	1_Aged_down	0.00460677	0.11658	-0.00169455	0.00230604	-0.0110603	0	0.006	0.11658	-0.00169455	0	0.001
Rpl17	1	1_Aged_down	8.49316e-116	0.947628	-0.00168164	4.24658e-116	-0.160378	1	1	0.947628	-0.00168164	1	1
Kif4	1	1_Aged_down	0.00011369	0.98848	-0.00165394	5.68465e-05	-0.0215558	0.003	0.015	0.98848	-0.00165394	0.002	0.002
Rasgef1a	1	1_Aged_down	0.00336627	0.451677	-0.00161542	0.451677	-0.00161542	0.001	0.003	0.00168455	-0.00904043	0	0.004
Pstpip2	1	1_Aged_down	0.00757499	0.710578	-0.00160433	0.710578	-0.00160433	0.002	0.003	0.0037947	-0.0124947	0.002	0.008
Toe1	1	1_Aged_down	0.0140154	0.0837087	-0.00158597	0.00703244	-0.0420656	0.1	0.125	0.0837087	-0.00158597	0.145	0.118
Trmt12	1	1_Aged_down	0.038224	0.155605	-0.00155716	0.155605	-0.0150639	0.065	0.075	0.0192982	-0.00155716	0.11	0.08
Gal3st1	1	1_Aged_down	0.00237633	0.447986	-0.00155035	0.447986	-0.00155035	0.002	0.004	0.00118887	-0.0102405	0.001	0.007
Snx31	1	1_Aged_down	0.015877	0.409493	-0.0015503	0.409493	-0.0015503	0.008	0.011	0.00797028	-0.0170107	0.005	0.014
Stard5	1	1_Aged_down	0.0144069	0.93714	-0.00152028	0.93714	-0.00152028	0.055	0.056	0.00722959	-0.0456105	0.037	0.056
Als2cr12	1	1_Aged_down	0.0477918	0.988102	-0.00151396	0.0241884	-0.00433601	0	0.003	0.988102	-0.00151396	0.002	0.002
Mxd4	1	1_Aged_down	1.50876e-14	0.128772	-0.00149097	7.54381e-15	-0.170929	0.205	0.303	0.128772	-0.00149097	0.137	0.112
Tube1	1	1_Aged_down	0.0198717	0.973633	-0.00148563	0.00998573	-0.0134075	0.01	0.02	0.973633	-0.00148563	0.01	0.01
Krcc1	1	1_Aged_down	0.00787654	0.128995	-0.00145567	0.00394605	-0.0470679	0.428	0.464	0.128995	-0.00145567	0.52	0.444
Dcps	1	1_Aged_down	0.00744759	0.121866	-0.0014548	0.00373076	-0.047442	0.327	0.367	0.121866	-0.0014548	0.432	0.363
Gm12216	1	1_Aged_down	1.97336e-07	0.165143	-0.00145132	9.86682e-08	-0.109784	0.222	0.288	0.165143	-0.00145132	0.393	0.337
Hmgxb4	1	1_Aged_down	4.58305e-05	0.0511412	-0.00144874	2.29155e-05	-0.0660269	0.081	0.119	0.0511412	-0.00144874	0.121	0.094
Hist1h4f	1	1_Aged_down	0.0130301	0.663739	-0.00144455	0.663739	-0.00144455	0	0.001	0.0065364	-0.00639239	0	0.003
6430571L13Rik	1	1_Aged_down	0.0473694	0.771178	-0.00143539	0.771178	-0.00143539	0.002	0.003	0.023972	-0.00766472	0.002	0.007
Hist2h3c2	1	1_Aged_down	0.00451201	0.11658	-0.00141771	0.00225855	-0.0100514	0	0.005	0.11658	-0.00141771	0	0.001
Epha5	1	1_Aged_down	0.0130301	0.44784	-0.00139879	0.44784	-0.00139879	0.002	0.004	0.0065364	-0.00661642	0	0.003
Clec12a	1	1_Aged_down	3.34312e-11	0.778076	-0.00135705	0.778076	-0.00135705	0.018	0.017	1.67156e-11	-0.0387701	0	0.02
Arsb	1	1_Aged_down	0.0444901	0.910722	-0.00135185	0.910722	-0.00135185	0.035	0.035	0.0224981	-0.0273511	0.017	0.028
Dlgap5	1	1_Aged_down	0.000267944	0.382476	-0.00134846	0.000133981	-0.0326582	0.011	0.027	0.382476	-0.00134846	0.011	0.008
Atp6v0e2	1	1_Aged_down	0.000238192	0.932631	-0.00131282	0.932631	-0.00131282	0.002	0.002	0.000119103	-0.0120526	0	0.006
Ubash3a	1	1_Aged_down	0.0114443	0.11658	-0.00128661	0.00573864	-0.00899632	0	0.005	0.11658	-0.00128661	0	0.001
Fam204a	1	1_Aged_down	0.0143636	0.931029	-0.00128232	0.931029	-0.00128232	0.212	0.209	0.00720776	-0.12154	0.181	0.204
9130604C24Rik	1	1_Aged_down	0.00145746	0.177524	-0.00125776	0.000728993	-0.0290563	0.02	0.038	0.177524	-0.00125776	0.046	0.035
Ust	1	1_Aged_down	0.0477918	0.11658	-0.00124788	0.0241884	-0.00602597	0	0.003	0.11658	-0.00124788	0	0.001
Ndufaf6	1	1_Aged_down	0.0398485	0.122235	-0.00123037	0.122235	-0.0293475	0.075	0.087	0.0201268	-0.00123037	0.096	0.069
Tnfsf8	1	1_Aged_down	0.0130301	0.594198	-0.00121242	0.594198	-0.00121242	0.002	0.003	0.0065364	-0.00384585	0	0.003
Hras	1	1_Aged_down	0.0289742	0.446901	-0.00120918	0.0145936	-0.0464427	0.134	0.157	0.446901	-0.00120918	0.021	0.017
Aldh1b1	1	1_Aged_down	0.00409285	0.756636	-0.00117333	0.756636	-0.00117333	0.037	0.035	0.00204852	-0.0529589	0.033	0.055
Hist1h1d	1	1_Aged_down	5.4396e-12	0.782135	-0.00116263	0.782135	-0.00116263	0.034	0.035	2.7198e-12	-0.0985753	0.017	0.06
Cstad	1	1_Aged_down	7.00447e-05	0.887899	-0.00116004	3.5023e-05	-0.0288979	0.005	0.02	0.887899	-0.00116004	0.01	0.01
Gm11100	1	1_Aged_down	0.0183713	0.987725	-0.00112463	0.00922824	-0.00679698	0	0.003	0.987725	-0.00112463	0.002	0.002
Erh	1	1_Aged_down	6.0637e-18	0.600506	-0.00109831	3.03185e-18	-0.156338	0.816	0.864	0.600506	-0.00109831	0.898	0.856
Nox1	1	1_Aged_down	0.0130301	0.711221	-0.00107265	0.711221	-0.00107265	0.002	0.003	0.0065364	-0.00582172	0	0.003
Gm20721	1	1_Aged_down	0.0499727	0.853461	-0.00106893	0.0253066	-0.0138868	0.019	0.029	0.853461	-0.00106893	0.004	0.004
Pid1	1	1_Aged_down	0.0130301	0.838915	-0.00103288	0.838915	-0.00103288	0.001	0.001	0.0065364	-0.00670792	0	0.003
Mnd1	1	1_Aged_down	1.65124e-05	0.100766	-0.00101945	8.25623e-06	-0.04827	0.023	0.048	0.100766	-0.00101945	0.032	0.022
Hist1h2bj	1	1_Aged_down	3.04324e-07	0.752417	-0.000996474	0.752417	-0.000996474	0.008	0.009	1.52162e-07	-0.0385861	0.002	0.018
Notch1	1	1_Aged_down	0.0410232	0.629235	-0.000994187	0.629235	-0.0132401	0.066	0.069	0.0207264	-0.000994187	0.084	0.059
Gtf2a2	1	1_Aged_down	0.021719	0.0725239	-0.000945307	0.0109191	-0.0511817	0.458	0.492	0.0725239	-0.000945307	0.527	0.438
Ttk	1	1_Aged_down	2.89084e-05	0.435565	-0.000897091	1.44543e-05	-0.0272217	0.004	0.019	0.435565	-0.000897091	0.004	0.002
Emp1	1	1_Aged_down	0.0284711	0.11658	-0.000880852	0.0143383	-0.0072579	0	0.004	0.11658	-0.000880852	0	0.001
Ly6k	1	1_Aged_down	0.00810647	0.793042	-0.000851255	0.793042	-0.000851255	0.002	0.002	0.00406148	-0.0110893	0.001	0.007
Tmsb4x	1	1_Aged_down	2.9637e-06	0.614174	-0.000790719	1.48185e-06	-0.0489977	1	0.999	0.614174	-0.000790719	1	1
Wdr74	1	1_Aged_down	0.0110758	0.0341724	-0.000784326	0.0055533	-0.0618378	0.214	0.244	0.0341724	-0.000784326	0.299	0.241
Gm15829	1	1_Aged_down	0.00336627	0.793682	-0.000772046	0.793682	-0.000772046	0.001	0.001	0.00168455	-0.00724611	0	0.004
Setd4	1	1_Aged_down	0.0447846	0.881203	-0.000765118	0.881203	-0.000765118	0.043	0.044	0.0226488	-0.0370026	0.032	0.047
Troap	1	1_Aged_down	6.00702e-07	0.865047	-0.000737753	3.00351e-07	-0.0255157	0	0.014	0.865047	-0.000737753	0.001	0.001
Eef1d	1	1_Aged_down	1.92592e-19	0.515637	-0.000734419	9.6296e-20	-0.142559	0.927	0.95	0.515637	-0.000734419	0.976	0.95
Usp48	1	1_Aged_down	0.0080149	0.0270255	-0.000723046	0.00401551	-0.0548775	0.121	0.15	0.0270255	-0.000723046	0.165	0.128
Eif2ak4	1	1_Aged_down	0.0299231	0.193286	-0.000704239	0.0150752	-0.0281279	0.041	0.057	0.193286	-0.000704239	0.046	0.035
Mynn	1	1_Aged_down	3.11113e-07	0.0225936	-0.000702319	1.55557e-07	-0.108636	0.153	0.21	0.0225936	-0.000702319	0.149	0.113
Cebpa	1	1_Aged_down	0.00678908	0.583353	-0.00069838	0.00340032	-0.0220259	0.01	0.021	0.583353	-0.00069838	0.001	0.002
Gm26542	1	1_Aged_down	0.00634031	0.451388	-0.000637612	0.0031752	-0.016763	0.007	0.017	0.451388	-0.000637612	0.008	0.006
Spp1	1	1_Aged_down	5.4172e-08	0.907951	-0.000620013	2.7086e-08	-0.813878	0.003	0.023	0.907951	-0.000620013	0.003	0.003
Trp53	1	1_Aged_down	2.26974e-12	0.719053	-0.000614738	1.13487e-12	-0.158028	0.635	0.69	0.719053	-0.000614738	0.75	0.671
Pif1	1	1_Aged_down	0.000440141	0.509962	-0.000589075	0.000220095	-0.0156423	0.001	0.009	0.509962	-0.000589075	0	0.001
Ccbl2	1	1_Aged_down	0.00393458	0.984791	-0.000574849	0.984791	-0.000574849	0.057	0.056	0.00196923	-0.0663356	0.056	0.083
Gstk1	1	1_Aged_down	0.025992	0.232746	-0.000561662	0.232746	-0.030523	0.096	0.105	0.0130816	-0.000561662	0.161	0.121
B3gnt7	1	1_Aged_down	0.0118546	0.998069	-0.000548852	0.998069	-0.000548852	0.005	0.005	0.00594497	-0.0178266	0.004	0.013
Hist2h2aa1	1	1_Aged_down	0.00336627	0.971694	-0.000546662	0.971694	-0.000546662	0.005	0.005	0.00168455	-0.00856537	0	0.004
Sp3os	1	1_Aged_down	5.58065e-05	0.0879984	-0.000540839	2.79036e-05	-0.0796428	0.139	0.184	0.0879984	-0.000540839	0.17	0.139
Gcsam	1	1_Aged_down	0.0183713	0.509962	-0.000534646	0.00922824	-0.00729111	0	0.003	0.509962	-0.000534646	0	0.001
Tspo2	1	1_Aged_down	0.035782	0.865539	-0.000527404	0.018054	-0.011849	0.006	0.013	0.865539	-0.000527404	0.001	0.001
Spc24	1	1_Aged_down	0.0223668	0.359883	-0.000466376	0.0112466	-0.0453657	0.042	0.058	0.359883	-0.000466376	0.027	0.022
Cacna2d2	1	1_Aged_down	0.0435635	0.929522	-0.000439133	0.0220243	-0.01143	0.006	0.013	0.929522	-0.000439133	0.011	0.011
Trpm2	1	1_Aged_down	0.00644683	0.246587	-0.000399526	0.246587	-0.000399526	0	0.002	0.00322863	-0.00522453	0	0.005
Kmt2e	1	1_Aged_down	0.0489081	0.141429	-0.000396295	0.0247606	-0.0537279	0.462	0.482	0.141429	-0.000396295	0.55	0.469
Gm28557	1	1_Aged_down	0.00849746	0.0790325	-0.000350592	0.00425779	-0.0252008	0.019	0.033	0.0790325	-0.000350592	0.05	0.035
Spag5	1	1_Aged_down	0.000187413	0.865047	-0.000345989	9.37111e-05	-0.0216154	0.003	0.015	0.865047	-0.000345989	0.001	0.001
Tfdp1	1	1_Aged_down	0.0123843	0.435565	-0.000340626	0.00621142	-0.0126443	0.004	0.011	0.435565	-0.000340626	0.004	0.002
Gm6938	1	1_Aged_down	0.0130301	0.79282	-0.00029637	0.79282	-0.00029637	0.002	0.002	0.0065364	-0.00631155	0	0.003
B4galnt1	1	1_Aged_down	0.0296373	0.0456919	-0.000295273	0.0456919	-0.0449677	0.12	0.138	0.0149301	-0.000295273	0.143	0.105
D930048G16Rik	1	1_Aged_down	0.0101898	0.659992	-0.000250936	0.00510797	-0.0391198	0.041	0.059	0.659992	-0.000250936	0.015	0.013
Sntb1	1	1_Aged_down	0.0477918	0.865047	-0.000246543	0.0241884	-0.00476104	0	0.003	0.865047	-0.000246543	0.001	0.001
Fam132a	1	1_Aged_down	0.000513799	0.164681	-0.000217435	0.000256932	-0.0807143	0.259	0.301	0.164681	-0.000217435	0.348	0.297
Nkx6-3	1	1_Aged_down	0.0130301	0.933355	-0.000170955	0.933355	-0.000170955	0.002	0.002	0.0065364	-0.00513936	0	0.003
Ubap2l	1	1_Aged_down	0.00366823	0.944278	-9.84908e-05	0.944278	-0.00562978	0.451	0.437	0.0018358	-9.84908e-05	0.436	0.336
Casp8ap2	1	1_Aged_down	0.000575966	0.0617551	-8.43696e-05	0.000288024	-0.0630962	0.084	0.116	0.0617551	-8.43696e-05	0.135	0.107
Gm29590	1	1_Aged_down	0.0477918	0.865047	-3.0035e-05	0.0241884	-0.00490468	0	0.003	0.865047	-3.0035e-05	0.001	0.001
Ptpn4	1	1_Aged_up	3.87556e-05	0.260009	2.49807e-06	1.9378e-05	0.0411345	0.06	0.033	0.260009	2.49807e-06	0.026	0.02
Dll4	1	1_Aged_up	2.6445e-08	0.27076	2.74901e-05	1.32225e-08	0.0354979	0.027	0.006	0.27076	2.74901e-05	0.007	0.004
Ankrd35	1	1_Aged_up	0.0289953	0.910466	3.88114e-05	0.910466	3.88114e-05	0.006	0.007	0.0146043	0.0137993	0.029	0.015
Psmd9	1	1_Aged_up	0.000662482	0.721405	4.0588e-05	0.721405	4.0588e-05	0.263	0.265	0.000331296	0.0251467	0.373	0.275
Mybpc3	1	1_Aged_up	0.0153656	0.809907	4.49798e-05	0.00771252	0.00623857	0.003	0	0.809907	4.49798e-05	0.002	0.002
Gm14033	1	1_Aged_up	4.94551e-05	0.809781	5.57198e-05	2.47278e-05	0.0128252	0.007	0	0.809781	5.57198e-05	0.002	0.002
Coa4	1	1_Aged_up	0.024483	0.969641	5.57985e-05	0.969641	5.57985e-05	0.087	0.087	0.0123174	0.00636127	0.159	0.119
Zbtb46	1	1_Aged_up	0.00112484	0.510383	6.00632e-05	0.000562581	0.0221274	0.021	0.009	0.510383	6.00632e-05	0.002	0.001
Gm7967	1	1_Aged_up	5.20218e-06	0.0390832	7.25101e-05	2.60109e-06	0.0502837	0.053	0.026	0.0390832	7.25101e-05	0.053	0.035
Gpc3	1	1_Aged_up	0.0171994	0.537661	7.85834e-05	0.008637	0.0101633	0.007	0.002	0.537661	7.85834e-05	0.003	0.002
Csl	1	1_Aged_up	0.00798205	0.865047	8.67117e-05	0.00399902	0.00622701	0.003	0	0.865047	8.67117e-05	0.001	0.001
Gm26852	1	1_Aged_up	0.00742154	0.510383	8.72906e-05	0.00371768	0.00832983	0.007	0.002	0.510383	8.72906e-05	0.002	0.001
Ppp4r4	1	1_Aged_up	1.58101e-08	0.240093	9.08629e-05	7.90505e-09	0.0333039	0.014	0	0.240093	9.08629e-05	0.003	0.001
Exog	1	1_Aged_up	0.00566134	0.284059	9.27214e-05	0.284059	9.27214e-05	0.05	0.043	0.00283469	0.0229625	0.039	0.019
H2-M3	1	1_Aged_up	0.0332366	0.0642457	9.71405e-05	0.0167587	0.0448731	0.215	0.184	0.0642457	9.71405e-05	0.275	0.226
Filip1	1	1_Aged_up	0.00815152	0.87128	0.000117087	0.0040841	0.00723601	0.009	0.003	0.87128	0.000117087	0.006	0.006
Aff1	1	1_Aged_up	0.0197564	0.166815	0.000120873	0.0099275	0.0421542	0.053	0.037	0.166815	0.000120873	0.035	0.026
Zswim4	1	1_Aged_up	3.76642e-05	0.184302	0.000122721	1.88323e-05	0.0394089	0.041	0.019	0.184302	0.000122721	0.031	0.023
Msto1	1	1_Aged_up	0.00350702	0.576082	0.000129697	0.576082	0.000129697	0.141	0.132	0.00175505	0.0262333	0.149	0.104
Rbpj	1	1_Aged_up	0.0238345	0.0225533	0.000148397	0.0119891	0.0389778	0.134	0.108	0.0225533	0.000148397	0.102	0.074
Pou6f1	1	1_Aged_up	0.00223058	0.485147	0.000154455	0.00111591	0.0243708	0.02	0.008	0.485147	0.000154455	0.012	0.009
Tepp	1	1_Aged_up	0.0127726	0.176908	0.000160957	0.00640683	0.0166348	0.014	0.006	0.176908	0.000160957	0.011	0.006
Eps8	1	1_Aged_up	9.37925e-08	0.00918923	0.00016756	4.68962e-08	0.0794664	0.124	0.074	0.00918923	0.00016756	0.073	0.047
Rnf150	1	1_Aged_up	9.26367e-05	0.467048	0.000172033	0.467048	0.000172033	0.03	0.026	4.63194e-05	0.0355909	0.049	0.019
Npas2	1	1_Aged_up	0.000392431	0.734317	0.000172052	0.000196235	0.0139691	0.011	0.002	0.734317	0.000172052	0.005	0.004
5730507C01Rik	1	1_Aged_up	0.00240638	0.510383	0.000174145	0.00120391	0.0132501	0.008	0.002	0.510383	0.000174145	0.002	0.001
Gm17103	1	1_Aged_up	4.94551e-05	0.986592	0.000176264	2.47278e-05	0.0120229	0.007	0	0.986592	0.000176264	0.002	0.002
Ints12	1	1_Aged_up	0.0422251	0.0309058	0.000176554	0.0309058	0.0192921	0.091	0.072	0.0213403	0.000176554	0.094	0.067
Gatad2a	1	1_Aged_up	0.0295732	0.184517	0.000204362	0.0148975	0.0342243	0.138	0.113	0.184517	0.000204362	0.083	0.068
Tmem97	1	1_Aged_up	0.0349658	0.854397	0.000212269	0.854397	0.000212269	0.109	0.11	0.0176385	0.0177317	0.129	0.096
Lmf2	1	1_Aged_up	0.0208605	0.970393	0.000225307	0.970393	0.000225307	0.089	0.088	0.0104852	0.00810459	0.089	0.061
Pnpt1	1	1_Aged_up	0.0016473	0.142204	0.000230702	0.000823988	0.039534	0.106	0.076	0.142204	0.000230702	0.049	0.037
Sufu	1	1_Aged_up	0.0250203	0.667322	0.000231745	0.667322	0.000231745	0.071	0.067	0.0125894	0.0096458	0.055	0.034
Glipr1l1	1	1_Aged_up	1.38729e-10	0.15561	0.000261434	6.93645e-11	0.0461443	0.03	0.005	0.15561	0.000261434	0.028	0.02
Gtf2f2	1	1_Aged_up	0.0349428	0.0995779	0.000273883	0.0995779	0.020257	0.146	0.127	0.0176267	0.000273883	0.176	0.135
Ccdc159	1	1_Aged_up	0.000990345	0.540528	0.000276449	0.000495295	0.0136294	0.011	0.003	0.540528	0.000276449	0.004	0.003
Polr2h	1	1_Aged_up	0.00684461	0.850566	0.000282874	0.850566	0.000282874	0.392	0.394	0.00342818	0.0346053	0.502	0.404
5730522E02Rik	1	1_Aged_up	0.00798205	0.865137	0.00028519	0.00399902	0.00725543	0.003	0	0.865137	0.00028519	0.001	0.001
Gm16008	1	1_Aged_up	0.00276287	0.768774	0.000289171	0.00138239	0.0125694	0.007	0.001	0.768774	0.000289171	0.004	0.003
Gpt2	1	1_Aged_up	0.00180074	0.56101	0.000297833	0.000900774	0.0249271	0.024	0.011	0.56101	0.000297833	0.01	0.008
Gabra2	1	1_Aged_up	0.000325514	0.662272	0.000299266	0.00016277	0.0090011	0.006	0	0.662272	0.000299266	0.002	0.001
9030617O03Rik	1	1_Aged_up	0.00767194	0.250091	0.000302865	0.00384336	0.0191297	0.025	0.013	0.250091	0.000302865	0.011	0.007
Gm9008	1	1_Aged_up	3.05328e-05	0.395201	0.000316522	1.52665e-05	0.0272379	0.017	0.004	0.395201	0.000316522	0.002	0.001
Gm10687	1	1_Aged_up	7.61841e-05	0.986214	0.00033168	3.80928e-05	0.0189885	0.011	0.002	0.986214	0.00033168	0.002	0.002
Gm26531	1	1_Aged_up	0.000231486	0.450439	0.000343276	0.00011575	0.0121498	0.007	0	0.450439	0.000343276	0.005	0.003
Fbf1	1	1_Aged_up	5.4139e-05	0.0531517	0.000353218	2.70699e-05	0.0460794	0.062	0.035	0.0531517	0.000353218	0.042	0.028
Clca3a2	1	1_Aged_up	0.00115715	0.660875	0.000355685	0.000578743	0.00831689	0.005	0	0.660875	0.000355685	0.003	0.002
Stab1	1	1_Aged_up	0.00240974	0.864554	0.000357004	0.0012056	0.0101207	0.008	0.002	0.864554	0.000357004	0.001	0.001
Gm3512	1	1_Aged_up	0.0288747	0.865137	0.000357598	0.0145431	0.00819258	0.007	0.002	0.865137	0.000357598	0.001	0.001
Alyref	1	1_Aged_up	2.92975e-07	0.089548	0.000359658	1.46488e-07	0.105302	0.401	0.317	0.089548	0.000359658	0.047	0.033
Hip1	1	1_Aged_up	5.30088e-05	0.976219	0.000366344	0.976219	0.000366344	0.043	0.043	2.65048e-05	0.0430131	0.071	0.033
Ppp1r3f	1	1_Aged_up	0.0276716	0.662272	0.000367692	0.0139328	0.012475	0.01	0.004	0.662272	0.000367692	0.002	0.001
Mipep	1	1_Aged_up	3.22009e-07	0.693813	0.000382054	0.693813	0.000382054	0.064	0.06	1.61005e-07	0.0468698	0.053	0.014
Zfp949	1	1_Aged_up	0.0402243	0.089143	0.000386241	0.0203186	0.0298701	0.081	0.063	0.089143	0.000386241	0.088	0.069
Atg2a	1	1_Aged_up	0.0414394	0.158761	0.000389584	0.158761	0.0258427	0.094	0.082	0.0209389	0.000389584	0.098	0.071
Fpgs	1	1_Aged_up	6.07463e-05	0.922511	0.000395379	0.922511	0.000395379	0.093	0.092	3.03736e-05	0.0465049	0.123	0.072
Gm26853	1	1_Aged_up	0.00144103	0.154405	0.000405207	0.000720776	0.0383749	0.056	0.035	0.154405	0.000405207	0.045	0.033
Slc22a5	1	1_Aged_up	1.87689e-07	0.734317	0.000408393	9.38446e-08	0.0325801	0.024	0.005	0.734317	0.000408393	0.005	0.004
Cep83os	1	1_Aged_up	1.8249e-05	0.225934	0.000423375	9.12455e-06	0.0565189	0.073	0.042	0.225934	0.000423375	0.054	0.043
Wfs1	1	1_Aged_up	0.00178704	0.568414	0.000437727	0.568414	0.000437727	0.012	0.01	0.000893922	0.0173745	0.011	0
Plppr2	1	1_Aged_up	0.00232821	0.372995	0.000439511	0.00116478	0.0127796	0.012	0.004	0.372995	0.000439511	0.005	0.003
Pak3	1	1_Aged_up	0.0041728	0.43512	0.000445694	0.00208858	0.00712759	0.004	0	0.43512	0.000445694	0.004	0.002
Gria2	1	1_Aged_up	0.0153656	0.661866	0.000446684	0.00771252	0.00540547	0.003	0	0.661866	0.000446684	0.002	0.001
Jmjd1c	1	1_Aged_up	9.60629e-13	0.0402426	0.000454338	4.80314e-13	0.163805	0.299	0.204	0.0402426	0.000454338	0.204	0.162
Gm10277	1	1_Aged_up	0.0326125	0.662272	0.000463041	0.0164414	0.00693255	0.004	0.001	0.662272	0.000463041	0.002	0.001
Ccnyl1	1	1_Aged_up	0.0034579	0.229461	0.00047454	0.00173045	0.0154281	0.013	0.005	0.229461	0.00047454	0.005	0.002
BC024978	1	1_Aged_up	0.0350059	0.423121	0.000481971	0.0176589	0.0188925	0.028	0.017	0.423121	0.000481971	0.019	0.015
Gm609	1	1_Aged_up	0.0298103	0.865137	0.000490194	0.0150179	0.00368266	0.002	0	0.865137	0.000490194	0.001	0.001
Ankrd13c	1	1_Aged_up	0.00764386	0.222621	0.000491192	0.00382926	0.0353242	0.099	0.074	0.222621	0.000491192	0.031	0.024
Edem1	1	1_Aged_up	0.0374332	0.185627	0.000498864	0.0188951	0.0265383	0.056	0.041	0.185627	0.000498864	0.033	0.025
Noxo1	1	1_Aged_up	0.015064	0.704325	0.000500054	0.00756059	0.0144533	0.01	0.004	0.704325	0.000500054	0.006	0.005
Herc4	1	1_Aged_up	0.0108358	0.0735291	0.000502314	0.00543263	0.0413416	0.114	0.088	0.0735291	0.000502314	0.05	0.035
Cep104	1	1_Aged_up	0.00841577	0.453984	0.000508433	0.453984	0.000508433	0.043	0.038	0.00421678	0.0140043	0.045	0.024
Lnx1	1	1_Aged_up	0.0361161	0.907352	0.000529083	0.0182241	0.0101644	0.007	0.003	0.907352	0.000529083	0.003	0.003
Sepn1	1	1_Aged_up	1.44373e-08	0.0231606	0.000536348	7.21865e-09	0.0993022	0.199	0.132	0.0231606	0.000536348	0.065	0.043
Slc1a6	1	1_Aged_up	0.00435949	0.772284	0.000559812	0.772284	0.000559812	0.003	0.003	0.00218213	0.0148388	0.009	0
Amacr	1	1_Aged_up	0.000263446	0.545128	0.000564716	0.545128	0.000564716	0.058	0.054	0.000131732	0.0395117	0.088	0.049
9230111E07Rik	1	1_Aged_up	9.70339e-05	0.251882	0.000573678	4.85181e-05	0.0238395	0.026	0.01	0.251882	0.000573678	0.018	0.013
Hspd1	1	1_Aged_up	0.0200374	0.537673	0.000577819	0.537673	0.000577819	0.641	0.613	0.0100694	0.0295223	0.67	0.56
Gm16380	1	1_Aged_up	0.000300755	0.768498	0.000584286	0.000150389	0.0213091	0.014	0.004	0.768498	0.000584286	0.004	0.003
Rnf125	1	1_Aged_up	2.41686e-05	0.00701886	0.000587377	1.20844e-05	0.0775622	0.182	0.134	0.00701886	0.000587377	0.24	0.183
Commd3	1	1_Aged_up	0.0472718	0.900061	0.000589944	0.900061	0.000589944	0.475	0.455	0.023922	0.0220044	0.552	0.451
Fmnl2	1	1_Aged_up	2.5725e-07	0.302025	0.000591929	1.28625e-07	0.065055	0.066	0.032	0.302025	0.000591929	0.033	0.027
Trim39	1	1_Aged_up	0.00956892	0.0998005	0.000632483	0.00479596	0.0329687	0.073	0.052	0.0998005	0.000632483	0.035	0.024
Zc2hc1a	1	1_Aged_up	0.012194	0.442393	0.000634042	0.442393	0.000634042	0.117	0.107	0.0061157	0.00600392	0.142	0.101
Npnt	1	1_Aged_up	6.1911e-05	0.66027	0.000634647	3.0956e-05	0.0200347	0.013	0.003	0.66027	0.000634647	0.003	0.002
Jade2	1	1_Aged_up	0.00326079	0.0373347	0.000635084	0.00163172	0.0501203	0.089	0.064	0.0373347	0.000635084	0.081	0.058
Gm6712	1	1_Aged_up	0.00794671	0.5461	0.000635391	0.00398128	0.0183202	0.016	0.007	0.5461	0.000635391	0.011	0.009
Ncln	1	1_Aged_up	0.00064181	0.0241217	0.000636129	0.000320957	0.0492036	0.127	0.091	0.0241217	0.000636129	0.084	0.059
Gm3696	1	1_Aged_up	0.0354186	0.536877	0.000659901	0.0178689	0.0081223	0.003	0	0.536877	0.000659901	0.003	0.002
Bcl6	1	1_Aged_up	0.00139376	0.45005	0.000661107	0.000697121	0.0146385	0.014	0.005	0.45005	0.000661107	0.005	0.003
Tex2	1	1_Aged_up	0.000224518	0.275704	0.000675301	0.000112266	0.0417629	0.077	0.049	0.275704	0.000675301	0.028	0.022
Uck2	1	1_Aged_up	5.1582e-11	0.840578	0.000692889	0.840578	0.000692889	0.123	0.119	2.5791e-11	0.0873554	0.165	0.075
Wdr54	1	1_Aged_up	0.0293709	0.123307	0.000693577	0.0147949	0.0181391	0.02	0.011	0.123307	0.000693577	0.024	0.016
1190002N15Rik	1	1_Aged_up	0.0276664	0.84935	0.000694227	0.84935	0.000694227	0.029	0.03	0.0139302	0.0116699	0.018	0.007
Inppl1	1	1_Aged_up	0.0380587	0.345746	0.000700048	0.0192139	0.0224947	0.042	0.028	0.345746	0.000700048	0.025	0.02
Nphp1	1	1_Aged_up	1.9176e-07	0.6573	0.000738407	0.6573	0.000738407	0.072	0.068	9.58801e-08	0.0566569	0.068	0.023
Tbc1d10b	1	1_Aged_up	0.0016928	0.364388	0.000760656	0.364388	0.000760656	0.112	0.101	0.000846761	0.0218069	0.053	0.027
Atg2b	1	1_Aged_up	0.00987286	0.23075	0.000766608	0.00494868	0.0428632	0.057	0.039	0.23075	0.000766608	0.043	0.033
Me3	1	1_Aged_up	0.00115715	0.395201	0.00082	0.000578743	0.00908353	0.005	0	0.395201	0.00082	0.002	0.001
Poldip2	1	1_Aged_up	5.72311e-06	0.883901	0.000821384	0.883901	0.000821384	0.361	0.354	2.86156e-06	0.0889519	0.424	0.311
Nudt22	1	1_Aged_up	0.0131141	0.659133	0.000838651	0.659133	0.000838651	0.105	0.1	0.00657868	0.0121569	0.131	0.093
Hist1h2al	1	1_Aged_up	2.01419e-16	0.218393	0.000850198	1.00709e-16	0.064125	0.051	0.009	0.218393	0.000850198	0.013	0.008
Celsr1	1	1_Aged_up	0.00301094	0.485346	0.000856436	0.485346	0.000856436	0.028	0.025	0.00150661	0.0189373	0.042	0.02
Mettl7a3	1	1_Aged_up	0.00219272	0.307429	0.000857208	0.00109696	0.00831016	0.004	0	0.307429	0.000857208	0.003	0.001
Med12	1	1_Aged_up	0.0272108	0.0299036	0.000861303	0.0299036	0.0378693	0.074	0.058	0.0136992	0.000861303	0.088	0.06
A230050P20Rik	1	1_Aged_up	1.35827e-08	0.00610026	0.000864622	6.79133e-09	0.104447	0.252	0.176	0.00610026	0.000864622	0.225	0.169
Fkbp15	1	1_Aged_up	0.0146279	0.911764	0.000867023	0.911764	0.000867023	0.076	0.076	0.00734092	0.0120922	0.08	0.052
Tmem41b	1	1_Aged_up	0.0274288	0.0471135	0.000876751	0.0138097	0.0449571	0.145	0.119	0.0471135	0.000876751	0.123	0.094
Arl5b	1	1_Aged_up	0.0262644	0.642174	0.000878136	0.0132196	0.0223035	0.051	0.036	0.642174	0.000878136	0.024	0.022
Plaur	1	1_Aged_up	0.000362238	0.448488	0.000897043	0.000181136	0.0397273	0.067	0.041	0.448488	0.000897043	0.008	0.006
Erc2	1	1_Aged_up	4.94551e-05	0.367851	0.000931362	2.47278e-05	0.0117917	0.007	0	0.367851	0.000931362	0.001	0
Fam151b	1	1_Aged_up	0.0482808	0.367851	0.000936025	0.024439	0.00711557	0.006	0.002	0.367851	0.000936025	0.001	0
Rab6b	1	1_Aged_up	0.0331058	0.0614797	0.000944123	0.0614797	0.0286057	0.107	0.09	0.0166922	0.000944123	0.088	0.061
C8g	1	1_Aged_up	0.00887944	0.76451	0.000946789	0.76451	0.000946789	0.036	0.034	0.00444962	0.0195311	0.048	0.027
Pmm2	1	1_Aged_up	0.00467614	0.0455587	0.00096326	0.00234081	0.0429125	0.202	0.161	0.0455587	0.00096326	0.168	0.134
Pcdhgb4	1	1_Aged_up	0.038078	0.660572	0.000966752	0.0192238	0.00909584	0.009	0.004	0.660572	0.000966752	0.003	0.002
Tmed9	1	1_Aged_up	0.000623515	0.557331	0.000971051	0.557331	0.000971051	0.718	0.723	0.000311806	0.0670523	0.847	0.746
Cpeb2	1	1_Aged_up	5.51334e-05	0.536354	0.000992247	2.75671e-05	0.027801	0.021	0.007	0.536354	0.000992247	0.003	0.002
1700008O03Rik	1	1_Aged_up	0.00217763	0.983196	0.000993743	0.983196	0.000993743	0.017	0.017	0.00108941	0.0249879	0.028	0.01
Myo9b	1	1_Aged_up	0.0199303	0.0595953	0.000995329	0.0100153	0.0344887	0.089	0.068	0.0595953	0.000995329	0.075	0.055
Man2a2	1	1_Aged_up	2.56403e-17	0.0273421	0.000996906	1.28201e-17	0.155846	0.182	0.094	0.0273421	0.000996906	0.107	0.079
Rab39b	1	1_Aged_up	0.00424621	0.455696	0.000997141	0.455696	0.000997141	0.014	0.011	0.00212536	0.0179731	0.024	0.008
Zfp574	1	1_Aged_up	0.012086	0.758823	0.000997324	0.758823	0.000997324	0.07	0.067	0.00606139	0.013595	0.064	0.039
Tcaf1	1	1_Aged_up	0.0161182	0.15961	0.000997593	0.00809185	0.0229929	0.046	0.031	0.15961	0.000997593	0.039	0.028
Gm43597	1	1_Aged_up	0.021235	0.542621	0.000999311	0.542621	0.000999311	0.006	0.005	0.0106745	0.00989985	0.006	0
Dync1li2	1	1_Aged_up	0.00166802	0.0135601	0.000999617	0.000834359	0.0550034	0.144	0.11	0.0135601	0.000999617	0.097	0.068
RP23-306P12.3	1	1_Aged_up	0.000813405	0.269928	0.00100416	0.000406785	0.008013	0.006	0	0.269928	0.00100416	0.001	0
Gnal	1	1_Aged_up	0.00064254	0.534554	0.00101839	0.000321321	0.0182059	0.013	0.003	0.534554	0.00101839	0.006	0.004
Tap1	1	1_Aged_up	2.61528e-08	0.838037	0.00104667	0.838037	0.00104667	0.295	0.287	1.30764e-08	0.0879118	0.347	0.223
Cfap53	1	1_Aged_up	0.0153656	0.536616	0.00104689	0.00771252	0.00478751	0.003	0	0.536616	0.00104689	0.003	0.002
Nt5dc2	1	1_Aged_up	0.0227801	0.576228	0.00105062	0.576228	0.00105062	0.074	0.069	0.0114557	0.0149476	0.018	0.007
Actr2	1	1_Aged_up	0.048789	0.447829	0.00105113	0.447829	0.00992712	0.321	0.304	0.0246995	0.00105113	0.249	0.196
Klf4	1	1_Aged_up	3.54902e-84	0.382591	0.00106875	1.77451e-84	0.43893	0.186	0.015	0.382591	0.00106875	0.011	0.008
L3hypdh	1	1_Aged_up	0.000965576	0.269369	0.00106933	0.000482905	0.0254569	0.031	0.015	0.269369	0.00106933	0.032	0.025
Dync2li1	1	1_Aged_up	2.20085e-07	0.550547	0.00107146	0.550547	0.00107146	0.13	0.121	1.10043e-07	0.0818905	0.214	0.129
Nhp2	1	1_Aged_up	2.50558e-12	0.740436	0.00109884	0.740436	0.00109884	0.543	0.526	1.25279e-12	0.145306	0.684	0.525
Serpina3i	1	1_Aged_up	2.40242e-05	0.592961	0.00110431	1.20122e-05	0.0192474	0.011	0.001	0.592961	0.00110431	0.008	0.006
Lpgat1	1	1_Aged_up	0.0074842	0.705957	0.00110947	0.705957	0.00110947	0.063	0.06	0.00374913	0.0207885	0.077	0.048
Hs6st2	1	1_Aged_up	0.00115715	0.269928	0.00111081	0.000578743	0.00874373	0.005	0	0.269928	0.00111081	0.001	0
Stard3nl	1	1_Aged_up	0.0106171	0.0187944	0.00111279	0.0187944	0.0376526	0.161	0.134	0.00532274	0.00111279	0.19	0.139
Ppp1r3d	1	1_Aged_up	0.000650009	0.177681	0.00111294	0.000325057	0.0235927	0.04	0.021	0.177681	0.00111294	0.011	0.006
Mapk7	1	1_Aged_up	0.0405931	0.771583	0.00112057	0.771583	0.00112057	0.038	0.04	0.0205068	0.0114873	0.033	0.019
Lhfpl4	1	1_Aged_up	2.02765e-09	0.434676	0.00112454	1.01382e-09	0.0339026	0.022	0.003	0.434676	0.00112454	0.004	0.002
4933438K21Rik	1	1_Aged_up	0.0041728	0.367851	0.00112812	0.00208858	0.00624105	0.004	0	0.367851	0.00112812	0.001	0
Chn1	1	1_Aged_up	9.25027e-05	0.435343	0.0011322	4.62524e-05	0.0131398	0.007	0	0.435343	0.0011322	0.004	0.002
Hnrnpr	1	1_Aged_up	0.000856361	0.75995	0.00113823	0.75995	0.00113823	0.596	0.595	0.000428272	0.0536481	0.573	0.454
Cdc34b	1	1_Aged_up	2.64824e-05	0.269928	0.00114641	1.32413e-05	0.0128811	0.008	0	0.269928	0.00114641	0.001	0
Katnal2	1	1_Aged_up	0.00798205	0.536354	0.00116122	0.00399902	0.00524577	0.003	0	0.536354	0.00116122	0.003	0.002
Gm16028	1	1_Aged_up	0.0041728	0.351779	0.00118228	0.00208858	0.00738998	0.004	0	0.351779	0.00118228	0.004	0.002
Nbeal1	1	1_Aged_up	0.00453176	0.0713191	0.00118335	0.00226845	0.0489604	0.112	0.084	0.0713191	0.00118335	0.114	0.09
Cnpy2	1	1_Aged_up	8.26608e-05	0.569434	0.00119358	0.569434	0.00119358	0.561	0.578	4.13313e-05	0.0777417	0.75	0.629
Sp110	1	1_Aged_up	4.80909e-14	0.034418	0.00120966	2.40454e-14	0.15348	0.333	0.227	0.034418	0.00120966	0.378	0.309
Cntn1	1	1_Aged_up	5.41732e-08	0.372659	0.00122442	2.70866e-08	0.0224925	0.013	0	0.372659	0.00122442	0.005	0.003
Mib1	1	1_Aged_up	1.29541e-13	0.0224361	0.00123671	6.47705e-14	0.119124	0.145	0.075	0.0224361	0.00123671	0.088	0.062
Zfp580	1	1_Aged_up	1.05603e-10	0.869097	0.0012441	0.869097	0.0012441	0.099	0.097	5.28015e-11	0.0859739	0.132	0.053
Sp1	1	1_Aged_up	0.000112652	0.0312597	0.00125795	5.63276e-05	0.0561879	0.11	0.074	0.0312597	0.00125795	0.074	0.052
Ptprd	1	1_Aged_up	0.0482148	0.659665	0.00127607	0.0244052	0.00509516	0.005	0.001	0.659665	0.00127607	0.003	0.002
Hagh	1	1_Aged_up	0.000177093	0.577071	0.00128087	0.577071	0.00128087	0.14	0.132	8.85506e-05	0.0457269	0.193	0.129
B830012L14Rik	1	1_Aged_up	0.00798205	0.202599	0.00128211	0.00399902	0.00549166	0.003	0	0.202599	0.00128211	0.002	0
Igfbp7	1	1_Aged_up	1.64206e-07	0.269928	0.00128703	8.2103e-08	0.0138925	0.021	0.004	0.269928	0.00128703	0.001	0
Gm29994	1	1_Aged_up	0.021235	0.558297	0.00131259	0.558297	0.00131259	0.002	0.002	0.0106745	0.00845949	0.006	0
Gm8994	1	1_Aged_up	4.02138e-05	0.188135	0.00131363	2.01071e-05	0.0185987	0.013	0.002	0.188135	0.00131363	0.004	0.001
Hivep3	1	1_Aged_up	2.41352e-10	0.777125	0.00132748	0.777125	0.00132748	0.146	0.141	1.20676e-10	0.0794436	0.204	0.103
Apol8	1	1_Aged_up	0.0336317	0.36836	0.00133283	0.36836	0.00133283	0.003	0.002	0.0169597	0.00842019	0.006	0
Slc25a46	1	1_Aged_up	0.030794	0.103215	0.00133363	0.0155174	0.0360077	0.178	0.147	0.103215	0.00133363	0.059	0.044
Ccl25	1	1_Aged_up	0.000752498	0.933543	0.00133556	0.933543	0.00133556	0.063	0.062	0.00037632	0.0240498	0.117	0.074
Gltp	1	1_Aged_up	0.0023638	0.894232	0.00133639	0.894232	0.00133639	0.636	0.63	0.0011826	0.0648569	0.666	0.55
Txnl4b	1	1_Aged_up	1.20843e-07	0.205645	0.00133868	6.04215e-08	0.0526364	0.055	0.023	0.205645	0.00133868	0.029	0.022
Ankhd1	1	1_Aged_up	0.00016724	0.748383	0.00134349	0.748383	0.00134349	0.19	0.185	8.36237e-05	0.0327213	0.165	0.107
Rgmb	1	1_Aged_up	0.000277775	0.449274	0.00134353	0.000138897	0.023639	0.026	0.011	0.449274	0.00134353	0.005	0.003
Fn3krp	1	1_Aged_up	0.0259322	0.652195	0.00135191	0.0130513	0.0193413	0.027	0.016	0.652195	0.00135191	0.008	0.007
Mc1r	1	1_Aged_up	0.00161182	0.808065	0.00135546	0.000806233	0.0117463	0.007	0.001	0.808065	0.00135546	0.002	0.002
Fam46b	1	1_Aged_up	0.0298103	0.269928	0.00136886	0.0150179	0.00365995	0.002	0	0.269928	0.00136886	0.001	0
Gbp2	1	1_Aged_up	6.98686e-14	0.0266839	0.00138118	3.49343e-14	0.16499	0.318	0.217	0.0266839	0.00138118	0.279	0.222
Tex15	1	1_Aged_up	0.018053	0.43512	0.00138616	0.00906761	0.00448079	0.005	0.001	0.43512	0.00138616	0.004	0.002
Zdhhc17	1	1_Aged_up	8.11466e-07	0.0785681	0.00141138	4.05733e-07	0.0759022	0.103	0.061	0.0785681	0.00141138	0.073	0.055
Gm27029	1	1_Aged_up	0.00288253	0.335179	0.00141147	0.00144231	0.0140296	0.013	0.004	0.335179	0.00141147	0.012	0.008
Aifm2	1	1_Aged_up	0.0319509	0.0541509	0.00141623	0.0541509	0.0152263	0.051	0.039	0.0161051	0.00141623	0.045	0.027
Ttc9	1	1_Aged_up	0.000173339	0.202599	0.00141959	8.66733e-05	0.009364	0.006	0	0.202599	0.00141959	0.002	0
Hes7	1	1_Aged_up	0.0107271	0.722959	0.00142964	0.722959	0.00142964	0.004	0.004	0.00537802	0.0102626	0.008	0
Gm26721	1	1_Aged_up	0.0298103	0.536093	0.00143493	0.0150179	0.00494362	0.002	0	0.536093	0.00143493	0.003	0.002
Prdm9	1	1_Aged_up	0.00356358	0.515467	0.00143718	0.00178338	0.0203778	0.015	0.006	0.515467	0.00143718	0.008	0.006
Atxn7l3	1	1_Aged_up	0.00129404	0.814259	0.00144486	0.814259	0.00144486	0.057	0.059	0.000647228	0.0237002	0.062	0.032
E130102H24Rik	1	1_Aged_up	0.0270604	0.0225257	0.00144529	0.013623	0.0225941	0.051	0.036	0.0225257	0.00144529	0.09	0.064
Nlrx1	1	1_Aged_up	0.00226092	0.419777	0.00145726	0.0011311	0.0249701	0.031	0.016	0.419777	0.00145726	0.013	0.01
Serp2	1	1_Aged_up	0.021235	0.562247	0.00146171	0.562247	0.00146171	0.003	0.003	0.0106745	0.00847397	0.006	0
Best1	1	1_Aged_up	0.0279215	0.44504	0.00146581	0.44504	0.00146581	0.015	0.012	0.0140596	0.0118358	0.018	0.007
Spata33	1	1_Aged_up	0.042393	0.0596671	0.00147473	0.0596671	0.00147473	0.001	0	0.0214261	0.00886481	0.005	0
Mon1b	1	1_Aged_up	0.000167651	0.112388	0.00148548	8.38292e-05	0.0405757	0.058	0.033	0.112388	0.00148548	0.033	0.023
Borcs8	1	1_Aged_up	0.00294537	0.721499	0.00149274	0.721499	0.00149274	0.201	0.192	0.00147377	0.00810073	0.295	0.215
Tas1r1	1	1_Aged_up	0.00310389	0.043881	0.00149525	0.00155315	0.0384593	0.057	0.037	0.043881	0.00149525	0.058	0.04
Gm9833	1	1_Aged_up	0.0298103	0.269928	0.0014994	0.0150179	0.00433077	0.002	0	0.269928	0.0014994	0.001	0
Dact2	1	1_Aged_up	0.00798205	0.202599	0.00150852	0.00399902	0.00512725	0.003	0	0.202599	0.00150852	0.002	0
Capn7	1	1_Aged_up	0.000670263	0.512789	0.00152576	0.512789	0.00152576	0.099	0.092	0.000335187	0.029599	0.054	0.026
Mpv17l2	1	1_Aged_up	5.88375e-12	0.707036	0.00153027	0.707036	0.00153027	0.149	0.143	2.94188e-12	0.0950074	0.196	0.091
Cd300lf	1	1_Aged_up	0.0041728	0.269928	0.00153702	0.00208858	0.00816335	0.004	0	0.269928	0.00153702	0.001	0
Pkia	1	1_Aged_up	9.75277e-08	0.214564	0.00154733	4.87638e-08	0.0607432	0.055	0.024	0.214564	0.00154733	0.035	0.027
Fam110c	1	1_Aged_up	1.00985e-05	0.0210967	0.00154898	5.04925e-06	0.0825745	0.18	0.13	0.0210967	0.00154898	0.13	0.097
Mrpl49	1	1_Aged_up	0.000139987	0.923357	0.00155358	0.923357	0.00155358	0.222	0.217	6.99961e-05	0.0379637	0.251	0.174
Rltpr	1	1_Aged_up	7.09447e-05	0.0444017	0.00155667	3.5473e-05	0.0498039	0.074	0.044	0.0444017	0.00155667	0.036	0.023
Lxn	1	1_Aged_up	1.2803e-05	0.977783	0.00155959	0.977783	0.00155959	0.301	0.295	6.4015e-06	0.0754593	0.443	0.323
Hoxb1	1	1_Aged_up	0.0153656	0.269928	0.00156373	0.00771252	0.00609816	0.003	0	0.269928	0.00156373	0.001	0
Ndst3	1	1_Aged_up	0.0298103	0.307429	0.00156515	0.0150179	0.0039591	0.002	0	0.307429	0.00156515	0.003	0.001
Csgalnact2	1	1_Aged_up	2.8997e-06	0.0925867	0.00159996	1.44985e-06	0.0719047	0.133	0.086	0.0925867	0.00159996	0.07	0.053
Pcdh10	1	1_Aged_up	0.00798205	0.307429	0.00160588	0.00399902	0.00664636	0.003	0	0.307429	0.00160588	0.003	0.001
Nf1	1	1_Aged_up	0.0099995	0.137335	0.00161693	0.00501231	0.028348	0.066	0.046	0.137335	0.00161693	0.032	0.023
Gpr143	1	1_Aged_up	0.042393	0.811838	0.00163024	0.811838	0.00163024	0.002	0.002	0.0214261	0.00837052	0.005	0
Senp1	1	1_Aged_up	0.00136979	0.85746	0.00163352	0.85746	0.00163352	0.094	0.092	0.00068513	0.0264857	0.095	0.058
Lekr1	1	1_Aged_up	0.0414761	0.750913	0.00163357	0.750913	0.00163357	0.033	0.031	0.0209576	0.0088968	0.045	0.028
Aqp9	1	1_Aged_up	0.0234075	0.0609473	0.00163405	0.0117731	0.0359575	0.103	0.08	0.0609473	0.00163405	0.092	0.07
Acd	1	1_Aged_up	0.0208673	0.378101	0.00164338	0.378101	0.00328677	0.212	0.195	0.0104887	0.00164338	0.286	0.219
Tmigd3	1	1_Aged_up	0.0298103	0.283695	0.00164364	0.0150179	0.00438154	0.002	0	0.283695	0.00164364	0.004	0.002
D030056L22Rik	1	1_Aged_up	5.9478e-40	0.852595	0.00165078	0.852595	0.00165078	0.229	0.223	2.9739e-40	0.253773	0.236	0.043
Gm43579	1	1_Aged_up	0.00296248	0.202599	0.0016614	0.00148234	0.0133807	0.011	0.003	0.202599	0.0016614	0.002	0
Rilpl1	1	1_Aged_up	1.93714e-05	0.62169	0.00166452	0.62169	0.00166452	0.087	0.082	9.68576e-06	0.0391533	0.107	0.056
Tpp2	1	1_Aged_up	0.0233851	0.192402	0.00167619	0.192402	0.0109993	0.168	0.15	0.0117617	0.00167619	0.127	0.092
Gatsl3	1	1_Aged_up	9.38629e-05	0.438888	0.00167835	0.438888	0.00167835	0.088	0.08	4.69325e-05	0.0401389	0.147	0.091
Bag3	1	1_Aged_up	0.000184971	0.342064	0.00168269	0.342064	0.00168269	0.062	0.054	9.24897e-05	0.0351652	0.068	0.033
Lrriq3	1	1_Aged_up	0.000386258	0.385748	0.00168404	0.000193147	0.016782	0.013	0.003	0.385748	0.00168404	0.01	0.007
Snx33	1	1_Aged_up	0.0309464	0.19166	0.00168507	0.19166	0.00168507	0.048	0.04	0.0155948	0.011004	0.034	0.019
Mcmdc2	1	1_Aged_up	3.6473e-06	0.65288	0.0016877	1.82365e-06	0.0255023	0.022	0.005	0.65288	0.0016877	0.008	0.007
Tex9	1	1_Aged_up	0.000140102	0.535782	0.00168985	0.535782	0.00168985	0.051	0.046	7.00534e-05	0.0420818	0.077	0.039
Dsel	1	1_Aged_up	0.000491046	0.358222	0.00176039	0.000245553	0.0269114	0.029	0.013	0.358222	0.00176039	0.023	0.018
Prss8	1	1_Aged_up	0.0135861	0.924454	0.00176663	0.924454	0.00176663	0.007	0.007	0.00681627	0.015818	0.016	0.005
Ccdc43	1	1_Aged_up	0.00425539	0.569831	0.00177168	0.569831	0.00177168	0.141	0.133	0.00212996	0.0234775	0.105	0.069
Lyrm4	1	1_Aged_up	0.00264184	0.0543512	0.00178653	0.00132179	0.0466666	0.104	0.076	0.0543512	0.00178653	0.087	0.065
Fam131c	1	1_Aged_up	0.0267104	0.384081	0.00180033	0.384081	0.00180033	0.003	0.002	0.0134456	0.00768252	0.006	0
Bloc1s3	1	1_Aged_up	7.06442e-06	0.18309	0.00180655	3.53221e-06	0.0586833	0.078	0.044	0.18309	0.00180655	0.012	0.007
Dmrtc1a	1	1_Aged_up	0.00839939	0.670343	0.00180743	0.670343	0.00180743	0.006	0.005	0.00420855	0.0118946	0.014	0.003
Clasrp	1	1_Aged_up	0.000453027	0.996097	0.00181689	0.996097	0.00181689	0.122	0.121	0.000226539	0.0411302	0.109	0.067
Ssx2ip	1	1_Aged_up	0.000645889	0.137857	0.00181827	0.000322996	0.054681	0.077	0.051	0.137857	0.00181827	0.026	0.018
Copb2	1	1_Aged_up	0.000103307	0.789004	0.0018285	0.789004	0.0018285	0.275	0.267	5.16547e-05	0.0440816	0.246	0.169
Egln2	1	1_Aged_up	0.0018372	0.944997	0.00183026	0.944997	0.00183026	0.294	0.286	0.000919021	0.0331195	0.366	0.272
Arhgap5	1	1_Aged_up	0.00824323	0.0967383	0.00183073	0.00413014	0.0494957	0.137	0.109	0.0967383	0.00183073	0.12	0.096
Smurf1	1	1_Aged_up	0.0496342	0.253514	0.00184504	0.0251329	0.0232995	0.031	0.021	0.253514	0.00184504	0.016	0.011
Cpsf7	1	1_Aged_up	0.0324186	0.204459	0.00185749	0.0163428	0.0406275	0.178	0.149	0.204459	0.00185749	0.082	0.068
Epor	1	1_Aged_up	0.00323799	0.605025	0.00186094	0.605025	0.00186094	0.024	0.021	0.00162031	0.024233	0.044	0.022
Exosc1	1	1_Aged_up	4.11684e-05	0.65421	0.0018698	0.65421	0.0018698	0.248	0.237	2.05844e-05	0.0463782	0.355	0.251
Nudt10	1	1_Aged_up	0.000119758	0.285386	0.00187087	5.98806e-05	0.0221324	0.02	0.006	0.285386	0.00187087	0.01	0.006
Jag1	1	1_Aged_up	2.02611e-07	0.119886	0.00187553	1.01306e-07	0.0250153	0.015	0.001	0.119886	0.00187553	0.006	0.002
Ttc25	1	1_Aged_up	0.0477481	0.808751	0.00187977	0.024166	0.00774077	0.005	0.001	0.808751	0.00187977	0.002	0.002
Mettl24	1	1_Aged_up	0.0312902	0.658888	0.00190618	0.658888	0.00190618	0.02	0.018	0.0157694	0.0166249	0.022	0.01
Cyc1	1	1_Aged_up	7.21553e-05	0.710621	0.00190641	0.710621	0.00190641	0.495	0.479	3.60783e-05	0.0700071	0.586	0.453
Ptprj	1	1_Aged_up	0.000766444	0.0644114	0.00191181	0.000383295	0.0575371	0.073	0.048	0.0644114	0.00191181	0.053	0.037
Anapc1	1	1_Aged_up	0.00887782	0.0101372	0.00191284	0.00444881	0.0431556	0.151	0.119	0.0101372	0.00191284	0.13	0.093
B4galt3	1	1_Aged_up	0.0067442	0.980916	0.00191586	0.980916	0.00191586	0.098	0.097	0.00337781	0.0168155	0.092	0.06
Nckap5	1	1_Aged_up	0.0298103	0.202599	0.00193057	0.0150179	0.00354091	0.002	0	0.202599	0.00193057	0.002	0
Grsf1	1	1_Aged_up	0.0010909	0.0553117	0.00194646	0.000545601	0.0543193	0.181	0.141	0.0553117	0.00194646	0.1	0.077
Arnt	1	1_Aged_up	0.0418643	0.648931	0.00195722	0.648931	0.00195722	0.079	0.074	0.0211559	0.0132005	0.055	0.035
Nubpl	1	1_Aged_up	0.00128795	0.730547	0.00196041	0.730547	0.00196041	0.084	0.081	0.000644181	0.0252531	0.136	0.089
Herc1	1	1_Aged_up	0.0276154	0.0189271	0.00197193	0.0139043	0.0523476	0.2	0.17	0.0189271	0.00197193	0.186	0.142
Pygb	1	1_Aged_up	0.0254754	0.108177	0.00199741	0.0128199	0.0377908	0.112	0.089	0.108177	0.00199741	0.054	0.04
Gm21726	1	1_Aged_up	0.0298103	0.269928	0.00200049	0.0150179	0.00404994	0.002	0	0.269928	0.00200049	0.001	0
Rwdd1	1	1_Aged_up	4.08775e-36	0.775991	0.00200498	0.775991	0.00200498	0.416	0.412	2.04387e-36	0.288577	0.585	0.322
Gsto2	1	1_Aged_up	0.0383718	0.508437	0.00201191	0.508437	0.00201191	0.009	0.007	0.0193736	0.0105764	0.022	0.01
Dync1li1	1	1_Aged_up	0.0153096	0.0341862	0.0020138	0.00768434	0.0289156	0.165	0.133	0.0341862	0.0020138	0.124	0.094
Fam78b	1	1_Aged_up	0.00115715	0.202599	0.00202247	0.000578743	0.00875319	0.005	0	0.202599	0.00202247	0.002	0
Gdf15	1	1_Aged_up	0.00870836	0.321303	0.00202458	0.0043637	0.0115773	0.012	0.005	0.321303	0.00202458	0.007	0.004
Abhd8	1	1_Aged_up	1.2922e-10	0.985049	0.00204478	0.985049	0.00204478	0.32	0.314	6.46098e-11	0.113519	0.381	0.241
Zbtb41	1	1_Aged_up	0.0076851	0.405889	0.00205234	0.00384996	0.0214608	0.034	0.02	0.405889	0.00205234	0.021	0.017
Ttll8	1	1_Aged_up	0.000933599	0.522915	0.00206114	0.522915	0.00206114	0.007	0.006	0.000466908	0.0220153	0.02	0.004
Ccl2	1	1_Aged_up	0.0153656	0.269928	0.002062	0.00771252	0.00624213	0.003	0	0.269928	0.002062	0.001	0
Nop2	1	1_Aged_up	0.00385152	0.340506	0.00206633	0.340506	0.00206633	0.149	0.135	0.00192762	0.0276739	0.144	0.1
Sfrp2	1	1_Aged_up	0.0477171	0.434453	0.00208772	0.0241502	0.00889826	0.005	0.001	0.434453	0.00208772	0.004	0.002
Zfp41	1	1_Aged_up	0.0231688	0.255157	0.00208848	0.0116523	0.0202285	0.026	0.015	0.255157	0.00208848	0.006	0.003
Gtpbp10	1	1_Aged_up	0.0401516	0.166188	0.00209755	0.0202815	0.0329198	0.07	0.053	0.166188	0.00209755	0.042	0.031
Xpot	1	1_Aged_up	0.00244044	0.0612003	0.00210874	0.00122097	0.0626194	0.156	0.123	0.0612003	0.00210874	0.095	0.073
Lmbr1	1	1_Aged_up	0.0196741	0.152177	0.0021092	0.00988594	0.0264569	0.049	0.034	0.152177	0.0021092	0.029	0.021
Fam65c	1	1_Aged_up	6.99299e-05	0.253187	0.00211479	3.49656e-05	0.0195772	0.012	0.002	0.253187	0.00211479	0.006	0.003
Mif	1	1_Aged_up	0.0348376	0.154054	0.00211589	0.154054	0.00211589	0.893	0.882	0.0175732	0.0185458	0.951	0.903
Sema6a	1	1_Aged_up	0.000173339	0.1542	0.00211683	8.66733e-05	0.0108476	0.006	0	0.1542	0.00211683	0.002	0
Shc4	1	1_Aged_up	0.0395973	0.147845	0.00212157	0.0199986	0.0104888	0.012	0.005	0.147845	0.00212157	0.004	0.001
Usf3	1	1_Aged_up	0.0418094	0.190791	0.00212642	0.0211279	0.0269117	0.043	0.03	0.190791	0.00212642	0.028	0.02
Dicer1	1	1_Aged_up	0.0199719	0.841729	0.00213058	0.841729	0.00213058	0.092	0.094	0.0100363	0.014838	0.082	0.055
Rspry1	1	1_Aged_up	0.000475866	0.00824604	0.00213549	0.000237961	0.0583692	0.159	0.119	0.00824604	0.00213549	0.148	0.108
Six3	1	1_Aged_up	0.0298103	0.202599	0.00213607	0.0150179	0.00429234	0.002	0	0.202599	0.00213607	0.002	0
Olfr920	1	1_Aged_up	0.0153656	0.30701	0.00213849	0.00771252	0.00438241	0.003	0	0.30701	0.00213849	0.003	0.001
Mrgpra2a	1	1_Aged_up	0.0230261	0.0596671	0.00213892	0.0596671	0.00213892	0.001	0	0.0115801	0.00926412	0.008	0.001
Gm10110	1	1_Aged_up	1.04196e-17	0.321036	0.00213921	5.2098e-18	0.0744623	0.054	0.01	0.321036	0.00213921	0.007	0.004
Tmem126b	1	1_Aged_up	0.0115363	0.0437187	0.00214292	0.00578489	0.0521863	0.174	0.142	0.0437187	0.00214292	0.179	0.141
Dlx4os	1	1_Aged_up	0.0041728	0.239926	0.00214608	0.00208858	0.00627351	0.004	0	0.239926	0.00214608	0.003	0.001
Lox	1	1_Aged_up	0.000173339	0.1542	0.0021485	8.66733e-05	0.00978366	0.006	0	0.1542	0.0021485	0.002	0
Canx	1	1_Aged_up	1.75221e-39	0.0758406	0.00215089	8.76103e-40	0.301321	0.648	0.483	0.0758406	0.00215089	0.442	0.371
Slc5a3	1	1_Aged_up	0.0117853	0.94637	0.00216314	0.94637	0.00216314	0.022	0.023	0.0059101	0.0189996	0.027	0.012
A230087F16Rik	1	1_Aged_up	0.000100325	0.56903	0.00216357	0.56903	0.00216357	0.017	0.015	5.0164e-05	0.0327037	0.049	0.019
Gm14565	1	1_Aged_up	0.000325514	0.394412	0.00216422	0.00016277	0.0118806	0.006	0	0.394412	0.00216422	0.002	0.001
Prom1	1	1_Aged_up	0.0041728	0.202599	0.00217495	0.00208858	0.00603477	0.004	0	0.202599	0.00217495	0.002	0
Map9	1	1_Aged_up	0.00020595	0.440756	0.00217533	0.440756	0.00217533	0.042	0.037	0.00010298	0.0314612	0.069	0.034
Gm26785	1	1_Aged_up	1.22412e-14	0.253925	0.00217637	6.12062e-15	0.054215	0.031	0.002	0.253925	0.00217637	0.006	0.003
Mfap2	1	1_Aged_up	0.0182413	0.0251622	0.00218873	0.00916265	0.0328502	0.097	0.074	0.0251622	0.00218873	0.12	0.09
Gp1bb	1	1_Aged_up	2.87926e-08	0.30701	0.00220461	1.43963e-08	0.0482837	0.047	0.018	0.30701	0.00220461	0.003	0.001
Rrp36	1	1_Aged_up	0.0462749	0.203631	0.00220761	0.203631	0.0112276	0.16	0.144	0.0234115	0.00220761	0.155	0.118
Ptk2	1	1_Aged_up	9.49332e-08	0.107064	0.002208	4.74666e-08	0.044318	0.045	0.017	0.107064	0.002208	0.016	0.009
Tmigd1	1	1_Aged_up	0.00798205	0.1542	0.00220843	0.00399902	0.00681204	0.003	0	0.1542	0.00220843	0.002	0
Polr2f	1	1_Aged_up	0.000263236	0.615036	0.00220871	0.615036	0.00220871	0.591	0.592	0.000131627	0.0714618	0.732	0.619
Klhl8	1	1_Aged_up	0.0123249	0.254366	0.00221247	0.00618157	0.0218796	0.037	0.023	0.254366	0.00221247	0.015	0.01
Ankrd28	1	1_Aged_up	2.67635e-07	0.276499	0.00221737	1.33817e-07	0.0522908	0.05	0.021	0.276499	0.00221737	0.02	0.015
Dio2	1	1_Aged_up	0.00279774	0.541241	0.00221857	0.541241	0.00221857	0.013	0.011	0.00139985	0.0226084	0.023	0.007
Hnrnph2	1	1_Aged_up	7.44316e-31	0.0599824	0.00223416	3.72158e-31	0.259539	0.477	0.318	0.0599824	0.00223416	0.311	0.259
Plod2	1	1_Aged_up	0.0464208	0.170232	0.00224212	0.0234862	0.026361	0.046	0.033	0.170232	0.00224212	0.029	0.021
Wnt5a	1	1_Aged_up	0.00115715	0.202599	0.00226859	0.000578743	0.00781438	0.005	0	0.202599	0.00226859	0.002	0
Mum1l1	1	1_Aged_up	0.0152783	0.441738	0.0022727	0.00766857	0.0164415	0.02	0.01	0.441738	0.0022727	0.01	0.007
RP24-267C3.3	1	1_Aged_up	0.0041728	0.202599	0.00227307	0.00208858	0.0062421	0.004	0	0.202599	0.00227307	0.002	0
Gm12022	1	1_Aged_up	0.0298103	0.1542	0.0022748	0.0150179	0.00394721	0.002	0	0.1542	0.0022748	0.002	0
Elac2	1	1_Aged_up	0.034077	0.686247	0.00228309	0.686247	0.00228309	0.096	0.091	0.0171862	0.00924661	0.069	0.046
Eif4enif1	1	1_Aged_up	0.0214596	0.74803	0.00228586	0.74803	0.00440462	0.129	0.124	0.010788	0.00228586	0.123	0.088
Tlr4	1	1_Aged_up	0.000269438	0.291361	0.00229864	0.000134728	0.0433866	0.069	0.042	0.291361	0.00229864	0.013	0.009
Rps6ka6	1	1_Aged_up	0.000115838	0.539198	0.00229951	5.79207e-05	0.0194846	0.017	0.005	0.539198	0.00229951	0.004	0.003
Srd5a3	1	1_Aged_up	0.0287987	0.851212	0.00231319	0.851212	0.00231319	0.097	0.095	0.0145046	0.00786837	0.115	0.083
Ccno	1	1_Aged_up	0.0041728	0.202599	0.00231765	0.00208858	0.00850843	0.004	0	0.202599	0.00231765	0.002	0
Wnt4	1	1_Aged_up	0.00174818	0.202599	0.00232552	0.000874473	0.0176405	0.013	0.004	0.202599	0.00232552	0.002	0
Fzd5	1	1_Aged_up	0.0499213	0.50907	0.00233886	0.0252802	0.00879084	0.013	0.007	0.50907	0.00233886	0.002	0.001
Ccdc62	1	1_Aged_up	0.00105485	0.194663	0.00234366	0.000527562	0.0248924	0.031	0.015	0.194663	0.00234366	0.025	0.018
Aph1b	1	1_Aged_up	3.36455e-05	0.138308	0.00234742	1.68229e-05	0.0476488	0.053	0.028	0.138308	0.00234742	0.052	0.039
Mtmr3	1	1_Aged_up	0.0178443	0.0575235	0.00234861	0.00896229	0.0455504	0.138	0.111	0.0575235	0.00234861	0.092	0.07
Bcap29	1	1_Aged_up	4.12545e-10	0.0623564	0.00235022	2.06273e-10	0.132805	0.368	0.276	0.0623564	0.00235022	0.37	0.304
Zbtb6	1	1_Aged_up	0.0032039	0.0971752	0.00235045	0.00160324	0.0315828	0.041	0.024	0.0971752	0.00235045	0.029	0.019
Cpeb3	1	1_Aged_up	0.0207161	0.283539	0.00235083	0.0104122	0.00970405	0.009	0.003	0.283539	0.00235083	0.004	0.002
Tmem51os1	1	1_Aged_up	0.0153656	0.0917034	0.00235308	0.00771252	0.00551072	0.003	0	0.0917034	0.00235308	0.003	0
Gm11131	1	1_Aged_up	2.74887e-05	0.177068	0.00235438	1.37444e-05	0.0387444	0.044	0.021	0.177068	0.00235438	0.041	0.031
Gm42518	1	1_Aged_up	0.0298103	0.202599	0.00235571	0.0150179	0.00507546	0.002	0	0.202599	0.00235571	0.002	0
Gnaz	1	1_Aged_up	4.65111e-05	0.223355	0.00235881	0.223355	0.00235881	0.072	0.062	2.32558e-05	0.0416967	0.053	0.021
Crebl2	1	1_Aged_up	3.5327e-05	0.0349246	0.00236398	1.76637e-05	0.0672258	0.112	0.074	0.0349246	0.00236398	0.094	0.07
Tubd1	1	1_Aged_up	0.000944618	0.116802	0.00236964	0.00047242	0.0345262	0.046	0.027	0.116802	0.00236964	0.045	0.032
Casp2	1	1_Aged_up	0.000338788	0.0415829	0.00237731	0.000169408	0.0777318	0.259	0.207	0.0415829	0.00237731	0.091	0.068
Mmrn2	1	1_Aged_up	0.00115715	0.202599	0.00238328	0.000578743	0.00753621	0.005	0	0.202599	0.00238328	0.002	0
Sema3e	1	1_Aged_up	9.25027e-05	0.202599	0.00239336	4.62524e-05	0.01204	0.007	0	0.202599	0.00239336	0.002	0
Pcdhb14	1	1_Aged_up	0.0298103	0.202599	0.00239996	0.0150179	0.0038064	0.002	0	0.202599	0.00239996	0.002	0
Slc16a4	1	1_Aged_up	0.0267104	0.530198	0.00240827	0.530198	0.00240827	0.007	0.005	0.0134456	0.00925455	0.006	0
Elf2	1	1_Aged_up	0.0117839	0.669501	0.00241209	0.669501	0.00241209	0.279	0.268	0.00590944	0.0300397	0.208	0.157
Nod1	1	1_Aged_up	0.0132169	0.274231	0.00241215	0.00663046	0.029714	0.052	0.035	0.274231	0.00241215	0.022	0.016
Lpcat4	1	1_Aged_up	0.000112123	0.447723	0.00241943	5.60628e-05	0.0379309	0.057	0.032	0.447723	0.00241943	0.005	0.003
Cabp7	1	1_Aged_up	0.0478832	0.118496	0.00242418	0.0242353	0.00938418	0.006	0.002	0.118496	0.00242418	0.002	0
Arx	1	1_Aged_up	0.0298103	0.118496	0.00246216	0.0150179	0.00385304	0.002	0	0.118496	0.00246216	0.002	0
Zfp112	1	1_Aged_up	0.0359445	0.106868	0.00248151	0.0181367	0.00928934	0.011	0.005	0.106868	0.00248151	0.016	0.009
Gm16083	1	1_Aged_up	0.0174368	0.381727	0.0024819	0.00875672	0.00999243	0.007	0.002	0.381727	0.0024819	0.006	0.004
Faap20	1	1_Aged_up	0.0112193	0.877423	0.00249607	0.877423	0.00249607	0.396	0.382	0.0056255	0.0336901	0.503	0.405
Lpin3	1	1_Aged_up	0.0298103	0.202599	0.00249655	0.0150179	0.00587625	0.002	0	0.202599	0.00249655	0.002	0
Znhit1	1	1_Aged_up	6.69603e-05	0.0255156	0.00251471	3.34807e-05	0.0852177	0.285	0.231	0.0255156	0.00251471	0.386	0.311
Gm26521	1	1_Aged_up	0.00115715	0.187736	0.00252054	0.000578743	0.00979644	0.005	0	0.187736	0.00252054	0.004	0.001
Slc35f5	1	1_Aged_up	0.0335646	0.937309	0.00252305	0.937309	0.00252305	0.082	0.08	0.0169256	0.0124021	0.044	0.027
Txnl4a	1	1_Aged_up	7.7715e-05	0.828694	0.00252695	0.828694	0.00252695	0.3	0.292	3.88583e-05	0.062089	0.404	0.296
Ptk7	1	1_Aged_up	0.0151499	0.138244	0.00253187	0.00760385	0.0258074	0.087	0.064	0.138244	0.00253187	0.031	0.022
Gm44096	1	1_Aged_up	0.0221692	0.4329	0.0025525	0.0111467	0.00655412	0.006	0.002	0.4329	0.0025525	0.004	0.002
Tmem29	1	1_Aged_up	0.0034748	0.097999	0.00255644	0.00173891	0.0645014	0.174	0.138	0.097999	0.00255644	0.178	0.148
Slc25a13	1	1_Aged_up	0.0490463	0.495771	0.00256383	0.495771	0.00256383	0.098	0.091	0.0248314	0.00282331	0.097	0.071
4930525G20Rik	1	1_Aged_up	0.0298103	0.118496	0.00257591	0.0150179	0.00413429	0.002	0	0.118496	0.00257591	0.002	0
Hoxa1	1	1_Aged_up	0.0153656	0.269928	0.00257625	0.00771252	0.00431713	0.003	0	0.269928	0.00257625	0.001	0
4930430E12Rik	1	1_Aged_up	0.00798205	0.118496	0.00257677	0.00399902	0.0059201	0.003	0	0.118496	0.00257677	0.002	0
Tysnd1	1	1_Aged_up	0.0226887	0.138189	0.00257905	0.0114094	0.0306705	0.154	0.124	0.138189	0.00257905	0.023	0.015
D17Wsu92e	1	1_Aged_up	0.0125225	0.673593	0.00258012	0.673593	0.00258012	0.111	0.106	0.00628099	0.00979498	0.077	0.049
Naaladl2	1	1_Aged_up	0.00115715	0.1542	0.00258595	0.000578743	0.0106917	0.005	0	0.1542	0.00258595	0.002	0
Zfyve21	1	1_Aged_up	4.6119e-07	0.252569	0.00258649	0.252569	0.00258649	0.156	0.14	2.30595e-07	0.0555106	0.242	0.147
Gm13838	1	1_Aged_up	0.0153656	0.1542	0.002591	0.00771252	0.00475304	0.003	0	0.1542	0.002591	0.002	0
Cfap69	1	1_Aged_up	0.0041728	0.202599	0.00259133	0.00208858	0.0070987	0.004	0	0.202599	0.00259133	0.002	0
Ddhd1	1	1_Aged_up	0.0104059	0.410951	0.00259486	0.00521654	0.0267993	0.041	0.026	0.410951	0.00259486	0.014	0.011
Gm6288	1	1_Aged_up	0.0153656	0.1542	0.00259705	0.00771252	0.00570498	0.003	0	0.1542	0.00259705	0.002	0
Nme5	1	1_Aged_up	0.00219272	0.188135	0.00262472	0.00109696	0.00706824	0.004	0	0.188135	0.00262472	0.004	0.001
Gm12185	1	1_Aged_up	0.0145514	0.457563	0.0026256	0.457563	0.0026256	0.03	0.026	0.00730236	0.0162123	0.029	0.014
Atp8b2	1	1_Aged_up	0.000135648	0.643789	0.00263369	6.78263e-05	0.0284796	0.026	0.01	0.643789	0.00263369	0.004	0.003
Neb	1	1_Aged_up	0.00123011	0.283539	0.00263592	0.000615246	0.0192711	0.016	0.005	0.283539	0.00263592	0.004	0.002
St5	1	1_Aged_up	2.41595e-05	0.224387	0.00263764	1.20798e-05	0.0295868	0.024	0.008	0.224387	0.00263764	0.008	0.004
Morc2a	1	1_Aged_up	0.0363743	0.250935	0.00264493	0.250935	0.00264493	0.044	0.037	0.0183556	0.0068632	0.047	0.028
Them4	1	1_Aged_up	0.00024058	0.598332	0.00264885	0.598332	0.00264885	0.065	0.061	0.000120297	0.0265072	0.085	0.046
Pafah1b2	1	1_Aged_up	0.012779	0.0386194	0.00265598	0.00641007	0.0537758	0.364	0.317	0.0386194	0.00265598	0.276	0.224
Cmah	1	1_Aged_up	0.0153656	0.1542	0.00266046	0.00771252	0.00484194	0.003	0	0.1542	0.00266046	0.002	0
Slc44a1	1	1_Aged_up	5.50024e-07	0.0988717	0.00266923	2.75012e-07	0.0576363	0.068	0.034	0.0988717	0.00266923	0.033	0.023
Gm14296	1	1_Aged_up	7.84731e-10	0.136342	0.00268373	3.92366e-10	0.051333	0.042	0.012	0.136342	0.00268373	0.024	0.016
Klhl11	1	1_Aged_up	0.0164783	0.412321	0.00269051	0.412321	0.00269051	0.006	0.005	0.00827339	0.0129625	0.018	0.006
Vps53	1	1_Aged_up	0.022805	0.534054	0.00269553	0.534054	0.0140733	0.155	0.148	0.0114682	0.00269553	0.156	0.116
Cd46	1	1_Aged_up	0.0175416	0.25341	0.00271416	0.00880961	0.0185062	0.022	0.012	0.25341	0.00271416	0.014	0.009
Thumpd1	1	1_Aged_up	0.00379689	0.0105206	0.00272032	0.00190025	0.0613327	0.361	0.313	0.0105206	0.00272032	0.305	0.235
Vamp2	1	1_Aged_up	9.87213e-07	0.0470221	0.0027312	4.93607e-07	0.0977596	0.231	0.169	0.0470221	0.0027312	0.085	0.063
Myo1d	1	1_Aged_up	0.00349196	0.12078	0.00274458	0.00174751	0.0251605	0.028	0.015	0.12078	0.00274458	0.031	0.022
Fam57a	1	1_Aged_up	0.00134459	0.286668	0.0027485	0.000672523	0.0159139	0.018	0.007	0.286668	0.0027485	0.016	0.011
Sarm1	1	1_Aged_up	0.0298103	0.1542	0.0027488	0.0150179	0.00520406	0.002	0	0.1542	0.0027488	0.002	0
Tmem132b	1	1_Aged_up	0.0134581	0.0150179	0.00274956	0.0150179	0.00274956	0.002	0	0.00675185	0.00958249	0.007	0
Cxcl5	1	1_Aged_up	0.0298103	0.0917034	0.00275416	0.0150179	0.00692566	0.002	0	0.0917034	0.00275416	0.003	0
Flywch1	1	1_Aged_up	0.0204813	0.807421	0.00275441	0.807421	0.00275441	0.142	0.138	0.0102936	0.0109348	0.182	0.137
Fmn2	1	1_Aged_up	0.00201957	0.0965427	0.0027582	0.00101029	0.0120979	0.009	0.002	0.0965427	0.0027582	0.006	0.002
Art3	1	1_Aged_up	6.94613e-06	0.245194	0.00276184	0.245194	0.00276184	0.01	0.007	3.47307e-06	0.0297322	0.023	0.001
Med29	1	1_Aged_up	0.00527733	0.877475	0.00276206	0.877475	0.00276206	0.217	0.216	0.00264216	0.0277523	0.308	0.236
Ccl19	1	1_Aged_up	2.64824e-05	0.240093	0.00276855	1.32413e-05	0.0145523	0.008	0	0.240093	0.00276855	0.003	0.001
Gja1	1	1_Aged_up	0.0128949	0.221013	0.00276937	0.00646836	0.0233637	0.045	0.029	0.221013	0.00276937	0.014	0.009
Deaf1	1	1_Aged_up	0.000448	0.640777	0.00277755	0.640777	0.00277755	0.131	0.124	0.000224025	0.0333145	0.087	0.049
Scyl3	1	1_Aged_up	0.00986751	0.301497	0.0027876	0.301497	0.0027876	0.053	0.046	0.00494598	0.019266	0.036	0.018
1110032F04Rik	1	1_Aged_up	0.00350838	0.118496	0.00278917	0.00175573	0.0130544	0.009	0.002	0.118496	0.00278917	0.002	0
Cacna1d	1	1_Aged_up	0.00610848	0.350471	0.00279735	0.00305892	0.00975068	0.008	0.002	0.350471	0.00279735	0.004	0.002
Gtdc1	1	1_Aged_up	0.0103067	0.801732	0.00280667	0.801732	0.00280667	0.05	0.048	0.00516669	0.0197211	0.049	0.028
Snx5	1	1_Aged_up	6.82401e-07	0.0773303	0.00280817	3.41201e-07	0.116452	0.497	0.422	0.0773303	0.00280817	0.472	0.393
Tmem30b	1	1_Aged_up	0.007387	0.1542	0.0028099	0.00370035	0.0119226	0.007	0.002	0.1542	0.0028099	0.002	0
Acta2	1	1_Aged_up	0.000878865	0.269133	0.00281596	0.000439529	0.0116598	0.007	0.001	0.269133	0.00281596	0.007	0.004
Klf15	1	1_Aged_up	0.00115715	0.202599	0.00282521	0.000578743	0.00625545	0.005	0	0.202599	0.00282521	0.002	0
Phka1	1	1_Aged_up	0.000318734	0.253679	0.00283715	0.00015938	0.0180717	0.016	0.005	0.253679	0.00283715	0.006	0.003
Dsc2	1	1_Aged_up	7.62384e-06	0.118496	0.00283815	3.81193e-06	0.0142238	0.009	0	0.118496	0.00283815	0.002	0
Pja2	1	1_Aged_up	0.000630538	0.396571	0.00284014	0.000315318	0.0630288	0.202	0.158	0.396571	0.00284014	0.102	0.09
Pyurf	1	1_Aged_up	0.00719433	0.930918	0.00284244	0.930918	0.00284244	0.303	0.296	0.00360366	0.0394556	0.405	0.323
2610301B20Rik	1	1_Aged_up	7.45497e-09	0.0471187	0.00284369	3.72749e-09	0.0845289	0.107	0.058	0.0471187	0.00284369	0.088	0.066
1810043G02Rik	1	1_Aged_up	4.68064e-06	0.472937	0.00285143	0.472937	0.00285143	0.12	0.111	2.34032e-06	0.0504972	0.158	0.091
Dnajb5	1	1_Aged_up	0.0112299	0.38559	0.00285144	0.00563078	0.0200083	0.021	0.011	0.38559	0.00285144	0.008	0.005
Usp10	1	1_Aged_up	0.0249401	0.463917	0.00285745	0.463917	0.00739942	0.13	0.121	0.0125488	0.00285745	0.13	0.094
Cacna1b	1	1_Aged_up	2.64824e-05	0.371987	0.00286724	1.32413e-05	0.0188413	0.008	0	0.371987	0.00286724	0.005	0.003
Slk	1	1_Aged_up	3.60405e-06	0.0973591	0.0028675	1.80203e-06	0.0757847	0.115	0.074	0.0973591	0.0028675	0.089	0.07
Fam89b	1	1_Aged_up	3.29788e-07	0.1542	0.00287545	1.64894e-07	0.0211075	0.014	0.001	0.1542	0.00287545	0.002	0
Mroh1	1	1_Aged_up	1.23617e-05	0.0581507	0.00287661	6.18086e-06	0.0571604	0.072	0.041	0.0581507	0.00287661	0.053	0.037
Dgkh	1	1_Aged_up	0.0153656	0.371987	0.00288422	0.00771252	0.00662018	0.003	0	0.371987	0.00288422	0.005	0.003
Aspg	1	1_Aged_up	0.0298103	0.1542	0.00288935	0.0150179	0.00455466	0.002	0	0.1542	0.00288935	0.002	0
Rasa2	1	1_Aged_up	0.0262909	0.0474853	0.00289512	0.013233	0.028028	0.1	0.078	0.0474853	0.00289512	0.09	0.068
Adal	1	1_Aged_up	0.00798495	0.162204	0.00289834	0.00400048	0.0306817	0.043	0.027	0.162204	0.00289834	0.035	0.026
Lrpprc	1	1_Aged_up	0.0111694	0.119271	0.00290104	0.00560038	0.0322185	0.078	0.057	0.119271	0.00290104	0.04	0.028
Slc25a21	1	1_Aged_up	0.00367129	0.172021	0.00290714	0.00183733	0.0161988	0.017	0.007	0.172021	0.00290714	0.007	0.003
Lurap1	1	1_Aged_up	5.27532e-10	0.693103	0.0029148	0.693103	0.0029148	0.072	0.068	2.63766e-10	0.0815358	0.107	0.039
Impdh2	1	1_Aged_up	4.59416e-09	0.870112	0.00292618	0.870112	0.00292618	0.864	0.859	2.29708e-09	0.106234	0.929	0.855
Gpr157	1	1_Aged_up	7.7648e-06	0.135665	0.00292909	3.88241e-06	0.0483461	0.054	0.027	0.135665	0.00292909	0.035	0.025
Btbd2	1	1_Aged_up	2.89492e-13	0.0591167	0.00293215	1.44746e-13	0.143459	0.255	0.162	0.0591167	0.00293215	0.053	0.037
Eogt	1	1_Aged_up	0.0369001	0.126768	0.00293285	0.126768	0.00293285	0.018	0.013	0.0186235	0.00893792	0.013	0.004
Slc25a10	1	1_Aged_up	0.000834273	0.0404854	0.00293695	0.000417224	0.0365427	0.061	0.038	0.0404854	0.00293695	0.054	0.036
Kcnab3os	1	1_Aged_up	0.0153656	0.1542	0.00293933	0.00771252	0.00436098	0.003	0	0.1542	0.00293933	0.002	0
Chac1	1	1_Aged_up	0.042393	0.981705	0.0029489	0.981705	0.0029489	0.002	0.003	0.0214261	0.00760743	0.005	0
Arrdc2	1	1_Aged_up	0.0466398	0.500765	0.00295234	0.0235984	0.01954	0.059	0.044	0.500765	0.00295234	0.015	0.012
Cutal	1	1_Aged_up	0.000173339	0.0917034	0.00295949	8.66733e-05	0.0115243	0.006	0	0.0917034	0.00295949	0.003	0
Ralgapb	1	1_Aged_up	0.0262336	0.316019	0.00296569	0.013204	0.0247661	0.048	0.033	0.316019	0.00296569	0.039	0.031
Olfr632	1	1_Aged_up	0.0041728	0.1542	0.00296669	0.00208858	0.00614619	0.004	0	0.1542	0.00296669	0.002	0
Mphosph6	1	1_Aged_up	0.0350419	0.0490736	0.00297316	0.0176772	0.0454161	0.204	0.176	0.0490736	0.00297316	0.234	0.19
Gm10941	1	1_Aged_up	6.51917e-06	0.224188	0.00297425	3.25959e-06	0.0221586	0.019	0.004	0.224188	0.00297425	0.008	0.004
Slc27a6	1	1_Aged_up	0.00171876	0.139207	0.00298429	0.000859751	0.0115974	0.015	0.005	0.139207	0.00298429	0.014	0.008
A630001G21Rik	1	1_Aged_up	0.0206974	0.340752	0.00298488	0.340752	0.00298488	0.087	0.077	0.0104028	0.0188269	0.074	0.049
Cluap1	1	1_Aged_up	0.000170511	0.600264	0.00299007	0.600264	0.00299007	0.18	0.17	8.5259e-05	0.0385082	0.25	0.174
Atg9b	1	1_Aged_up	0.014757	0.157724	0.00299191	0.157724	0.00299191	0.016	0.011	0.00740594	0.0105764	0.009	0.001
Pold4	1	1_Aged_up	0.00228938	0.492132	0.00299962	0.492132	0.00299962	0.5	0.477	0.00114534	0.0552553	0.657	0.54
Kdm4c	1	1_Aged_up	0.000157702	0.151693	0.00300068	7.88542e-05	0.0492336	0.079	0.05	0.151693	0.00300068	0.053	0.04
Gm16485	1	1_Aged_up	1.18664e-06	0.171405	0.00301535	5.93319e-07	0.02072	0.01	0	0.171405	0.00301535	0.007	0.003
Adhfe1	1	1_Aged_up	0.0184579	0.147178	0.00301554	0.147178	0.00301554	0.004	0.002	0.00927192	0.00987114	0.009	0.001
Cyp4x1	1	1_Aged_up	0.000173339	0.0917034	0.00302118	8.66733e-05	0.0104366	0.006	0	0.0917034	0.00302118	0.003	0
H2-M5	1	1_Aged_up	0.0153656	0.118496	0.0030531	0.00771252	0.0052659	0.003	0	0.118496	0.0030531	0.002	0
Gm20655	1	1_Aged_up	0.0298103	0.1542	0.00309376	0.0150179	0.00370483	0.002	0	0.1542	0.00309376	0.002	0
Acad12	1	1_Aged_up	0.000188946	0.0463891	0.00310265	9.44777e-05	0.0517948	0.085	0.054	0.0463891	0.00310265	0.073	0.053
Actr1b	1	1_Aged_up	0.0368301	0.0296104	0.00313874	0.0185878	0.041627	0.172	0.144	0.0296104	0.00313874	0.146	0.112
Hsf4	1	1_Aged_up	1.92958e-06	0.126023	0.00314075	9.6479e-07	0.0321315	0.026	0.008	0.126023	0.00314075	0.017	0.01
Tmem158	1	1_Aged_up	3.74166e-24	0.0749199	0.00314155	1.87083e-24	0.206738	0.27	0.145	0.0749199	0.00314155	0.02	0.011
Hypm	1	1_Aged_up	0.0298103	0.118496	0.00315304	0.0150179	0.0049023	0.002	0	0.118496	0.00315304	0.002	0
Otud1	1	1_Aged_up	0.0216522	0.168078	0.00315972	0.0108854	0.0428839	0.131	0.105	0.168078	0.00315972	0.016	0.01
Rab27a	1	1_Aged_up	4.88331e-06	0.159592	0.00316234	2.44166e-06	0.0801548	0.146	0.099	0.159592	0.00316234	0.091	0.075
Cntnap2	1	1_Aged_up	0.0153656	0.1542	0.0031717	0.00771252	0.00562306	0.003	0	0.1542	0.0031717	0.002	0
Stk39	1	1_Aged_up	0.000108692	0.140875	0.00317448	5.43472e-05	0.0297881	0.042	0.021	0.140875	0.00317448	0.01	0.005
Add1	1	1_Aged_up	0.039736	0.899305	0.00318115	0.899305	0.00318115	0.234	0.231	0.0200694	0.0111029	0.281	0.223
Ppp2r2a	1	1_Aged_up	0.000132603	0.421849	0.00318173	0.421849	0.00318173	0.373	0.352	6.63035e-05	0.0491899	0.385	0.28
Tceal6	1	1_Aged_up	0.00798205	0.118496	0.00318522	0.00399902	0.00585946	0.003	0	0.118496	0.00318522	0.002	0
Ldah	1	1_Aged_up	0.000779758	0.276685	0.0031972	0.276685	0.0031972	0.171	0.154	0.000389955	0.0374281	0.173	0.118
H2-Eb2	1	1_Aged_up	0.042393	0.173919	0.00319958	0.173919	0.00319958	0.002	0.001	0.0214261	0.00785103	0.005	0
Nebl	1	1_Aged_up	0.00283845	0.118496	0.00320668	0.00142023	0.00849273	0.005	0	0.118496	0.00320668	0.002	0
Ddx43	1	1_Aged_up	0.0378078	0.118496	0.00321282	0.0190861	0.0104119	0.006	0.002	0.118496	0.00321282	0.002	0
Tdrp	1	1_Aged_up	0.0267104	0.0296371	0.00321363	0.0296371	0.00321363	0.002	0	0.0134456	0.00870723	0.006	0
Rbm42	1	1_Aged_up	0.0446809	0.894462	0.00321389	0.894462	0.00321389	0.419	0.405	0.0225957	0.00618771	0.512	0.416
Ralb	1	1_Aged_up	0.00041004	0.382837	0.00321545	0.382837	0.00321545	0.109	0.099	0.000205041	0.0373131	0.113	0.069
Slc1a3	1	1_Aged_up	0.017739	0.134215	0.00322139	0.134215	0.00322139	0.01	0.006	0.00890916	0.0107618	0.011	0.002
Dpep2	1	1_Aged_up	0.000762683	0.0917034	0.00322786	0.000381414	0.0177611	0.009	0.002	0.0917034	0.00322786	0.003	0
Fam19a5	1	1_Aged_up	0.00798205	0.118496	0.00323551	0.00399902	0.00629633	0.003	0	0.118496	0.00323551	0.002	0
Apex2	1	1_Aged_up	0.00481894	0.534243	0.00325009	0.534243	0.00325009	0.033	0.029	0.00241238	0.0180184	0.047	0.025
Mrpl19	1	1_Aged_up	0.00543769	0.486158	0.0032518	0.486158	0.0130095	0.268	0.251	0.00272255	0.0032518	0.359	0.269
Gm27022	1	1_Aged_up	0.0275434	0.0917034	0.00326109	0.0138679	0.00757841	0.005	0.001	0.0917034	0.00326109	0.003	0
Gm13075	1	1_Aged_up	0.00798205	0.1542	0.00326121	0.00399902	0.0057021	0.003	0	0.1542	0.00326121	0.002	0
Cwc22	1	1_Aged_up	0.0403702	0.592233	0.00328704	0.592233	0.00328704	0.115	0.108	0.0203931	0.00882256	0.065	0.043
Ctdp1	1	1_Aged_up	0.0218759	0.273423	0.00328855	0.0109984	0.0251226	0.06	0.043	0.273423	0.00328855	0.02	0.015
1700012L04Rik	1	1_Aged_up	0.000774901	0.1542	0.00329114	0.000387525	0.0140951	0.009	0.002	0.1542	0.00329114	0.002	0
Uhmk1	1	1_Aged_up	2.82964e-06	0.029046	0.00329249	1.41482e-06	0.0785842	0.11	0.069	0.029046	0.00329249	0.066	0.045
4933406I18Rik	1	1_Aged_up	0.0298103	0.118496	0.0032925	0.0150179	0.00402796	0.002	0	0.118496	0.0032925	0.002	0
4930458D05Rik	1	1_Aged_up	0.000325514	0.282603	0.0033004	0.00016277	0.00987322	0.006	0	0.282603	0.0033004	0.004	0.002
Slc2a8	1	1_Aged_up	0.00552351	0.0784228	0.00330743	0.00276558	0.0251605	0.069	0.047	0.0784228	0.00330743	0.078	0.059
Arhgap44	1	1_Aged_up	0.0298103	0.118496	0.00331235	0.0150179	0.00587751	0.002	0	0.118496	0.00331235	0.002	0
Gpr137b	1	1_Aged_up	0.0205197	0.0878799	0.00331393	0.010313	0.0240365	0.038	0.025	0.0878799	0.00331393	0.035	0.024
Gm3636	1	1_Aged_up	0.0101509	0.228683	0.00332245	0.00508842	0.0113262	0.008	0.002	0.228683	0.00332245	0.005	0.002
Prkd1	1	1_Aged_up	0.00601668	0.0713552	0.00333746	0.00301288	0.0125282	0.008	0.002	0.0713552	0.00333746	0.003	0
Cxxc4	1	1_Aged_up	4.09734e-06	0.0713552	0.0033375	2.04867e-06	0.0168173	0.009	0	0.0713552	0.0033375	0.003	0
[truncated: 11,866 more rows]
