# Supplementary material for: Single-cell RNA-seq reveals a concomitant delay in differentiation and cell cycle of aged hematopoietic stem cells
Source: BMC Biol. 2021 Feb 1;19:19. doi: 10.1186/s12915-021-00955-z (PMC7851934; doi:10.1186/s12915-021-00955-z)
Supplement: Supplementary file 13 — Additional file 13: Table S12. [file 12915_2021_955_MOESM13_ESM.xlsx]

## Sheet: signaturesRodriguezTable
Supplementary Table 12: Signatures from other studies
C1_cluster_Rodriguez	C2_cluster_Rodriguez	C3_cluster_Rodriguez	Mk_cluster_Rodriguez	Er_cluster_Rodriguez	Ba_cluster_Rodriguez	Neu_cluster_Rodriguez	Mo1_cluster_Rodriguez	Mo2_cluster_Rodriguez	preDC_cluster_Rodriguez	preB_cluster_Rodriguez	preT_cluster_Rodriguez	Mye_Chambers	NK_Chambers	NaiveT_Chambers	Ner_Chambers	Mm_HSC_Runx1_Wu	Mm_HSC_Tcf7_Wu	Mm_HSC_Ivanova	Mm_HSC_Ramalho	HSC_Explorer	Mm_LT_HSC_Venezia	Mm_Proliferation_Venezia	Mm_Quiescence_Venezia	Mm_Adult_HSC_UP_Venezia	Polarity_factors_Ting	Novel_HSC_regul_polar_Ting	Svendsen	MGA_MEP
Sult1a1	Dntt	Tcf19	Pf4	Klf1	Fcer1a	Wfdc21	Fn1	Ace	Plbd1	Tff1	Ccl5	Ccr1	Klre1	Cd5	Klf1	1110007C09Rik	1110007C09Rik	1110017D15Rik	0610009D07Rik	ALDOA	Cd1d2	GeneSymbol	Igh-4	Gnb5	Akt1	Ap2a2	Selp	Med1
Wfdc2	Gm5111	Ccne2	Tuba8	Mt2	Prss34	Camp	Chil3	Ear2	H2-Eb1	Lrrc4	Thy1	Il1b	Klrb1c	2610019F03Rik	Slc38a5	1700026L06Rik	1700025G04Rik	1300001I01Rik	0610010K06Rik	Ackr3	Smpd2	Gart	1200006I17Rik	Jun	Anapc5	Gpsm2	Mt1	B3galnt2
Cdkn1c	Flt3	Rad51	Serpine2	Car1	Mcpt8	Fcnb	F13a1	Fcgr4	Pld4	Gm4857	Gimap4	Scrg1	Klrb1d	Cd6	Agtr1	2310014H01Rik	1700026L06Rik	1700007K13Rik	0610011F06Rik	Actg1	2610007K22Rik	Gpi1	Crem	AI643885	Ap2a2	Tmod1	Nupr1	Prelid2
Tinagl1	9030619P08Rik	Brca1	Gata1	Atp1b2	Ms4a2	Ngp	I830127L07Rik	Clec4a1	Lgals3	Mzb1	Id2	Fcgr3a	Klrk1	2310032F03Rik	3110004L20Rik	2810408A11Rik	2310014H01Rik	1700010I14Rik	0610031J06Rik	Adipoq	Il4ra	Atp5a1	Snx17	3110043O21Rik	Apc	Kif3a	Plscr2	Rpl21
Pygm	Il1r1	Uhrf1	Slc14a1	Ces2g	Gzmb	S100a8	Lgals3	Fgr	Mpeg1	Ly6d	Icos	4930518F03Rik	Klra21	St8sia1	Epb4.9	2900026A02Rik	2310047C17RIK	2310036O22Rik	1110001J03Rik	Agtr2	Araf	Pep4	BC010348	Rnf19	AurkA	Racgap1	Clec1a	Rpl24
Art4	Vldlr	Mybl2	Ehd3	Aqp1	Cd200r3	Ms4a3	C3	Cd36	Itgb7	Derl3	Bcl11b	Bst1	4631423F02Rik	Nsg2	C730029A08Rik	4931406C07Rik	2900026A02Rik	2410004B18Rik	1110007C09Rik	Aif1	Inpp5d	Pja1	Cerk	Crem	AurkB	Ccnb1	Gstm2	Pih1d1
Ndn		Rad54b	Rab27b	Abcb4	Alox5	Hp	Pld4	Apoc2	Id2	Cd79a	St3gal6	LOC381948	Ncr1	Tmie	Sox6	5031439G07Rik	4930427A07Rik	2610002J02Rik	1110007M04Rik	Akt1	6330580J24Rik	Pigf	Acox1	Anxa4	AurkC		Enpp5	Cd3eap
Tgm2		Rrm2	Gp9	Samd14	Hdc	Elane	Ifitm6	Plbd1	Ly86	Prg2	Maf	Pira6	A630024B12Rik	Trat1	AI661323	A430078G23Rik	4930515G01Rik	2900002H16Rik	1110014J01Rik	Akt2	Txnip	0610009H04Rik	Cd1d2	Cd24a	Bicd1		Itgb3	Armc9
Mmrn1		Pkmyt1	Vwf	Trib2	Cpa3	Anxa3	Tgfbi	Gngt2	H2-Aa	Pou2af1	Ets1	Ceacam10	A630098A13Rik	Slc16a5	Ppap2a	AW411699	5031439G07Rik	4931414P19Rik	1110019N10Rik	Angpt1	Gab1	Tfdp1	Smpd2	Pkd2	Bmp4		Clca3a1	Wdhd1
Hid1		Atad5	Samd14	Ermap	Cyp4f18	S100a9	Plbd1	Lgmn	Cd74	Olfr1443	Evl	Trpm2	Phactr3	9130430L19Rik	Samd11	Abca2	ARHC	5830418K08Rik	1110038D17Rik	Angpt2	Hist1h1c	Atox1	2610007K22Rik	Mkrn1	Carm1		Zg16	Gtpbp4
Vwf		Wdr90	Itgb3	Gata1	Fcgr3	Ly6c2	Xdh	Cybb	Pyhin1	Kcna4	Tnfrsf18	4732429D16Rik	MGI:1351468	BB165335	Bzrpl1	Abhd2	AW411699	6330577E15Rik	1190002H23Rik	Anxa1	Scotin	Cox4i1	Il4ra	Nbr1	Ccnb1		Sbspon	Phf5a
Sema7a		Cenph	Aqp1	St8sia6	Padi2	Lcn2	Clec4a1	Clec4a3	Cd79a	Chst1	Ccr9	Tlr13	MGI:2676610	Bcl11b	Abcg4	Abr	Abca2	9930012K11Rik	1300001I01Rik	Apoe	Bgn	Raet1c	Nfatc1	Acox1	CD48		Trpc1	Armc1
Trim47		Dhfr	F2r	Blvrb	Emilin2	Hdc	Hp	Ifitm6	Ahnak	Gm5776	Lck	Il1r2	Klra1	Tnfaip8l1	Fn3k	Acox3	Abcg1	AI197253	1500011H22Rik	Arnt	Ctsf	Pold1	8430421H08Rik	Ddx3x	Cdc42		Gpr183	Serbp1
Aldh1a1		Gins2	Itga2b	Lmna	Arap3	F13a1	Ccr2	Ccl6	Naaa	St6gal1	Alox5	Hk3	Mcpt5	Tnfrsf25	Ccnf	Adssl1	Abhd2	Aasdhppt	1500035H01Rik	Atp5c1	Mfng	Lrp2	Araf	Lamp2	Cdcp1		Klhl4	5830433d23rik
Pdzk1ip1		Hells	Unc119	Mt1	Ccl3	C3	Ccl6	Pld4	Ctsh	Jchain	Hcst	Bst1	Klrb1b	Ampd1	Gata1	Akap13	Abr	Abcc1	1700012B15Rik	Axin2	H2-Ab1	D7Wsu128e	Ncf2	Myst2	Cdk2		Ptprk	Mthfd1
Procr		Cdc6	Dusp3	Ctse	Csf1	Ctsg	Mpeg1	Csf1r	Ly6d	Kcnj2	Tnfaip3	Crispld2	Cmklr1	A430107P09Rik	Paqr9	Amdhd2	Actn1	Abce1	1700017B05Rik	BQ562468	Ndn	2310015N07Rik	Wdr23	Cd72	Clip1		Vwf	Cyp20a1
Kcnk5		Chek1	Zfp385a	Phlda1	Osm	Slpi	Ly6c2	Xdh	Lgmn	Tbc1d8b	Prkcb	BB220380	Rsnl2	Gabrr2	Add2	Ankrd13d	Acvr1b	Abcf2	1700021F05Rik	Bax	Nfkbia	2310015N07Rik	Jtb	Twsg1	Ctnna1		Cd38	Polr3h
Fscn1		Prim2	Adcy6	St3gal5	Fam129a	Fcgr3	Ahnak	Il10ra	H2-Ab1	Fam46c	Sema4a	Dfna5h	AU024076	Ddx3y	Ank1	Ankrd63	Adam15	Abhd17c	1810015C04Rik	Bbc3	Ctsl	2810026P18Rik	Inpp5d	Mtf2	Ctnnb1		Neo1	Krtap4-16
Fstl1		Dtl	Zfpm1	Tnfaip2	Csf2rb	Mtus1	Fgr	Cyp4f18	Cfp	E430018J23Rik	Ahnak	Il13ra1	Rsnl2	Tmie	Btrc	Anxa1	Adamts10	Abl1	1810030O07Rik	Bcl2	Ldh2	1500004O14Rik	Dok1	Nfatc1	Dctn1		Fhl1	Polr3k
Tnks1bp1		Clspn	Vcl	Spire1	Csf2rb2	Alas1	Pyhin1	AB124611	Ifi30	Klf8	Itgb7	2300003P22Rik	A630038E17Rik	Prss19	Cdc25c	Anxa6	Adssl1	Acadl	1810037I17Rik	Bcl2l1	Ulk1	1500004O14Rik	Plxna3	Osmr	Dlg3		Pbx3	Rnf220
Mpzl1		Prim1	Tnk2	Slc40a1	Rab44	Igsf6	Ly86	Pglyrp1	Irf8	Rnf170	Fam102a	Abcd2	Chl1	Trat1	Tspan33	Ap3m2	Afap1l1	Acadvl	1810063B07Rik	Bglap	Irf1	Rarsl	Nfil3	Ncf2	Dll1		Tm4sf1	Tars2
Gm4951		Lig1	Adgrl1	Arap3	Tnfaip3	Fam101b	Itgb7	Themis2	Phf11b	Lgalsl	Phlda1	Pla2g7	Klrb1d	Eif2s3y	B230113M03Rik	Apob48r	Aff4	Acrv1	2010004A03Rik	Bgn	Tgtp	Pla2g12	Ctf1	Wdr23	Dynlt1		Alcam	2210409o19rik
Mtss1l		Tyms	Ptger3	Stom	Lpcat2	Ltb4r1	AB124611	Hspa1b	Pmaip1	Slpi	Pyhin1	Acta2	1700129I15Rik	A430093F15Rik	Ublcp1	Appl1	Ahdc1	Actl7a	2010100O12Rik	Bhlhb2	Igtp	Tnfrsf18	Cflar	Jund1	Ect2		Tdrd9	2010305a19rik
Mamdc2		E2f1	Ces2g	Asns	Ltb4r1	Chil3	Naaa	Pltp	Fgd2	Ermap	Rarg	Pstpip2	Klra5	Gpr83	Sh3tc2	Arhgap15	Akap13	Acy1	2010109K11Rik	Bmi1	4921526G09Rik	Sec61a1	Mrc1	Hlx	Egfr		Aldh1a1	E130308a19rik
Srxn1		Ncapg2	Gfi1b	5730508B09Rik	AB124611	Atp8b4	Ifi27l2a	Ceacam1	Ctss	St8sia6	Tecpr1	Pglyrp1	AI429363	Dzip1	Tspan33	Arhgap17	Als2	Ada	2310004I24Rik	Bmp4	Gadd45b	Jtv1	1110018F06Rik	Apba3	Gfi1		Tmem47	Gpatch4
Fcgrt		Chaf1a	Plek	Cyth3	Serpine2	Cst7	Cybb	Ctss	Ccl6	Fam214a	Slc7a8	Vnn3	Pdgfb	1700041C02Rik	Ccnb1-rs1	Arhgap30	Amdhd2	Adam11	2310044H10Rik	COX2	Grcb	Refbp1	1810024J13Rik	5730525G14Rik	Gnai2		Gm10419	Rnf8
Eepd1		Gins1	Nrarp	Gfi1b	Lcn2	Rab44	Ctsh	Cd68	Tifab	Btbd19	Il1rl1	Clec4e	2310016C16Rik	Il7r	Gfap	Arhgef18	Ankrd13d	Adck1	2400003C14Rik	Cat	Ltc4s	D0H8S2298E	Adcy7	MGC68300	Gnb2		Dnm3	Fam132a
Gng11		Cdc45	Cttn	Sppl2b	Stx3	Prss57	Slfn2	Lgals3	H2-DMb1	Sdc1	Gimap8	Bmx	Sulf2	AW046396	Arl4	Arid5a	Ankrd44	Adcyap1r1	2410001C21Rik	Cbfb	Irf6	Ddx1	Fbxl3a	Plscr1	Gpsm2		Ebi3	Gpatch1
Iigp1		E2f2	Cd9	Gstm5	Ms4a3	Tifab	Ly6c1	Mpeg1	Scpep1	Cd74	Dgka	Ncam1	C1ql3	Itk	Rab3il1	Arvcf	Ankrd63	Afap1l1	2410002F23Rik	Cbx7	H2-Aa	Asb3	Tfip11	C820004H04Rik	Insc		Dhrs3	Nup85
Sla2		Mcm10	Slc20a1	Slc41a3	Edem3	Rgcc	S100a4	Cx3cr1	Ccr2	Tram2	Sorl1	Slc11a1	X99384	St8sia1	4930570C03Rik	Atp13a2	Anks1	Agr2	2410015N17Rik	Cbx8	Rex3	1110008H02Rik	Fosb	Flt3l	Kif3a		Wwtr1	Zscan12
Slc16a9		Pole	Smim5	Gadd45a	Id1	Ly6c1	Cyp4f18	Pmaip1	Mzb1	Pon3	Socs1	Il1rn	C920025J10	Jarid1d	Spag5	Atp2a3	Anxa5	Agxt	2410022L05Rik	Ccl2	8430421I07Rik	2310016M24Rik	2610025P08Rik	Nfil3	Lgl1		Plek	Tmem69
Rras		Atad2	Haus3	Cela1	Slc7a8	I830127L07Rik	Ifi30	Hspa1a	Irf5	Gm10775	Irf2bpl	Mapk13	Dcxr	Spsb1	Add2	Atp8b4	Appl1	Ahsa2	2610002J02Rik	Ccl5	Krt1-18	Ctsz	AU020206	Madh1	Mapre3		Cd37	1810014b01rik
Gucy1a3		Cdt1	Hipk2	Ttll12	Ets1	Chdh	Cd300lb	Cd300lb	H2-Oa	Tmem154	Nedd9	2810037O22Rik	Sept4	Mtmr7	Tspan8	B4galt5	Arhgap17	Ahsg	2700038C09Rik	Ccl7	H2-Eb1	Nme1	B230113M03Rik	Stat4	Mark1		Abca4	Rpl14
Rhof		E2f7	Tmem40	Fam132a	Ccl6	Mgst2	Hpse	Itgb2	St3gal5	Cybb	Rora	App	1110033J19Rik	Cnga1	Fn3k	BC028528	Arhgap30	Ak1	2700097O09Rik	Ccna2	Pik3r1	Pdk3	Sh3glb1	Ctf1	Msi1		Ramp2	Rpl17
Mllt3		Ticrr	Rasgef1b	Acss1	Pglyrp1	Pglyrp1	Tifab	Ly86	Sdc3	Slc7a14	Ltb4r1	Il13ra1	C130098B18Rik	E430004N04Rik	Epor	BQ562468	Arhgef18	Akap9	2810432L12Rik	Ccnb1	Maged1	Anxa1	1300010A20Rik	Slc20a1	Msi2		Osmr	Snupn
Spry1		Nt5dc2	Crcp	Gm14608	Il3ra	Gm20203	Slpi	Atf3	Tpm4	Khdrbs2	Arl4c	Abcd2	4930589M24Rik	Tdgf1	Ache	Bahcc1	Arhgef2	Akr1b8	2900010M23Rik	Ccnb2	DXImx38e	Kpnb3	Cldn5	Mrc1	Myh10		Clu	Tigd3
Ak1		Exo1	Fgd3	Golm1	Ctsg	Pyhin1	Evi2a	Tyrobp	Itpr1	Atp11a	Itgb2	2210406H18Rik	Prf1	Ms4a4d	Ntn4	Batf	Arid5a	Akr1c21	2900042B11Rik	Ccnc	Iigp	Tgm2	5730403M16Rik	Nrip1	Myh11		Fhdc1	Klf13
Gda		Gmnn	Actr6	Alad	St8sia6	Neu1	Cfp	Ifi27l2a	5031439G07Rik	Gimap4	Cd82	Hdc	Fbxl2	Sit1	Icam4	Bcl2l11	Arvcf	Aldh1l1	3110043O21Rik	Ccnd1	2700030M23Rik	2310047C21Rik	Dusp1	Mapk6	Myo6		Ehd3	Wdr59
Ryk		Wdr76	Zeb2	Hebp1	Tyrobp	Hk3	Emilin2	Slfn2	Xcr1	Zadh2	4930523C07Rik	Pi16	Arhgap10	A130014H13Rik	Slc22a4	Bcl3	Atn1	Aldh7a1	4930507D05Rik	Ccnd2	Gtpi	Nsep1	Dnajb6	Fbxl3a	Ncl		Pgr	9530077c05rik
Mecom		Ercc6l	Dnaaf5	Smim13	Atp8b4	Sgms2	Fcgr3	Fcer1g	Gsn	Ell2	Ccr2	1200016G03Rik	Cmya5	Cxcr6	Tom1l1	Bcr	Atp11a	Alg3	4930560O18Rik	Ccne1	E030024M05Rik	Rpl37a	Slc12a7	C130027E04Rik	Neurl		Phf11d	Krtap16-1
Soga1		Cdc7	Ank	Kel	Atp6v0a1	Palm	Ltb4r1	S100a4	Tgfbi	Cd79b	Ablim1	1700011K15Rik	F2rl2	E430004N04Rik	2010011I20Rik	Bmp2k	Atp13a2	Amigo2	4930570C03Rik	Ccne2	Tob1	Pdcd5	Hsd3b7	Frat2	Notch1		Rorb	Actl6a
Esam		Fignl1	Abcb4	Ampd3	Cd300lb	Gfi1	Plaur	Hp	Fgr	Ly6c1	Sdc4	Mtus1	Tada1l		Xpo7	Bmpr2	Atp2a3	Ankrd23	4931406C07Rik	Ccnf	Prnp	D13Wsu123e	6330580J24Rik	Ahi1	Numa1		Fap	Mars2
Tnip3		Fen1	Hemgn	Il1rl1	Sema4a	Serpine2	Sorl1	Cd74	Itgb2	4930402H24Rik	Lat	C130050O18Rik	Klra20		Sgol1	Calr	Atp8b4	Anxa10	4931406I20Rik	Cd34	2410019G02Rik	Ipo4	Mat2a	4933432B13Rik	Numb		Adgrg2	Tysnd1
Cish		Mb21d1	Kalrn	Nqo1	Lgals3	Mt1	Ear2	C3	Pdia5	Ly6c2	Gpr132	Ltb4r1	Fasl		Snca	Camk2b	B2m	Apbb2	4933428G09Rik	Cd44	1300004C08Rik	D7Wsu86e	Crem	F11r	Pard6a		Tacstd2	Gpn1
Grb10		Rad18	Bex4	Sept8	Mboat1	Usp2	Gda	Fcgr3	Evl	Rasgrp3	Lfng	Cd33	Jam4		Gpr73	Ccl9	B4galt5	Apoa5	5033414D02Rik	Cd5l	Samhd1	Csda	Txnip	4930451A13Rik	Pard6b		Pros1	1700085c21rik
Tbxas1		Tipin	Tom1l1	Gdf3	P2rx7	Mpo	Ctss	Evl	Rgs10	Rfx3	Cd200r1	Entpd1	Csen		Slc43a1	Cd244	BC003321	Apom	5430432M24Rik	Cd6	Fln29	Sod2	Lcn2	Atp2a3	Ppp2r1a		Matn4	Fam136a
Nkx2-3		Haus5	Cep70	Ugcg	Prkcb	Gda	Rassf4	Abi3	Hspa1a	Evi2a	Cbx8	Nfam1	Plekha5		Rab3il1	Cd300lf	BQ562468	Aqp5	5730403B10Rik	Cdc25a	AI325941	Cad	Hccs	Fosb	Prkci		Tmem215	Wdr61
Hes1		Trip13	Hist1h2bc	Nfia	Klf7	App	Mgst1	Klf2	Evi2a	Creld2	Adgre5	Cpd	Id2		Tpx2	Cd33	Bach1	Aqp6	5730469M10Rik	Cdc2a	Cd1d1	5730406I15Rik	1200004M23Rik	Rab6ip1	Prkcz		Cpne8	Dus1l
Selm		Mthfd2	Rap1b	Rfx2	Cst7	Mcu	Fcnb	Nupr1	Fam105a	Alox5	Lztfl1	Clec5a	Raph1		Cacna1g	Cd48	Bahcc1	Arbp	5730494M16Rik	Cdc42	Aim1	Hnrpa1	Gab1	2310050N11Rik	Prom1		Prcp	4930553p18rik
Hacd4		Rad54l	Lix1l	Adcy6	Cd69	Ncf4	E2f2	Prkcb	Slfn2	Atp6v0a1	Ahcyl2	Ggtla1	Pftk1		Fshprh1	Cd68	Baz2b	Arf6	6330409N04Rik	Cdh2	Ctla2b	6330514M23Rik	Snap25bp	Atf3	Prox1		Cd86	Siva1
F11r		Hirip3	Adgrl2	8430419L09Rik	Fcer1g	Ly86	Ap1s2	Adgre5	Cd52	Sema4a	Il12rb2	Irg1	Rasl12		Rai16	Cd69	Bcl2l1	Arhgdia	9130011J15Rik	Cdk4	AW538196	Nudt9	Fos	AU020206	Pten		Sult1a1	Farsb
Plscr4		Fanci	Mob1b	Tfrc	Itgb7	Sorl1	4632428N05Rik	Rras	Rnase6	Dnajc11	Zfp36l1	Ung2	Ppm1j		Specc1	Cd7	Bcl2l11	Arl10	Abca1	Cdk6	Pscdbp	Capza2	Sox6	9030612M13Rik	Ptpn1		Sdpr	Vamp5
Gimap8		Pold1	Gmpr	Necap2	Tec	Cybb	Tyrobp	Rara	Raph1	Trib1	Kif21b	Gsr	D8Ertd82e		Wfdc3	Cd72	Bcl3	Arl2	Abcb1b	Cdkn1a	Map1lc3	Ranbp1	Gtpbp1	6330412C24Rik	Ptpn2		Efna1	1700123o12rik
Phlda2		Skp2	Lat	Cox6b2	Cebpa	Ncf1	Msrb1	Ifi30	Prkcb	Mro	Tnk2	D730048J04Rik	Zfp105		D830007F02Rik	Cdca7	Bcr	Arl3	Abcb8	Cdkn1b	Ldlr	Sh3d3	Nr4a2	Cldn5	Rab11Fip1		Satb1	Pom121
Mycn		Pola1	Khk	Cpox	Fam46a	Ero1l	C1galt1c1	Tnfrsf1b	Hspa1b	Rgcc	Rara	2310076L09Rik	Gp1bb		Dlg7	Cds2	Bin1	Armet	Abcd3	Cdkn1c	1110032C13Rik	Mcm3	Fdft1	Itsn	Rab11Fip3		Plscr1	4933433g19rik
Myof		Syce2	Tgfbr3	Gnb4	Gm20203	Arsb	Itgam	Ap1s2	Haao	Slc44a1	Rgs3	Cpd	Cpne7		Tspan8	Cep19	Bmp2k	Arrdc2	Abcf3	Cdkn2a	Socs3	Psmc3	Tro	5730403M16Rik	RacGap1		Gadd45g	Rpl31
Ctnnal1		Rfc4	S100a1	Rgs10	Gsn	Gria3	S100a6	Fcgrt	Vhl	Dtd2	S100a4	4933405A16Rik	2610510E02Rik		Espl1	Cfp	Bmpr2	Asah2	Abcg1	Cdkn2b	6330407G11Rik	6230416J20Rik	Snk	Dusp1	Scrb		Tgm2	Phb2
Col4a2		Tubg1	Apoe	Sdsl	Ccl4	Msrb1	Csf1r	Susd3	Plekho1	Entpd7	Ly6c2	Trem1	7530404M11Rik		Cbfa2t1h	Clec11a	Calcoco1	Atf6b	Abcg2	Cdkn2c	D4Wsu53e	5031439A09Rik	Mapk12	Wdr26	Snai1		Prtn3	Cdca8
Obsl1		Rnaseh2b	Prkca	Fzd7	Slpi	Tyrobp	Igsf6	Tnfaip8l2	Sema4a	Fndc3b	Gata3	Il1f9	Frmd4b		Gstt1	Clec4e	Calr	Atoh8	Abhd14a	Cdkn2d	Dusp2	Sfrs3	Vcam1	Dnajb6	Snai2		Rorc	Mrpl15
Slc18a2		Fabp5	Fam78a	Xk	Tuba8	Cfp	Apoc2	Stk10	Myadm	Zbp1	Faah	Itga8	Arhgap10		Pcx	Clip2	Camk2a	Atp1b1	Acadl	Cfl1	Clk	Trip13	Myb	Slc12a7	Spata2		Bmpr1a	Fars2
Ifi44		Nrm	Clstn3	Gm8116	Igsf6	Fndc3b	Themis2	Itgal	Tyrobp	1110008P14Rik	Itpr2	1110060D06Rik	Cuedc1		8430419L09Rik	Coro7	Camk2g	Atp2c2	Acadm	Chaf1a	Clk3	Dnmt1	5530400H20Rik	Arf4	Spin1		Klrb1c	Mrpl13
Klf9		Blm	Rabgap1l	Fpgs	Vmn1r65	Tmem38b	Irf5	Tgfbi	Ppm1m	Mbd5	Trim26	Fgr	4930433E13Rik		Cln8	Cpa3	Capn5	Atp5g2	Acot1	Chek2	C79248	Hmgn2	Mcl1	Hsd3b7	Stat3		Aspa	Tmem186
Fhl1		Pold2	Hmbs	Hmbs	Chst15	Svip	Tpm4	Sdc3	Ncf1	Ctss	Lpcat2	6330406P08Rik	Zfp537		1700086O06Rik	Cpne3	Cbfb	Atp5g3	Acox1	Clasp1	Zfp288	Pole2	H2-K	1500010B24Rik	Stau1		Gem	Smc2
Marveld1		Orc6	Soga1	Fam195a	Lat2	Gstm3	Cd68	Sgk1	Irf7	Tmcc3	Bhlhe40	Aldh3b1	Cdh22		Pdia2	Crocc	Ccdc64	Avpi1	Actr10	Clu	Tnfrsf1b	Adprt1	B830009D23Rik	B3gnt1	Stau2		Cysltr2	Gata1
Eya2		Rfc5	Mrps18a	Smim5	Csnk2a2	Nin	Klf4	Sat1	Camk1d	Lgmn	Mdfic	Pbx1	Tnfsf13		BC034054	Csad	Ccnd1	Avpr1a	Acvr2a	Col1a1	Sema4b	Tfdp1	Tm4sf2	Rab10	Stx4a		Sfrp1	Smc3
Fam213a		Shmt1	Dlg3	Ell2	Slc41a3	Arid3a	Il10ra	Fzd7	S100a4	Wipi1	Ly9	Lhx1	Smarcd3		Spna1	Cuedc1	Ccnj	B4galt4	Acyp1	Col4a1	Ddx54	Nmt1	Aplp2	3230401D17Rik	Tmod1		Jam2	A030003k21rik
Vdr		Tmem107	P2rx1	Aldh1a1	Pepd	Sdf2l1	Anxa3	Id2	Plekhm3	Mical3	Itgal	Il1rn	Mgat5		Spnb1	Cxxc5	Cd244	BG074081	Adam3	Cox4i1	2410001C21Rik	Ptgds	Alas1	Atp6ap2	Trim2		Rassf4	Timm17b
Krt18		Rfc3	Gstcd	Pla2g12a	Slc35d1	Ceacam1	Thbs1	Klf4	Fam69a	Nub1	Kbtbd11	Ggtla1	Traf1		Zfp341	D16Ertd472e	Cd34	BG088116	Adam9	Csf1	P2rx4	Mrps25	Igh-6	Lats2	Trim3		Nrk	Psmf1
Sgsm1		Shisa8	Ell	Slc11a2	Fut7	AB124611	Itgb2	Irf5	Snx20	Ifi27l2a	Dok2	Crispld2	Ugcg		1810053B23Rik	Dgka	Cdca7	Baz1b	Adar	Csf1r	Arih2	Atp5g2	Ldb2	Map1lc3	Trim32		Lpl	Slc19a1
Adck3		Gemin6	Bcl2l1	Chchd10	Chn2	B4galnt1	Mtus1	St3gal5	Mettl17	Dcaf11	Psen2	Hmga2-ps1	Olfm1		Mgst3	Dhrs3	Cdh17	Bcar1	Adcy6	Csf3	Ubxdc2	Pcdh7	Chrnb1	Riok3	Tuba1a		Il1rapl2	4933427e13rik
Mylk		Wdhd1	Rpa3	Slc25a38	Plp2	Dirc2	F10	Prkab2	Ier5	Edem1	4632428N05Rik	Clec4n	Elovl6		Cnnm2	Diap1	Cdh24	Bckdha	Adcy7	Ctnnb1	C530046L02Rik	2610524H06Rik	H2-Q7	Zfp216	Ywhab		Muc1	Igh-vj558
Cadps2		Dck	Micall2	Ssx2ip	H2-Oa	Atrn	Anxa2	Ctsh	Cyth4	Mt2	Cd52	Rin2	Ypel1		A230106M20Rik	Dusp1	Cdk6	Bckdhb	Adora2a	Ctnnd1	Procr	Chek1	Ddx6	0710001O03Rik			Zswim5	2700097o09rik
Shank3		Rpa1	Abcf3	Fech	Csgalnact2	Slc40a1	Ncf4	Agpat4	Cd180	Fam45a	Tmem154	Capns2	Sept11		Mxd3	Eif4e3	Cdkn1a	Bcor	Adprh	Cxcl10	1200014P03Rik	Serf1	Hist1h1c	Catnb			B3galt1	Tmc1
Pde2a		Paxip1	Upf1	Gm5511	Rhbdf2	Plod3	Padi2	Sirpa	Mical1	Krit1	S100a6	Mtus1	Ncald		A930026I22Rik	Elmo1	Cds2	Bhlhb2	Aebp2	Cxcl12	Stat3	Ttk	Il6st	Def8			Mab21l2	Cenpw
Bex1		Dna2	Slc22a3	Emilin2	Ndst2	Ncam1	Fcer1g	Bhlhe40	Cd68	Dennd5b	Lime1	2400009B08Rik	Txk		Dp1l1	Ern1	Cep19	Bms1	Agr2	Cxcl14	Csad	Pola1	Son	Crem			Casp12	Sphk1
Itsn1		Rpa2	Sfxn2	Stxbp1	Cd200r1	Sema4a	Trex1	Naaa	Cybb	Tpst1	Adora2a	LOC433045	Chn2		LOC433237	Etv6	Cerk	Bod1	Ahr	Cxcl5	2010315L10Rik	BC006933	Ilvbl	Hccs			Hnf4a	Mrpl28
Dynlt1c		Rad51ap1	Rab28	Wdr55	Tmem71	Slc8b1	Sema4a	Cd300a	Tep1	Alg13	2810474O19Rik	LOC381796	AI853688		Gm566	Evi2a	Cers5	Bphl	Aim1	Cxcr2	Tap2	Rnase2	Ctsh	Cggbp1			Pcdhb16	Rab3il1
Tbkbp1		Ctps	Gpr146	Tnk2	Itga2b	Lgals1	Rara	Lpcat2	Txndc16	Plk2	Nfkbiz	Csf1	Klra7		4432416J03Rik	Evl	Clec11a	Bsn	Aip	Cxcr4	Eya2	E130315B21Rik	Ptpn1	8430410A17Rik			Dsg2	Timm22
Socs2		Zranb3	Asap1	Mical3	Gab3	Prkcb	Ceacam1	Fam46a	Trex1	Tgif1	Amt	1600010M07Rik	Tnfsf12		1190007F08Rik	Exoc3l	Clip2	Btc	Ak1	Dag1	Hdac5	Cdc7	Trip6	Usp33			Trim47	Cdc6
Epb4.1l4b		Ube2t	Pdp2	Atp13a3	Anxa1	Msantd3	Adgre5	Emilin2	H2-Ob	Ets2	Traf1	2610001E17Rik	Fhl2		Hbb-y	Eya2	Cmtm7	C19orf18	Ak3l1	Dcc	Myd116	Cdc6	Pl6	Capn7			Gipc2	4932416j16rik
Casp12		Prkar2a	3110062M04Rik	Slc16a1	Anxa3	Idh1	Irf8	Il6ra	Unc93b1	D1Ertd622e	Gpr65	F5	Klrc3		Hebp1	F13a1	Coro1a	C20orf79	Akap8l	Dcn	Tie1	Rad51l1	Synpo	Rcn			Rhoj	Zeb1
Oas1b		Bex6	Ube2q2	Aplp2	Sorl1	Stom	Capn2	Hmox1	Plekha1	Zfp874a	Btg1	Gsr	Dmrta1		Gm944	F2r	Coro7	C2cd2	Akr1b3	Dkk1	Nr4a2	1110018J12Rik	1110059H15Rik	Fos			Tmem56	C79491
Csad		Zfp367	Mrps23	Rangrf	Nqo2	Galns	Zbp1	Tifab	1600012H06Rik	Pld1	Cish	Ctbs	2810439F02Rik		Col5a1	F2rl2	Cotl1	C5orf50	Akr1c13	Dll1	Slc22a17	Acyp2	Scotin	Sos1			Stom	D030056l22rik
Ptrf		BC107364	Lims1	Fam109b	Vopp1	Dstn	Id2	Myo1f	AB124611	Clcn5	Fam189b	Rab3d	Edn3		1700022C02Rik	Fcer1g	Crlf3	C6	Akr1e1	Dll4	BC042396	Pgm2	Asns	Pde8a			Cd34	Tubb2c
Sash1		Chaf1b	Lrrc8b	Rmi1	Lgals1	Cers6	App	Msrb1	Arid3b	Trp53inp1	Ptpn22	Aph1b	6230424C14Rik		Nrip3	Fcgr2b	Crocc	C7orf16	Aldoc	Dtx1	D19Wsu162e	Gmnn	1110018O08Rik	9630050M13Rik			Abcb1a	Lyrm4
Prdm16		Zgrf1	Psen2	Mios	Dgat1	Gm14608	Atf3	Rassf4	Anxa2	Zscan29	Nfatc2	1700012B18Rik	1500034J20Rik		Vwcd1	Fcgr3	Crtc3	CDK9	Amz2	E2f1	Pkd1	Tardbp	B830022L21Rik	BC012974			Serpinb6a	Mtf1
Eva1b		Metrn	Gng11	Hspe1-ps2	Cracr2b	Ube2w	Arl5c	Cyp4f16	Anxa6	Atf5	Malt1	Il8rb	Ahnak		2700038N03Rik	Fes	Ctxn1	Cabp2	Angptl2	Eef1g	Prkcabp	Mcm3	2310075G12Rik	D130005A03			Il15	Pqlc1
Ctsf		Ppat	Nenf	Slc14a1	Nfkbiz	Csgalnact2	Raph1	Ripk2	Vps11	Pycr1	Trp53inp1	Krt2-10	Serpinb1b		Hbb-y	Fhod1	Cuedc1	Calm4	Ank	Egr1	Mpra	1110060F11Rik	2310061B02Rik	Nr4a2			Tm6sf1	Dpyd
Gimap5		Rmi2	Sept8	Cenpv	Evi2a	Bace1	Haao	Lst1	Tbc1d9	Fbxo31	Slc7a4	9530077C05Rik	Dixdc1		Plk1	Fkbp5	Cxxc5	Calr	Ankrd13a	Eif4ebp1		2310042P20Rik	Ulk2	Fdft1			Rnase6	Cenpk
Bex4		Pola2	Fam212a	Iba57	Itgb2	1700020L24Rik	Clec4a3	Lyz2	Cyp4f18	Sec22c	Il2rg	Il28ra	Lrrc8c		Dusp8	Flywch1	D16Ertd472e	Cap2	Antxr2	Epo		C81234	Blk	Tro			Stxbp4	Zfp593
Tle2		Fbxw5	Rps2-ps4	Lpin2	Hvcn1	Lbp	Csf2ra	Nabp1	S100a6	H2-Eb1	Prkcq	Cd80	LOC546569		Arhgef12	Fos	Dcakd	Capsl	Ap1b1	Erp29		D3Ertd330e	Bgn	LOC207685			Mmp2	Cenpo
Serpinb6a		Emid1	Ralb	Nadk2	Jak2	Irf8	Ncf1	Slc41a3	Rassf4	Arfgap3	Cd53	Cdc42ep2	Lrrc8c		Epb4.1	Fzd2	Dexi	Carkd	Ap1m1	Ezh1		Prps2	Lrp10	Vcam1			Arhgap29	Gart
Scarf1		Ppil1	Prkar2b	Rrp9	Hcst	Tfec	Il6ra	Dusp3	Tnfaip8l2	Cyp4f18	Ier5	App	Zdhhc20		Col5a1	Gadd45b	Dhrs3	Cartpt	Ap2a2	Ezh2		Ndufab1	Mbp	Gcnt1			Arhgap30	Cenpp
Prkcdbp		Gpaa1	Dnajc21	Abcb10	Rbmx	Tbc1d8	Wfdc17	Itgb5	Ticam1	Hid1	Prpf39	Ralb	AU024076		Ssx2ip	Galns	Dhrs7	Casc3	Ap2m1	Fgf2		2610201A13Rik	3110001A13Rik	Arl4			Slamf1	Zfp248
Col16a1		Nasp	Cd180	Tnfaip3	Lag3	Cpd	Myadm	Fam49a	Cask	Auts2	Tmem53	Leng4	Sept6		5830483C08Rik	Galnt11	Diap1	Casp12	Apbb1ip	Flt1		Gpiap1	1500001L20Rik	Rab11a			Npdc1	Adk
Tmem40		Rbl1	Sla	Prkab1	Arsb	Ralb	Ms4a6b	Tbc1d8	Kctd12	Mt1	Flt3l	Ets2	Gats		Epdr2	Galnt6	Dlx1	Cbfb	Apbb2	Flt3		Gcs1	Inpp5e	Ywhaq			Ndrg1	Noc4l
Rsad2		Pold3	Thop1	Gm14776	March8	Tmem97	5730508B09Rik	4632428N05Rik	Stat2	Cln8	Nfrkb	Ces3	3526401B18Rik		5530400B01Rik	Gatad1	Dnajb9	Cbx1	Aplp2	Flt3l		Ris2	Stab1	Ndfip1			Abat	Mrpl35
Fam43a		Ddb2	Cmtm3	Rps18-ps3	Gata1	G6pdx	6330416G13Rik	Cebpb	Dpp4	Ggh		Alox15			C030025P15Rik	Gfod1	Dnajc6	Ccar1	Apoe	Fmod		Msh2	Ctla2a	Igk-V8			Abcb1b	Med19
Map1lc3a		Sox12	Gm16205	Fam189b	Osbpl5	Nkg7	Ctsc	Tmcc1	Cd2ap	Xpo4		AI043046			Sphk1	Glipr1	Dnmt3b	Ccdc71	Araf	Foxo1		Ndufv2	Tead2	Mcl1			Dennd5b	Sdsl
Ctsl		Pole2	Med4	Klhl12	Tnfaip8l2	Hspa1b	Cd52	Gpcpd1	Lsp1	Manea		E230016K23Rik			Sox6	Gng2	Dok2	Ccdc80	Ard1	Foxo3		Stag1	Ctsf	H2-K			Tsc22d1	D5ertd525e
Uba7		Coq6	Inpp5a	Isg20	Tbc1d8	Tm6sf1	Nedd9	Nadk	Atf3	Fanca		Cd44			Epdr2	Gpc2	Dok3	Ccdc90b	Arfgap3	Foxo4		Lig1	Lrg	2610022K04Rik			Anxa6	Ppp2r4
Maff		Rhbdl2	Usp24	Tango2	P2rx4	Ccr2	Lgals1	Apobr	Ascc1	Efnb1		C030046I01Rik			Mybl2	Gpr141	Dpysl2	Ccdc94	Arhgap21	Fzd8		Entpd5	4930504E06Rik	B830009D23Rik			Ghr	Mrpl41
Neurl3		Higd1a	Nt5c3	Dnaaf5	Slc18a2	Rpe	Sat1	Nol3	Lgals1	Syvn1		Csf2rb1			Rsad2	Gpr56	Dtnbp1	Ccnd3	Arhgef2	Gab2		Osf2	Spec1	Rnpc2			Mef2c	Bclaf1
Dst		Haus8	Gata2	Wrn	Ncf1	Csf2ra	Cers6	Gm13171	Naglu	Rps6ka5		Peli2			Galnt10	Gpr97	Dusp1	Cd276	Arhgef3	Gapdh		Rbbp4	Capn6	Tm4sf2			Cytip	6330437i11rik
Cyp2j6		Mgme1	D6Wsu163e	Gm5812	Myo1f	Atp6ap2	Idh1	Sh3bp2	Arhgap17	Ppapdc1b		Krt2-7			Galns	Gpsm1	Dusp2	Cd2bp2	Arhgef5	Gata2		Tmpo	Rps6ka2	1810054D07Rik			Mcm7	Rrs1
Csgalnact1		Cenpi	Tsc2	BC037034	Ero1l	Myo7a	Degs1	Nfam1	Slc8b1	Prr5		Pi16			Diap3	Grap	Dusp4	Cd34	Arhgef7	Gata3		Hells	Dab2	9530072E15Rik			Perp	1110034a24rik
Rbfox2		Khdrbs3		Bag2	Itgal	Gatm	Sirpa	Cd180	Il6ra	Glcci1		9130005N14Rik			Gm944	Grn	E130012A19Rik	Cd3d	Arih1	Gclc		D730042P09Rik	Copeb	Ddx5			Thbd	1700040i03rik
Inadl		Gm13461		Apip	Klhl18	Tmem50b	Gm14608	N4bp2l1	Slc12a9	Erlec1		Atg7l			Slc30a10	Gzmb	Egln3	Cd69	Arih2	Gclm		Tbca	Cd14	Aplp2			Lamp2	Wdr18
Wbscr27		Rrp1b		Larp1b	Tecpr1	Megf9	Apobec1	Itfg3	Elmo2	Nacc2		2610507I01Rik			Epb4.1	Gzmc	Ehd4	Cd93	Arl2	Gfi1		Pawr	Dvl1	Bteb1			Cntn1	Sf3a2
Dennd1c		Gm5141		Blm	Tbc1d4	Gng12	Nfam1	Nfkbiz	Arsb	Car1		Retnla			Cd59a	H2-D1	Eif4e3	Cdh15	Armcx2	Gfi1b		Cd5l	Dusp12	Lmo2			Cyb561	Pklr
Exoc6b		Usp37		Pabpc4	Nhsl2	4632428N05Rik	Ralb	Lfng	Golm1	Nfkb2		Dhrs8			Ankrd41	Haao	Elmo1	Cdk2ap2	Arpc3	Gja1		Fzd4	Dnajb10	Chrnb1			Plac8	Atad5
Ldhb		Hspa14		Tdpx-ps1	Ier3	Map3k2	Scpep1	Pbxip1	Ap1g2	Gal3st3		BC013481			Ela1	Havcr2	Emilin2	Cdk4	Arsa	Gjc1		1110020P15Rik	Tinf2	H2-Q7			Cyp26b1	9430037o13rik
Tgfbr3		Cars2		Ext1	Ccl9	Nt5dc2	Fam105a	Igsf6	Lrrk1	Rbm47		Ncf1			Slc2a4	Hdac6	Eml4	Cdk6	Art5	Gli1		Xpo1	Mpeg1	Tgfb1i4			Lst1	Aa408650
Arhgef12		Rpusd1		Tuba8	Nin	Cebpa	Fosl2	Nuak2	Rara	Sec24d		Slc35a5			Prkwnk1	Hes6	Ephb2	Cdt1	Asns	Gsk3b		Mre11a	C230093N12Rik	Lasp1			Nrg4	Mrpl48
Gprc5b		Fanca		Aco1	Fam189b	Gsr	Gpr35	Cytip	Stx7	Vldlr		Gm568			D4Ertd639e	Hist1h1e	Erg	Cebpz	Asrgl1	Hes1		Idh3a	Minpp1	Ddx6			Tmem176a	2010107h07rik
Acox1		Gatm		Bex4	Dgka	Pde2a	Tep1	Gyk	Fam102b	Phlda1		Slc6a6			Dfy	Hist1h2bj	Ern1	Cecr6	Atf3	Hes5		Tubb5	Cd19	Ifrg15			Lpar6	Nmnat3
Grik5		Vegfb		Ecsit	Gadd45a	Cdc45	Zswim6	Fosl2	Abca3	Fkbp2		A330042H22			Spire1	Hist1h4d	Etv4	Cend1	Atn1	Hey1		1110001J03Rik	2010008K16Rik	Cnn2			Tc2n	Mrpl44
Gab1		Fam217b		Asph	Prkca	Ncln	Hgsnat	S100a6	Tmem50b	Arhgap35		Tkt			Tac2	Hmga2	Etv6	Cenpm	Atp1a1	Hif1a		2310021G01Rik	Gja1	Rab2			Vldlr	Gm3604
Npdc1		Hn1l		Minpp1	Fosb	Itgam	Cyth4	Irf7	Cc2d1a	Entpd1		Bmpr1a			Cxcl12	Icam2	Evl	Cep170b	Atp2a2	Hif1an		Grhpr	Mfng	LOC226442			Procr	Olfr49
Ccdc112		Fam111a		Acsl1	Mxd1	Tmem216	Plod3	Ccl9	Nptn	Eif2ak3		Sfmbt2			Btn1a1	Ier2	Exoc3l	Cftr	Atp5d	Hlf		Kif22	Chk	9130011J15Rik			Runx1t1	Mrpl52
Hoxa10		Kpna3		Htra2	Trp53i13	Arl11	Tmem50b	Ptprj	Commd8	Yipf2		Tmcc1			Psmf1	Ier3	Eya2	Chchd6	Atp6v1d	Hmox1		Ndufb2	Eif4g2	Il6st			Flt3	Lars2
Nr4a2		Fbxo45		Cdc6	Dopey2	Ccl9	Acer3	Ccrl2	Hexb	Clptm1l		Hist2h2aa1			2610510J17Rik	Igf2bp3	F2r	Chd5	Atxn2	Hoxa10		Itga4	Ddt	AA960558			Cavin2	Cinp
Maged2		Nmral1		Dpy19l1	Bcas3	Eif2ak3	Hmox1	Birc3	Hlcs	Adarb2		Gdpd3			Igfbp5	Igfbp4	F2rl2	Chic1	Aup1	Hoxa4		Shfdg1	Impdh2	Ilvbl			Hpgds	Cks2
Rbp1		Ogfod3		Adk	Acss1	Edem1	Ccl9	Ccr2	Bcl3	Atxn7l1		Cask			Pcyt1b	Ikzf2	Fam212a	Chrnb1	Avpi1	Hoxa5		Bzw2	5730403B10Rik	Bcl10			Mmp14	Zfp493
Tie1		Mlkl		Ccdc23	Cd53	Jdp2	Lgmn	Arl5c	Snx11	Atat1		AI425999			Ptdss2	Il10ra	Fam214b	Chst1	Axin1	Hoxa7		Chaf1a	Lyzs	Dazap2			Jun	Trub2
Serpina3g		Rcc1		Ndufaf6	Tmem64	5730508B09Rik	Asah1	Ier5	Akna	Xbp1		6330406P08Rik			BC030863	Il12rb2	Fes	Cldn8	Azi1	Hoxa9		Lpl	Gstm5	Stk38			Egr1	Setd6
Rbm18		9130401M01Rik		Bloc1s5	Anxa2	Myo1f	Tnfaip8l2	Itgam	Ly6c2	I830127L07Rik		Tspan2			Cit	Il18rap	Fgf3	Clk3	Azi2	Hoxb4		Rfc5	H2-Ab1	Pbef			Id2	Pfas
Rora		Haus1		Nenf	Mcu	BC035044	Ptafr	Gpr132	Tbc1d8	2700081O15Rik		1110060D06Rik			Gp9	Il2rg	Fkbp1a	Clpb	B3galnt1	Hoxc4		Uble1a	Ndn	2410018D16Rik			Bcl6	Lrrc14
Zrsr1		Tmem97		Zfpm1	Dctn6	Rnpep	Irf7	Gda	Diap2	Selm		Klhl5			Prss29	Il6	Fkbp5	Clps	B3gat3	Hoxd4		1110005L13Rik	Grp58	Ptp4a1			S100a6	Hspa14
Nab2		Haus4		Zcchc6	Alkbh4	Adpgk	Tmcc1	Pou2f2	Rab32	Txndc11		9130005N14Rik			Eif2ak1	Impa2	Fli1	Cmtm7	BC003993	Hp		2610201A13Rik	Stxbp2	Mgea5			Il12rb2	Smpd4
Jam3		Slc43a3		Vamp5	Galns	Man2a1	Rgs10	Dock5	Bmp2k	Lax1		Celsr3			Mybl2	Irf1	Flnb	Cntn1	BC004004	Hspa5		1110008H02Rik	Cd81	Ctsh			Cyyr1	Btaf1
Smad7		Casp7		Bysl	Grina	Ckap4	Soat1	Apoe	Amz1	Adgre5		Ehd1			Neil3	Itm2c	Flt1	Coasy	Baat	Hspa8		Ndufa2	Psme1	2010200I23Rik			Kcnip3	Recql4
Rps12-ps7		Cntln		Pgp	Fcgr2b	Tmed3	Ms4a6c	Cd52	Sorl1	Ube2j1		A330103N21Rik			BC010801	Junb	Flywch1	Col18a1	Bag3	Hspd1		D630024B06Rik	Nfkbia	2010004P11Rik			Mgst1	0610009d07rik
Crispld1		Rltpr		Pip4k2c	Pxk	Dnajb11	Fam129a	Cyth4	Vimp	Crtc1		2310010M24Rik			Tspan8	Kazald1	Fmnl1	Col4a1	Basp1	Icam1		D7Rp2e	Btg2	Trip6			Zfp36	Wrn
Tmem159		Nfatc2ip		Ppp2r1b	Il18rap	Tiam1	Pqlc3	Lsp1	Tmem55b	S100a9		Por			Foxm1	Kcna3	Fnbp1	Col4a2	Bat2	Id1		2010100O12Rik	Rsu1	Synpo			C4b	Nkrf
Irak3		Tubgcp2		Pgm1	Itm2c	Mapkapk3	Stom	Lyn	Fam129a	Cd52		Rnf128			Ogfrl1	Kctd1	Fndc3a	Cox8a	Bat4	Ifng		2010100O12Rik	Crip2	Herpud1			Csf2rb	Psmb4
Zfand1		Mms22l		Hemgn	Tiam1	Acer3	Lsp1	Csf2ra	Zfp516	H2-Ab1		Rab11fip1			Cdkl1	Kifap3	Fos	Cpsf2	Bckdhb	Igf1		C530002L11Rik	Ctsl	Cast			Lsr	4930578c19rik
Sgms1		Nelfe		Usp33	Gng12	Hmga1	Lpl	Smpdl3a	Net1	Btd		Atrnl1			Atpif1	Kremen1	Fosb	Crem	Bcl2a1a	Igf1r		Pdcd8	2500002L14Rik	Nars			Ect2	Riok1
Hoxb3		Tmem238		F2r	Orai2	Entpd6	Myo1f	Slc7a4	Pfkp	Mavs		F10			2310047B19Rik	Lag3	Fut7	Cryaa	Bcl3	Igf2		Anp32b	Gadd45g	Tde2			Fyb	Nkx1-2
Pard3b		Cdc25a		Gm14165	Ptger3	Mgst1	Apobr	Rab29	Tmem109	St3gal2		Myl2			5730507H05Rik	Lass4	Fut8	Crybb2	Bcl6	Igsf6		Mrpl33	Ldh2	Scotin			Myo1e	Tspy-ps
Plxnc1		Whsc1		Hdac7	Elane	Aldh4a1	Nagpa	Ms4a6c	Fam188a	Txndc5		Tmem38a			Xpo7	Lat	Fxyd5	Cs	Bcl7b	Ikzf1		Bub1	Ulk1	3110038L01Rik			Zfp334	Nfrkb
Hoxa5		Ift27		Psen2	Flt3l	Pfkfb3	Plekhm3	Lipa	Osbpl11	Lipe		Plekhg3			Cenpe	Lbh	Fzd2	Csrp1	Bet1l	Il10		Lphn1	Irf1	1810045K07Rik			Serpinb8	Trfr2
Paqr7		Srm		Glrx5	Ccr2	Pole2	Myo1g	Nkiras2	Rab43	Fosb		Rdh12			Mastl	Lcp1	Gadd45b	Cst7	Bgn	Il1b		Vrk1	Edn1	6030448M23Rik			Cxcl16	Ppil3
Ormdl3		Umps		Orc5	Adgre5	Fcgr2b	Cx3cr1	Camta2	Marcks	Rnase6		2310001H17Rik			Trim2	Limd2	Galk2	Ctla4	Birc2	Il2rg		Ect2	Gadd45b	2810432L12Rik			Ppp1r16b	Rars2
S1pr1		Cinp		Tmem64	Ikzf2	Acsl1	Osm	Adrb2	Sc5d	Rgs10		Abca9			Usp46	Litaf	Galnt11	Ctnnbl1	Blcap	Il7		0610040B21Rik	Lck	2310075G12Rik			Rbpjl	Ankrd26
Emcn		Ppp1r26		Ifrd2	Tbc1d14	Dgat1	Lyn	Arid3a	Fcer1g	Itm2c		Sstr4			5830483C08Rik	Lmbr1l	Galnt6	Ctnnd1	Blzf1	Irf4		Stmn1	Serpina3g	2310061B02Rik			Nckap1	Krtap4-6
Cxx1b		Samd1		Apeh	Igf1r	Fam46a	Evl	Klf3	Dynlt1-ps1	Isg20		Glipr2			1110007A06Rik	Lrrc8d	Gatad1	Ctsl	Bmi1	Itga2		Dck	Tgtp	Basp1			Clec1b	Mul1
Tmem63a		Nudt1		Mthfd1	Gba	Ccdc125	Atp2b1	Rnase6	Cxx1b	Itgal		Cpd			A930021H16Rik	Lrrfip1	Gem	Cxcl14	Bmp1	Itga2b		Cdh1	B4galt6	Bgn			Slc6a15	5730469m10rik
Serpinf1		Slc25a13		Gna12	Gna12	Mgam	Gsn	Cyba	Skil	Tmem184b		BC034068			D18Ertd653e	Lst1	Gfod1	Cxcr5	Bmp4	Itga3		Set	Rga	0610010K06Rik			Pclo	Msh2
H2-Aa		Nckap1		Selenbp1	Galnt6	Cracr2b	Unc93b1	Mgst1	Ank3	Prdx4		9630017O17			Map4k5	Ltb4r1	Glis2	Cyb5b	Bmp7	Itga4		Dtymk	C730036B01Rik	Dnajb6			Lsp1	Muted
Mansc1		Nup85		Brf1	Trib1	Pgp	Mospd2	Plxnb2	Ccnd1	Foxk2		Scn2b			Figf	MGAT1	Gpc2	Cyp2e1	Bnc1	Itga5		Itm1	E130107N23Rik	4732477C12Rik			Slc28a2	Gm10392
Parp4		Npl		Mpv17l2	Flot2	Tm7sf3	Trps1	Gpr35	H2-M3	Man1b1		Ptpro			A930010G16Rik	MYH9	Gpr56	D330045A20Rik	Bpgm	Itga9		1110018B13Rik	Cyp4b1	Lrp10			Arhgef28	Bysl
Clstn1		Nxt1		Apoe	Atp13a3	Cyp2c44	Stard3nl	Zfp703	Ece1	Sel1l		Tlr4			Hist1h2ae	Maff	Gpr97	Dag1	Brap	Itgal		Tram1	Ercc5	Rab11a			Tnfsf10	Rint1
Dlgap4		Siva1		Gm4879	Gata2	Il21	Csf2rb	Rhoq	A630033H20Rik	Sdc4		Fndc3b			Trim2	Man2a2	Gpsm1	Dapk1	Brca2	Itgam		Ppp2r5c	Ablim1	Bnip3l			Cd9	Tex9
Col4a1		Zc3hav1l		Dmwd	Cd9	Tmem165	Diap2	Ltb4r1	Rbm47	Slc33a1		4931428L18Rik			Add2	Man2b1	Gramd1a	Dbt	Brd4	Itgav		Adsl	Isgf3g	1110020C13Rik			Pla2g4a	Srsf3
Trim12c		Pole3		Det1	Ptprs	Serpinb1c	Stx7	Hpcal1	Zgrf1	Sdf2l1		B4galt6			6030468B19Rik	Map4	Grn	Dcbld1	Btbd1	Itgb1		Skd3	Wwp2	2900097C17Rik			Col4a2	Slc25a32
Akap7		Casp8ap2		Lrrc3	Cel	Htra2	Prkcd	B4galt5	Lat2	Pigo		Asahl			Tyms	Map4k4	H2afy	Dctd	Btg3	Itgb2		Cfl1	2610311I19Rik	2510039O18Rik			Dhx40	4930432b10rik
Bhlhe40		Mthfd1		Mtss1	St14	Tcn2	Sgms2	Plin2	Fcgrt	Tubgcp6		MGI:1345171			Bsg	Map7d1	Haao	Dctn3	Bysl	Itgb3		Mas1	Atp11a	B230114J08Rik			Evc	Rnaseh2c
Cers4		Topbp1		Dnajc24	Mfsd5	Gm10053	Slc16a10	Slc12a2	Lbh	Gm13251		Pbx1			Slc16a1	Mapk12	Hes6	Dcun1d4	C1r	Itpr1		Mki67	2210023G05Rik	2610019N13Rik			Trpc6	C78515
Sgce		Grwd1		2410127L17Rik	Dhx40	Irak4	Plxnb2	Btg1	Apobr	Slc35b1		AL024069			Ifrd2	Mfge8	Hist1h1e	Ddit4	C330007P06Rik	Jag1		Socs2	Zfp275	Sat1			Slc14a1	Ube2cbp
Myct1		Msh6		RP23-298M23.9	Faah	Hsdl2	Nkiras2	Tpm4	Stx18	Arrb1		Cklf			Btrc	Mgat5	Hist1h2bj	Ddx18	C80913	Jak2		Pla2g4a	1810009A16Rik	Lmo2			Lgals1	Oxnad1
Cxx1a		Lrrc8b		Piezo1	Bag3	B4galt6	Tmem109	Degs1	Tet2	Ckap4		Pcnx			Pabpc1	Midn	Hist1h4d	Ddx51	Cad	Jam3		Hint	Srcasm	Prkar1a			Ndn	B930059l03rik
Zbtb4		Hat1		Gatm	Tango2	Rrm2	Nabp1	Abhd12	Pkib	Ier5		2310058F05Rik			Uros	Milr1	Hmces	Dhodh	Caml	Junb		Cox6a1	Pik4ca	D6Ertd772e			Sell	Thg1l
Nceh1		Slc25a15		Drosha	Naglu	Dock5	Ctsz	Cd53	Fdps	Dnajb11		Tnfsf13b			Cpox	Mkl1	Hmga2	Dhx9	Capn5	Kdm3a		1110025H10Rik	Mtmr13	Stab1			Mllt3	Jakmip2
		Lmnb2		Dapk1	Ddx26b	Ankrd28	Pgd	Adrbk2	Cd48	Edem2		Bcl6			Smap1	Mpnd	Homer3	Dicer1	Car4	Kdr		Cox7c	3830408P06Rik	Ctla2a			Gstm7	Foxo3
		Slc7a1		Csnk2a2	Cnpy4	Rab21	Tiam1	Myo1g	Dnajc19	Faah		D630023F18Rik			Nup133	Mrgpre	Hvcn1	Dimt1	Cars	Kit		6230416J20Rik	Gbp2	Mlp			Anxa2	Fam117b
		Galk1		Hars	Diap2	Adap1	Cd300a	Slc15a4	Plin2	Mtfr1		F3			Acp1	Myadm	Icam1	Diras2	Casp12	Kitl		Tmem4	AW538430	3230401N03Rik			Oxr1	Papss2
		Shq1		Trak2	Smim3	Fdps	Klra6	Fcgr2b	Baiap2	Adamtsl4		Adprh			Stxbp4	Mycn	Idh2	Dlg3	Casp14	Lef1		2510027N19Rik	Rpl44	Cd164			Gstm1	Macrod2
		Mthfd1l		Hagh	Med14	Ffar2	Ccl3	Ms4a6b	Kif21b	Creb3l2		Numa1			Wdr62	Myl6b	Ier2	Dll1	Casp3	Ly6c1		Cyba	Aldo1	Ctsf			Dnmt3b	Hars
		Brca2		Ehd1	Ccrl2	Recql	5031439G07Rik	Acer3	Acss1	Klra6		Neu1			Mare	Myo1f	Ier3	Dmkn	Casp4	Ly86		2510005D08Rik	Ccng1	AW050020			Btg2	2610024g14rik
		Pelo		Brat1	Gab2	Anxa1	Lyz2	Htra2	Kctd14	Rilpl2		BC016495			Tnk1	Naga	Igf1r	Dnajb9	Cbr1	Mad1l1		Ndufb9	1110058B13Rik	Gnb1			Ctss	Dtd1
		Cenpo		Focad	Npl	Agps	Zfp710	A630033H20Rik	Clec4a3	Vimp					Cxcl12	Naglu	Igf2bp3	Dnmt3a	Ccdc53	Mapk14		Ppic	Bysl	Ccnd2			Acsl4	Acss1
		Coq7		Ap1b1	Fes	Cycs	Telo2	Litaf	Cklf	Acad10					MGI:2182073	Napsa	Igfbp4	Dnmt3b	Ccdc90b	Mcl1		2810417H13Rik	Srp19	Dusp16			Muc13	4632434i11rik
		Atrip		Gm16061	Emid1	Soat1	Gsap	Cdkn1a	Lyn	Uso1					Ccdc18	Nbeal2	Igfbp6	Dnpep	Ccl27	Mef2c		Cdc2a	Trappc4	4930504E06Rik			Socs2	Siae
		Macrod1		Pbx4	Lmo4	Casp1	P2rx7	Ctsb	Hs6st1	Pld3					Gm817	Ncf1	Ikzf2	Dntt	Ccnd1	Meis1		Mcm5	Suclg2	LOC212111			Mamdc2	Ccdc18
		Ttc13		Tmem97	Hist1h1c	Tspan2	Galns	Klf13	Ppt1	Gm16581					E2f2	Ncoa4	Il12rb2	Dpagt1	Ccnl2	Met		Prdx2	Dr1	Plekhb2			Gda	Eif2b4
		Nup107		L2hgdh	Trim11	Tfrc	Rnase6	Sorl1	Arhgap9	Pafah1b3					Cdca2	Nfil3	Il4ra	Dph5	Ccs	Mitf		4921531G14Rik	Tubb3	Gabbr1			Mlec	Nop16
		Fxn		Mrpl32	Nptn	Ikbke	Atp7a	Dgkd	Sp140	Zfp467					Ankrd43	Nfkbie	Impa2	Dpt	Cd151	Mmp13		Rad50	Rpl18	Blcap			Plscr4	Osbpl3
		Pusl1		Rmdn3	0610010F05Rik	Adssl1	Gm11951	Mtus1	Tnfaip1	Hspa1a					Atp1b2	Nkg7	Inpp1	Dusp12	Cd1d1	Mmp3		Uchl5	Creg	Copeb			Sema7a	Uros
		Fancg		Ammecr1	Gmppa	1700123O20Rik	Evi5	B4galnt1	H2-DMa	Pld4					Sept8	Nlgn2	Irf1	Dusp9	Cd27	Mmp9		D11Ertd99e	Timp3	Cd14			Plxdc2	B3galt5
		Lmf2			Man2b1	Tst	Arl4c	Apobec1	Cmtm3	Coq6					Pklr	Nol4l	Isoc2a	Dydc1	Cd320	Mpl		2410041A17Rik	1110067D22Rik	Nfkb1			Rfc2	Ftsj1
		Fkbp5			Edem1	D6Wsu163e	Psen1	Map3k14	Gria3	Herpud1					4430402O11Rik	Nrgn	Itga6	Dynlrb1	Cd59a	Mpo		Brd7	4833420N02Rik	Dnajb10			Art4	B3galt6
		Chchd6			Lmbr1l	Itpripl2	1600012H06Rik	Lair1	Unc119b	Uba5					Slc16a10	Nsmaf	Itgae	Dyrk4	Cd80	Msn		Cox6c	Usp49	Rab6			Exoc6b	Fancf
		4930579G24Rik			Ept1	Pxylp1	Nadk	Itgav	Prkaa1	Kcnmb4					1110018G07Rik	Padi2	Itgb3	ECEL1	Cd81	Myb		Abce1	1500011H22Rik	Wsb1			Mcm5	Coasy
		Rbbp8			Mpo	Hspa13	Rbms1	Daglb	Atp8b4	Adgrl1					4931419K03Rik	Palm	Itm2c	Ears2	Cd83	Myc		Anxa2	D14Ertd436e	Mail			Gpx3	Minpp1
		Pno1			Dock8	Nxn	Tbc1d8		Pacs2	Ccpg1					Nagpa	Paox	Jun	Echdc3	Cd96	Myl4		Pafah1b3	2700010L10Rik	Nr1d2			Tox	Ai451250
		Rfc1			BC037034	Mpeg1	Gm9025		Klf2	Man2a1					Gdpd1	Paqr7	Junb	Efna1	Cdadc1	Nanog		Snrpd1	Abt1	Tieg1			Ly6e	Ncl
		Gm7535			Cast	Hspa1a	Plin2		Atp7a	Coro2b					B230120H23Rik	Parp16	Kazald1	Eif3d	Cdc2l1	Nedd4		Psme2	Igtp	Ss18			Mmrn1	Spire1
		Nudt19			Fga	Mlkl	Ppp1r21		Trf	Kalrn					4930550C14Rik	Pdgfrb	Kcna3	Elavl4	Cdc42ep4	Nfkb2		Ghitm	AI842353	Aldh1a1			Cd63	Nop10
		Etaa1			Tacstd2	Pgd	Tnfaip2		Kin	Cmah					Nmnat3	Pecam1	Kctd1	Elp3	Cdh3	Ngfr		Rrm1	4921526G09Rik	Ppp1cb			Rdh10	Dnmt1
		Ubr7			Matk	Fes	Gm13171		Wdfy4	Rnf123					Utx	Peli1	Kif21b	Emcn	Cdk2ap1	Notch1		Slc25a5	D4Ertd89e	Rbm14			Amotl2	4930419g24rik
		Ncapd3			Cdc42ep4	Tmco3	Arid3a		Irgq	Zfp64					Txnrd2	Phf13	Kremen1	Emid1	Cdkn1a	Notch4		Ndufc1	Ipo4	Tde1			Plcl1	C430049a07rik
		Lrp8			Atp6ap2	B4galt4	Rgs14		Rasa4	Gnptab					Cpeb3	Phlda1	Ksr1	En2	Cdkn1c	Nr4a2		2810484M10Rik	Gadd45b	Tapbp			Ptger4	Blm
		Rasl2-9			Oxr1	Gm9025	Galnt10		Soat2	Cds2					Mfhas1	Pigx	Lass6	Enah	Cebpb	Numb		Psma2	Cyp4b1	2700007P21Rik			Maf	Bc052040
		Ahcy			Serpini1	Lpcat4	Zbtb7b		Selplg	Rhobtb1					Zranb3	Pik3cd	Lat	Enpep	Cenpb	Pafah1b3		Itgb1bp1	Ubc	Tuba1			Vmp1	Ankrd12
		Ppih			Gfod1	Baz1a	Ampd3		Ralb	Tcf7l2					4930563B10Rik	Pim1	Lat2	Enpp1	Cenpc1	Pbx1		Ssr2	Daf2	Stx3			Rab34	Rif1
		Rif1			Rab3d	Phka2	Pea15a		Edem1	Tmem109					1110025F24Rik	Pkn3	Lbh	Epb4.1l4b	Cep250	Pcgf2		Pcna	Wig1	Wbp5			Tbc1d8	C330018d20rik
		Golt1b			S1pr4	Erlin1	Fam46a		Tyk2	Ccdc134					Rhof	Plaur	Ldlrad4	Epha3	Chad	Pdk2		2010005E08Rik	Grcb	5730403B10Rik			Ddr1	Tm7sf3
		Gm10053			Nkg7	Smg8	Adam15		Gm4760	Foxo1					Enpp3	Plcg1	Limd2	Ereg	Chchd2	Pdk4		Hs1bp1	Ltc4s	H3f3b			Ampd3	Fgf5
		Igsf8			Rb1	Dpp9	Glipr2		Napsa	Gm18843					Hist3h2a	Plekhf1	Litaf	Erp29	Chchd6	Pfkl		BC028768	Irf6	H2-Ab1			Syk	Lgtn
		Timm50			Irak3	Ctsz	G6pdx		Itpripl2	Evi5					Hspbap1	Plekho1	Lmbr1l	Esam1	Chd1	Pgk1		Banf1	D530037H12Rik	Oaz2			Ocln	Bat2l2
		Gareml			Mkks	Nfam1	Cyba		Gm20203	Pisd-ps2					Nek2	Plod1	Lrp12	Esr1	Chek2	Phc1		Ppia	Pvt1	Itm2b			Rgn	Abl1
		2700029M09Rik			Vat1	Nudt4	Prkcb		Cd22	Iffo2					Naprt1	Plxnd1	Lrrc1	Etv1	Chka	Phc2		Ran	M6pr	Stat1			Meis2	2010007e15rik
		Cycs			Syne1	Lman2l	Ldlrad3		Gm13349	Tnfaip3					4930547N16Rik	Poln	Lrrc8d	Etv4	Chkb	Pkm2		Nudt14	H2-Aa	Bmi1			Gabra4	Men1
		Dnph1			Nfkbia	Tank	Sh3bp5		Mdp1	Galns					Mastl	Ppm1f	Lrrfip1	F2rl1	Chrnb1	Postn		Frda	1200016B17Rik	1810010A06Rik			Antxr2	Cdadc1
		Timeless			Id2	Csf1r	Sdc3		Gpr107	Ppp1r16b					Cox6b2	Ppp1r13b	MGAT1	F2rl3	Ciao1	Pou2af1		Rnf5	Mpl	Pgrmc1			Nt5c3	Rfc4
		Cisd1			Arhgap4	Zfp703	Csf2rb2		Rpp30	Skil					Esco2	Ppp3cc	MYH9	F7	Clca1	Pparg		1110033L15Rik	Gabarapl1	H2-T17			Chrna7	Hsp90aa1
		Heatr3			Whamm	Mtf1	Ggh		Klf4	Sec11c					2510010F15Rik	Prkag2	Maff	FOXP3	Clcn3	Ppp2r4		Psmb10	Rex3	H2-D1			Ldhd	Txnrd2
		Nup62			B3gat3	Telo2	Ap2a2		Gm10941	4632428N05Rik					Pkd1l1	Prkca	Malt1	Fabp9	Clk1	Prdm16		Snrpa1	Drpla	Nfix			Pdgfd	Txnl1
		Rpa3			Arrb2	Rasgrp2	Tfeb		Itpripl1	Mtmr4					2810433K01Rik	Prpsap2	Mamdc2	Fads2	Clk4	Prl2c2		Birc5	1190003P12Rik	Hspa5			Acpp	Eif2ak1
		Tspan6			Zbtb7b	Fcer1g	Slc12a9		Fgl2	Pqlc3					Amd1	Ptms	Man2a2	Fam209	Cln8	Ptch1		Ndufb10	Bcap31	Ctsl			Lrrn1	Pa2g4
		Mpo			Msrb1	Pdia4	Snx20		Specc1	Pde4d					D2Ertd750e	Ptpn22	Map3k3	Fam73a	Cmas	Ptgs2		Psmb5	Scp2	2500002L14Rik			Camk1d	Ptpn14
		Cad			Tmem9b	Psen1	Slc8b1		Plxnd1	Cytip					Tyms	Pxylp1	Map3k5	Fbxo21	Cmip	Pth		Hsp70-4	Ctgf	Ldh2			Asb4	Zfp68
		Nudt14			Ap3d1	Gm4879	Plp2		Rbms1	Rab6b					Cd59a	Rab19	Map4	Fbxo43	Cmtm8	Pth1r		Srp9	Ninj1	Casp1			Cldn12	Cul4a
		Mbnl3			Ypel5	Diap2	Rnpep		Txndc15	Zfp579					Ncoa7	Rab21	Map7d1	Fbxw11	Cnot7	Pthlh		Cox7b	Zfp36l1	Gadd45a			Ntf3	4930540e01rik
		Ptk7			Trappc8	Pex1	Capg		Poglut1	Slc35a5					Rap2ip	Ralb	Mapk11	Fdx1	Cnpy2	Rb1		Npm1	Rab24	Ulk1			Cd200r4	Nsmce4a
		Trim37			Ggcx	Hiatl1	2310047M10Rik		Ndufaf6	Tspyl2					A230051G13Rik	Ralgds	Mapk12	Fezf2	Col4a1	Rbbp9		Rpl27a	Bax	2610209L14Rik			Kdr	Dnajc2
		Slc7a5			Syde2	Npepps	Pirb		Sgk1	Tmem214					Adam33	Rap2a	Marcksl1	Fgf15	Col4a2	Rbl2		Arfrp1	Gstm1	Kdt1			Prnp	Mcm4
		Acat2			Idh1	Gorasp2	Ubl3		Nfam1	Zfp46					Oas1d	Rara	Mc5r	Fgf3	Comt	Reln		Dnajc2	8430421I07Rik	Serpina3g			Phactr1	Loc100502695
		Slc20a1			Klhl2	Parp8	Plekho1		Cyba	Gdap2					Skp2	Rasa3	Mdga1	Fgf8	Comtd1	Rnf2		H2afz	1500001L15Rik	Casp4			Klrb1b	Mcm6
		Ppa1			Hist3h2a	Nqo2	Necap2		1600002H07Rik	Trp53i11					Ppih	Rassf2	Mfge8	Filip1	Cops4	Rps6kb1		Tkt	Rnf4	Tgtp				Mcm7
		Eif1ad			Rin3	Pus10	Pde2a		Dpp9	Pyhin1					Slc16a10	Rcsd1	Mgat5	Fkbp11	Cops7a	Rspo2		Psmb6	Sin3b	Rga				Psmg3
		Adgrl1			Akap8l	Atp6v0c	Prkab2		Vmn1r65	Dhtkd1					Pir	Rdm1	Mical1	Fkbp3	Coq9	Runx1		Rrm2	Fuca	Madh1				Trmt61a
		Tbl3			Ankrd12	Ctns	Palm		Bicd2	Srpr					Cbfa2t1h	Rgs1	Midn	Fkbp7	Cox17	Runx2		Mrpl13	Psmd12	Efna1				Mcm2
		Sae1			P2rx1	Ccne2	Fndc3b		Gm2a	Pddc1					5730499H23Rik	Rgs14	Mkl1	Flnb	Cox7b	Sbds		1110007A04Rik	Cd8b	Tap1				0610011l14rik
		Tmem98			Arl4c	Abhd11	Kctd20		Ms4a6c	Zfp36l1					Pctk1	Rgs2	Mpo	Flt3	Cpxm1	Selp		Rps12	Trim11	Gbp3				Seh1l
		Mcmbp			Fanci	Slc35b1	Cebpb		Stom	Asns					Pi4k2b	Rhob	Mrgpre	Fmr1	Cr1l	Sfpi1		2810432D09Rik	Rps19	Cyp4b1				Gm5081
		BC035044			Cdk5rap2	Ccdc22	Cast		Cxx1a	1110004E09Rik					Foxo3a	Rhoq	Mtap7	Foxb2	Cradd	Sfrp1		Nucb2	Polr2g	Ptger4				6720489n17rik
		Slmo2			Amdhd2	Dhrs7	Tyk2		Alyref2	4930453N24Rik					Dnttip1	Rin3	Mxd4	Foxc2	Crem	Sfrp2		Lsm8	Ets2	Gabpa				Fam109b
		Mmgt1			Acss2	Ap3m1	Megf9		Bmp8b	Dnajc25					Atp8a1	Rnf13	Myadm	Fpgs	Crlf3	Sh2b3		AW541137	Rabac1	BC025546				Mett5d1
		Panx1			Il1rl1	Kdelr2	Lst1		Gm20302	Trappc2l					Prkwnk1	Rps6ka5	Mycn	Frap1	Crtap	Shh		Blm	Krt1-18	Pura				Mettl13
		Ankrd32			Cd82	Foxn2	Plxnd1		Pip4k2a	Slc39a7					Pnma1	Rras	Myl6b	Fut7	Cryz	Sin3a		Psmb8	6720465F12Rik	Isgf3g				2410076i21rik
		Hmga2			Gpsm3	Glce	Cask		St8sia4	Baz2a					Grtp1	Rras2	Mylip	Fyttd1	Csnk2b	Slc2a1		Rasl2-9	H2-Eb1	9230112N11Rik				Bc003965
		Aimp2			Itgam	E130309D02Rik	Dhx58		Itm2c	Srprb					2310067E08Rik	Runx1	Naga	Fzd6	Csrp2	Slit2		Sell	D13Wsu50e	1110017N23Rik				9330118i20rik
		Mad2l2			Spns3	Gyk	Ugdh		Pkn1	Sil1					Ppib	S100a6	Nbeal2	G6pc	Cstb	Smad2		Cspg6	Dctn3	Atp11a				Orc2
		Pard6g			Napsa	2310009B15Rik	Nin		Crnkl1	Tmc2					Fahd1	STAT3	Ncf1	G6pc3	Cstf1	Smad3		Psmc3ip	Cyp1a1	Sec61a2				0610012g03rik
		Zmynd19			Gm21975	Tex2	Sh2b3		Alg6	Itgb2					Kctd14	Samd10	Ncoa3	Gaa	Ctdsp2	Smad7		Guca1a	F8	8430420C20Rik				Ces2g
		Eri1			Tor2a	Hacd2	Cd53		Myo1f	Rufy3					Slc11a2	Satb1	Ncoa4	Gabpa	Ctf1	Sod2		Cd48	Xbp1	Ubl4				Orc4
		Rqcd1			Tmem180	Prtn3	1600015I10Rik		Mgst2	Pdia4					Grtp1	Sdf2l1	Ndrg1	Gabrb1	Ctla2a	Sp1		Psmd10	Tubb2	2310075E07Rik				Rreb1
		Ipo9			Scyl2	Rrp12	Sla		Cd300a	Rab3d					Ap1g1	Selm	Nedd4l	Gadd45b	Ctla2b	Sp7		Crcp	Cdkn1a	Atf3				Ccdc34
		Zbtb8os			Acsl1	Mtmr6	Prdx5		Cd53	Tyk2					Cyp4b1	Sema4d	Nek6	Galk2	Ctsf	Spib		Lgals9	Eif2ak4	E130103E02Rik				Eif4e
		Snrpa1			Ccdc88b	Ppp1r21	Rp2h		Gltscr1l	Pced1a					5730590G19Rik	Sema6b	Nfil3	Gart	Cttn	Spp1		Rfc4	Deb1	Gbp2				Acp1
		Pcgf6			Ptpn23	Zfp35	Atg7		Prex1	DHRSX					5830415F09Rik	Sh2b1	Nlgn2	Gatm	Cuta	Stat5a		BC003479	5730409F23Rik	Rbbp9				Bcas2
		Nme4			Hip1r	BC107364	Nptn		Capn2	Bbs9					4930526H21Rik	Sh2b2	Nol4l	Gatsl2	Cux1	Stat5b		Mns1	Tor1b	LOC224598				2810026p18rik
		Fdxr			Rab21	Mcee	Gngt2		Zdhhc7	Pea15a					Cit	Sh2d1b1	Npc1	Gba	Cx3cl1	Tal1		Cte1	Nckap1	AW538430				Krr1
		Pfas			Slc16a6	Ak6	Kctd12		Acta1	Mia3					1300007O09Rik	Sh3bgrl3	Npc2	Gdap1	Cxxc5	Tdgf1		Dhx9	Arhd	Ifi47				D6ertd490e
		Pus1			Cuedc1	Aacs	Fam129b		Ap1s3	Scpep1					Rngtt	Sh3bp2	Nphp1	Gimap7	Cyhr1	Tek		Rgs19	9430009J09Rik	Odc				Exog
		Thop1			Osbpl7	Slc36a1	Edem1		Homer1	Raph1					1110004B13Rik	Slc12a7	Nr2f6	Gins4	Cyp2c29	Tgfb2		2810431B21Rik	1200009C21Rik	Ifrd1				Bcs1l
		Prps2			Tcf19	Slc16a10	Id1		Tmod3	Fam167a					D5Ertd579e	Slc25a24	Nrros	Gje1	Cyp2f2	Tgfbr2		1810044O22Rik	1200015A19Rik	1190006E07Rik				Dhodh
		Tti1			Cebpb	Vac14	Dhrs7		Slc15a4	Chid1					D11Ertd333e	Slc26a11	Nsmaf	Gla	Cyp7b1	Thbs2		Nsbp1	C230056F04Rik	Ccng1				Snrnp40
		Gins4			Gsr	Traip	Grn		Rala	Man1a					Ppm1l	Slc2a6	Numbl	Gna15	D10Wsu102e	Thpo		Htatip2	Aldh2	Mxi1				Ppap2a
		Prkdc			Ddit4	Exosc3	Hps3		Rusc1	Fndc3a					Rad51c	Slc36a1	Nxn	Gpatch4	D13Ertd332e	Thy1		Dhodh	Btg3	Hnrpc				Polr1c
		Fam136a			Bace1	1700012B07Rik	Mid1ip1		Sgk3	Dnajc3					Aoc3	Slc39a6	Osbpl5	Gpr124	D15Ertd55e	Timp3		Nbn	BC017133	Rnf11				Drg1
					Stat2	Kcnk12	Smpdl3a		Parp8	Aga					1200015F23Rik	Slc44a2	P2rx3	Gpr39	D16H22S680E	Tjp1		1110013G13Rik	Pik3r1	9630044O09Rik				1700024h08rik
					Tbcel	Sort1	Stk10		Ptpn22	Sec24a					Ceecam1	Slc9a5	Padi2	Gpr97	D19Bwg1357e	Tlr4		1500019O16Rik	Ndrl	1110003E01Rik				Eif3g
					Gm18843	Atg12	Tm6sf1		2310047M10Rik	Tmc6					Tspan8	Slco3a1	Palm	Gprc5b	D4Wsu114e	Tnc		2610509I15Rik	4933426M11Rik	Wsb2				Rp9
					Fam105a	Sirpa	Gsr		Zbtb4	Rhoq					1110017F19Rik	Slco4a1	Pank1	Gpx5	D6Wsu176e	Tnfrsf1a		Slc35b1	Maged1	Msn				Slc25a5
					Aqp9	Rab24	Ckap4		Gpr146	Tmem248					BC030308	Smad4	Panx1	Gpx7	Dad1	Tnfrsf1b		1300006N24Rik	DXImx38e	1100001D10Rik				Smarcd1
					Sap25	Slc43a3	Tmem38b		Hmox1	Tnfrsf13b					Eif2ak1	Smad7	Paqr7	Grhpr	Dag1	Tnfsf11		Grpel1	Icam1	Sdpr				Wdr4
					Adam17	Fgd4	Fga		Dna2	Unc93b1					2510002A14Rik	Smim3	Parp16	Grlf1	Dbp	Tnik		1110049G11Rik	Iigp	Selk				Mto1
					Klf6	Mybl2	Cdkn1a		Vps51	P2rx4					Slc30a10	Snx30	Parp8	Gstm1	Dci	Tnn		1110049G11Rik	0610013D04Rik	2310004K06Rik				Trp53rk
					Enpp5	Nagpa	Camk1d		Pdlim5	Edem3					Snx26	Soat1	Pdcd1lg2	Gstm4	Dclre1a	Tpi1		Pdap1	Ak1	Ndr1				Adamts3
					Sft2d1	Bid	Tpd52		Agfg2	Aoc2					Arhgef12	Socs3	Pecam1	Gtf2a1l	Dctn1	Trem1		Arl3	Pdir	Cd63				Scrn3
					Add3	Trip13	Clcn7		Sema4d	Akirin1					Tes3	Sox4	Peli1	Gtf2ird2	Dctn2	Trp53		Tcof1	Laptm4a	Creg				Wdr92
					Tmem53	Mlx	Napsa		Dbnl	Tor2a					2810484G07Rik	Sptan1	Perp	Gtf3a	Dctn6	Uhrf2		Nans	Carhsp1	Timp3				Krtap6-3
					Ctnna1	Trabd	A630033H20Rik		Icam1	Myo16					Mlf1ip	Srpk2	Pfkfb3	Gtf3c6	Dda1	Usf1		Lrpprc	1300002A08Rik	Yap				Tlk1
					RP23-239L21.4	Gm3244	Cdk2ap2		Olfm1	Yipf6					Lpin2	Ssh3	Pgm2	Guca2a	Ddit3	Vasn		Mrps25	2700030M23Rik	Ghitm				Wdr8
					Tnk2	Gmnn	Fcgr2b		Chuk	Atf6					Atp6v0a1	St6gal1	Phf13	Guf1	Ddit4	Vcam1		2700061N24Rik	Copg1	Cyp4v3				Dem1
					Ankrd27	Fgl2	Ccne2		Pglyrp1	Crem					Clcn7	Susd3	Phf21a	Gzmb	Ddt	Vcan		0610038P07Rik	Ywhaq	AW146242				Atp7b
					Lat	Ebp	Rbm47		Adgre5	Dnajb9					1110006O24Rik	THEA	Phlda1	H2-DMa	Ddx17	Vdac1		Ipo11	1700007D05Rik	Usp49				2210406o10rik
					Fbxo9	Cnn3	Flot2		Hmgcs1	Phf11b					Abcb10	Tbc1d16	Pigx	H2afv	Ddx39	Vegfa		2410018G20Rik	1600025H15Rik	D14Ertd436e				Loc100503435
					Dhrs3	Pgs1	RP23-301L9.8		App	Tmtc4					2010301N04Rik	Tcf7	Pik3ap1	H3f3a	Ddx3y	Vhl		Ckap2	Coxvib2	Igtp				Ilkap
					Spry2	Lonrf2	Lamp1		Asah1	Nr2f6					Gm944	Tec	Pim1	Habp4	Ddx51	Wif1		4921516M08Rik	1300006C06Rik	Sytl4				Eif2a
						Ssr2	Abca3		Acox3	Spcs1					Cln8	Tes	Pim2	Hand1	Decr1	Wnt1		Slc35a1	Ifi1	AA536730				C77681
						Cdk2ap2	Rhbdf2		Zbtb8os	Atl2					Stab2	Tesk1	Pkn3	Hemt1	Dgat1	Wnt3a		Anp32a	Serpine2	Gadd45b				Ssb
						Tmem229b	Lima1		Ufsp2	Klf4					Tes3	Tgfbr1	Plau	Hes2	Dgcr2	Wnt5a		2810047L02Rik	Hsd17b4	Cyp4b1				Jmjd4
						Pde4d	Pold4		Dennd4b	Ctso					Efnb3	Tgif1	Plcg1	Hexa	Dlg3	Wnt7b		Rbl1	H2-D1	Grcb				Aa619741
						Pdia5	Fam111a		Phf8	Zswim6					D13Ertd37e	Thsd1	Plcg2	Hey1	Dll3	Wnt9a		Prtn3	Cfl2	Irf6				Slc35a5
						Gm12182	Ugp2		Peo1	Igf2r					MGI:2143217	Tirap	Plekhf1	Hic1	Dmap1	Zmat3		Mrpl46	Ctla4	Vcam1				Dyx1c1
						P4ha1	Pglyrp1		Rp2h	Ctsz					Clgn	Tjp2	Plekhg3	Hint2	Dnaja2			Cetn2	Dlst	Lrrfip1				Esco2
						4930523C07Rik	Hiatl1		AW549877	4930512M02Rik					Pex12	Tle6	Plekho1	Hira	Dnajb2			Zrf2	Sgk	Ssb				Trap1
						Adgrg3	Gm20203		Ptger4	Arhgef11					Ext1	Tm6sf1	Plod1	Hmg20a	Dnajb3			1500015J03Rik	1110007A06Rik	Glud				Rsad1
						Ept1	Ddhd1		Ctsz	Serinc5					Asph	Tmem119	Plxnd1	Hmgxb3	Dnajb4			Nola1	Tal1	Stxbp3				4930519e07rik
						Tmem180	Pgs1		Spsb3	Rexo2					Taok1	Tmem180	Pmaip1	Hn1	Dnajb6			Mtx2	Ywhab	D530037H12Rik				Oxsm
						Rb1	Gstm3		Dvl1	Hivep3					Sgk3	Tmem50b	Pnrc1	Hoxa10	Dnajc1			Hprt	Phlda3	M6pr				Cnbp
						Serpinb1a	Cytip		Birc3	Zfp397					2310067E08Rik	Tmem86b	Ppm1f	Hoxa2	Dnm1l			D11Ertd497e	Cdkn1a	Sui1-rs1				Mogs
						Daglb	Elane			Gm12942					Foxm1	Tmsb10	Ppp1r13b	Hoxa3	Dock7			Map2k1ip1	Gtpi	H2-Aa				Pus7l
						Cpa3	Ankrd44			Helz2					Hipk2	Tnfaip8l2	Ppp1r14c	Hoxa5	Dok2			D16Ertd502e	H2-T23	Mpl				Mfsd11
						Arap2	Zdhhc9			Fga					Lmna	Tnrc18	Ppp3cc	Hoxa9	Dph5			Psmc1	1110030N17Rik	Gabarapl1				Au015619
						Trappc2l	Slc35f5			Hvcn1					Fancg	Tns3	Prkacb	Hoxb4	Dpm2			Ubc-rs2	Prpf8	Sdcbp				Nif3l1
						Mycbp	Arfip1			Gm5617					Cntn3	Tpm4	Prkag2	Hoxc8	Dpm3			Hirip5	S100a11	Rex3				Glod4
						Nup107	Usp45			Lag3					Inhbc	Tpst2	Prkca	Hoxd10	Dtd1			5730551F12Rik	1200015A22Rik	1190003P12Rik				Aplf
						Abhd17c	Fam89b			Gm6480					Dnaja4	Trerf1	Prpsap2	Hpn	Dtx2			5330419I01Rik	Napa	Sdfr1				Uhrf1bp1
						Nnt	Mthfd2			Mars					Ext1	Tsen34	Psmb9	Hsd11b2	Dtymk			1700003F10Rik	Ier2	App				Ccdc82
						Dnajc15	Hexb			Arid3a					Ttk	Tspan14	Pstpip1	Hsd17b10	Dusp1			2310056P07Rik	Slc3a2	B2m				4930444e06rik
						Tmem183a	Relt			Leng8					Usp49	Tspan2	Ptms	Hsd3b7	Dusp12			Gtf2b	1810020D17Rik	2210023F24Rik				Smarcb1
						Lpcat2	Prex1			Dcun1d3					Arih2	Tuba1a	Ptpn18	Hsf2bp	Dusp2			5033425B17Rik	Gnb2-rs1	Rcn2				4930553p13rik
						Prkci	Znfx1			Foxp4					Ube2l6	Tuba8	Ptpre	Hspa1l	Dusp9			Ube2v2	E030024M05Rik	Dusp6				Aqp6
						Atp13a3	Rad51ap1			1600015I10Rik					Rgs12	Txndc12	Pvr	Hspb1	Dvl1			1110020J08Rik	Tob1	Osbpl1a				Frat1
						Itgal	Kdm7a			Nek1					Asph	Tyrobp	Pxylp1	Ifi44	Dync1h1			Mtch2	Kitl	Zfp36l1				Frat2
						Rab32	Slc43a2			Man1c1					Slc25a10	Uap1l1	Rab21	Ift22	Dync1i1			1110064N10Rik	Ei24	Itm2a				Chek1
						Slc16a6	Gm4760			Tmem184c					1700102P08Rik	Usp22	Rab27a	Ift81	E130116L18Rik			2700038L12Rik	Trpc6	Gstm1				Rad54l
						Flot2	Anxa1			Pced1b					Pfkfb1	Usp28	Ralb	Igbp1	E2f5			MGC36453	Upp1	Gtl3				Dhx37
						Tma16	Adap1			Zfp729b					Naaladl1	Vim	Ralgds	Ighmbp2	E4f1			Rwdd1	Supt5h	Abcg2				Tceb1
						Vegfa	Ncf2			Plbd2					Sh2d4a	W18623	Ralgps2	Il11ra	Ebi3			2010317E03Rik	Eng	Mtap7				Tmem86b
						1700037H04Rik	Elmo2			Mfsd4					6430706D22Rik	Wsb1	Ramp1	Il12rb1	Edf1			Rpa3	Lamp2	Fkbp9				Ints2
						Gtf3c6	AI413582			Bsn					Ribc1	Xpc	Rap2a	Il1f6	Efna1			Npc2	Cd59b	H2-T10				Ints1
						Ints12	Rab3d			Arhgef7					4930422I07Rik	Zc3h12a	Rapgef3	Il1f8	Efnb2			15-sept	Gp49a	Hnrpk				Pla2g4c
						Apmap	Sell			Plekha1					Bmp2k	Zdhhc20	Rapsn	Ildr1	Egr1			Pdcd2	Saa2	Atp6ap1				Xrcc3
						Gtf2h5	Spns1			Irf8					Tm7sf3	Zfand5	Rara	Ilvbl	Eif2ak4			Fkbp3	Tyrobp	Prg				Slc11a2
						Tbc1d22b	Fdps			Atp13a2					Trim23	Zfp36	Rasa3	Impa2	Eif3d			Rpo1-1	Ppox	Rabac1				Top3b
						Bysl	Chid1			Tmem219					AI449441	Zfp422	Rasgrp4	Ing5	Eif3k			Mrpl12	Trim25	Krt1-18				4930430o22rik
						G6pc3	Tmem154			Ralgps2					Pcyt1a	Znrf1	Rassf2	Inhbe	Eif4a2			2010319C14Rik	Ezh1	Npl				Rab27a
						Blzf1	Atp8b4			Chchd10					MGI:1921571	Zscan2	Rassf5	Ipo4	Eif4ebp1			1100001J08Rik	Ap2a2	Tfpi2				E330024j20rik
						Rabl3	Rin3			Ccser2					1600023N17Rik	Zyx	Rcbtb2	Irak1	Elf1			Ywhae	Prnp	Ier3				Ammecr1
						Rab28	Zbtb6			Cog4					2610021K21Rik		Rcsd1	Irgm1	Ell			Fbl	Cenpa	1810010L20Rik				Hspbap1
						Ccdc124	Ctsa			AB124611					B230312I18Rik		Reps1	Irx2	Elovl3			Grcc2f	Sara	Peli1				Arfgap2
						Unc93b1	Fbxo18			Tmem134					1700051C09Rik		Rgs14	Isyna1	Elp2			Hras1	Vcp	1500001M02Rik				Uchl5
						Gm6563	Ass1			Pkig					Cchcr1		Rgs19	Jam2	Emcn			Cdk4	1810058I24Rik	Bpgm				2810004n23rik
						Kctd20	Anxa5			Adrb2							Rgs2	Jam3	Eng			Snx3	Tnni3	Serpinh1				4930448k20rik
						Rpa3	Ctns			Atg5							Rhob	Kazald1	Eno2			Magoh	Zfp282	Xbp1				Tlcd1
						Phactr2	B4galnt1			Idnk							Rhoq	Kcnd3	Enpp1			Vdac3	Ccl27	Hnrph2				B230369f24rik
						Gusb	Nhsl2			Tns3							Rhou	Kcne4	Epb4.1l4b			1810020G14Rik	Bcl2l11	Tubb2				Pde12
						Acap3	Me2			Yars							Rin3	Kcnmb1	Epc1			2310008M10Rik	Ifnar2	Nucb				Cwf19l1
						Anxa2	Eif2ak1			Nek7							Rnf13	Kdelr2	Ercc2			2810470K21Rik	1810060K07Rik	Cdkn1a				Grwd1
						Dnajc25	Arhgap26			Prlr							Rnf130	Kdm2b	Ercc5			Mrps22	Lrp1	Cxcl1				Nol10
						Ube2g2	Tnfrsf1b			Zfp280b							Rnpep	Khdrbs3	Ergic1			2310057G13Rik	Nxf1	9130022A11Rik				Ndufaf4
						Lsm5	Lipa			4930523C07Rik							Rps6ka3	Kif21a	Errfi1			1110001A16Rik	Il18r1	Pdcd6				Rnps1
						Cep164	Dpy19l1			Gba							Rps6ka5	Kif3a	Esf1			Decr1	Ppnr	Tor1b				Rps21
						Gfod1	Bid			Yipf5							Rras	Kifap3	Etohd2			1500001M20Rik	2410019G02Rik	Nckap1				Ttll12
						Creld2	Map2k1			Cnpy2							Rras2	Klf10	Ext2			Pole3	Itpr5	Zfp68				6530401n04rik
						Slc16a1	Arl11			Fbxw7							Rtn4r	Klf17	Eya2			Mpdu1	Tpd52l1	Rbl2				4930435h24rik
						Mthfd2	Tfec			Esr1							Runx1	Klf4	Ezh1			Pts	Trim41	1200015A19Rik				Fbxl7
						Amdhd2	Eif4e3			Cd69							Runx2	Klhl30	F11r			Ubl4	Gja5	2310050K10Rik				Zfp865
						Tubgcp4	Lrrc8d			Ly9							S100a6	Klhl5	F13a1			2310008H09Rik	Lrmp	Btg3				Paxip1
						Cry1	Stx3			Arhgef12							STAT3	Klk3	F2r			Bcap29	Ppm1b	Pdcd6ip				Zmynd19
						Cdc6	3000002C10Rik			Clock							Samd10	Kndc1	F2rl2			1700097N02Rik	Pipox	Itm2c				Slc45a1
						Ppapdc1b	Fes			2310045N01Rik							Satb1	Krr1	F2rl3			1110046L09Rik	Xlr4	Gcipip				Mphosph10
						Magohb	Rras			Rnf19b							Sbk1	Krt10	Fabp5			Apoa1bp	Rora	Ndrl				Slc22a3
						Chsy1	Casp1			St14							Scin	Krt18	Fads1			Cst3	Tceb3	4933426M11Rik				Fcf1
						Abcd3	Cyp4f16			Tmem39a							Sdf2l1	Krtcap2	Fancc			1110049G11Rik	Nakap95	Morf4l2				Brcc3
						Mtr	Zeb2			Hspa13							Sema4c	Lactb	Fasn			Prps1	Ncoa3	Dnajb9				Pwp2
						Paox	Ctsb			Derl1							Sema4d	Lage3	Fastk			D4Ertd786e	Pdpk1	2610318G18Rik				Osgep
						Rpp30	Mocs1			Ksr2							Sepn1	Lamc1	Fbp1			D19Wsu55e	Per3	Maged1				Zbtb4
						Ppih	Man2a1			Dcbld2							Sertad1	Laptm4b	Fbxo3			1500001M20Rik	Gfi1b	DXImx38e				Mbd3l2
						Mrpl55	Vwa5a			Arid3b							Sfpi1	Lass4	Fbxo6			1810004D07Rik	1300004C08Rik	9430020K16Rik				Ptdss2
						Mgat5	Tfe3			Bcl2l11							Sh2b1	Lbp	Fbxo8			BC038311	Gch	Icam1				Mrpl3
						Mogs	Nupr1			Sra1							Sh2b2	Lcat	Fbxo9			Srm	Arntl	Iigp				Fam86
						Hexa	St8sia4			Rusc1							Sh2d3c	Ldhd	Fbxw5			Hip2	Il1r2	Laptm4a				Dym
						3110002H16Rik	Rab32			Lmna							Sh3bgrl3	Leng8	Fcf1			1110005A23Rik	Plaur	2700030M23Rik				Crtac1
						Utp18	Il3ra			Acap3							Sh3bp2	Lingo3	Fcho1			3110001M13Rik	Ccnl2	0610038L10Rik				4930473m17rik
						Lamtor4	Ptprj			Hist1h1c							Sigirr	Lmf1	Fdx1			Scye1	Gpr56	Ifi1				Apoh
						1700112E06Rik	Tpcn1			Ncf2							Slc12a7	Lrfn5	Fech			Psph	Pps	Mcfd2				Ermap
						C1galt1c1	Cebpa			Cdc42se2							Slc24a3	Lrp12	Fem1b			Cacybp	4921518A06Rik	H2-D1				Gm5891
						Hbs1l	Tcf19			Rap1a							Slc2a6	Lrrc34	Fgf3			AI837181	Nmt1	Cfl2				A230065c20rik
						Nipa2	Map7d1			Ddrgk1							Slc39a6	Ltbr	Fgf7			Nme2	H2-Ke6	Perp				Rhof
						Wdr83	Dusp7			Rrm2							Slc45a3	Lxn	Fgfr1			Hdgf	Bcl6	Pfkp				6030498e09rik
						Ak4	Hps5			Ggcx							Slc7a8	Ly6e	Fgfr2			Sec61g	C4	Sgk				Loc433197
						Hvcn1	Sh3bp2			Axl							Slco3a1	MRPS30	Fhl1			Mrpl23	Expi	1110007A06Rik				9530002o20rik
						Ifngr1	Itpripl2			Necap1							Smad1	Maff	Fkbp10			S100a6	Samhd1	Fgl2				Mrps5
						Glrx	Hexa			Snhg11							Smad4	Mamdc2	Fkbp11			Cetn3	Csf2rb2	Rnf103				1110020g09rik
						Slain2	Dck			Gm5566							Smad5	Map1a	Fkbp1a			Atp5c1	Slc10a3	Tal1				Mrps9
						Cd320	Hip1			Sec61a1							Smad7	Map2k7	Fkbp3			Atp5c1	2310010M10Rik	Cdkn1a				D8ertd82e
						Psmd6	Svil			Ghdc							Smim3	Map4k2	Fkbp7			Atp5c1	Fln29	Gtpi				4933402j15rik
						Rassf4	Pycard			Cd68							Smpd2	Mapk11	Fkbp9			Nme6	Gfi1	H2-T23				Rpusd2
						Cox17	Klf2			Ccdc71l							Snn	Mapk13	Fkbpl			Gdap3	D13Ertd275e	Ppap2a				Mrrf
						Aff1	Add3			Dgkd							Snx30	Mast2	Flt3			Hspe1	AU043488	Rasd1				Umps
						Mkrn2	Rel			Hyou1							Soat1	Mcee	Flt3l			Sfxn1	AI325941	Ier2				1110035m17rik
						Nop9	Arl8a			Abhd17b							Socs3	Mcm3	Fnbp4			Cops7a	Skiv2l	Slc3a2				Tomm7
						Elac2	Nuak2			Tmem176a							Sox13	Mecom	Fnta			Ndufs4	Cd1d1	E030024M05Rik				Gm6211
						Alkbh4	Abhd12			Abcc4							Sox4	Mef2c	Fos			Lsm4	Aim1	Tob1				Zfp800
						B4galt1	Slc29a3			Blvrb							Spata13	Mef2d	Fosb			Atp5l	Ssbp2	Tieg1				Det1
						Zbtb7b	Cib1			Prrc1							Sptan1	Met	Foxa3			Idh3g	Ctla2b	Klf4				Vgll1
						Mrpl42	Tnfaip1			Lman1							Sptbn1	Mettl16	Frap1			Mcm4	2610019E17Rik	Ak4				Dtymk
						Gm13328	Itpripl1			Golga1							St3gal2	Mfn2	Frat1			Bzrp	6130401J04Rik	Shrm				Ahctf1
						Me2	Map3k3			Sesn2							St6gal1	Midn	Fshb			Mrpl39	Dgka	S100a13				Fastkd2
						Pcyt1a	Man2b1			Mgst2							Stx3	Mlc1	Fstl1			Ly6a	Lancl1	Ifnar2				2900005j15rik
						Mrps15	Hacd4			Alg5							Susd3	Mlec	Furin			Slc25a4	2410141M05Rik	0610010E21Rik				Strap
						Cdc34	Polb			1700017B05Rik							TGFB1	Mlxipl	Fut8			Psmb9	Wbscr5	5830406C15Rik				Intu
						Fam105a	Cracr2b			Ufl1							THEA	Mmp12	Fxyd5			Hmgb1	2010305K11Rik	5830413E08Rik				Fastkd5
						Coa3	Olfm1			Cd53							Tax1bp3	Mmp23	Gaa			Nedd4	1110020K19Rik	Nfkbia				Brca1
						Rffl	Anxa6			Sik1							Tbc1d10c	Mmp7	Gab1			Mcm2	Clca1	1200008D14Rik				Lias
						RP23-287M3.1	Ppm1m			Gmppa							Tbc1d16	Mogs	Gabarapl1			Hnrpa2b1	Slc31a1	Csrp1				Brs3
						Tmem110	Mtmr14			Zfp455							Tbc1d7	Mpl	Gabbr1			4432411H13Rik	AW538196	1190002H23Rik				Ppp3cb
						Pde6d	Pramef8			Ppt1							Tbkbp1	Mpp6	Galk1			3230402J05Rik	6030410I24Rik	Nptxr				4933408k01rik
						Eno1	Cd48			Irf5							Tcf7	Mprip	Galnt3			Tyms	AW549877	Il11ra2				9430081g06rik
						Dpcd	Zfp385a			Tmem65							Tec	Mpzl1	Galt			Tyms	A830054M12	Pls3				Peo1
						Uchl5	Srgap2			Yif1a							Tes	Mrpl16	Gas2			Nipsnap1	Cars	Ccni				C87977
						Aplnr	Ptpn1			Itgav							Tesk1	Mrpl45	Gas5			Hmbs	2700088M22Rik	Fbxo8				Eri2
						Smdt1	Inpp4a			Chpf2							Tgfbr1	Mrps18c	Gata1			Hspd1	Gtpbp2	1190017B18Rik				Pitrm1
						Dpagt1	Spi1			Cdk5rap3							Tgif1	Mrps26	Gata2			Pnp	2810008P14Rik	D9Wsu18e				Sh3pxd2a
						Cept1	Gm21975			Sfn							Thap3	Msh2	Gata3			Plp2	Vnn1	S100a1				Gm7536
						Bet1	Rnf149			Cyba							Tirap	Mstn	Gata6			1110014C03Rik	Nppb	Cd9				5033430j17rik
						Pnpt1	Vcl			H2-M3							Tjp2	Mta2	Gbas			Prdx4	0610012A05Rik	Ppp1r2				A830080l01rik
						Slc25a22	Nagk			Ergic1							Tle6	Mthfd1	Gbp2			Adk	1110015E22Rik	Serpinb6a				Cct4
						Hspe1-ps2	Dna2			Il2rg							Tmem176a	Muc1	Gcat			Nedd8	Pcbp2	2410022L05Rik				Cct3
						Slc35b2	Xylt2			Fam73b							Tmem176b	Muc13	Gch1			Ndufa8	Pscdbp	6330514M23Rik				Mlh1
						Tmem43	Piezo1			Ago3							Tmem50b	Mus81	Gclm			1500011L16Rik	Pscdbp	Fhl1				Mrps25
						Akr7a5	Gm2a			Pim2							Tmsb10	Mvd	Gcsh			1810004D07Rik	9330177P20Rik	Lmo4				Mettl1
						Rcc1	Cep170			Arl5a							Tmsb4x	Mybbp1a	Gfer			Pter	Hmgcr	Capza2				Mettl2
						Trappc8	Tor3a			Slc12a5							Tnfrsf21	Mycbp2	Gfpt2			Sec61b	1300013G12Rik	Skp1a				Mrps23
						Ahcy	Pacs2			Ubr3							Tnfsf12	Mycl1	Ghr			Tm4sf7	Masp2	Nfix				Mettl4
						Tmem248	Mob3b			Lcorl							Tnni1	Mycn	Gimap1			Apex1	Mbd1	5031439A09Rik				Thoc1
						Got1	Nqo2			Antxr2							Tnrc18	Myo10	Gja1			Acyp1	Mapkapk5	Actb				Thoc3
						Tmem115	Bpnt1			Tmem192							Tns3	Myom1	Gjb3			Ndufb3	Dgat1	Shyc				Mpp6
						Gla	Fam69a			Nav2							Tob1	Mzt1	Gkap1			5830427H10Rik	Ccl9	Lcp2				Myo9b
						Rpia	Chfr			Rhob							Tpd52	Naa38	Glb1			Ndufb8	Cipp	Map3k1				Ai853502
						Mrps11	Pygl			Stt3b							Tpm4	Nap1l3	Glul			Coq7	Hdac6	Hoxa5				Thoc7
						Dnajc13	Ahcyl2			Slc39a14							Tpst2	Ncoa6	Glycam1			Emp3	Pim1	Vig1				Ccne1
						Ccz1	Fgd4			Odc1							Trip10	Ndrg2	Gnaq			Atp5e	Etohd2	Atp6v1c1				Gm9946
						Atf6b	Cklf			Rbm43							Trp53bp2	Ndufa12	Gnb1			Psmc3	5730453I16Rik	Ndfip2				4932441p12rik
						Sat1	Gm15725			Cnp							Tsen34	Ndufb2	Gnb5			Psmc3	LOC227619	LOC269796				Trip13
						Zcchc8	Rap2b			2310022B05Rik							Tspan14	Nek6	Gng11			5730449L18Rik	AA407558	3100002M17Rik				Hdgf
						Dhodh	Wipf1			Nfkbia							Tspan2	Nfatc2	Gngt2			Ech1	Selp	Pftk1				Nupl1
						Atad2	Acta1			Adk							Tspan5	Nfe2l3	Gorasp1			Grim19	Bhlhb2	Fzd4				Cd44
						Deb1	Rit1			Cbx4							Ttyh2	Nfkbie	Gpd2			Them2	AA959601	Snx10				Dscc1
						Map2k1	5430427O19Rik			Pabpn1							Ttyh3	Ngfrap1	Gpn1			Cfdp	9530098M12Rik	2610205H19Rik				Prim2
						Alkbh7	Camkk2			Rdm1							Tuba1a	Nhlh1	Gpr177			Mrpl18	Mgst2	F2r				5730521k06rik
						Xbp1	Sap25			Tnfaip1							Tuba8	Nkg7	Gpr65			Mrpl18	Arl6ip2	Dhx36				Zdhhc6
						Tbc1d13	Klf13			Stom							Tulp4	Nlrp4	Grb10			Clns1a	Fmo5	Sypl				Nucks1
						Abcd1	Lactb			Rcbtb2							Twf2	Nppc	Grhpr			0610041L09Rik	Lgals4	Zfp161				Nudt1
						Sgpp1	St6galnac6			H2-Aa							Twist1	Npy5r	Grik5			Cox7a2	Tbce	4733401O11Rik				A230051g13rik
						Pygl	Samhd1			Alg2							Txndc12	Nr0b1	Gspt2			Hist1h2bc	1200009B18Rik	Rgs2				Ifna9
						Vamp7	Tifa			Lgals3							Uap1l1	Nr1i3	Gsta4			2700038C09Rik	0610041O14Rik	AA536743				Nubp2
						Mapkapk5	1110007C09Rik			Csf2rb							Ube2w	Nr4a1	Gstk1			2810417H13Rik	Sfrs6	Casp3				Rpain
						Sphk2	Brwd3			Mgat1							Ubtd1	Nr4a2	Gstm1			Ipo7	Zfp110	Brd1				Sip1
						Wbscr22	Trim30d			Ube2h							Ugdh	Nsg1	Gstm5			Atpi	1500036F01Rik	Ccng2				Samm50
						Tpcn1	Kif1b			Npepps							Unc13a	Nt5c3l	Gsto1			Psma7	2410005K20Rik	Myo5a				Scml2
						Nuak2	Plekhm2			Klf7							Usp22	Nt5dc3	Gstt1			Mor1	Map1lc3	Socs2				Hyal3
						Taf13	Ncln			Fbxo4							Usp28	Ntrk3	Gstz1			Lman2	4930555L11Rik	Slc12a2				4930565d16rik
						Spi1	Trappc1			Unkl							Vim	Nub1	Gtf2i			Snrpg	D930014A20Rik	Ptp4a2				Enpp3
						Tbl3	Vill			Dhrs7							Vps37c	Nufip1	Guca1a			2510048O06Rik	0610013I17Rik	Man1a				Mettl8
						Ndufs5	Ly9			Aldh7a1							Wsb1	Nup35	Guca2a			Psmb3	2410017I18Rik	Prkcn				Bc018473
						Gm12571	Btg1			Caskin2							Xpc	Ocln	H1f0			Apoa1bp	2310057H16Rik	Scamp1				Mfsd2b
						Sco1	Csf3r			Plxnb2							Xpo7	Opn3	H2-DMa			Smfn	Ahr	Ube2e1				Tufm
						Zdhhc16	Epn1			Dnajc14							Ybx2	Or2ag1	H2-Eb1			Erh	BC017643	S100a6				Klhdc4
						Gm15432	Bcl3			Erp44							Zdhhc20	Oxct1	H2-Ke2			Ndufv2	Tmc6	Ly6a				Gins1
						Ict1	BC064078			Elane							Zfand5	P2rx6	H2-Ke6			Grcc10	Prkcd	Anxa5				Acyp1
						Dhdds	Birc3			Ctsb							Zfp36	P2rx7	H2-M10.1			Timm9	Plod3	Cpt1a				Cpsf2
						Cirh1a	Rasgrp2			Sufu							Zfp422	Pafah2	H2-M2			Eif2s3x	Abr	Csrp2				Mrp63
						Prkar2a	Tcn2			Tbx5							Zfp521	Pank1	H2-T10			Psmb7	Unc93b	D12Ertd647e				Cpsf4
						Napsa	Acox3			Trabd							Zfp579	Paox	H2-T22			Urod	Ldlr	D0Jmb3				Epdr1
						Chek1	Vrk2			Slc3a2							Zmiz1	Papl	Hapln1			Hsd17b12	1110032C13Rik	Wtap				Klhdc2
						Mcm10	Mtmr6			Golgb1							Znrf1	Pard3b	Has2			Mtx1	Bcl2l2	Nab1				C030011i16rik
						Smn1	Picalm			Neu1							Znrf2	Pard6g	Hcn3			Lcp1	AA793972	Acadl				Atad3a
						Ccdc167	Slc15a4			Tbc1d10a							Zyx	Parm1	Hdac5			Ccnb2	Arhgef5	1110001M20Rik				Alg13
						Ctdp1	Acaa1a			Tmem181b-ps								Parva	Hddc2			Snrp1c	5730420B22Rik	Hey1				Cnot10
						Nadk	Atp6v1b2			Cog3								Pcdh1	Hebp1			D630012G11Rik	Adam22	Slc25a20				Trpc4ap
						Ydjc	Hagh			Mlx								Pcmtd1	Hes1			2700029M09Rik	2310061O04Rik	4930415K17Rik				Phospho2
						Gxylt1	Vhl			Sgip1								Pcp4	Hey1			Nudt1	Smarcd2	2310075C12Rik				Gfi1b
						Dnajc3	Xbp1			Adamts2								Pdcd4	Hgfac			Rras	Cpeb2	Qscn6				Kif16b
						Crnkl1	Rhog			Golga2								Pde1a	Hint2			Lsm3	A130052D22	0610011I04Rik				Pole2
						Ppp2r3c	Ints12			Ebp								Pde4b	Hist1h1a			Farsl	1110017P05Rik	Erbb3				Pole4
						Usb1	Itgal			Grina								Pdgfrb	Hist1h2bc			Cpsf5	LOC214424	Spp1				Ppif
						Ndufb7	Scarb1			Gm15645								Pdia5	Hist2h2aa1			D10Ertd214e	Esr1	Cd151				Steap3
						Ndufb3	Adam9			Bcl2l1								Pdrg1	Hk1			Gtf3a	Lpin2	2410018G23Rik				Plaa
						Egln3	Slc7a4			Cep89								Pex11a	Hk2			Tubb5	5730589K01Rik	2410018G23Rik				Zcchc6
						Vrk1	Commd8			Cox17								Pfdn1	Hlx			Psma5	D1Ertd161e	H2-Q1				Slfn3
						Cxcr4	Aplp2			Stxbp4								Pfkfb3	Hmox2			Dncl2a	Sema4a	H2-K				4930453n24rik
						Bcat2	Setd8			Cd274								Pglyrp2	Homer3			2310075M17Rik	Riok3	Klf3				Pvt1
						Ostc	Hlcs			Tmem203								Pgrmc1	Hoxa10			Mea1	Ndr2	Upp1				Cd80
						Cib1	Ptpn6			Sqstm1								Phc1	Hoxa5			Gpx4	1110001M20Rik	Sp1				Ai662270
						Gm13461	Gm13349			Kcnn4								Phkg1	Hoxa6			1110001J03Rik	Il1r2	Eng				Cpox
						Chst12	Ipmk			Dad1								Phlpp	Hoxa7			Mrps21	Hspa4	Lamp2				Yars2
						Ppp2cb	Rnpc3			Pcmtd1								Piezo1	Hoxa9			1810055D05Rik	D5Wsu46e	Wdr26				Tomm20
						Ndufs3	Tax1bp3			Ube2g2								Pitpnm2	Hras1			1810045K17Rik	Rnf19	Trim25				Tyms
						Degs1	Slc36a1			Slc9a6								Pkd2	Hrsp12			BC008155	Zfp259	Gna13				Eftud1
						Tmem9b	Sort1			Smpd1								Pkp1	Hs1bp3			Akr1c13	Wbscr5	Wbp5				Amot
						Trap1	Rell1			Abca1								Plac8l1	Hs2st1			C030002N13Rik	Bag3	Iqgap1				Tomm22
						Vat1	Cstb			Neil1								Plekha3	Htf9c			0610012D09Rik	Ihpk1	Prnp				Drp2
						Mtmr1	Ctage5			Tmem189								Pln	Htr7			Snrpd2	Usp49	Sara				Scel
						Cerk	Ssfa2			Gm9990								Plscr4	Htt			1110035L05Rik	Notch1	1700056O17Rik				Prss50
						Sec24d	Slc35a5			Map3k1								Pnpla6	Huwe1			Sdhb	Socs3	Ccl27				Loc432842
						Gna12	Dstn			Siah2								Polr2e	Icam1			Bcas2	6330407G11Rik	Bcl2l11				Taf1c
						Chfr	Atp6v0d1			Ubac2								Pp11r	Id1			Acaa2	Zp2	Edr1				2810432d09rik
						Ube2a	E430025E21Rik			Atg13								Ppa1	Id3			Mrpl2	Ccrn4l	Nxf1				Twistnb
						Cd53	Sgk3			Klf2								Ppap2c	Idua			Sec13r	2610007K22Rik	Il18r1				2900046l07rik
						Cebpb	Scarb2			Ryk								Ppfibp1	Ier2			2010110M21Rik	Tpd52	Ppnr				Ep400
						Sec13	Il6st			Snx11								Ppfibp2	Ifi203			Ndufb2	C1qdc1	BC023892				Abcf1
						Zfp830	Mapkapk3			Deb1								Ppic	Ifi35			2310003F16Rik	Socs3	Itpr5				Aasdhppt
						Pcyox1l	Chmp5			Cdc14b								Ppif	Ifi47			6030432N09Rik	1810007M14Rik	Tgif				Mll2
						Cyth1	Trio			Lrrc1								Ppil4	Ifih1			Echs1	Mnt	Phxr4				Rpp40
						Uso1				Tapbpl								Ppp1r11	Ifit1			Timm23	2010301N04Rik	Ppm1b				Ost4
						Uggt1				Nabp2								Ppp1r14b	Ifitm3			Psmc2	Taf1a	Sp100				E130309d02rik
						Uxt				Ttn								Ppp2r2b	Ifnar1			Cops5	Ndst2	Xlr4				Tbcd
						Uchl3				Syap1								Prdm1	Ifnar2			Uqcrb	D4Wsu53e	Fez2				Ap4b1
						Lrp8				Wsb2								Prdx1	Ifngr1			1110036E10Rik	Hspa4	Clk4				Timm44
						Emc2				Zfp9								Prkacb	Ifrd1			D11Wsu68e	Dpp4	Tceb3				Nup155
						Ndufs8				Ehd4								Prkcdbp	Igbp1			Hadhsc	2810457M08Rik	Nakap95				2610027f03rik
						Uba5				Ufm1								Prkdc	Igtp			Park7	Irf4	4833420G17Rik				Mesdc2
						Pold1				Lrch3								Prl	Iigp1			1110005A05Rik	Dusp2	Cyfip2				H2-ea-ps
						Dxo				Gm37515								Procr	Iigp2			Mrps15	Tgfbi	Cd28				2310079f23rik
						Hk2				Rnasek								Prpsap1	Ikbke			1700013H19Rik	F7	1300004C08Rik				Gemin5
						Micu1				Rabgef1								Prr16	Il11ra2			Alg5	Ptprj	Gch				4930488n15rik
						Npm3-ps1				Pcnxl3								Prss12	Il12rb1			Golph2	Sp4	Adcy6				Uba2
						Emc1				Zfp729a								Prtn3	Il15			Nsap1l	5730497N03Rik	Ugdh				Kif2c
						Agfg2				Agpat3								Pskh1	Il16			2310016E22Rik	5730497N03Rik	Mthfr				Gemin8
						Gfm1				Gm8109								Psma8	Il18			0610010K14Rik	Btg1	Igj				Ift27
						Ece2				Os9								Psmb10	Il1r1			0610010K14Rik	Adrb2	Facl4				Htra2
						Lyar				Tmem160								Psmb4	Il3ra			0610010K14Rik	Clk	Dnajc3				Klhl12
						Ddhd1				Fam173a								Ptf1a	Il4ra			Phf5a	Clk3	Dnajc3				Sel1l2
						Oxnad1				Rrbp1								Ptgds	Il6ra			Clic1	Map2k3	Tle1				Dtwd1
						Scarb1				Ptpn22								Ptger3	Impact			D13Wsu177e	Rasa3	Il1r2				Ttc13
						Agpat5				Smim13								Ptov1	Inadl			0610025L15Rik	Ifi203	Plaur				Ddx39
						Mrps22				Tmem230								Ptpn14	Ing4			0610009C03Rik	Mdm4	Birc3				Ecd
						Mid1ip1				Pex6								Ptpn20	Inpp5b			1110030L07Rik	Abcb1b	Sc5d				Naa35
						Chaf1a				Kcnq5								Ptpn21	Invs			Idh2	4930564D15Rik	4833420O05Rik				Usp24
						Cenph				Arhgap12								Ptpn5	Ipo4			Txnl2	Pscd2	Ccnl2				Ddx31
						Cd68				Sar1a								Ptrf	Irak1			Ndufb7	Ube2b	Gpr56				Trnau1ap
						Fanca				Ndst1								Pxt1	Irf3			2900010M23Rik	Srrm1	Cxcr4				Brp16
						B3gnt5				Zcchc10								Pygm	Irf6			0610009D07Rik	Sps2	Pps				Zfp518b
						Prdx5				Prkca								Qsox1	Irf7			Usmg5	Slc12a3	Atp7a				Rbks
						Rtca				Polr3h								Rabggta	Irf9			1110011K10Rik	E430019N21Rik	5430432P15Rik				Tsga14
						Mpc1				Ttc7								Rad18	Isca1			Sf3a3	Smarca5	9130422G05Rik				Atg4b
						Enoph1				Clcn7								Rag1ap1	Isca2			Rbm3	Rab23	Bcl6				2310061c15rik
						Ttc32				Magt1								Ramp3	Itga3			Hrsp12	Calm4	Tm7sf1				2310010g23rik
						L3mbtl2				Mthfd2								Rasd1	Itga6			Acp1	Litaf	Pdcd4				Bc057079
						Ttc1				Ptpn2								Rbbp6	Itgb1			Tk1	Mef2a	Rab33b				Cuedc2
										Kcnk6								Rbm19	Itm2a			4931406C07Rik	Il1r1	Csf2rb2				Nvl
										Gpr107								Rbm34	Itm2c			ORF11	Ddx6	Eps8				Pmf1
										Gfpt1								Rbmx	Itsn1			Etfa	1300002F13Rik	Fln29				Usp39
										Extl3								Rbx1	Jag2			2010012D11Rik	D230016N13Rik	Ly75				Abcb7
										Pon2								Rcn2	Jagn1			Ndufv1	BC019943	B230364F10				A730089k16rik
										Ext1								Rdm1	Jak2			Suclg1	Azi2	Tank				Aa589418
										Zbtb10								Reg1b	Jak3			Stoml2	3100004P22Rik	Pitpnm				Hmgb2
										Ccdc117								Reg3a	Jun			2410015N17Rik	Timm13a	Cd1d1				Rtel1
										Erv3								Ret	Junb			Cdc20	Gng5	Aim1				Rpf2
										Tgfbr2								Rfpl4a	Jup			Ndufa9	Gdap10	9130009C22Rik				Nt5c2
										Itpr2								Rftn1	Kcnab3			Gatm	Ifi205	Ptk2b				5430434i15rik
										Csrnp1								Rhobtb1	Kcnma1			Sdbcag84	Nisch	4432405K22Rik				H2afj
										4833439L19Rik								Ripk3	Kcnn4			1110021D01Rik	Raf1	Ctla2b				Llph
										Hdlbp								Ripk4	Kcns1			2900055D03Rik	2310042E05Rik	ero1-beta				Bcl7a
										Homer1								Rit2	Keap1			0610011I04Rik	Stat6	5830471E12Rik				Hist1h1e
										Nsmce2								Rnaseh1	Kif2a			5730536A07Rik	Jmj	Dgka				Casp3
										Rala								Rnf151	Kifap3			Ebp	1200014O24Rik	2410141M05Rik				Rbm14
										Rgs14								Ropn1	Kit			5730469M10Rik	Csnk2a2	Eif2s3y				D8ertd738e
										Tusc3								Rpl10	Klc4			Mrpl28	Hbs1l	Mcoln2				Tbp
										Grn								Rprm	Klf10			Timm17b	C79248	Rest				Igbp1
										Adam22								Rps20	Klf3			Gstk1	Zfp288	2500002E12Rik				Ccbe1
										Dusp27								Rps24	Klf9			Dhrs4	Ogt	Clca1				Glrx3
										Tm9sf2								Rps4x	Klk1b8			Hrmt1l2	BC005537	Ddx3y				Thap7
										Cdk2ap2								Rps6ka4	Kras			Hmgn1	Rhoip3	Ell2				Rpia
										Taf1a								Rrp1	Krt18			Rap1gds1	Tnfrsf1b	Ell2				Tomm70a
										Apobec1								Rrp1b	Krt8			Synj2bp	Pdgfa	AW549877				C80278
										Ccrl2								Rs1	Ksr1			Skiip	Cd53	1500005G05Rik				Ercc8
										Gnptg								Rsl1d1	Ktn1			Cbx1	1810030A06Rik	N4bp1				4930424e08rik
										Il15ra								S100a1	Lalba			Gabarapl2	BC018507	Ysg2				Rgs12
										Clic4								S100a5	Lancl1			Timm8a	Dusp11	Phf13				Telo2
										Glb1								S100g	Laptm4a			Mrpl50	9430010O03Rik	Eif2c2				5730406e14rik
										Ctns								S1pr1	Las1l			Akr1a4	BC023957	1200013I08Rik				Usp14
										Aup1								Sart3	Lass2			Psma1	P38ip	Pcaf				Tmem41a
										Ctage5								Scarf1	Lats2			Ndufs3	Flot1	Sbno1				A430005l14rik
										Stard5								Scgb3a1	Ldb1			2900091E11Rik	1110038D17Rik	4930421J07Rik				Loc640502
										Icmt								Sdc1	Ldhb			Ndufab1	4930566A11Rik	AW060714				Atp5g2
										Ypel5								Sec24d	Leprel2			Etfb	B830022L21Rik	Gtpbp2				Loc675947
										Lmbrd1								Sec61a1	Lgals6			Qdpr	Flt3	Vnn1				Nars2
										Gpr108								Selm	Lgals7			Psma6	Agtrap	Arf6				Pold1
										AI413582								Sema3d	Lgals8			0610038D11Rik	Sema4b	Notch2				Gna12
										Prpf40b								Sema4c	Lima1			Cyba	Ddx54	0610012A05Rik				Cyyr1
										Sec63								04-sept	Limk1			2610207P08Rik	4930579A11Rik	Pscdbp				E530011l22rik
										Slc25a10								Serinc1	Lipe			Snrpe	Fliih	Pscdbp				Scyl2
										Hmces								Serpinf1	Lmbr1l			Ndufa5	2410001C21Rik	9330177P20Rik				Tuba-rs1
										5430427O19Rik								Sfrs16	Lmf1			Lypla1	Sirt2	1300013G12Rik
										Lnp								Sgcb	Lmna			Dscr2	Zfp68	Dgat1
										Rnf215								Sgcg	Lmo2			Dbi	Zfp106	1110004F14Rik
										Dag1								Sgol2	Lonp1			0610010I12Rik	Tceb3	5730533P17Rik
										Sp140								Sh2b1	Lonp2			Psmd14	BC018601	Alcam
										Slc41a1								Sh3gl2	Lox			Ckap1	Baz2a	A830021G03Rik
										Desi1								Shmt2	Lpin1			6430402H10Rik	Cggbp1	4631408O11Rik
										Med27								Shroom3	Lrp10			Ndufb5	P2rx4	Mettl3
										Man2b1								Siae	Lrpap1			6720456B07Rik	Stard3	Pgm1
																		Siah2	Lrrc23			Hars2	4022402H07Rik	Etohd2
																		Sigirr	Lrrfip1			Mrps14	5830411E10Rik	1110001I14Rik
																		Six5	Lsm1			2610001J05Rik	Rab14	LOC227619
																		Ski	Lsr			1810008O21Rik	Top1	Bhlhb2
																		Skil	Ltb			2810025M15Rik	Arhc	9530098M12Rik
																		Slc16a9	Ltbr			D19Wsu55e	Arih2	Arl6ip2
																		Slc17a5	Ly6			3300001G02Rik	2410141K03Rik	Antxr2
																		Slc22a17	Ly6e			2310010I22Rik	5730589K01Rik	Wwp4
																		Slc22a3	Lyl1			Arl6ip5	5730589K01Rik	Fmo5
																		Slc22a5	Lysmd2			Aldh7a1	Rps27	Lgals4
																		Slc22a9	Macf1			Psma4	Snx2	Axot
																		Slc23a2	Mad2l1bp			Ube2r2	C80638	Wdr26
																		Slc25a15	Maea			Cks1	Vav1	1200009B18Rik
																		Slc35f2	Maged2			Timm8b	Vldlr	E130304C20Rik
																		Slc39a6	Man1a			C030004C14Rik	Centb1	Tpd52
																		Slc52a2	Man2c1			2010107E04Rik	A730042J05Rik	1500036F01Rik
																		Slc7a6	Map1lc3b			Gus	0610037N01Rik	Dhx40
																		Smad7	Map2k3			Prdx1	Auh	Map1lc3
																		Smarcd2	Map3k11			1110021H02Rik	2810410P22Rik	A730098D12Rik
																		Smim11	Map3k7ip3			Gsto1	2900037I21Rik	Gclm
																		Smo	Mapk12			Galk1	DXImx46e	Ptbp2
																		Smpd1	Mapk14			D11Ertd175e	2700067D09Rik	Cox7a2l
																		Smyd2	Mapk8ip3			Siva	Dtx2	4930555L11Rik
																		Snapc1	Mapkapk5			Mrps11	Slc30a9	Ik
																		Snapc2	07-mars			1810009M01Rik	Eif2s2	H2afy
																		Snapc5	Masp2			Lsm7	1810028B20Rik	Madh4
																		Snrpb2	Matk			Ppp1r7	Ubxdc2	Thbs1
																		Snx9	Mbd1			2410015M20Rik	1500036F01Rik	Tcf4
																		Sod3	Mccc1			G431001I09Rik	Rrad	Ahr
																		Sorcs2	Mcm3ap			Snrpd3	4930488L10Rik	0610013E23Rik
																		Sostdc1	Mcoln2			Rpo1-3	Gmfg	Cxcl12
																		Sox3	Mcrs1			Plac8	1110032O19Rik	Zfp131
																		Spaca1	Mdfi			Mrpl27	Snrk	4833420O05Rik
																		Sparcl1	Mdfic			Cct3	Notch1	Pias3
																		Spast	Mdm2			Ltb4dh	Fgfr1	Gt(ROSA)26Sor
																		Spr	Mea1			Stk19	Fliih	Cpd
																		Spry2	Mecp2			Cklfsf7	C530046L02Rik	C330005L02Rik
																		Spz1	Med11			Dci	Ncoa4	Golph3
																		Ssbp3	Med12			Psmb4	Rbmx	Qk
																		Ssbp4	Med20			Rps26	2810407L07Rik	2610202O07Rik
																		Ssr4	Med22			Nap1l1	Ly64	Slu7
																		Stambp	Med23			Irak1	Icsbp1	1110032C13Rik
																		Stard10	Meis1			Mrps28	Procr	Efnb2
																		Stard6	Mettl3			2700085E05Rik	1110031E24Rik	8430437G11Rik
																		Steap3	Mettl7a1			Mrpl35	Adss	Cebpd
																		Strn4	Mettl9			D030012E24Rik	1200014P03Rik	Bcl2l2
																		Syde1	Mff			2410018G23Rik	Ifi204	AA793972
																		Syt13	Mfge8			2410018G23Rik	5033414D02Rik	Arhgef5
																		Syt3	Mfhas1			Cope	Cyb5	Spred2
																		Sytl4	Mfn1			0610007P06Rik	Sap18	Cpeb2
																		Tacr2	Mfng			1500026D16Rik	Yy1	B230354B21Rik
																		Taf13	Midn			0610016J10Rik	Nr3c1	1110017P05Rik
																		Taf15	Mina			Dbt	Wnt10a	Esr1
																		Tagln3	Mki67ip			2410008G02Rik	Ndel1	Aldh3a2
																		Tbxa2r	Mknk2			Pcbd	Ndel1	Adarb1
																		Tcea2	Mlycd			Cops6	Vamp2	Riok3
																		Tcf4	Mov10			Atp5o	D8Ertd325e	Rgs16
																		Tchhl1	Mpdu1			Clast3	Eno2	Ndr2
																		Tcp11	Mpdz			Znhit1	Usp3	Map3k11
																		Tcta	Mphosph10			Fh1	Usp3	Il1r2
																		Tctex1d1	Mpl			2610002K22Rik	Stat3	C77080
																		Tek	Mprip			2700099C19Rik	Irf3	C030034J04Rik
																		Terf2	Mpv17			2010111E04Rik	Tgoln1	Edg1
																		Tgm5	Mrpl17			3010002G01Rik	1110025J15Rik	Rnf19
																		Thsd1	Mrpl20			2610511E03Rik	Csad	Sorbs1
																		Tie1	Mrpl28			Gsg2	2010315L10Rik	Bag3
																		Timp2	Mrpl4			Ruvbl1	2010315L10Rik	Pias3
																		Tle4	Mrpl40			Dguok	1110028E10Rik	Atf2
																		Tle6	Mrpl44			Fkbp2	Mark2	Socs3
																		Tlr3	Mrpl45			Tpi	LOC218811	Galnt3
																		Tm4sf1	Mrpl52			Gstp2	Satb1	9130022B02Rik
																		Tm4sf20	Mrps12			Cst3	Rgl2	Ndufa3
																		Tmem106c	Mrps16			Mrpl51	Txnrd1	A630084M22Rik
																		Tmem144	Mrps17			Mut	2610028H07Rik	Cebpg
																		Tmem176b	Mrps18a			0710008D09Rik	Arf6	Ssa2
																		Tmem177	Mrps31			Mad2l1	BC023040	2700007P21Rik
																		Tmem218	Mrps7			2610209M04Rik	Igh-VJ558	Sos2
																		Tmem37	Msh2			1810012E07Rik	Pde6a	Smarca3
																		Tmem98	Msl2l1			Il17r	Ccl27	Hivep2
																		Tmsb10	Msx3				Sh2bpsm1	D4Wsu53e
																		Tnfaip8l1	Mtap7				Rassf5	Nfe2l2
																		Tnfrsf4	Mterfd1				Igf1r	Tfb2m
																		Tnfrsf8	Mtf1				Bckdhb	Ppp2ca
																		Tor3a	Mtmr1				Kcnk1	Tgfbi
																		Tppp3	Muc1				Zfp385	Styx
																		Trafd1	Muc13				Gata2	Cebpb
																		Trappc3	Mug1				Tap2	5730497N03Rik
																		Trappc4	Mvk				Nr2f2	5730497N03Rik
																		Trim13	Mvp				Relb	Mgst1
																		Trim28	Mxi1				Ring1	Bnip2
																		Trim3	Mybbp1a				Slc41a1	Btg1
																		Trim32	Myc				Hoxb5	Adrb2
																		Trp53i11	Mycn				D730048C23Rik	Clk
																		Trpc4	Myd116				Mvp	Clk3
																		Tspan1	Mylc2b				Reg3a	Map2k3
																		Tspan6	Myom1				Trfr	Abcb1b
																		Ttll9	N4bp1				Cdh5	4930564D15Rik
																		Ttpa	N6amt2				P4ha1	Akap9
																		Tubb6	Nab1				4930578F06Rik	Slc4a7
																		Twist2	Nab2				Smt3ip1	Srrm1
																		Twistnb	Naga				Eya2	Litaf
																		Txnl1	Naif1				Hdac5	Mef2a
																		Uba1	Nap1l4				Zfp30	Il1r1
																		Ube2q1	Ncdn				Klf7	AI661017
																		Ube2ql1	Nckap1				1110019C08Rik	Ddx6
																		Umps	Ncor2				Fem1a	1300002F13Rik
																		Upp1	Ndn				2400010D15Rik	AW558171
																		Urm1	Ndnl2				Myd116	Ubl3
																		Usp28	Ndrg1				Ldb1	Gdap10
																		Vamp1	Ndrg2				Adamts1	Clic4
																		Vamp2	Ndst2				Tacstd2	Raf1
																		Vav2	Ndufa3				5730555F13Rik	Rab18
																		Vegfb	Ndufa5				2410002F23Rik	Stat6
																		Vstm5	Ndufa6				D1Ucla4	Wdr13
																		Wdr18	Ndufa7				9530090G24Rik	6230421P05Rik
																		Wnt10a	Ndufaf1				Ppan	Osbpl11
																		Wnt11	Ndufb2				B4galt3	Clcn3
																		Xrcc1	Ndufb8				D12Ertd7e	Clcn3
																		Ylpm1	Ndufb9				1700012P16Rik	Csnk2a2
																		Ythdf1	Ndufv2				Ing4	C79248
																		Ywhaz	Necap1				Tie1	Zfp288
																		Zan	Nedd4				Pdlim1	Tsg101
																		Zbtb10	Nek6				Lrpb7	Ogt
																		Zc3h15	Nelf				1110038D17Rik	BC005537
																		Zdhhc16	Nfatc2				Fln29	0610010C24Rik
																		Zfand2a	Nfe2				6330407G04Rik	Rhoip3
																		Zfp1	Nfe2l1				Ilvbl	Tnfrsf1b
																		Zfp180	Nfkb1				BC012974	Cd53
																		Zfp260	Nfkb2				Antxr2	Dusp11
																		Zfp275	Nfkbiz				2900008M13Rik	BC023957
																		Zfp354a	Nfya				Nr4a2	Ppp3ca
																		Zfp385a	Nfyc				Usp2	1110038D17Rik
																		Zfp40	Ng23				Pde1b	Tm4sf13
																		Zfp422	Ngdn				Irf5	4930579A11Rik
																		Zfp467	Nicn1				AI462446	Fliih
																		Zfp830	Ninj1				2700059D21Rik	Itga6
																		Zfp92	Nipsnap1				Hspa1a	Zfp68
																		Zfp958	Nisch				Gltscr2	Gtpat12
																		Zkscan1	Nit1				Myo1h	BC018601
																		Znf580	Nkiras1				Ccl4	P2rx4
																		Zscan21	Nkx2-9				Psmd11	5830411E10Rik
																			Nkx6-2				AL022610	Degs
																			Nme1				Akap8	Zfp91
																			Nol5				D17Wsu92e	Arih2
																			Nol5a				Slc22a17	2410141K03Rik
																			Nola3				Nrp	Sp3
																			Notch1				Jmjd1	Nsccn1
																			Nphp1				Siat4c	Vldlr
																			Npl				D6Ertd32e	Nfatc2ip
																			Nr2c1				Cdc2l2	0610043B10Rik
																			Nr4a1				BC042396	Eprs
																			Nr4a2				Stx5a	Cic
																			Nrap				Ndr2	Adam9
																			Nrgn				Mafg	Sf3b1
																			Nrsn1				1810031K02Rik	Lpin2
																			Nrtn				D11Bwg0434e	DXImx46e
																			Nsmaf				Tbc1d1	D6Ertd772e
																			Nsmce4a				2400003C14Rik	Snap23
																			Nsun4				A530057M15Rik	Atp6v1d
																			Ntan1				D19Wsu162e	Rab33b
																			Nub1				Gnb2	A230108E06
																			Nucb1				LOC56628	1810028B20Rik
																			Nudt9				Pkd1	Ubxdc2
																			Nup35				Prkcabp	1500036F01Rik
																			Nupr1				Rela	Ivns1abp
																			Nxf1				Ubtf	Ubp1
																			Ocel1				Ormdl3	Rrad
																			Odc1				Ptpn14	4930488L10Rik
																			Odz2				Macf1	5430401D19Rik
																			Orc4l				Ppt2	9130022B02Rik
																			Orc5l				H2-Q7	Emp1
																			Osbp				Sts	Snrk
																			Osbpl1a				Fbxo9	2810405F18Rik
																			Otud5				Mpra	1010001H21Rik
																			P2rx4				Nfib	2210402G22Rik
																			P4ha1				Rab7	LOC328110
																			Pafah1b1				Zfp289	Hip1r
																			Pafah1b2				Cdc2l2	Ranbp9
																			Pam				Vdr	Ncoa4
																			Pappa2				Ptpn21	Csnk1e
																			Paqr7				Il17r	Ly64
																			Parn					Procr
																			Parp2					Mdm2
																			Pccb					Npc1
																			Pcgf2					Foxa3
																			Pck2					1200014P03Rik
																			Pcm1					Cyb5
																			Pcp4l1					Ppm1a
																			Pcsk4					2810043O03Rik
																			Pcyt2					Ndel1
																			Pdcd1					Ndel1
																			Pdcd2					Vamp2
																			Pdcd6ip					2610016K11Rik
																			Pde8a					2310032D16Rik
																			Pdgfa					Sh3glb1
																			Pdrg1					D8Ertd325e
																			Pdzk1ip1					Ddx19
																			Pebp1					Eno2
																			Peci					Chuk
																			Peg3					Stat3
																			Peli1					Irf3
																			Per1					Tgoln1
																			Perp					Csad
																			Pex14					2010315L10Rik
																			Pex19					2010315L10Rik
																			Pex7					Sec63
																			Pftk1					C030034J04Rik
																			Pgcp					1110028E10Rik
																			Pgm1					Rasa1
																			Pgm2					Osp94
																			Pgrmc1					9130017A15Rik
																			Pgs1					Rnf138
																			Phc1					Ccrn4l
																			Phc2					Zfp101
																			Phf1					Txnrd1
																			Phf23					BC023040
																			Phf7					Ifngr
																			Phkg2					Fabp4
																			Phlda1					Igh-VJ558
																			Phlda2					Prdx6
																			Pi4k2a					Gata3
																			Pick1					Arhb
																			Pigf					0610038L10Rik
																			Pigx					6330407G04Rik
																			Pik3r1					Fnbp4
																			Pik3r2					Jak2
																			Pin1					Vasp
																			Pitpnm1					Sqstm1
																			Pitx2					Igf1r
																			Pkd2					Bckdhb
																			Pkia					Nr4a1
																			Pkp2					Gata2
																			Pla2g4a					MGC68300
																			Pla2g6					Ltb
																			Pld2					Ell
																			Pld3					Map3k1
																			Plekho1					5430432M24Rik
																			Plk2					Vwf
																			Plscr1					Orc4l
																			Plunc					Slc41a1
																			Plxna2					Usp9x
																			Plxnd1					Srpk2
																			Pmm2					Cdh5
																			Pmpcb					Hdac5
																			Pnkd					1700017B05Rik
																			Pnpla2					Ski
																			Pole4					BC013720
																			Polg					Klf7
																			Polr2c					Arhq
																			Polr3d					1110019C08Rik
																			Por					Cltc
																			Pou2f2					1110004P15Rik
																			Pou2f3					Pparbp
																			Ppa1					Tacstd2
																			Ppap2a					2410002F23Rik
																			Ppfibp2					LOC269796
																			Ppic					Phlda1
																			Ppox					Ifld2
																			Ppp1r1a					Pcyt1a
																			Ppp2r1b					1700012P16Rik
																			Prkcq					Lysal2
																			Prkdc					Tie1
																			Prnp					2310046H11Rik
																			Procr					BC012974
																			Prpf38b					Madh7
																			Prpsap1					Nr4a2
																			Prr15					2810410P22Rik
																			Prr6					Usp2
																			Pscd2					Sel1h
																			Pscd3					Hivep1
																			Psmd12					Ctbp2
																			Psme1					Vamp4
																			Psmg3					Per1
																			Ptafr					Hspa1a
																			Ptcd3					Myo1h
																			Ptger3					Clic4
																			Ptger4					Dnajc3
																			Ptgs1					Trp53bp1
																			Ptk2b					Cry1
																			Ptplad1					Slc38a2
																			Ptpn12					Skil
																			Ptpn18					DXImx46e
																			Ptpn2					4930453N24Rik
																			Ptpn21					AL022610
																			Ptpn9					D17Wsu92e
																			Ptprcap					Jmjd1
																			Ptpre					1110018O08Rik
																			Ptprk					Cdkn1c
																			Pttg1					Arih1
																			Puf60					2010200I23Rik
																			Pura					D6Ertd32e
																			Pvt1					Cdc2l2
																			Pxn					Stx5a
																			Pycrl					Ndr2
																			RP23-136K12.4					Mafg
																			Rab11a					2400003C14Rik
																			Rab11b					Zfp144
																			Rab11fip5					LOC56628
																			Rab18					Pnrc1
																			Rab4a					Pkd1
																			Rab6ip1					H2-D1
																			Rabac1					Cdipt
																			Rabep1					Pfkp
																			Rabggtb					Lmna
																			Rag1ap1					Ormdl3
																			Rai1					H2-Q7
																			Ramp1					Rock2
																			Ramp3					Bcl2
																			Ranbp3					Fbxo9
																			Rarg					Gpd2
																			Rasa3					Tmod3
																			Rasd1					Mad4
																			Rasip1					Usp9x
																			Rasl11b					Ptov1
																			Rassf1					Cdc2l2
																			Rbbp6					Ptpn21
																			Rbbp9
																			Rbm25
																			Rbm38
																			Rbm42
																			Rbm4b
																			Rbp1
																			Rbpms
																			Rcan3
																			Rcl1
																			Rcn1
																			Reep6
																			Rela
																			Relb
																			Reps1
																			Retsat
																			Rfc3
																			Rfng
																			Rfxank
																			Rgl2
																			Rgs16
																			Rhob
																			Rhod
																			Rin2
																			Rit1
																			Rnaseh1
																			Rnf103
																			Rnf123
																			Rnf138
																			Rnf145
																			Rnf19a
																			Rnf34
																			Rnf4
																			Rnf8
																			Rnft1
																			Rnmtl1
																			Rock2
																			Rpl10a
																			Rpl36
																			Rpl37a
																			Rpl7
																			Rpl7l1
																			Rpo1-2
																			Rpp14
																			Rprm
																			Rps10
																			Rps12
																			Rps17
																			Rpusd4
																			Rrad
																			Rras
																			Rreb1
																			Rshl2a
																			Rsph1
																			Rtkn
																			Runx2
																			Rusc1
																			Rwdd1
																			Rxrb
																			Ryk
																			S100a1
																			S100a13
																			Sac3d1
																			Sap30l
																			Sart3
																			Sbds
																			Scd2
																			Scmh1
																			Scn1b
																			Scyl1
																			Sec23a
																			Sec61g
																			Selenbp1
																			Selk
																			Selp
																			Sema6b
																			Senp3
																			Serpina3g
																			Serpinb6a
																			Serpinf1
																			Serpinf2
																			Serping1
																			Serpinh1
																			Serpini1
																			Sertad1
																			Sfpi1
																			Sfpq
																			Sfrp2
																			Sfrs16
																			Sfrs3
																			Sfrs6
																			Sgcb
																			Sgce
																			Sh3d19
																			Sh3gl1
																			Shroom3
																			Siah1a
																			Siglec1
																			Sin3a
																			Sirt3
																			Skil
																			Slc12a2
																			Slc12a7
																			Slc16a2
																			Slc19a1
																			Slc1a4
																			Slc20a1
																			Slc22a17
																			Slc22a18
																			Slc22a21
																			Slc25a17
																			Slc30a3
																			Slc31a1
																			Slc38a10
																			Slc39a4
																			Slc3a2
																			Slc4a1ap
																			Slc4a2
																			Slc4a3
																			Slc6a6
																			Slc7a5
																			Slc9a1
																			Slk
																			Smad1
																			Smad2
																			Smad4
																			Smad6
																			Smad7
																			Smarca2
																			Smarcad1
																			Smpd2
																			Sms
																			Smyd1
																			Snhg1
																			Snrpc
																			Snx12
																			Socs3
																			Sos1
																			Sox6
																			Sp4
																			Sphk1
																			Spn
																			Sqstm1
																			Sra1
																			Srpr
																			Srrm1
																			Srst
																			Ssbp2
																			Ssbp4
																			Sstr2
																			St7
																			Stam
																			Star
																			Stard10
																			Stard3
																			Stat4
																			Stat5a
																			Stat6
																			Stbd1
																			Stim1
																			Stk11
																			Stk11ip
																			Stk16
																			Stk25
																			Stk40
																			Sts
																			Stub1
																			Stx5a
																			Stx6
																			Stxbp1
																			Stxbp3a
																			Suclg2
																			Supt6h
																			Surf4
																			Surf6
																			Sytl4
																			Tac1
																			Tacstd2
																			Taf1a
																			Taf1c
																			Taf8
																			Tagln2
																			Tal1
																			Tank
																			Tap1
																			Tap2
																			Tarbp2
																			Tars2
																			Tbc1d15
																			Tbce
																			Tbp
																			Tbrg1
																			Tbrg4
																			Tbxas1
																			Tcea2
																			Tceb3
																			Tcf15
																			Tcf25
																			Tcfcp2l1
																			Tead2
																			Tec
																			Tek
																			Tes
																			Tesk1
																			Tex264
																			Tfb2m
																			Tfip11
																			Tfpi
																			Tgfb3
																			Tgif1
																			Tgm2
																			Tgtp
																			Tha1
																			Thra
																			Tie1
																			Timp3
																			Tinf2
																			Tjp1
																			Tk2
																			Tle1
																			Tlk2
																			Tm2d2
																			Tm2d3
																			Tmbim1
																			Tmem126a
																			Tmem141
																			Tmem176a
																			Tmem176b
																			Tmem181
																			Tmem183a
																			Tmem49
																			Tmem66
																			Tmem70
																			Tmod3
																			Tmub2
																			Tnfaip1
																			Tnfaip2
																			Tnfrsf1b
																			Tnip1
																			Tnni3
																			Tom1l1
																			Tomm7
																			Top3a
																			Tor1b
																			Tor2a
																			Tpd52l2
																			Tpm1
																			Tpp2
																			Tpst2
																			Tpt1
																			Tradd
																			Traf1
																			Traf2
																			Traf3
																			Traf4
																			Trap1a
																			Trfr2
																			Trim13
																			Trip6
																			Tro
																			Trpc4ap
																			Trpc6
																			Tsc22d1
																			Tsg101
																			Tsn
																			Tspan31
																			Tspan32
																			Tsta3
																			Ttc17
																			Ttc3
																			Tubb2b
																			Tubgcp4
																			Twsg1
																			Txnl1
																			Txnrd1
																			Txnrd2
																			Tymp
																			Uba5
																			Ubac2
																			Ubap1
																			Ubc
																			Ube1l
																			Ube2d2
																			Ube2e3
																			Ube2i
																			Ube2r2
																			Ube2t
																			Ubtf
																			Ubxd1
																			Ubxd5
																			Uck1
																			Uck2
																			Ulk1
																			Umps
																			Upp1
																			Uqcrc2
																			Use1
																			Usmg5
																			Usp10
																			Usp19
																			Usp38
																			Usp4
																			Utp20
																			Vamp2
																			Vamp3
																			Vamp5
																			Vamp8
																			Vdr
																			Vegfa
																			Vegfb
																			Vegfc
																			Vkorc1
																			Vldlr
																			Vnn1
																			Vti1b
																			Wars
																			Wbp1
																			Wbp4
																			Wbp5
																			Wdr23
																			Wdr43
																			Wdr45
																			Wdr45l
																			Wdr55
																			Wdr6
																			Wdr85
																			Wfdc2
																			Wipi2
																			Wnt1
																			Wnt11
																			Wsb2
																			Wtap
																			Wwc2
																			Wwp2
																			Xab2
																			Xpo6
																			Xrcc1
																			Xrcc5
																			Yap1
																			Yes1
																			Ylpm1
																			Ywhab
																			Ywhah
																			Zbtb17
																			Zc3h14
																			Zcchc3
																			Zeb1
																			Zfml
																			Zfp1
																			Zfp110
																			Zfp161
																			Zfp239
																			Zfp259
																			Zfp275
																			Zfp28
																			Zfp292
																			Zfp30
																			Zfp316
																			Zfp35
																			Zfp36
																			Zfp36l2
																			Zfp40
																			Zfp46
																			Zfp53
																			Zfp54
																			Zfp64
																			Zfp68
																			Zfp821
																			Zfp90
																			Zfp93
																			Zfp97
																			Zfpm1
																			Zfr
																			Zfx
																			Zhx1
																			Zkscan3
																			Zmat3
																			Zmym4
																			Zmynd11
																			Zrsr1
																			Zrsr2
																			Zscan12
																			Zscan21
